# Supplementary material for: Candidate Luminal B Breast Cancer Genes Identified by Genome, Gene Expression and DNA Methylation Profiling
Source: PLoS One. 2014 Jan 9;9(1):e81843. doi: 10.1371/journal.pone.0081843 (PMC3886975; doi:10.1371/journal.pone.0081843)
Supplement: Table S1 — A: Clinical and histological features of the 188 tumors. B: Description of the breast cancer data sets. C: FOXO3, MAP2K4, MAP3K1, PIK3CA, RUNX3 primers and PCR conditions used before sequencing analysis. D: Histoclinical correlations of the 188 BCs with the five SSP groups. (XLSX) [file pone.0081843.s017.xlsx]

## Sheet: Table S1A
	Table S1A- Clinical and histological features of the 188 breast tumors
	Characteristics (N)		188 BC
	Age (188)
		≤50	76 (40%)
		>50	112 (60%)
	PT (177)
		pT1	56 (32%)
		pT2	88 (50%)
		pT3	33 (18%)
	PN (183)
		neg	78 (43%)
		pos	105 (57%)
	Histology (187)
		Ductal	146 (78%)
		Mixte	9 (5%)
		Other	32 (17%)
	SBR Grade (184)
		1	30 (16%)
		2	66 (36%)
		3	88 (48%)
	ERBB2 HercepTest IHC Status (176)
		neg	151 (86%)
		pos	25 (14%)
	ER IHC Status (187)
		neg	76 (41%)
		pos	111 (59%)
	PR IHC Status (187)
		neg	86 (46%)
		pos	101 (54%)
	Ki67 IHC Status (169)
		neg	48 (28%)
		pos	121 (72%)
	Molecular subtype* (188)
		Basal	54 (29%)
		ERBB2	16 (8%)
		LuminalA	64 (34%)
		LuminalB	32 (17%)
		Normal	22 (12%)
	Genomic pattern** (188)
		Firestorm	55 (29%)
		Sawtooth	81 (43%)
		Simplex	52 (28%)
	* as previously defined [4]
	** Hicks et al., 2006 (supplemental informations_references)
	The tumor set did not contain inflammatory BCs.

## Sheet: Table S1B
Table S1B: Description of the breast cancer data sets
Reference*	Source of data	N° of samples	Technological platform	N° of probe sets
van de Vijver et al., NEJM 2002	http://microarray-pubs.stanford.edu/wound_NKI/	295	Agilent Hu25K	25K
van't Veer et al., Nature 2002	http://www.rii.com/publications/2002/vantveer.html	117	Agilent Hu25K	25K
Expression Project for Oncology (expO) 2005	https://expo.intgen.org/geo GEO database GSE2109	348	Affymetrix U133 Plus 2.0	54K
Ivshina et al., Cancer Res 2006	GEO database GSE4922, GSE1456	448	Affymetrix U133 A+B	2x22K
Bonnefoi et al., Lancet Oncol 2007	GEO database GSE6861, GSE4779	161	Affymetrix X3P	61K
Marty et al., Breast Cancer Res 2008	GEO database GSE13787	23	Affymetrix U133 Plus 2.0	54K
Bos et al., Nature 2009	GEO database GSE12276	204	Affymetrix U133 Plus 2.0	54K
Hoeflich et al., Clin Cancer Res 2009	GEO database GSE12763	30	Affymetrix U133 Plus 2.0	54K
Barry et al., J Clin Oncol 2010	GEO database GSE23593	50	Affymetrix U133 Plus 2.0	54K
Chen et al., Breast Cancer Res Treat 2010	GEO database GSE10780	185	Affymetrix U133 Plus 2.0	54K
Korde et al., Breast Cancer Res Treat 2010	GEO database GSE18728	61	Affymetrix U133 Plus 2.0	54K
Silver et al., J Clin Oncol 2010	GEO database GSE18864	84	Affymetrix U133 Plus 2.0	54K
Desmedt et al., J Clin Oncol 2011	GEO database GSE16446	120	Affymetrix U133 Plus 2.0	54K
Guedj et al., Oncogene 2011	Array Express database E-MTAB-365	537	Affymetrix U133 Plus 2.0	54K
UNC Microarray Database ** (2005-2009)	https://genome.unc.edu/pubsup/breastGEO/	459	Agilent	35K
Miller D et al., PNAS 2005	GEO database GSE3494	251	Affymetrix U133 A+B	2x22K
Farmer P et al., Oncogene 2005	GEO database GSE1561	49	Affymetrix U133A	22K
Minn AJ et al., Nature 2005	GEO database GSE2603	99	Affymetrix U133A	22K
Wang Y et al., Lancet 2005	GEO database GSE2034	286	Affymetrix U133A	22K
Hess KR et al., J Clin Oncol 2006	MDA133	133	Affymetrix U133A	22K
Sotiriou C et al., J Natl Cancer Inst 2006	GEO database GSE2990	189	Affymetrix U133A	22K
Desmedt C etal., Clin Cancer Res 2007	GEO database GSE7390	198	Affymetrix U133A	22K
Miller WR et al., Breast Cancer Res 2010	GEO database GSE5462	116	Affymetrix U133A	22K
Klein A et al., Int J Cancer 2007	GEO database GSE6596	26	Affymetrix U133A	22K
Merritt WM et al., N Engl J Med 2008	Array Express database E-MTAB-158	130	Affymetrix U133AAofAv2	23K
Schmidt M etal., Cancer Res 2008	GEO database GSE11121	200	Affymetrix U133A	22K
Yu K et al., PLoS Genet 2008	GEO database GSE5364	196	Affymetrix U133A	22K
Zhang Y et al., Breast Cancer Res Treat 2009	GEO database GSE12093	136	Affymetrix U133A	22K
Iwamoto T et al., J Natl Cancer Inst 2011***	GEO database GSE22093	164	Affymetrix U133A	22K
Prat A et al., Breast Cancer Res 2010	GEO database GSE18229	337	Agilent Hu25K	25K
Tabchy A et al., Clin Cancer Res 2010	GEO database GSE20271	178	Affymetrix U133A	22K
Hatzis C et al., JAMA 2011***	GEO database GSE25066	508	Affymetrix U133A	22K
Popovici V et al., Breast Cancer Res 2010***	GEO database GSE20194	278	Affymetrix U133A	22K
IPC series	GEO database GSE 21653	353	Affymetrix U133 Plus 2.0	54K
*: see supplementary material_references
** UNC (University of North Carolina) Microarray Database (2005-2009) : gathers clinically annotated distinct breast cancer samples among 8 studies.
Hu et al., BMC Genomics 2006 (N=162) (referenced 4 in main Text)
Weigelt et al., Cancer Res 2005 (N=169)
Oh et al., J Clin Oncol 2006 (N=161)
Perreard et al., Breast Cancer Res 2006 (N=168)
Herschkowitz et al., Genome Biol. 2007 (N=232)
Hoadley et al., BMC Genomics 2007 (N=248)
Parker et al., J Clin Oncol 2009 (N=227)
Hu Z et al. BMC Med. 2009 (N=195)
***BC samples of Iwamoto, Hatzis and Popovici studies were used in the analysis of response to chemiotherapies in regard to RECQL4 gene expression (see Table S3N)

## Sheet: Table S1C
	Table S1C: FOXO3, MAP2K4, MAP3K1, PIK3CA, RUNX3 primers and PCR conditions used before sequencing analysis
	Genes	Exon	Primer name	Primer sequence (5'-> 3')	Amplicon size (bp)	Annealing T° used (°C)	Number of cycles	Taq name
	ARID1A	Exons 4-11, 18 and 20	previously described (54)
	ASXL1	Exon 12	previously described (Gelsi-Boyer et al., 2009)*
	FOXO3	Exon 2	FOXO3-ex2A_F	CCCGGGATAACCAACTCTCCTTC	669	72	35	Phire (Thermo Scientific)
			FOXO3-ex2A_R	GTGATCAGGTCCGCGTAGGACA
		Exon 3	FOXO3-ex3A_F	TTGAGGCTGCACCACTGCATT	655	65	35	Phire (Thermo Scientific)
			FOXO3-ex3A_R	ATATCAGTCAGCCGTGGCAGTT
			FOXO3-ex3B_F	AGAGTTGGATGAAGTCCAGGACGA	687	72	35	Phire (Thermo Scientific)
			FOXO3-ex3B_R	CTCAAGCCCATGTTGCTGACAGAA
			FOXO3-ex3C_F	GAACGTGATGCTTCGCAATGATCC	655	72	35	Phire (Thermo Scientific)
			FOXO3-ex3C_R	CCACTGCTCCATGGTTTTCAGTGT
	L3MBTL4	Exon 3-20	previously described (16)
	MAP2K4	Exon 2	MAP2K4 - ex2.F	TTAAGAAATTCCTCATTGCC	382	55	35	Hot Start Qiagen
			MAP2K4 - ex2.R	CAATATTCCCAGAGAGTTTA
		Exon 3	MAP2K4 - ex3.F	CCTGGAGGTCAGACTATTTT	432	55	35	Hot Start Qiagen
			MAP2K4 - ex3.R	AAAGGAGTTGGAGAAACAAT
		Exon 4	MAP2K4 - ex4.F	CTTGTGAAGTATAAGGAAAGATG	416	55	35	Phire (Thermo Scientific)
			MAP2K4 - ex4.R	TGGTTAAACACTAAGATACTGAG
		Exon 5	MAP2K4 - ex5.F	TGGGGAAAATTGGCTTTAACTAC	512	55	35	Hot Start Qiagen
			MAP2K4 - ex5.R	CGAGACCATTATGACCTATTGTG
		Exon 6	MAP2K4 - ex6.F	GCTTAAAATGTATGCAGAGG	478	55	35	Hot Start Qiagen
			MAP2K4 - ex6.R	CCACCTCGATGCCTTATTTG
		Exon 7	MAP2K4 - ex7.F	TCTGAATTTAAGGACTTGAC	414	55	35	Hot Start Qiagen
			MAP2K4 - ex7.R	AGCAAAGTTTCATGGAGAGG
		Exon 8	MAP2K4 - ex8.F	AGGAATATACTGGCATTTTGG	310	55	35	Hot Start Qiagen
			MAP2K4 - ex8.R	AGCAACTTAAAACCATAGTG
		Exon 9	MAP2K4 - ex9.F	ACTTAGCCTTTATGATTCTG	440	55	35	Hot Start Qiagen
			MAP2K4 - ex9.R	GCTTGAAAAGTAGGGTGATG
		Exon 10	MAP2K4 - ex10.F	GGCTGTCTGCGTTGTTACTT	309	60	35	Phire (Thermo Scientific)
			MAP2K4 - ex10.R	TAACAAAAAACACTCAATAAA
		Exon 11	MAP2K4 - ex11.F	TGGGAGCCTGGAGTTCTATG	1327	64	35	Phire (Thermo Scientific)
			MAP2K4 - ex11.R	GGGAAGGGAAAGAGATTCGG
	MAP3K1	Exon 3	MAP3K1_E3_F1	GGAGGTTGCGTTTTAACTAGTG	559	62	35	Hot Start Qiagen
			MAP3K1_E3_R1	CTCAGGGGTCTGCAGATCAT
		Exon 8-9	MAP3K1_E8-9_F1	ACCTGGTAGTCAAACAGGGCAGAA	746	55	35	Hot Start Qiagen
			MAP3K1_E8-9_R1	GTGGAATGAAGGTCATGATGGAGGCAA
		Exon 11	MAP3K1_E11_F1	CCTTCCTGCCCCATTCAT	492	55	35	Hot Start Qiagen
			MAP3K1_E11_R1	GTTCTTTCCGCCAGTCCT
		Exon 13	MAP3K1_E13_F1	TGTTCCTGAGCAGCCTTGTC	540	62	35	Hot Start Qiagen
			MAP3K1_E13_R1	CAGCAACCTATTCATGCTCTGAGTC
		Exon 14	MAP3K1_E14_F1	ACCCAAAGTCTGGGCTCTTTA	946	62	35	Hot Start Qiagen
			MAP3K1_E14_R1	GGGCAAGGGTCTTGACTGAGTA
			MAP3K1_E14_F2	AGTTCCCCTGAGTGCACAGTCCAT	1019	55	35	Hot Start Qiagen
			MAP3K1_E14_R2	GTGCCCAGCCCCAAGGAAGTTT
		Exon 18	MAP3K1_E18_F1	CTGTTTGCACCTCTGACATGTAGTTCAC	398	62	35	Hot Start Qiagen
			MAP3K1_E18_R1	AAGGGCCACGGACTTCTAGTTGGT
		Exon 20	MAP3K1_E20_F1	CCTCCCACTTCTGCTTCAGTTCCTCT	403	62	35	Hot Start Qiagen
			MAP3K1_E20_R1	CCACTGGCCTCGTTCATAGCTGTT
	PIK3CA	Exon 9	PIK3CA_ex9_F	TTGCTTTTTCTGTAAATCATCTGTG	321	60-54	35	Hot Start Qiagen
			PIK3CA_ex9_R	CTGCTTTATTTATTCCAATAGGTATG
		Exon 20	PIK3CA_ex20_F	TTGAGGCTGCACCACTGCATT	241	55	35	Hot Start Qiagen
			PIK3CA_ex20_R	GGAATCCAGAGTGAGCTTTC
	RUNX1	Exons 1-8	previously described (Gelsi-Boyer et al., 2008)*
	RUNX3	Exon 1	RUNX3_E1Fa	CAACAGCCAACCAAGTGAATCCCA	399	55	35	Hot Start Qiagen
			RUNX3_E1Ra	AAGACCTCAAGACCTCAAAGGGCA
		Exon 2	RUNX3_E2Fb	CTTCTGCTTTCCCGCTTCTCG		55	35	Robust Kappa BioSystem
			RUNX3_E2Rb	CCATTTCCGCACCAACGTCTCTA
		Exon 3	RUNX3_E3Fa	TTTCCCTGGTCACCCTCTTCCTTT	475	55	35	Hot Start Qiagen
			RUNX3_E3Ra	CAACTCCTGAAACCGTTCATGCCA
		Exon 4	RUNX3_E4Fa	CTTGAACTTCACCCAGAGCCCTAT	562	55	35	Hot Start Qiagen
			RUNX3_E4Ra	TCAGATATGGCATTTGTCGGGTGC
		Exon 5	RUNX3_E5Fa	GGCATTTCTGTCTCCACTGAGACT	490	55	35	Hot Start Qiagen
			RUNX3_E5Ra	AGGGATCTGCATACCAGGAGTTCA
		Exon 6	RUNX3_E6Fa	TCTCGAGCTGGAACTGACCTCTT	648	55	35	Hot Start Qiagen
			RUNX3_E6Ra	ACAACCTTCAAGACCAGTGATGGG
	*: see supplemental informations_references

## Sheet: Table S1D
Table S1D: Histoclinical correlations of the 188 BCs with the five SSP groups*.
Characteristics (N)	Basal	ERBB2	LuminalA	LuminalB	Normal-like	p
	N=54 (29%)	N=16 (9%)	N=64 (34%)	N=32 (17%)	N=22 (12%)
Median age (188)	53.5(29-75)	53.5(26-72)	55(30-82)	50(24-85)	52(28-84)	0.42
PT (177)						0.01
pT1	12 (24%)	3 (19%)	26 (41%)	4 (13%)	11 (61%)
pT2	26 (53%)	11 (69%)	29 (46%)	18 (58%)	4 (22%)
pT3	11 (22%)	2 (12%)	8 (13%)	9 (29%)	3 (17%)
PN (183)						0.001
negative	34 (67%)	5 (31%)	22 (34%)	7 (22%)	10 (50%)
positive	17 (33%)	11 (69%)	42 (66%)	25 (78%)	10 (50%)
Grade (184)						0.0005
1	1 (2%)	0 (0%)	22 (35%)	0 (0%)	7 (35%)
2	7 (13%)	3 (20%)	34 (54%)	12 (38%)	10 (50%)
3	46 (85%)	12 (80%)	7 (11%)	20 (62%)	3 (15%)
IHC ER status (187)						0.00049975
negative	48 (89%)	9 (60%)	5 (8%)	2 (6%)	12 (55%)
positive	6 (11%)	6 (40%)	59 (92%)	30 (94%)	10 (45%)
IHC PR status (187)						0.00049975
negative	49 (91%)	10 (67%)	11 (17%)	5 (16%)	11 (50%)
positive	5 (9%)	5 (33%)	53 (83%)	27 (84%)	11 (50%)
IHC ERBB2 status (176)						0.00049975
negative	48 (91%)	2 (14%)	57 (97%)	29 (94%)	15 (79%)
positive	5 (9%)	12 (86%)	2 (3%)	2 (6%)	4 (21%)
IHC Ki67 status (169)						0.00049975
negative	3 (7%)	1 (7%)	32 (52%)	6 (20%)	6 (35%)
positive	42 (93%)	14 (93%)	30 (48%)	24 (80%)	11 (65%)
Genomic pattern** (188)						0.00049975
Firestorm	9 (17%)	7 (44%)	15 (23%)	13 (41%)	11 (50%)
Sawtooth	40 (74%)	9 (56%)	12 (19%)	16 (50%)	4 (18%)
Simplex	5 (9%)	0 (0%)	37 (58%)	3 (9%)	7 (32%)
5-year MFS (114)	0.65	0.71	0.85	0.6	0.65	0.158
5-year OS (114)	0.61	0.86	0.86	0.62	0.7	0.018
Analysis included
Gene CNA (188)	54 (29%)	16 (9%)	64 (34%)	32 (17%)	22 (12%)
Gene expression (188)	54 (29%)	16 (9%)	64 (34%)	32 (17%)	22 (12%)
DPMA (109)	23 (21%)	12 (11%)	41 (38%)	26 (24%)	7 (6%)
Cases for which data are unknown are excluded from total when calculating percentage.
CNA, copy number aberrations; DPMA, DNA promoter methylation aberations; ER, oestrogen receptor; ERBB2, human epidermal growth factor receptor 2; PN, Pathological axillary lymph node status ;PR, progesterone receptor; PT, pathological tumor size.
* as previously defined (4)
** as previously defined by Hicks et al., 2006 (supplemental informations_references)
