# Supplementary material for: Candidate Luminal B Breast Cancer Genes Identified by Genome, Gene Expression and DNA Methylation Profiling
Source: PLoS One. 2014 Jan 9;9(1):e81843. doi: 10.1371/journal.pone.0081843 (PMC3886975; doi:10.1371/journal.pone.0081843)
Supplement: Table S2 — A: Comparison of CNA frequencies between luminal B and luminal A BCs. B: Identification of luminal B specific regions significantly targeted by CNAs after comparison of CNA frequencies between luminal B and luminal A BCs. C: Comparison of CNA frequencies between luminal B and basal BCs. D: Identification of luminal B specific regions significantly targeted by CNA after comparison of CNA frequencies between luminal B and basal BCs. E: Comparison of CNA frequencies between luminal B and non-luminal B BCs. F: Identification of luminal B specific regions significantly targeted by CNAs after comparison of CNA frequencies between luminal B and non-luminal B BCs. (XLSX) [file pone.0081843.s018.xlsx]

## Sheet: Table S2A
Table S2A: Comparison of CNA frequencies between luminal B and luminal A BCs (Fisher 2*2 ; FDR < 0.05).
ProbeID	Chr	Start-End (Kb)	Cytoband	Symbol	EntrezGene	Frequency gain in luminal B	Frequency gain in luminal A	P-value gain	FDR gain	Frequency amplification in luminal B	Frequency amplification in luminal A	P-value amplification	FDR amplification	Frequency loss in luminal B	Frequency loss in luminal A	P-value loss	FDR loss	Frequency deletion in luminal B	Frequency deletion in luminal A	P-value deletion	FDR deletion	Type of CNA in luminal B
A_16_P15606916,A_16_P00346057,A_16_P00346083,A_16_P15606988,A_16_P15607017,A_16_P35630418,A_16_P15607076,A_16_P15607106,A_16_P00346162,A_16_P00346163,A_16_P15607149,A_16_P00346188,A_16_P35630579,A_14_P111882,A_16_P15607244,A_16_P35630656,A_16_P15607278,A_16_P35630685,A_16_P15607303,A_16_P00346279,A_16_P00346300,A_16_P15607372	2	32958.034-33173.396	2p22.3	LTBP1	4052	0.21875	0.03125	0.00577442	0.0247656	0	0	1	1	0	0.15625	1	1	0	0	1	1	Gain
A_16_P00346323	2	33178.9	2p22.3	LTBP1	4052	0.21875	0.03125	0.00577442	0.0247656	0	0	1	1	0.03125	0.15625	0.991568	1	0	0	1	1	Gain
A_16_P00352294,A_16_P15617358,A_16_P15617418,A_16_P35641090,A_14_P129396,A_16_P35641139,A_16_P15617543,A_16_P15617587,A_16_P35641339,A_16_P15617783,A_16_P00352570,A_16_P35641470,A_16_P00352608,A_16_P15617897,A_16_P00352640,A_14_P201421,A_14_P119553,A_14_P200987,A_16_P00352686,A_16_P00352696,A_16_P00352708,A_16_P15618080,A_16_P15618143,A_16_P35641818,A_16_P00352837,A_16_P15618283,A_16_P15618321,A_…	2	37472.049-39502.896	2p22.2-2p22.1	CDC42EP3,FAM82A,CYP1B1,MGC34824,ARL6IP2,HNRPLL,GALM,SFRS7,GEMIN6,DHX57,MORN2,SOS1,CDKL4,MAP4K3	10602,1545,64225,92906,130589,6432,79833,90957,6654,344387,8491	0.15625	0.015625	0.0148798	0.0499546	0	0	1	1	0	0.15625	1	1	0	0	1	1	Gain
A_16_P00906018,A_14_P111835,A_16_P36613837,A_16_P00906048,A_14_P128378,A_16_P36613881	4	279.702-344.717	4p16.3	ZNF141	7700	0.1875	0.015625	0.00514818	0.0247244	0	0	1	1	0.1875	0.234375	0.781642	1	0	0.015625	1	1	Gain
A_14_P137599,A_16_P36613921,A_16_P16564428,A_16_P16564441,A_16_P36613959,A_14_P120679	4	355.626-410.449	4p16.3	ZNF141	7700	0.1875	0.015625	0.00514818	0.0247244	0	0	1	1	0.1875	0.25	0.826909	1	0	0.015625	1	1	Gain
A_16_P00906116	4	418.732	4p16.3			0.1875	0.015625	0.00514818	0.0247244	0	0	1	1	0.1875	0.25	0.826909	1	0	0.015625	1	1	Gain
A_14_P108398	4	424.926	4p16.3	ZNF721	170960	0.1875	0.015625	0.00514818	0.0247244	0	0	1	1	0.1875	0.265625	0.864907	1	0	0.015625	1	1	Gain
A_16_P36614037,A_16_P16564527	4	440.162-450.169	4p16.3	ZNF721	170960	0.1875	0.015625	0.00514818	0.0247244	0	0	1	1	0.1875	0.28125	0.896168	1	0	0.015625	1	1	Gain
A_14_P107698,A_16_P00906156,A_16_P36614097,A_16_P00906173	4	459.112-489.67	4p16.3	ZNF721,PIGG	170960,54872	0.1875	0	0.000977502	0.00843487	0	0	1	1	0.1875	0.28125	0.896168	1	0	0.015625	1	1	Gain
A_16_P16564606,A_14_P110244	4	497.139-504.45	4p16.3	PIGG	54872	0.1875	0	0.000977502	0.00843487	0	0	1	1	0.1875	0.3125	0.941383	1	0	0.015625	1	1	Gain
A_16_P00906214,A_14_P121194	4	514.392-523.037	4p16.3	PIGG	54872	0.1875	0	0.000977502	0.00843487	0	0	1	1	0.21875	0.328125	0.913317	1	0	0.015625	1	1	Gain
A_16_P16564700,A_16_P00906240,A_16_P00906248,A_16_P16564754,A_16_P36614329,A_16_P16564798,A_16_P00906289,A_16_P00906293,A_16_P00906305,A_14_P124117,A_16_P00906337,A_16_P00906345	4	531.034-636.77	4p16.3	PDE6B	5158	0.1875	0	0.000977502	0.00843487	0	0	1	1	0.21875	0.34375	0.934544	1	0	0.015625	1	1	Gain
A_16_P00906360	4	643.963	4p16.3	PDE6B	5158	0.1875	0	0.000977502	0.00843487	0	0	1	1	0.21875	0.359375	0.951322	1	0	0.015625	1	1	Gain
A_16_P00906367,A_16_P36614516,A_14_P116059	4	647.911-656.283	4p16.3	PDE6B,ATP5I	5158521	0.1875	0	0.000977502	0.00843487	0	0	1	1	0.25	0.359375	0.906654	1	0.03125	0.015625	0.557895	1	Gain
A_14_P128801,A_16_P36614564	4	657.099-663.677	4p16.3	ATP5I,MYL5	521,4636	0.1875	0.015625	0.00514818	0.0247244	0	0	1	1	0.25	0.328125	0.846604	1	0.03125	0.015625	0.557895	1	Gain
A_14_P131194,A_16_P00907714,A_16_P00907724,A_16_P00907732,A_16_P16567640,A_16_P00907752,A_16_P00907767,A_16_P00907779,A_16_P00907803	4	1707.575-1761.799	4p16.3	TACC3	10460	0.125	0	0.0108249	0.0410353	0	0	1	1	0.3125	0.3125	0.588486	1	0.03125	0.015625	0.557895	1	Gain
A_14_P134609	4	1770.18	4p16.3	FGFR3	2261	0.15625	0	0.00329455	0.0183182	0	0	1	1	0.3125	0.3125	0.588486	1	0.03125	0.015625	0.557895	1	Gain
A_14_P128357,A_14_P132738,A_16_P00907842,A_16_P16567861,A_16_P36617712	4	1776.203-1796.826	4p16.3	FGFR3,LETM1	2261,3954	0.15625	0	0.00329455	0.0183182	0	0	1	1	0.3125	0.28125	0.463979	1	0.03125	0.015625	0.557895	1	Gain
A_16_P00907867,A_14_P123755,A_16_P00907890,A_16_P16567960,A_16_P16567976,A_14_P134608,A_16_P16568017,A_16_P16568031	4	1802.441-1864.406	4p16.3	LETM1,WHSC1	3954,7468	0.15625	0	0.00329455	0.0183182	0	0	1	1	0.3125	0.265625	0.400706	1	0	0.015625	1	1	Gain
A_16_P36617897,A_16_P36617918	4	1875.686-1882.112	4p16.3	WHSC1	7468	0.15625	0	0.00329455	0.0183182	0	0	1	1	0.28125	0.265625	0.527252	1	0	0.015625	1	1	Gain
A_16_P00907980,A_14_P134279,A_16_P36617996,A_16_P00908033,A_16_P00908052,A_16_P16568229,A_14_P108035,A_16_P00908116,A_16_P36618189,A_16_P16568326,A_16_P16568335,A_16_P16568338,A_16_P16568356,A_16_P16568375,A_16_P00908155,A_14_P123072,A_16_P36618315	4	1889.594-2045.215	4p16.3	WHSC1,WHSC2,NAT8L,POLN	7468,7469,339983,353497	0.15625	0	0.00329455	0.0183182	0	0	1	1	0.21875	0.25	0.719246	1	0	0.015625	1	1	Gain
A_16_P00908186,A_16_P36618361,A_16_P16568494,A_16_P36618395,A_16_P00908229,A_16_P36618420,A_14_P124116,A_16_P00908260,A_16_P00908273,A_16_P16568614,A_16_P16568643,A_14_P121132,A_16_P00908316,A_16_P16568693,A_16_P16568701,A_16_P00908336,A_16_P16568718,A_14_P130587,A_16_P36618664,A_14_P135583,A_14_P108811,A_16_P00908409,A_16_P16568864,A_16_P16568883,A_16_P16568889,A_16_P36618842,A_16_P00908468,A_16…	4	2049.169-2387.347	4p16.3	POLN,C4orf15,MXD4,ZFYVE28	353497,79441,10608,57732	0.15625	0	0.00329455	0.0183182	0	0	1	1	0.21875	0.234375	0.660929	1	0	0.015625	1	1	Gain
A_16_P36619169	4	2393.7	4p16.3			0.125	0	0.0108249	0.0410353	0	0	1	1	0.21875	0.234375	0.660929	1	0	0.015625	1	1	Gain
A_16_P00908665,A_16_P00908675,A_16_P16569323	4	2409.402-2427.413	4p16.3			0.125	0	0.0108249	0.0410353	0	0	1	1	0.21875	0.21875	0.596878	1	0	0.015625	1	1	Gain
A_14_P135970,A_16_P16569376,A_16_P00908732,A_16_P00908740,A_14_P121439,A_16_P16569437,A_16_P21696228,A_16_P03808860,A_16_P21696204,A_16_P41908630,A_16_P03808847,A_16_P21696170,A_16_P21696147,A_16_P36619620,A_14_P125442,A_16_P00908791,A_14_P120310,A_16_P36619689,A_16_P16569724,A_16_P00908809,A_16_P36619710,A_16_P16569751,A_16_P00908827,A_14_P138485,A_16_P00908835,A_16_P36619769,A_16_P16569804,A_16…	4	2441.581-3009.999	4p16.3	RNF4,C4orf8,TNIP2,SH3BP2,ADD1,TETRAN,C4orf9,GRK4	644006,8603,79155,6452,118,2868	0.125	0	0.0108249	0.0410353	0	0	1	1	0.21875	0.203125	0.528251	1	0	0	1	1	Gain
A_16_P36620562,A_16_P16570503,A_16_P00909262,A_16_P36620595	4	3028.199-3047.932	4p16.3	HD		0.125	0	0.0108249	0.0410353	0	0	1	1	0.21875	0.1875	0.456664	1	0	0	1	1	Gain
A_14_P108670,A_16_P36620651,A_16_P16570607,A_16_P16570626,A_16_P00909342,A_14_P129619,A_16_P16570736,A_16_P00909392	4	3058.511-3143.817	4p16.3-4p16.2	HD		0.15625	0	0.00329455	0.0183182	0	0	1	1	0.21875	0.1875	0.456664	1	0	0	1	1	Gain
A_16_P00909407,A_16_P36620891	4	3149.854-3159.385	4p16.2	HD		0.15625	0.015625	0.0148798	0.0499546	0	0	1	1	0.21875	0.1875	0.456664	1	0	0	1	1	Gain
A_16_P36623124,A_16_P00910495,A_16_P00910517,A_16_P00910520	4	4040.848-4246.91	4p16.2	OTOP1	133060	0.15625	0.015625	0.0148798	0.0499546	0	0	1	1	0.25	0.203125	0.390998	1	0	0	1	1	Gain
A_14_P200706,A_14_P103173,A_16_P00910545,A_16_P00910549,A_16_P36623561,A_16_P00910552,A_16_P16573389,A_16_P16573406,A_16_P00910585,A_16_P16573445,A_16_P36623663,A_16_P36623677,A_14_P124842,A_16_P16573513,A_16_P00910650,A_16_P00910661,A_14_P109540,A_16_P00910710,A_16_P00910719,A_16_P00910730,A_14_P135190,A_16_P00910742,A_16_P00910765,A_16_P16573738,A_16_P00910796,A_14_P123104,A_16_P16573824,A_16_P…	4	4260.042-5578.782	4p16.2-4p16.1	OTOP1,TMEM128,LYAR,ZNF509,D4S234E,STX18,MSX1,CYTL1,STK32B,C4orf6	133060,85013,55646,166793,53407,4487,54360,55351,10141	0.15625	0.015625	0.0148798	0.0499546	0	0	1	1	0.21875	0.203125	0.528251	1	0	0	1	1	Gain
A_14_P200117,A_16_P16576194,A_14_P124823,A_16_P16576210,A_16_P36626480,A_16_P16576218,A_16_P16576247,A_16_P00912220,A_16_P36626544,A_16_P36626554,A_16_P16576291,A_16_P36626571,A_16_P16576319,A_16_P00912261,A_16_P16576374,A_16_P16576393,A_16_P16576408,A_16_P16576426,A_16_P00912318,A_14_P114027,A_16_P00912337,A_16_P00912350,A_16_P00912360,A_16_P00912371,A_16_P16576539,A_14_P119694,A_16_P00912406,A_…	4	5579.956-6020.294	4p16.1	C4orf6,EVC2,EVC,CRMP1,FLJ46481	10141,132884,2121,1400	0.15625	0.015625	0.0148798	0.0499546	0	0	1	1	0.21875	0.1875	0.456664	1	0	0	1	1	Gain
A_16_P00915020,A_14_P108732	4	7472.167-7482.91	4p16.1	SORCS2	57537	0.15625	0.015625	0.0148798	0.0499546	0	0	1	1	0.25	0.1875	0.323716	1	0	0	1	1	Gain
A_16_P00915053,A_16_P00915059	4	7488.703-7496.187	4p16.1	SORCS2	57537	0.15625	0.015625	0.0148798	0.0499546	0	0	1	1	0.28125	0.203125	0.270901	0.98963	0.03125	0.015625	0.557895	1	Gain
A_16_P00915069,A_16_P00915078,A_16_P00915093,A_16_P36631593,A_16_P00915121	4	7502.534-7532.361	4p16.1	SORCS2	57537	0.15625	0.015625	0.0148798	0.0499546	0	0	1	1	0.28125	0.21875	0.332108	1	0.0625	0.015625	0.256887	1	Gain
A_16_P36631644,A_16_P00915150,A_16_P16581298,A_16_P00915193,A_16_P00915206,A_16_P00915212	4	7542.232-7582.405	4p16.1	SORCS2	57537	0.15625	0.015625	0.0148798	0.0499546	0	0	1	1	0.28125	0.234375	0.39639	1	0.0625	0.03125	0.407391	1	Gain
A_16_P00915226,A_14_P119135,A_16_P00915260,A_16_P00915282,A_16_P00915292,A_16_P16581530,A_16_P36631972	4	7589.326-7646.526	4p16.1	SORCS2	57537	0.15625	0.015625	0.0148798	0.0499546	0	0	1	1	0.28125	0.21875	0.332108	1	0.0625	0.015625	0.256887	1	Gain
A_16_P36631997,A_16_P00915353,A_16_P00915371,A_16_P00915394,A_16_P00915406	4	7655.853-7694.894	4p16.1	SORCS2	57537	0.15625	0.015625	0.0148798	0.0499546	0	0	1	1	0.28125	0.203125	0.270901	0.98963	0	0	1	1	Gain
A_16_P16581717	4	7702.73	4p16.1	SORCS2	57537	0.15625	0.015625	0.0148798	0.0499546	0	0	1	1	0.28125	0.203125	0.270901	0.98963	0.03125	0	0.333333	1	Gain
A_16_P00915429,A_16_P00915444,A_16_P16581776,A_16_P00915471,A_16_P00915482,A_16_P36632274,A_16_P00915523,A_16_P00915539,A_16_P36632352,A_16_P00915560,A_14_P201246,A_16_P36632440,A_14_P130038,A_16_P00915618,A_14_P113148,A_16_P16582154,A_16_P16582179,A_16_P16582200,A_14_P125705,A_16_P00915729,A_16_P16582274,A_16_P00915758,A_16_P00915766,A_16_P16582349,A_16_P00915794,A_16_P16582386,A_16_P16582400,A_…	4	7708.524-8483.687	4p16.1	SORCS2,AFAP,LOC389199,ABLIM2,SH3TC1,HTRA3,ACOX3	57537,84448,54436,94031,8310	0.15625	0.015625	0.0148798	0.0499546	0	0	1	1	0.28125	0.203125	0.270901	0.98963	0	0	1	1	Gain
A_16_P16717762,A_16_P00994807	4	70113.056-70130.975	4q13.2	UGT2B11	10720	0.15625	0.015625	0.0148798	0.0499546	0	0	1	1	0.09375	0.09375	0.631866	1	0	0	1	1	Gain
A_16_P00994821	4	70159.7	4q13.2			0.15625	0.015625	0.0148798	0.0499546	0	0	1	1	0.15625	0.125	0.447833	1	0	0.03125	1	1	Gain
A_16_P00994831	4	70184.2	4q13.2	UGT2B28	54490	0.15625	0.015625	0.0148798	0.0499546	0	0	1	1	0.15625	0.140625	0.530606	1	0	0.03125	1	1	Gain
A_16_P36770563,A_16_P16717925,A_16_P00994841,A_16_P00994845,A_16_P36770622	4	70188.454-70227.036	4q13.2	UGT2B28	54490	0.15625	0.015625	0.0148798	0.0499546	0	0	1	1	0.1875	0.140625	0.375155	1	0.03125	0.03125	0.708399	1	Gain
A_16_P16725085,A_16_P36777982,A_14_P120011,A_16_P16725124,A_16_P00999001,A_16_P36778035,A_16_P16725174,A_16_P00999027,A_14_P101346,A_16_P16725227,A_16_P16725241,A_16_P16725297	4	73570.223-73664.234	4q13.3	ADAMTS3	9508	0.21875	0.046875	0.014477	0.0493541	0.03125	0.015625	0.557895	1	0.09375	0.09375	0.631866	1	0	0	1	1	Gain
A_16_P16725322,A_16_P16725354	4	73672.591-73688.402	4q13.3			0.21875	0.046875	0.014477	0.0493541	0.03125	0.015625	0.557895	1	0.09375	0.09375	0.631866	1	0	0	1	1	Gain
A_16_P16737459,A_16_P16737476,A_16_P16737502,A_16_P16737517,A_16_P01006340,A_16_P01006354,A_16_P16737554,A_16_P16737557,A_14_P136488,A_16_P16737602,A_16_P01006409,A_16_P16737667,A_16_P16737698,A_16_P36791030,A_16_P01006474,A_16_P36791070,A_16_P16737813,A_16_P16737869,A_16_P16737881,A_16_P36791229,A_16_P16737957,A_14_P120870,A_16_P36791308,A_16_P16738037,A_16_P01006662,A_16_P16738068,A_16_P3679139…	4	79209.09-79487.332	4q21.21	FRAS1	80144	0.21875	0.046875	0.014477	0.0493541	0.03125	0	0.333333	1	0.125	0.125	0.617699	1	0	0	1	1	Gain
A_16_P36935003,A_16_P01090492	4	140481.575-140491.796	4q31.1	NARG1	80155	0.15625	0.015625	0.0148798	0.0499546	0	0	1	1	0.09375	0.203125	0.955712	1	0	0.03125	1	1	Gain
A_14_P106957,A_16_P36935111,A_16_P16879061,A_14_P111841,A_16_P36935212,A_16_P16879122,A_16_P16879132,A_14_P122473,A_16_P16879173,A_16_P36935281,A_16_P16879210,A_16_P16879217,A_16_P01090662,A_14_P101079,A_16_P16879276,A_14_P138094,A_16_P16879334,A_16_P16879355,A_14_P113597,A_16_P16879400,A_16_P16879454,A_16_P16879471,A_14_P130812	4	140501.389-140752.304	4q31.1	NARG1,RAB33B,SETD7	80155,83452,80854	0.15625	0.015625	0.0148798	0.0499546	0	0	1	1	0.09375	0.1875	0.937264	1	0	0.03125	1	1	Gain
A_16_P16879594,A_16_P16879604,A_16_P16879636,A_14_P124479,A_16_P36935769,A_16_P36935779,A_16_P36935804,A_14_P108069,A_16_P36935830,A_14_P201478,A_16_P16879762,A_16_P16879804	4	140780.058-140879.949	4q31.1	MGST2,MAML3	4258,55534	0.15625	0.015625	0.0148798	0.0499546	0	0	1	1	0.09375	0.203125	0.955712	1	0	0.03125	1	1	Gain
A_16_P16879828,A_16_P16879857,A_16_P16879894,A_16_P36936034,A_16_P36936083,A_16_P16880001,A_16_P01091141,A_16_P01091147,A_16_P16880076,A_16_P16880097,A_16_P16880118,A_16_P01091206,A_16_P01091228,A_16_P16880202,A_16_P01091258,A_16_P36936365,A_14_P108703,A_16_P16880294,A_16_P16880328,A_16_P16880377,A_16_P16880400,A_16_P01091380,A_16_P16880437,A_16_P16880470,A_14_P122456,A_16_P16880520,A_16_P1688054…	4	140886.748-141456.946	4q31.1	MAML3,SCOC	55534,60592	0.15625	0.015625	0.0148798	0.0499546	0	0	1	1	0.09375	0.203125	0.955712	1	0	0.015625	1	1	Gain
A_16_P01092017,A_16_P16881496,A_14_P126286,A_16_P16881535,A_16_P16881548,A_16_P16881564,A_14_P123234,A_16_P36937736,A_16_P36937780,A_16_P36937801,A_14_P111945,A_16_P36937863,A_16_P36937878,A_16_P16881743,A_16_P16881754,A_16_P01092187,A_16_P16881775,A_16_P01092205,A_14_P125081,A_16_P36937995,A_16_P01092243,A_16_P16881883,A_16_P16881903,A_16_P16881908,A_16_P16881928,A_16_P16881959,A_16_P01092311,A_…	4	141467.56-141819.485	4q31.1-4q31.21	SCOC,CLGN,ELMOD2,UCP1,TBC1D9	60592,1047,255520,7350,23158	0.15625	0.015625	0.0148798	0.0499546	0	0	1	1	0.09375	0.203125	0.955712	1	0	0	1	1	Gain
A_16_P01092535,A_16_P01092552,A_16_P16882377,A_16_P01092580,A_16_P01092591,A_16_P16882449,A_16_P01092613,A_16_P36938676,A_16_P36938702,A_16_P16882516,A_16_P01092659,A_16_P01092683,A_14_P114160,A_16_P01092745,A_16_P36938912,A_16_P16882730,A_16_P16882754,A_16_P01092797,A_16_P16882795,A_16_P16882814,A_16_P16882838,A_16_P16882859,A_16_P16882893,A_16_P16882908,A_16_P01092888,A_16_P36939145,A_16_P16882…	4	141826.926-142222.543	4q31.21	TBC1D9,RNF150	23158,57484	0.15625	0.015625	0.0148798	0.0499546	0	0	1	1	0.09375	0.1875	0.937264	1	0	0	1	1	Gain
A_16_P16884730,A_16_P36941029,A_16_P01094056	4	142915.638-142994.573	4q31.21			0.15625	0.015625	0.0148798	0.0499546	0	0	1	1	0.09375	0.171875	0.912359	1	0	0	1	1	Gain
A_16_P16884998,A_16_P01094175,A_16_P16885095	4	143065.321-143136.419	4q31.21			0.1875	0.015625	0.00514818	0.0247244	0	0	1	1	0.09375	0.171875	0.912359	1	0	0	1	1	Gain
A_16_P37035470,A_16_P16977763,A_16_P16977797,A_16_P16977848,A_16_P16977920,A_16_P16978007,A_16_P16978071,A_16_P37035897,A_16_P16978214,A_16_P16978390,A_16_P01149916,A_16_P16978615,A_16_P16978717,A_16_P01150087,A_14_P101576,A_16_P16979086,A_16_P16979154,A_16_P01150404,A_16_P37037137,A_16_P01150490,A_16_P16979550,A_16_P37037448,A_16_P37037512,A_16_P16979852,A_16_P01150784,A_14_P103688,A_16_P0115088…	4	182270.963-183461.619	4q34.3-4q35.1			0.15625	0.015625	0.0148798	0.0499546	0	0	1	1	0.1875	0.203125	0.668672	1	0	0.015625	1	1	Gain
A_16_P16981309,A_16_P16981325,A_16_P37039105,A_16_P16981371,A_16_P16981401,A_16_P01151721,A_16_P16981455,A_16_P37039234,A_16_P16981501,A_16_P01151785,A_16_P01151815,A_16_P01151823,A_16_P16981631,A_16_P01151864,A_16_P16981677,A_16_P16981717,A_16_P37039503,A_16_P16981774,A_16_P37039547,A_16_P16981835,A_16_P01152001,A_16_P16981894,A_16_P01152023,A_14_P125768,A_16_P16981975	4	183512.577-183725.147	4q35.1			0.1875	0.015625	0.00514818	0.0247244	0	0	1	1	0.21875	0.203125	0.528251	1	0	0.015625	1	1	Gain
A_14_P201320,A_14_P103947,A_16_P01470442,A_16_P37602464,A_16_P37602490,A_16_P17530102,A_16_P01470496,A_16_P37602527,A_16_P17530141,A_16_P01470524,A_16_P01470536,A_14_P125315,A_16_P17530228,A_16_P37602653,A_16_P01470589,A_16_P01470606,A_16_P17530335,A_16_P17530352,A_14_P102205,A_16_P17530398,A_16_P01470672,A_16_P37602854,A_16_P37602868,A_16_P01470718,A_16_P37602902,A_16_P17530500,A_16_P17530517,A_…	6	44904.596-45245.796	6p21.1-6p12.3	SUPT3H	8464	0.21875	0.046875	0.014477	0.0493541	0	0	1	1	0.09375	0.15625	0.879332	1	0	0	1	1	Gain
A_16_P17530953,A_16_P17530959,A_16_P37603387,A_16_P37603408,A_14_P132069,A_16_P37603451,A_16_P37603475,A_16_P37603498,A_16_P17531107,A_16_P17531130,A_16_P17531156,A_14_P130902,A_16_P17531206,A_16_P17531226,A_16_P01471173,A_16_P37603681,A_16_P17531293,A_14_P112328,A_16_P01471246,A_16_P01471271,A_16_P01471296,A_14_P105070,A_16_P17531519,A_16_P17531543,A_16_P17531570,A_16_P01471388,A_16_P17531630,A_…	6	45354.217-45976.314	6p12.3	SUPT3H,RUNX2,CLIC5	8464,860,53405	0.21875	0.046875	0.014477	0.0493541	0	0	1	1	0.0625	0.171875	0.970708	1	0	0	1	1	Gain
A_16_P17539929,A_14_P122001,A_16_P01476471,A_16_P17540125,A_16_P17540194,A_16_P17540237,A_16_P17540290,A_16_P17540351	6	48935.317-49149.178	6p12.3			0.21875	0.046875	0.014477	0.0493541	0	0	1	1	0.0625	0.1875	0.980433	1	0	0	1	1	Gain
A_16_P17540439,A_16_P17540503,A_14_P122141,A_16_P17540645,A_16_P17540682,A_16_P17540793,A_16_P01476946,A_16_P17540880,A_14_P132430	6	49196.292-49433.75	6p12.3			0.21875	0.046875	0.014477	0.0493541	0	0	1	1	0.0625	0.171875	0.970708	1	0	0	1	1	Gain
A_16_P01476980,A_16_P37613552,A_16_P17540955,A_16_P17540978,A_16_P17541000,A_16_P01477051,A_16_P37613660,A_14_P129765,A_16_P01477089,A_16_P01477103,A_16_P01477115,A_14_P120185,A_16_P37613798,A_14_P129633,A_16_P37613842,A_16_P17541241,A_16_P17541283,A_16_P37613941,A_16_P01477226,A_16_P01477236,A_14_P135969,A_14_P121344,A_16_P01477260,A_16_P17541413,A_14_P113000,A_16_P17541441,A_16_P01477302,A_16_P…	6	49440.849-49890.04	6p12.3	MUT,CENPQ,C6orf141,RHAG,CRISP2,CRISP3,PGK2	4594,55166,6005,7180,10321,5232	0.21875	0.046875	0.014477	0.0493541	0	0	1	1	0.09375	0.171875	0.912359	1	0	0	1	1	Gain
A_16_P37614637,A_16_P01477637,A_16_P17542051,A_14_P137163,A_16_P17542088,A_16_P17542113,A_16_P37614789,A_16_P37614793,A_16_P37614806,A_16_P37614893,A_16_P01477797,A_16_P17542306,A_16_P01477824,A_14_P123340,A_16_P17542347,A_16_P01477855,A_16_P37615055,A_16_P17542397,A_16_P17542404,A_16_P01477883,A_16_P37615105,A_16_P37615131,A_16_P17542475,A_16_P17542477,A_16_P01477917,A_16_P17542496,A_16_P1754250…	6	49898.501-50711.642	6p12.3	CRISP1,DEFB114,DEFB110,DEFB112	167,245928,245914,245915	0.21875	0.03125	0.00577442	0.0247656	0	0	1	1	0.09375	0.171875	0.912359	1	0	0	1	1	Gain
A_16_P01478846,A_16_P17544098,A_14_P109383,A_16_P37616828,A_16_P17544199,A_16_P17544229,A_16_P01479005,A_16_P37616923,A_16_P01479034,A_16_P17544332,A_14_P125250,A_16_P37617039,A_16_P01479113,A_16_P17544447,A_14_P111524,A_16_P17544496,A_16_P01479183,A_16_P01479199,A_16_P17544595,A_16_P17544609,A_16_P37617290,A_14_P119812,A_16_P17544761,A_16_P37617476,A_16_P17544907,A_16_P01479455,A_16_P17545112,A_…	6	50735.019-52151.242	6p12.3-6p12.2	TFAP2D,TFAP2B,PKHD1	83741,7021,5314	0.21875	0.046875	0.014477	0.0493541	0	0	1	1	0.09375	0.15625	0.879332	1	0	0	1	1	Gain
A_16_P01482141,A_14_P126456,A_16_P01482160,A_16_P17549597,A_16_P01482170,A_16_P17549612,A_16_P37622446,A_14_P112232,A_16_P01482201,A_16_P01482208,A_16_P17549708,A_14_P200197	6	52803.098-52878.372	6p12.1	GSTA5,GSTA3	221357294	0.21875	0.046875	0.014477	0.0493541	0	0	1	1	0.09375	0.15625	0.879332	1	0	0	1	1	Gain
A_16_P37622545,A_16_P01482238,A_16_P17549781,A_16_P37622614,A_16_P37622653,A_14_P127379,A_16_P01482323,A_16_P01482332,A_16_P01482341,A_16_P17549925	6	52886.085-52974.779	6p12.1	GSTA4,ICK	2941,22858	0.25	0.046875	0.00565877	0.0247656	0	0	1	1	0.09375	0.15625	0.879332	1	0	0	1	1	Gain
A_16_P37622760,A_14_P129215,A_16_P17549994,A_16_P01482404,A_16_P37622869,A_16_P17550081,A_14_P130434,A_16_P01482476,A_14_P129349,A_16_P01482502,A_16_P17550208,A_16_P37623055,A_16_P01482541,A_16_P17550266,A_14_P119314,A_16_P17550311,A_16_P37623167	6	52982.183-53116.427	6p12.1	ICK,FBXO9,GCM1	22858,26268,8521	0.28125	0.046875	0.00209257	0.0134529	0	0	1	1	0.09375	0.15625	0.879332	1	0	0	1	1	Gain
A_16_P01482607,A_16_P01482613,A_16_P01482628,A_14_P134634,A_16_P17550542,A_16_P37623395,A_16_P37623414,A_14_P122288,A_16_P01482760,A_16_P01482777,A_16_P37623512,A_16_P17550706,A_16_P17550738,A_16_P17550762,A_16_P17550785,A_14_P117250,A_16_P17550830,A_16_P37623700	6	53125.816-53328.599	6p12.1	ELOVL5	60481	0.28125	0.046875	0.00209257	0.0134529	0	0	1	1	0.0625	0.15625	0.95665	1	0	0	1	1	Gain
A_16_P01482947,A_16_P01482961	6	53361.954-53385.003	6p12.1			0.25	0.046875	0.00565877	0.0247656	0	0	1	1	0.09375	0.15625	0.879332	1	0.03125	0	0.333333	1	Gain
A_16_P17551027,A_16_P17551077,A_14_P137549,A_16_P17551142,A_16_P01483108,A_14_P137071,A_16_P17551234,A_16_P17551261,A_16_P01483164,A_16_P17551289,A_16_P37624226,A_14_P106203,A_16_P17551432,A_16_P17551452,A_16_P01483275,A_16_P01483288,A_16_P17551510,A_16_P37624408,A_16_P01483326,A_16_P17551572,A_16_P17551617,A_16_P01483399,A_16_P37624641,A_16_P17551817,A_16_P17551856,A_16_P17551864,A_14_P201210,A_…	6	53426.048-53810.025	6p12.1	GCLC,KLHL31,LRRC1	2729,401265,55227	0.25	0.046875	0.00565877	0.0247656	0	0	1	1	0.0625	0.15625	0.95665	1	0	0	1	1	Gain
A_14_P123166,A_16_P17552080,A_16_P01483675,A_16_P17552136,A_16_P37625040,A_16_P01483717,A_14_P122215,A_16_P17552237,A_16_P17552271,A_16_P17552300,A_16_P01483813,A_16_P01483842,A_14_P135731,A_16_P37625347,A_16_P01483908,A_14_P108295,A_16_P17552570,A_16_P01483970,A_16_P17552603,A_16_P37625521,A_16_P17552666,A_16_P01484043,A_14_P113802,A_16_P17552757,A_16_P01484094,A_16_P37625710,A_14_P118399,A_16_P…	6	53821.379-54863.346	6p12.1	LRRC1,C6orf142,TINAG,FAM83B	55227,90523,27283,222584	0.25	0.046875	0.00565877	0.0247656	0	0	1	1	0.09375	0.15625	0.879332	1	0	0	1	1	Gain
A_16_P37627576,A_16_P01485241,A_16_P01485260,A_16_P17554736,A_16_P01485295,A_16_P37627736,A_16_P17554834,A_16_P17554881,A_16_P01485388,A_14_P133423,A_16_P37627984	6	54873.313-55056.621	6p12.1	FAM83B	222584	0.25	0.046875	0.00565877	0.0247656	0	0	1	1	0.09375	0.140625	0.836377	1	0	0	1	1	Gain
A_16_P17555105,A_16_P01485523,A_16_P17555197,A_16_P17555207,A_14_P111992,A_16_P37628227,A_16_P01485625,A_16_P01485637,A_16_P37628294,A_16_P37628320,A_16_P17555405,A_14_P101941,A_16_P37628405,A_16_P17555485,A_14_P114312,A_16_P17555544,A_16_P17555577,A_16_P17555596,A_16_P17555622,A_14_P116547,A_16_P37628610,A_16_P01485847,A_16_P01485851,A_16_P17555700,A_16_P17555735,A_16_P01485899,A_16_P37628759,A_…	6	55078.96-55527.21	6p12.1	HCRTR2,GFRAL,HMGCLL1	3062,389400,54511	0.25	0.046875	0.00565877	0.0247656	0	0	1	1	0.09375	0.140625	0.836377	1	0	0	1	1	Gain
A_16_P17556226,A_16_P01486200,A_16_P37629262,A_16_P17556305,A_16_P17556336,A_16_P17556353,A_16_P37629365,A_16_P17556405	6	55537.064-55625.993	6p12.1	HMGCLL1	54511	0.21875	0.046875	0.014477	0.0493541	0	0	1	1	0.09375	0.140625	0.836377	1	0	0	1	1	Gain
A_14_P106683,A_16_P17556527,A_16_P17556586,A_16_P01486406,A_14_P117187,A_16_P01486449,A_16_P17556715,A_14_P135300,A_16_P17556775,A_14_P116585,A_16_P17556828,A_16_P37629850,A_14_P111262,A_16_P17556909,A_16_P01486617,A_16_P17556972,A_14_P110701,A_16_P17557030,A_16_P37630069,A_16_P17557122,A_16_P37630158,A_16_P17557232,A_16_P17557294,A_16_P17557342,A_16_P17557398,A_16_P17557415,A_14_P135419,A_16_P17…	6	55650.616-56063.803	6p12.1	BMP5,COL21A1	653,81578	0.21875	0.046875	0.014477	0.0493541	0	0	1	1	0.09375	0.125	0.781708	1	0	0	1	1	Gain
A_16_P01487918,A_16_P17559053,A_16_P37632180,A_16_P01487966,A_16_P17559092,A_16_P37632222,A_14_P133178,A_16_P17559190,A_16_P01488051,A_16_P17559247,A_16_P17559261,A_16_P17559302,A_16_P17559342,A_16_P37632483,A_16_P17559379,A_16_P37632516,A_14_P119750,A_16_P17559478,A_16_P17559504,A_16_P17559527,A_16_P17559546,A_16_P37632701,A_16_P17559624,A_14_P100757,A_16_P17559659,A_16_P17559689,A_16_P37632825	6	56623.892-56890.727	6p12.1	DST	667	0.21875	0.046875	0.014477	0.0493541	0	0	1	1	0.09375	0.125	0.781708	1	0	0	1	1	Gain
A_16_P17559725,A_16_P17559759,A_16_P01488383,A_16_P17559795	6	56898.578-56926.875	6p12.1			0.21875	0.046875	0.014477	0.0493541	0	0	1	1	0.09375	0.125	0.781708	1	0	0	1	1	Gain
A_16_P01488414,A_14_P113750,A_16_P17559876,A_16_P37633016,A_14_P108874,A_14_P103987,A_16_P01488482,A_16_P17559965,A_16_P01488496,A_16_P17559980,A_16_P37633129,A_16_P37633140,A_16_P37633144,A_16_P17560023,A_16_P17560027,A_16_P17560054,A_14_P109905,A_16_P17560127,A_14_P137597,A_16_P01488621,A_16_P01488632,A_14_P121466,A_16_P01488655,A_16_P01488663,A_16_P37633430,A_16_P01488683,A_16_P17560297,A_14_P…	6	56935.084-57183.162	6p12.1	C6orf65,KIAA1586,ZNF451,BAG2,RAB23	221336,57691,80822,9532,51715	0.21875	0.046875	0.014477	0.0493541	0	0	1	1	0.09375	0.125	0.781708	1	0	0	1	1	Gain
A_16_P01488759,A_16_P17560431,A_16_P17560457	6	57194.162-57215.694	6p12.1-6p11.2	RAB23	51715	0.25	0.046875	0.00565877	0.0247656	0	0	1	1	0.09375	0.125	0.781708	1	0	0	1	1	Gain
A_16_P17560516	6	57238.3	6p11.2			0.25	0.046875	0.00565877	0.0247656	0	0	1	1	0.09375	0.140625	0.836377	1	0	0	1	1	Gain
A_16_P17560556,A_16_P17560587,A_16_P17560601	6	57267.923-57288.447	6p11.2			0.25	0.046875	0.00565877	0.0247656	0	0	1	1	0.125	0.140625	0.693195	1	0	0	1	1	Gain
A_14_P117553,A_14_P101006,A_16_P37633818	6	57297.153-57307.563	6p11.2	PRIM2A		0.25	0.046875	0.00565877	0.0247656	0	0	1	1	0.125	0.15625	0.758231	1	0	0	1	1	Gain
A_16_P17560646	6	57313.8	6p11.2	PRIM2A		0.25	0.046875	0.00565877	0.0247656	0	0	1	1	0.125	0.171875	0.81274	1	0	0	1	1	Gain
A_16_P37633840,A_16_P37633859	6	57321.183-57327.113	6p11.2	PRIM2A		0.25	0.0625	0.0127912	0.0459998	0	0	1	1	0.125	0.171875	0.81274	1	0	0	1	1	Gain
A_16_P17561374,A_14_P129124,A_16_P17561406,A_16_P17561428,A_14_P135721,A_16_P17561468	6	57611.212-57683.389	6p11.2	PRIM2A		0.21875	0.046875	0.014477	0.0493541	0	0	1	1	0.03125	0.15625	0.991568	1	0	0	1	1	Gain
A_16_P17561495,A_16_P17561525,A_16_P01489438,A_16_P17561606,A_16_P37634881,A_16_P37634964	6	57704.05-57837.153	6p11.2			0.21875	0.046875	0.014477	0.0493541	0	0	1	1	0.0625	0.15625	0.95665	1	0	0	1	1	Gain
A_16_P17561857,A_16_P17561905,A_16_P01489563,A_16_P17562108,A_16_P01489597	6	57869.378-58019.711	6p11.2			0.21875	0.046875	0.014477	0.0493541	0	0	1	1	0.09375	0.15625	0.879332	1	0	0	1	1	Gain
A_16_P01489627,A_16_P01489649,A_16_P01489660,A_16_P17562571,A_16_P01489671	6	58162.958-58381.425	6p11.2	GUSBL2		0.21875	0.046875	0.014477	0.0493541	0	0	1	1	0.09375	0.15625	0.879332	1	0	0	1	1	Gain
A_16_P01489673,A_16_P17562782,A_16_P37636070,A_16_P17562939,A_14_P106749,A_16_P37636251,A_16_P01489739,A_16_P01489751,A_16_P01489767	6	58401.278-58612.416	6p11.1			0.21875	0.046875	0.014477	0.0493541	0	0	1	1	0.125	0.15625	0.758231	1	0	0	1	1	Gain
A_16_P01489788,A_14_P115610	6	58656.267-58721.961	6p11.1			0.25	0.046875	0.00565877	0.0247656	0	0	1	1	0.125	0.15625	0.758231	1	0	0	1	1	Gain
A_16_P01489832	6	58764.4	6p11.1			0.28125	0.046875	0.00209257	0.0134529	0	0	1	1	0.125	0.15625	0.758231	1	0	0	1	1	Gain
A_16_P01489849,A_14_P129169,A_16_P17563673,A_16_P37636905	6	58788.688-62116.679	6p11.1-6q11.1			0.3125	0.0625	0.00195754	0.0132956	0	0.015625	1	1	0.09375	0.15625	0.879332	1	0	0	1	1	Gain
A_16_P01489931	6	62138.5	6q11.1			0.3125	0.0625	0.00195754	0.0132956	0	0.015625	1	1	0.09375	0.171875	0.912359	1	0	0	1	1	Gain
A_16_P01489946,A_16_P17563893	6	62175.247-62331.449	6q11.1			0.25	0.0625	0.0127912	0.0459998	0	0.015625	1	1	0.09375	0.171875	0.912359	1	0	0	1	1	Gain
A_16_P37637162,A_16_P37637193	6	62363.231-62384.068	6q11.1			0.25	0.0625	0.0127912	0.0459998	0	0.015625	1	1	0.09375	0.171875	0.912359	1	0	0	1	1	Gain
A_16_P01490057,A_14_P120524,A_16_P17564125,A_14_P201058,A_16_P01490144,A_16_P17564231,A_16_P01490200,A_16_P17564296,A_16_P01490232,A_16_P17564347,A_16_P17564375,A_16_P17564382,A_16_P01490274,A_16_P17564419,A_16_P17564442,A_16_P17564462,A_16_P17564489,A_16_P17564516,A_16_P17564544,A_16_P17564594,A_16_P37637837,A_16_P37637853,A_16_P17564685,A_16_P17564706,A_14_P128398,A_16_P37637959,A_16_P01490500,…	6	62408.817-62694.794	6q11.1	KHDRBS2	202559	0.25	0.0625	0.0127912	0.0459998	0	0.015625	1	1	0.09375	0.15625	0.879332	1	0	0	1	1	Gain
A_16_P37638041,A_16_P17564852,A_16_P17564876,A_16_P17564909,A_16_P01490610,A_16_P17564972,A_16_P17564993,A_16_P17565020,A_16_P37638243,A_16_P37638277,A_16_P17565097,A_14_P105991,A_16_P17565145,A_16_P17565160,A_16_P01490738,A_16_P17565199,A_16_P17565215,A_16_P37638427,A_16_P17565229,A_16_P17565250,A_16_P17565286,A_16_P17565306,A_16_P17565332,A_16_P17565359,A_14_P120323,A_16_P17565397,A_16_P1756541…	6	62706.254-63065.19	6q11.1	KHDRBS2	202559	0.25	0.0625	0.0127912	0.0459998	0	0.015625	1	1	0.125	0.15625	0.758231	1	0	0	1	1	Gain
A_16_P17565720	6	63087	6q11.1			0.25	0.0625	0.0127912	0.0459998	0	0.015625	1	1	0.15625	0.15625	0.608332	1	0	0	1	1	Gain
A_16_P17565854	6	63143.4	6q11.1			0.25	0.0625	0.0127912	0.0459998	0	0.015625	1	1	0.15625	0.1875	0.741407	1	0	0.015625	1	1	Gain
A_16_P37639148,A_16_P37639204,A_14_P129582,A_16_P17566144,A_16_P17566225,A_16_P17566286,A_16_P17566386,A_16_P17566505,A_16_P17566633,A_16_P17566689,A_16_P37639918,A_16_P17566771,A_14_P110109	6	63195.003-63666.276	6q11.1-6q12			0.25	0.0625	0.0127912	0.0459998	0	0.015625	1	1	0.1875	0.1875	0.601722	1	0.03125	0.015625	0.557895	1	Gain
A_14_P119025,A_16_P17567562,A_16_P37640794,A_14_P107699,A_16_P01492163,A_16_P37640847,A_16_P17567646,A_16_P01492204	6	64047.601-64136.728	6q12	GLULD1	51557	0.25	0.0625	0.0127912	0.0459998	0	0	1	1	0.15625	0.1875	0.741407	1	0	0.015625	1	1	Gain
A_16_P17567724,A_16_P17567775	6	64154.504-64181.502	6q12			0.28125	0.0625	0.00514931	0.0247244	0	0	1	1	0.15625	0.1875	0.741407	1	0	0.015625	1	1	Gain
A_16_P17567812	6	64205.1	6q12			0.28125	0.0625	0.00514931	0.0247244	0	0	1	1	0.1875	0.1875	0.601722	1	0	0.015625	1	1	Gain
A_14_P116676,A_16_P37641112,A_16_P01492336,A_16_P37641145,A_16_P17567951,A_16_P17567978,A_16_P17568014,A_16_P17568075,A_16_P17568098,A_16_P37641358,A_16_P01492480,A_14_P135889,A_16_P37641419,A_16_P17568188,A_16_P17568205,A_16_P17568241,A_14_P126736	6	64228.424-64395.178	6q12	PTP4A1	7803	0.28125	0.0625	0.00514931	0.0247244	0	0	1	1	0.1875	0.203125	0.668672	1	0	0.015625	1	1	Gain
A_16_P37641533,A_16_P37641556,A_16_P17568330,A_16_P37641613	6	64406.915-64437.312	6q12	PHF3	23469	0.28125	0.0625	0.00514931	0.0247244	0	0	1	1	0.21875	0.203125	0.528251	1	0	0.015625	1	1	Gain
A_14_P131546,A_16_P37641697,A_14_P134853,A_16_P17568515,A_16_P37641813,A_16_P37641829,A_16_P17568597,A_16_P17568637,A_16_P01492805,A_16_P17568762,A_16_P17568783,A_16_P17568820	6	64452.487-64633.346	6q12	PHF3	23469	0.28125	0.0625	0.00514931	0.0247244	0	0	1	1	0.25	0.203125	0.390998	1	0	0.015625	1	1	Gain
A_16_P17568858,A_16_P17568911,A_16_P37642246	6	64650.913-64705.894	6q12			0.28125	0.0625	0.00514931	0.0247244	0	0.015625	1	1	0.25	0.203125	0.390998	1	0	0.015625	1	1	Gain
A_16_P17569082,A_16_P17569163,A_16_P01493113,A_16_P17569312,A_14_P122101,A_16_P37642762,A_16_P37642857,A_16_P01493397,A_16_P37643052	6	64750.73-65034.242	6q12			0.25	0.0625	0.0127912	0.0459998	0	0.015625	1	1	0.25	0.203125	0.390998	1	0	0.015625	1	1	Gain
A_16_P17569886,A_16_P01493545,A_14_P103090,A_16_P17570054,A_16_P17570111	6	65075.925-65190.807	6q12			0.25	0.0625	0.0127912	0.0459998	0.03125	0.015625	0.557895	1	0.25	0.203125	0.390998	1	0	0.015625	1	1	Gain
A_16_P01493693,A_16_P01493729,A_16_P17570365,A_16_P37643703,A_16_P17570486,A_16_P17570545,A_16_P37643822,A_16_P17570585,A_16_P17570599,A_16_P17570621	6	65220.636-65391.263	6q12			0.25	0.0625	0.0127912	0.0459998	0.03125	0.015625	0.557895	1	0.25	0.203125	0.390998	1	0	0.015625	1	1	Gain
A_16_P37801520,A_16_P17725357,A_16_P01586606,A_14_P118263,A_16_P01586642,A_16_P01586652,A_16_P37801689,A_14_P129003,A_14_P112066,A_16_P17725534,A_16_P37801763,A_14_P130932	6	132179.332-132262.773	6q23.2	ENPP1	5167	0.21875	0.046875	0.014477	0.0493541	0.03125	0	0.333333	1	0.46875	0.34375	0.167481	0.837749	0.03125	0.015625	0.557895	1	Gain
A_16_P17725586,A_16_P17725617,A_16_P17725634,A_14_P120866,A_14_P120244,A_14_P110338,A_16_P37801911,A_16_P37801935,A_16_P01586826,A_16_P17725826,A_16_P17725875,A_16_P17725946	6	132276.824-132408.721	6q23.2	CTGF	1490	0.21875	0.046875	0.014477	0.0493541	0	0	1	1	0.46875	0.34375	0.167481	0.837749	0.03125	0.015625	0.557895	1	Gain
A_16_P17726004,A_16_P17726078,A_16_P01587084,A_14_P131222,A_16_P17726267,A_16_P17726379,A_16_P17726486,A_16_P17726537,A_16_P17726566,A_16_P01587324,A_16_P01587339,A_14_P201687,A_14_P138190,A_16_P01587350,A_16_P37802869,A_16_P17726691,A_16_P17726712,A_16_P17726723,A_16_P17726760,A_16_P37803001,A_16_P17726798,A_16_P17726812,A_14_P107700,A_16_P17726850,A_16_P37803109,A_16_P17726909,A_16_P37803167,A_…	6	132430.494-133844.255	6q23.2	MOXD1,STX7,TAAR9,TAAR8,TAAR6,TAAR5,TAAR2,TAAR1,VNN1,VNN3,VNN2,C6orf192,RPS12,LOC285735,EYA4	26002,8417,83551,319100,9038,9287,134864,8876,55350,8875,116843,727997,2070	0.21875	0.046875	0.014477	0.0493541	0	0	1	1	0.46875	0.34375	0.167481	0.837749	0.03125	0.015625	0.557895	1	Gain
A_16_P01648366,A_16_P01648372,A_16_P01648377,A_16_P01648380,A_14_P138669,A_16_P17833012	7	5327.749-5366.097	7p22.1			0.34375	0.125	0.0132031	0.0462468	0	0	1	1	0.1875	0.109375	0.227008	0.933735	0	0	1	1	Gain
A_16_P17833400,A_16_P01648620,A_16_P17833418,A_16_P17833431,A_16_P01648649,A_16_P01648653,A_16_P01648659,A_16_P01648669,A_16_P01648677,A_14_P127854,A_16_P01648697,A_16_P17833584,A_16_P17833606,A_16_P01648732,A_16_P17833653,A_16_P17833667,A_14_P114985,A_16_P01648770,A_16_P17833704,A_16_P01648790	7	5540.154-5675.003	7p22.1	FSCN1,TRIAD3	6624	0.34375	0.125	0.0132031	0.0462468	0	0	1	1	0.1875	0.109375	0.227008	0.933735	0	0	1	1	Gain
A_16_P01649000,A_16_P01649007,A_14_P123250,A_14_P125742,A_16_P01649026,A_14_P200207,A_14_P121031,A_16_P17834489,A_16_P01649074,A_14_P135091,A_16_P01649092,A_16_P17834562,A_16_P17834570,A_14_P137459,A_16_P17834603,A_16_P17834605,A_16_P37913849,A_16_P17834648,A_16_P17834650,A_16_P01649159,A_16_P01649182,A_16_P01649196,A_16_P01649209,A_14_P117307,A_16_P37914059,A_16_P17834827,A_16_P17834832,A_14_P12…	7	5895.636-6362.647	7p22.1	C7orf28A,PMS2,JTV1,EIF2AK1,USP42,PSCD3,MGC12966	221960,5395,27102,84132,9265	0.34375	0.125	0.0132031	0.0462468	0	0	1	1	0.1875	0.09375	0.162637	0.831482	0	0	1	1	Gain
A_16_P37952448,A_16_P01671619,A_16_P37952491,A_14_P108835	7	21773.103-21793.557	7p15.3	DNAH11	8701	0.375	0.140625	0.0103483	0.03936	0	0	1	1	0.09375	0.078125	0.53626	1	0	0	1	1	Gain
A_16_P01695371,A_16_P37994396,A_16_P01695390,A_16_P01695394,A_16_P17913484	7	38244.071-38270.942	7p14.1	TARP		0.375	0.140625	0.0103483	0.03936	0	0	1	1	0.0625	0.046875	0.542626	1	0	0	1	1	Gain
A_16_P01695407,A_16_P01695410,A_16_P17913520,A_16_P17913537,A_16_P01695436,A_16_P37994541,A_16_P01695465,A_16_P17913610,A_16_P17913632,A_16_P37994669,A_14_P104477,A_16_P37994714,A_16_P37994746,A_16_P17913790,A_16_P17913808,A_16_P17913821,A_14_P103686,A_16_P37994864,A_16_P37994893,A_16_P01695627,A_16_P37994973,A_16_P17913996,A_16_P37995028,A_16_P01695703,A_16_P37995049,A_16_P17914051,A_16_P3799509…	7	38276.237-39418.652	7p14.1	TARP,AMPH,VPS41,POU6F2	273,27072,11281	0.375	0.140625	0.0103483	0.03936	0	0.015625	1	1	0.0625	0.046875	0.542626	1	0	0	1	1	Gain
A_16_P01697318,A_16_P01697336,A_16_P17916731,A_16_P17916758,A_16_P01697387	7	39426.111-39464.782	7p14.1	POU6F2	11281	0.375	0.140625	0.0103483	0.03936	0	0	1	1	0.0625	0.046875	0.542626	1	0	0	1	1	Gain
A_16_P01697799,A_14_P136030,A_16_P17917585,A_16_P37998730,A_16_P17917733,A_16_P01697902,A_16_P37998904,A_14_P201985,A_14_P107034,A_16_P17917861,A_16_P37998975,A_16_P01697965,A_14_P132583,A_16_P17917962,A_16_P37999087,A_14_P124765,A_16_P17918010,A_16_P37999133,A_16_P37999166,A_14_P138420,A_16_P01698092,A_14_P128114,A_16_P17918183,A_16_P37999307,A_16_P37999325,A_16_P17918219,A_14_P103922,A_16_P0169…	7	39802.523-40197.655	7p14.1	CDC2L5,C7orf11,C7orf10	8621,136647	0.375	0.140625	0.0103483	0.03936	0	0	1	1	0.0625	0.046875	0.542626	1	0	0	1	1	Gain
A_16_P01705330,A_14_P110482,A_16_P01705371,A_16_P01705406,A_14_P139302,A_16_P17930626,A_16_P17930683,A_16_P17930730,A_16_P17930752,A_16_P17930831,A_14_P111999,A_16_P38012459,A_16_P17930983,A_16_P17931017,A_16_P01705714,A_16_P01705733,A_14_P138807,A_16_P01705767,A_16_P01705784,A_16_P38012715,A_16_P01705803,A_16_P17931214,A_16_P17931241,A_14_P107066,A_16_P01705844,A_16_P01705873,A_16_P17931336,A_16…	7	45182.13-45914.633	7p13	RAMP3,ADCY1,IGFBP1	10268,107,3484	0.375	0.140625	0.0103483	0.03936	0	0	1	1	0.0625	0.078125	0.746594	1	0	0.015625	1	1	Gain
A_14_P135451	7	45919.8	7p13	IGFBP3	3486	0.375	0.140625	0.0103483	0.03936	0	0	1	1	0.0625	0.0625	0.655942	1	0	0	1	1	Gain
A_16_P01708426,A_16_P01708451,A_16_P38017560,A_14_P127988,A_16_P17936085,A_16_P38017734,A_16_P01708609,A_16_P17936170,A_14_P108930,A_16_P01708651,A_16_P17936227,A_16_P01708667,A_16_P38017890,A_14_P121244,A_16_P01708709,A_14_P200214,A_16_P17936356	7	47611.207-47836.047	7p12.3	PKD1L1	168507	0.375	0.140625	0.0103483	0.03936	0	0	1	1	0.0625	0.0625	0.655942	1	0.03125	0	0.333333	1	Gain
A_16_P38018031,A_16_P01708764,A_16_P17936423,A_16_P01708790,A_16_P01708801,A_14_P137693,A_16_P38018176,A_16_P01708858,A_14_P124421,A_16_P17936581,A_16_P01708894,A_16_P01708913,A_16_P17936644,A_16_P38018362,A_16_P01708950,A_14_P116157,A_16_P38018417,A_16_P17936749,A_16_P17936755,A_16_P01709000,A_14_P110313,A_16_P01709014,A_16_P17936815,A_16_P17936818	7	47842.267-48031.957	7p12.3	PKD1L1,HUS1,SUNC1	168507,135458,256979	0.375	0.140625	0.0103483	0.03936	0	0	1	1	0.0625	0.0625	0.655942	1	0.03125	0	0.333333	1	Gain
A_16_P17937049,A_16_P38018806,A_16_P17937085,A_16_P17937095,A_14_P107878,A_16_P17937140,A_16_P01709238,A_16_P38018941,A_16_P17937217,A_16_P17937239,A_16_P38019001,A_16_P17937278,A_16_P17937294,A_14_P103775,A_16_P17937332,A_16_P01709354,A_16_P17937370,A_16_P17937388,A_16_P01709388,A_16_P17937432,A_16_P01709413,A_16_P38019246,A_14_P115993,A_16_P01709460,A_16_P01709466,A_16_P01709478,A_16_P01709488,…	7	48135.497-48443.511	7p12.3	ABCA13	154664	0.34375	0.125	0.0132031	0.0462468	0	0	1	1	0.09375	0.0625	0.429311	1	0.03125	0	0.333333	1	Gain
A_16_P17937681,A_14_P117099,A_16_P17937721,A_16_P01709592,A_16_P01709605,A_16_P17937780	7	48452.957-48484.884	7p12.3	ABCA13	154664	0.34375	0.125	0.0132031	0.0462468	0	0	1	1	0.09375	0.0625	0.429311	1	0.03125	0	0.333333	1	Gain
A_16_P01709815,A_16_P17938145,A_14_P117914,A_16_P17938200,A_16_P01709888,A_16_P01709938,A_16_P38020222,A_16_P17938484	7	48648.424-48800.758	7p12.3	ABCA13	154664	0.34375	0.125	0.0132031	0.0462468	0	0	1	1	0.09375	0.0625	0.429311	1	0.03125	0	0.333333	1	Gain
A_16_P17938521,A_16_P38020345,A_16_P01710095,A_16_P38020431,A_16_P38020464,A_16_P17938705,A_16_P38020512,A_16_P17938743,A_16_P38020587,A_16_P17938852,A_16_P17938871,A_16_P38020689,A_14_P105800,A_16_P38020741,A_16_P17938967,A_16_P38020778,A_16_P38020789,A_16_P38020815,A_16_P01710295,A_16_P17939047,A_16_P01710319,A_16_P38020886,A_16_P17939126,A_14_P122848,A_16_P38020957,A_16_P17939196,A_16_P1793921…	7	48823.53-50337.975	7p12.3-7p12.2	VWC2,ZPBP,IKZF1	375567,11055,10320	0.34375	0.125	0.0132031	0.0462468	0	0	1	1	0.09375	0.0625	0.429311	1	0.03125	0	0.333333	1	Gain
A_16_P17941690,A_16_P38023535	7	50378.518-50386.29	7p12.2	IKZF1	10320	0.34375	0.109375	0.007315	0.0298981	0	0	1	1	0.09375	0.0625	0.429311	1	0.03125	0	0.333333	1	Gain
A_16_P01711890,A_16_P01711925,A_14_P201201,A_14_P106733,A_16_P38023723,A_16_P38023755,A_16_P38023795,A_16_P17941995,A_16_P01712059,A_14_P111626,A_14_P130015,A_16_P17942093,A_16_P17942133,A_16_P38023985,A_14_P113573,A_16_P01712160,A_16_P38024042,A_14_P110492,A_16_P17942235,A_16_P01712199,A_16_P38024110,A_14_P139254,A_16_P01712236,A_16_P17942331,A_14_P110931,A_16_P01712274,A_16_P17942395,A_16_P3802…	7	50395.149-50705.851	7p12.2	IKZF1,FIGNL1,DDC,GRB10	10320,63979,1644,2887	0.375	0.109375	0.00303271	0.0173638	0	0	1	1	0.09375	0.0625	0.429311	1	0.03125	0	0.333333	1	Gain
A_14_P124799,A_16_P17942646,A_16_P17942669,A_16_P38024541,A_16_P01712481,A_16_P17942731,A_16_P17942776,A_16_P01712521,A_14_P108984,A_16_P17942823,A_16_P17942851,A_16_P01712573,A_16_P38024738,A_14_P125501,A_16_P17942951,A_16_P01712643,A_14_P105120,A_16_P17943144,A_16_P01712739,A_16_P01712768,A_16_P01712819,A_16_P17943342,A_14_P201261,A_16_P17943396,A_14_P117163,A_16_P01712917,A_16_P17943488,A_16_P…	7	50717.638-51111.928	7p12.2-7p12.1	GRB10,COBL	2887,23242	0.375	0.125	0.00580646	0.0247656	0	0	1	1	0.09375	0.0625	0.429311	1	0.03125	0	0.333333	1	Gain
A_16_P17943594,A_16_P17943601,A_16_P38025471,A_14_P109263,A_16_P17943655,A_16_P17943694,A_16_P38025575,A_14_P114246,A_16_P01713118,A_16_P01713123,A_16_P17943815,A_16_P17943840,A_16_P17943851,A_16_P01713160,A_14_P115747,A_16_P01713185,A_16_P01713207,A_16_P01713222,A_16_P38025838,A_16_P38025858,A_16_P01713267,A_14_P119880,A_16_P38025946,A_16_P01713307,A_16_P38025996,A_16_P01713355,A_16_P38026057,A_…	7	51121.048-51488.221	7p12.1	COBL	23242	0.34375	0.125	0.0132031	0.0462468	0	0	1	1	0.09375	0.0625	0.429311	1	0.03125	0	0.333333	1	Gain
A_16_P17944561,A_16_P01713553,A_16_P01713592,A_16_P38026578,A_14_P121928	7	51553.843-51668.124	7p12.1			0.34375	0.109375	0.007315	0.0298981	0	0	1	1	0.09375	0.0625	0.429311	1	0.03125	0	0.333333	1	Gain
A_16_P01713722,A_16_P17944904,A_16_P17944965,A_14_P104115,A_16_P17945177,A_14_P118616,A_16_P01713980,A_16_P38027288,A_16_P17945467,A_16_P17945568,A_14_P128237,A_16_P17945772,A_16_P01714295,A_16_P17945900,A_16_P17945977,A_16_P17946038,A_16_P38027960,A_16_P17946141,A_16_P38028088,A_14_P115906,A_16_P17946346,A_16_P17946370,A_16_P17946442,A_16_P17946520	7	51698.02-52441.49	7p12.1			0.34375	0.125	0.0132031	0.0462468	0	0.015625	1	1	0.09375	0.0625	0.429311	1	0.03125	0	0.333333	1	Gain
A_16_P17946586,A_16_P17946622	7	52461.701-52483.543	7p12.1			0.34375	0.109375	0.007315	0.0298981	0	0	1	1	0.09375	0.0625	0.429311	1	0.03125	0	0.333333	1	Gain
A_14_P109033,A_16_P38028736,A_16_P01714964,A_16_P17947017,A_16_P17947055	7	52536.406-52651.89	7p12.1			0.34375	0.109375	0.007315	0.0298981	0	0	1	1	0.09375	0.046875	0.315995	1	0.03125	0	0.333333	1	Gain
A_16_P17947099,A_16_P17947121,A_16_P17947143,A_16_P17947201,A_14_P119688,A_16_P17947428	7	52668.459-52798.846	7p12.1			0.34375	0.125	0.0132031	0.0462468	0	0	1	1	0.09375	0.046875	0.315995	1	0.03125	0	0.333333	1	Gain
A_16_P01715305,A_16_P17947592,A_14_P115551,A_16_P17947756,A_16_P17947853,A_16_P17947911,A_16_P38029836,A_16_P17947961,A_14_P202017,A_14_P112234,A_16_P38029892,A_16_P17948014,A_16_P17948094,A_14_P134539,A_16_P17948259,A_16_P38030258,A_16_P01715801,A_16_P17948519,A_16_P17948566,A_16_P38030600,A_16_P01715998,A_14_P132291,A_16_P17948956,A_16_P17949117,A_14_P113668	7	52839.386-53572.921	7p12.1	DKFZp564N2472		0.34375	0.125	0.0132031	0.0462468	0	0	1	1	0.09375	0.046875	0.315995	1	0.03125	0	0.333333	1	Gain
A_16_P38031183,A_16_P17949343,A_16_P17949388,A_16_P38031288,A_16_P17949427,A_16_P38031336,A_16_P17949450,A_16_P38031356,A_16_P01716412,A_16_P17949517,A_16_P01716444,A_14_P112542,A_16_P17949573,A_16_P17949578,A_16_P17949579,A_16_P01716473,A_16_P17949614,A_16_P38031518,A_16_P01716502,A_16_P17949677,A_16_P38031578,A_16_P38031603,A_16_P17949732,A_16_P17949750,A_16_P01716574,A_14_P106942,A_16_P1794993…	7	53629.684-54643.97	7p12.1-7p11.2	FLJ45974,VSTM2		0.34375	0.109375	0.007315	0.0298981	0	0	1	1	0.09375	0.046875	0.315995	1	0.03125	0	0.333333	1	Gain
A_16_P17951400,A_16_P17951497,A_14_P100006,A_16_P17951593,A_16_P38033512,A_16_P17951655,A_16_P17951668,A_16_P17951678,A_14_P131227,A_14_P201965,A_16_P38033593,A_16_P01717712,A_16_P01717714	7	54673.962-54809.236	7p11.2	SEC61G	23480	0.34375	0.109375	0.007315	0.0298981	0	0	1	1	0.09375	0.0625	0.429311	1	0.03125	0	0.333333	1	Gain
A_16_P17951756,A_16_P17951824	7	54816.762-54839.438	7p11.2			0.34375	0.109375	0.007315	0.0298981	0	0	1	1	0.09375	0.0625	0.429311	1	0.03125	0	0.333333	1	Gain
A_16_P01717788,A_16_P17951929,A_14_P117692,A_16_P17952109,A_16_P38034061,A_16_P38034091,A_16_P17952240,A_14_P122231,A_16_P01718015,A_16_P38034164,A_16_P17952309,A_16_P17952331,A_16_P17952351,A_16_P17952382,A_16_P01718103,A_14_P107057,A_16_P38034358,A_16_P17952505,A_16_P17952535,A_14_P102368,A_16_P17952602,A_16_P38034515	7	54856.896-55169.807	7p11.2	EGFR	1956	0.375	0.125	0.00580646	0.0247656	0	0	1	1	0.0625	0.0625	0.655942	1	0.03125	0	0.333333	1	Gain
A_16_P01718265,A_14_P133869,A_16_P17952748,A_16_P01718353,A_16_P17952840,A_16_P38034765,A_14_P106592	7	55177.593-55242.306	7p11.2	EGFR	1956	0.375	0.125	0.00580646	0.0247656	0	0	1	1	0.09375	0.0625	0.429311	1	0.03125	0	0.333333	1	Gain
A_16_P01718409,A_16_P01718419,A_16_P17952930,A_16_P17952963,A_16_P01718470,A_16_P17953043,A_14_P105107,A_16_P17953140,A_16_P38035069,A_16_P17953177,A_14_P111523,A_16_P17953217,A_16_P38035169,A_16_P01718623,A_14_P105282,A_16_P01718646,A_16_P17953331,A_16_P17953356,A_16_P17953364,A_14_P112298,A_16_P17953409,A_16_P17953429,A_16_P01718739,A_16_P17953479,A_16_P17953499,A_14_P129852,A_16_P38035497,A_16…	7	55249.797-55630.205	7p11.2	LANCL2,ECOP	55915	0.375	0.125	0.00580646	0.0247656	0	0	1	1	0.125	0.0625	0.251062	0.96209	0.03125	0	0.333333	1	Gain
A_16_P17953746,A_14_P120505,A_16_P17953832,A_16_P01718952,A_16_P01718956,A_16_P01718958,A_16_P01718960,A_16_P01718966,A_16_P17954062,A_14_P201759,A_16_P17954079,A_16_P01718978,A_16_P17954107,A_16_P01718991,A_16_P01718995,A_16_P17954129,A_16_P17954145,A_16_P38036102,A_16_P17954164,A_16_P01719021,A_16_P01719030,A_16_P17954221,A_16_P01719045,A_16_P38036188,A_16_P38036199,A_16_P38036200,A_16_P0171906…	7	55641.775-56000.655	7p11.2	FLJ44060,ZNF713,MRPS17,GBAS	349075,51373,2631	0.375	0.125	0.00580646	0.0247656	0	0	1	1	0.125	0.0625	0.251062	0.96209	0.03125	0	0.333333	1	Gain
A_16_P38036317,A_14_P134898,A_16_P17954414,A_14_P137845,A_16_P17954444,A_14_P125139,A_16_P17954477	7	56008.443-56056.178	7p11.2	GBAS,PSPH	2631,5723	0.375	0.109375	0.00303271	0.0173638	0	0	1	1	0.125	0.0625	0.251062	0.96209	0.03125	0	0.333333	1	Gain
A_16_P38036460	7	56064.8	7p11.2	PSPH	5723	0.375	0.109375	0.00303271	0.0173638	0	0	1	1	0.125	0.0625	0.251062	0.96209	0.03125	0	0.333333	1	Gain
A_16_P01719199,A_16_P17954527,A_16_P01719212,A_14_P132746,A_16_P38036546,A_16_P01719227,A_16_P17954579,A_16_P17954585,A_14_P133827,A_16_P17954619,A_14_P106220,A_16_P01719257,A_16_P01719258,A_14_P104342,A_16_P17954668,A_14_P201856	7	56075.434-56149.869	7p11.2	PSPH,CCT6A,SUMF2,PHKG1,CHCHD2	5723,908,25870,5260,645317	0.375	0.109375	0.00303271	0.0173638	0	0	1	1	0.125	0.0625	0.251062	0.96209	0.03125	0	0.333333	1	Gain
A_16_P01719282,A_16_P01719292,A_16_P01719300,A_16_P17954872	7	56155.079-56234.796	7p11.2			0.34375	0.125	0.0132031	0.0462468	0	0	1	1	0.125	0.0625	0.251062	0.96209	0.03125	0	0.333333	1	Gain
A_16_P01719400,A_14_P129828,A_16_P17955081,A_16_P17955116,A_16_P17955303,A_16_P01719501,A_16_P17955351,A_16_P01719512,A_16_P38037388,A_16_P01719520,A_16_P38037406,A_16_P01719533,A_16_P01719538,A_16_P38037464,A_14_P104680,A_14_P201178,A_16_P38037515,A_16_P17955499,A_16_P38037555,A_16_P17955541,A_16_P01719606,A_16_P17955589,A_16_P38037633,A_16_P17955619	7	56267.008-56606.225	7p11.2			0.375	0.125	0.00580646	0.0247656	0	0	1	1	0.125	0.0625	0.251062	0.96209	0.03125	0	0.333333	1	Gain
A_16_P01719644,A_16_P38037670,A_16_P17955660,A_16_P01719671,A_16_P17955705,A_16_P38037734,A_16_P17955734,A_16_P01719703,A_16_P38037786,A_16_P01719715,A_16_P17955777,A_16_P38037838,A_16_P01719745,A_16_P17955849,A_16_P17955864,A_14_P135934,A_16_P17955884	7	56611.29-56762.5	7p11.2			0.375	0.109375	0.00303271	0.0173638	0	0	1	1	0.125	0.0625	0.251062	0.96209	0.03125	0	0.333333	1	Gain
A_16_P01719774,A_16_P17955965,A_16_P01719797	7	56797.736-57071.686	7p11.2			0.375	0.109375	0.00303271	0.0173638	0	0	1	1	0.125	0.0625	0.251062	0.96209	0.03125	0	0.333333	1	Gain
A_16_P17956759,A_16_P01719826	7	57213.588-57229.526	7p11.2			0.375	0.109375	0.00303271	0.0173638	0	0	1	1	0.125	0.0625	0.251062	0.96209	0	0	1	1	Gain
A_16_P01719847,A_16_P01719859,A_16_P01719868,A_16_P38038979,A_16_P01719903,A_16_P01719907,A_16_P01719920,A_16_P17957040,A_14_P134335,A_16_P17957078,A_16_P01719955,A_16_P01719965,A_16_P01719973,A_16_P01719988,A_16_P17957169,A_16_P01720003,A_16_P17957215,A_16_P01720022,A_16_P17957245,A_16_P38039356,A_16_P17957306,A_16_P17957323,A_16_P01720066,A_16_P01720073,A_16_P38039433,A_16_P17957377,A_16_P01720…	7	57242.255-57562.083	7p11.2-7p11.1			0.375	0.09375	0.00145502	0.0106267	0	0	1	1	0.125	0.0625	0.251062	0.96209	0	0	1	1	Gain
A_16_P38039676,A_16_P01720237,A_16_P01720254	7	57581.256-57650.106	7p11.1			0.40625	0.09375	0.000534702	0.00568649	0	0	1	1	0.125	0.0625	0.251062	0.96209	0	0	1	1	Gain
A_16_P01720261,A_16_P01720265,A_16_P01720269	7	57668.5-57742.467	7p11.1			0.375	0.09375	0.00145502	0.0106267	0	0	1	1	0.125	0.0625	0.251062	0.96209	0	0	1	1	Gain
A_16_P01720282	7	57786.7	7p11.1			0.34375	0.09375	0.0037339	0.0192736	0	0	1	1	0.125	0.0625	0.251062	0.96209	0	0	1	1	Gain
A_16_P17958196,A_16_P17958252,A_16_P01720301	7	57859.286-57931.397	7p11.1			0.34375	0.09375	0.0037339	0.0192736	0	0	1	1	0.125	0.0625	0.251062	0.96209	0	0	1	1	Gain
A_16_P17958586	7	61469.3	7q11.21			0.375	0.09375	0.00145502	0.0106267	0	0	1	1	0.09375	0.0625	0.429311	1	0	0	1	1	Gain
A_16_P38040719,A_16_P01720330,A_14_P125359,A_16_P01720411,A_16_P01720421,A_16_P38040938,A_16_P01720443,A_16_P38040990,A_16_P17958891,A_16_P01720462,A_16_P17958919,A_16_P01720473,A_16_P01720476,A_16_P01720480,A_16_P17958952,A_16_P01720493,A_16_P01720505,A_14_P102185,A_16_P01720528,A_16_P38041153	7	61668.1-62308.069	7q11.21			0.375	0.09375	0.00145502	0.0106267	0	0	1	1	0.09375	0.0625	0.429311	1	0.03125	0	0.333333	1	Gain
A_16_P38041169	7	62313.5	7q11.21			0.4375	0.109375	0.000434882	0.00531224	0.03125	0	0.333333	1	0.0625	0.0625	0.655942	1	0.03125	0	0.333333	1	Gain
A_16_P01720549,A_16_P17959416,A_14_P132883,A_16_P38041560	7	62331.723-62480.276	7q11.21			0.4375	0.109375	0.000434882	0.00531224	0.03125	0	0.333333	1	0.0625	0.0625	0.655942	1	0.03125	0	0.333333	1	Gain
A_16_P01720600,A_14_P124006	7	62622.879-62746.407	7q11.21			0.4375	0.09375	0.000185331	0.00305183	0.03125	0	0.333333	1	0.0625	0.0625	0.655942	1	0.03125	0	0.333333	1	Gain
A_16_P01720610,A_16_P01720617	7	62750.534-62814.448	7q11.21			0.4375	0.09375	0.000185331	0.00305183	0	0	1	1	0.0625	0.0625	0.655942	1	0.03125	0	0.333333	1	Gain
A_16_P17960338,A_16_P01720624,A_16_P01720626,A_16_P01720628,A_16_P38042576	7	62887.285-62941.015	7q11.21			0.40625	0.09375	0.000534702	0.00568649	0	0	1	1	0.0625	0.0625	0.655942	1	0.03125	0	0.333333	1	Gain
A_16_P01720635,A_16_P01720640,A_16_P01720645,A_16_P01720662,A_16_P01720669,A_16_P01720683,A_16_P01720696	7	62948.918-63011.744	7q11.21			0.40625	0.09375	0.000534702	0.00568649	0	0	1	1	0.0625	0.0625	0.655942	1	0.03125	0	0.333333	1	Gain
A_16_P01720732,A_16_P01720776,A_16_P01720794,A_16_P17960804,A_16_P38042994,A_16_P17960853,A_16_P01720837,A_16_P38043038	7	63050.038-63171.643	7q11.21			0.375	0.09375	0.00145502	0.0106267	0	0	1	1	0.0625	0.0625	0.655942	1	0.03125	0	0.333333	1	Gain
A_16_P38043045,A_16_P38043068,A_16_P38043083,A_16_P01720865,A_16_P01720888,A_16_P01720895,A_16_P01720902,A_16_P01720914,A_16_P01720921,A_16_P01720931,A_16_P01720937,A_16_P01720949,A_16_P17961120,A_16_P17961131,A_16_P17961134,A_16_P17961147,A_16_P17961163,A_14_P123287,A_16_P38043345,A_16_P01720989,A_16_P01720995,A_16_P17961220,A_16_P38043411,A_16_P17961244,A_14_P135429,A_16_P01721051,A_16_P3804350…	7	63173.864-63556.863	7q11.21			0.40625	0.09375	0.000534702	0.00568649	0	0	1	1	0.09375	0.0625	0.429311	1	0.0625	0	0.108772	1	Gain
A_16_P01721180,A_16_P01721203,A_14_P124108,A_14_P135232,A_16_P17961613	7	63592.662-63634.473	7q11.21	ZNF680	340252	0.4375	0.09375	0.000185331	0.00305183	0.03125	0	0.333333	1	0.0625	0.0625	0.655942	1	0.03125	0	0.333333	1	Gain
A_14_P202057,A_16_P17961645,A_16_P38043891,A_16_P01721251,A_16_P01721259,A_16_P01721260,A_16_P17961720,A_16_P17961721,A_16_P17961726,A_16_P38043949,A_14_P124085,A_16_P01721274,A_14_P112953,A_16_P17961798,A_16_P38044031,A_16_P17961841,A_16_P01721328,A_16_P17961877,A_16_P38044110,A_14_P131075,A_16_P01721345,A_16_P38044139,A_14_P200215,A_16_P01721368,A_16_P17961970,A_16_P17961991,A_16_P17962005,A_16…	7	63645.375-63984.573	7q11.21	ZNF680,ZNF588,ZNF138	340252,51427,7697	0.4375	0.109375	0.000434882	0.00531224	0.03125	0	0.333333	1	0.0625	0.046875	0.542626	1	0.03125	0	0.333333	1	Gain
A_16_P38044332,A_14_P124655,A_16_P38044375,A_16_P17962147,A_16_P38044416,A_16_P17962178,A_16_P17962206,A_16_P17962218,A_16_P38044480,A_16_P38044481	7	63989.979-64063.152	7q11.21	ZNF273	10793	0.40625	0.109375	0.00118353	0.00956592	0	0	1	1	0.0625	0.046875	0.542626	1	0.03125	0	0.333333	1	Gain
A_14_P100605,A_16_P17962254,A_16_P17962267,A_16_P01721536,A_16_P01721540,A_16_P38044585,A_16_P17962407	7	64072.829-64168.901	7q11.21	ZNF117,H-plk	51351	0.40625	0.125	0.00240009	0.0142901	0	0	1	1	0.0625	0.046875	0.542626	1	0.03125	0	0.333333	1	Gain
A_16_P01721568,A_16_P01721575,A_16_P01721579,A_16_P01721583,A_14_P125391,A_16_P01721598,A_16_P38045087,A_16_P01721613,A_16_P01721619,A_16_P01721624,A_16_P38045150,A_16_P01721640,A_14_P134036,A_16_P38045179,A_16_P17962897,A_16_P01721668,A_16_P38045204,A_16_P01721676,A_16_P38045216,A_16_P38045223,A_16_P38045242,A_16_P01721707,A_14_P109955,A_16_P01721718,A_14_P100109,A_14_P120149	7	64204.393-64503.449	7q11.21	ZNF92	168374	0.40625	0.109375	0.00118353	0.00956592	0	0	1	1	0.0625	0.046875	0.542626	1	0.03125	0	0.333333	1	Gain
A_16_P17963030,A_16_P38045330,A_16_P17963050,A_16_P01721742,A_16_P01721749,A_16_P01721757,A_16_P01721777,A_16_P17963142	7	64509.22-64573.965	7q11.21			0.40625	0.09375	0.000534702	0.00568649	0	0	1	1	0.0625	0.0625	0.655942	1	0.03125	0	0.333333	1	Gain
A_16_P01721790,A_16_P01721799,A_16_P17963403,A_16_P01721808,A_16_P17963451,A_16_P38045776,A_16_P17963685,A_16_P01721829,A_16_P01721840,A_16_P17963769,A_16_P01721853,A_16_P01721857,A_16_P01721861,A_14_P123098,A_16_P17963938,A_16_P01721889,A_16_P01721893,A_16_P01721895,A_16_P38046373,A_16_P01721904,A_16_P17964068,A_14_P107777,A_16_P38046431,A_16_P17964112,A_16_P38046461,A_16_P01721943,A_14_P115643,…	7	64582.493-65127.418	7q11.21	VKORC1L1,GUSB	154807299	0.40625	0.109375	0.00118353	0.00956592	0	0	1	1	0.0625	0.0625	0.655942	1	0.03125	0	0.333333	1	Gain
A_16_P01722014,A_16_P17964334,A_14_P139837,A_16_P17964372,A_16_P17964382,A_16_P17964390,A_16_P01722049,A_16_P01722051,A_14_P134347,A_16_P01722058,A_16_P01722064,A_16_P01722073,A_16_P17964465,A_14_P132499,A_16_P17964491,A_16_P38046850,A_16_P17964502,A_14_P113692,A_16_P01722113,A_16_P38046883,A_16_P17964545,A_16_P17964559,A_16_P38046935,A_16_P17964593,A_16_P17964603,A_16_P17964633,A_16_P17964639,A_…	7	65153.198-65536.558	7q11.21	ASL,RCP9,TPST1,LOC285908	435846	0.40625	0.109375	0.00118353	0.00956592	0	0	1	1	0.0625	0.0625	0.655942	1	0.03125	0	0.333333	1	Gain
A_16_P17964977,A_16_P17965000,A_16_P01722350,A_16_P01722355,A_16_P01722357	7	65557.109-65604.958	7q11.21			0.40625	0.109375	0.00118353	0.00956592	0	0	1	1	0.03125	0.0625	0.875262	1	0.03125	0	0.333333	1	Gain
A_14_P106751,A_16_P38047477,A_16_P17965116,A_16_P01722378,A_16_P17965151,A_16_P01722393,A_16_P17965213,A_16_P01722418,A_16_P17965252,A_16_P01722429,A_16_P01722435,A_16_P17965302,A_16_P17965308,A_16_P17965312,A_16_P17965319,A_14_P100821,A_16_P01722457,A_14_P116418,A_16_P17965374,A_16_P38047785,A_16_P17965426,A_16_P17965436,A_16_P17965454,A_16_P17965478,A_16_P01722518,A_16_P17965511,A_14_P104850,A_…	7	65610.108-66338.352	7q11.21-7q11.22	KCTD7,RABGEF1,C7orf42,SBDS,TYW1	154881,27342,55069,51119,55253	0.40625	0.109375	0.00118353	0.00956592	0.03125	0	0.333333	1	0.03125	0.0625	0.875262	1	0.03125	0	0.333333	1	Gain
A_16_P38048927,A_16_P01722835,A_16_P17966513,A_16_P01722841,A_16_P17966615,A_16_P17966616,A_16_P01722853	7	66346.758-66428.981	7q11.22			0.4375	0.109375	0.000434882	0.00531224	0.03125	0	0.333333	1	0.03125	0.0625	0.875262	1	0.03125	0	0.333333	1	Gain
A_16_P01722862,A_16_P01722903,A_16_P01722947,A_14_P113948,A_16_P17967036,A_16_P17967092	7	66446.275-66660.92	7q11.22			0.4375	0.125	0.000932736	0.00811355	0.03125	0	0.333333	1	0.03125	0.0625	0.875262	1	0.03125	0	0.333333	1	Gain
A_16_P17967128,A_16_P38049651,A_16_P17967244,A_16_P01723214,A_16_P17967392,A_16_P01723297	7	66680.808-66829.801	7q11.22			0.4375	0.125	0.000932736	0.00811355	0.0625	0	0.108772	1	0.03125	0.0625	0.875262	1	0.03125	0	0.333333	1	Gain
A_14_P124475,A_16_P01723379,A_16_P01723416,A_16_P17967733,A_16_P01723476,A_16_P01723508,A_14_P124693,A_16_P17968062,A_16_P17968108,A_16_P17968170,A_16_P01723690,A_16_P38050673,A_16_P01723711,A_16_P38050776,A_14_P139829,A_16_P38050934,A_16_P01723863,A_16_P01723902,A_16_P38051082,A_16_P01723948,A_16_P01723962	7	66867.761-67411.124	7q11.22			0.46875	0.125	0.000340694	0.00449576	0.0625	0	0.108772	1	0.03125	0.0625	0.875262	1	0.03125	0	0.333333	1	Gain
A_14_P133247,A_16_P17968865,A_16_P01724085,A_16_P01724132,A_16_P01724171,A_16_P17969159,A_16_P17969209,A_16_P01724280,A_14_P113886,A_16_P38051907,A_16_P17969548	7	67455.006-67810.143	7q11.22			0.5	0.125	0.000116853	0.00222663	0.0625	0	0.108772	1	0.03125	0.0625	0.875262	1	0.03125	0	0.333333	1	Gain
A_16_P17969587,A_16_P01724483,A_16_P17969703,A_16_P01724570,A_16_P38052324	7	67832.263-67964.384	7q11.22			0.5	0.125	0.000116853	0.00222663	0.0625	0	0.108772	1	0.0625	0.0625	0.655942	1	0.03125	0	0.333333	1	Gain
A_14_P112202	7	68001.7	7q11.22			0.5	0.140625	0.00025779	0.00390321	0.0625	0	0.108772	1	0.0625	0.0625	0.655942	1	0.03125	0	0.333333	1	Gain
A_16_P01724706,A_16_P17970087,A_16_P01724792,A_16_P38052681,A_16_P17970293,A_16_P17970346,A_14_P114965,A_16_P01724956,A_16_P17970567,A_16_P17970649,A_14_P138541,A_16_P17970754,A_16_P17970786,A_16_P01725145,A_16_P17970865,A_16_P17970907,A_16_P17970973,A_16_P01725258,A_16_P17971080,A_14_P126709,A_16_P17971169,A_16_P01725357,A_16_P17971279,A_16_P17971350	7	68038.345-68664.649	7q11.22			0.5	0.140625	0.00025779	0.00390321	0.0625	0	0.108772	1	0.0625	0.0625	0.655942	1	0	0	1	1	Gain
A_16_P17971390,A_16_P38053856,A_16_P38053893,A_16_P38053923,A_16_P17971511,A_16_P38053992,A_16_P38054018,A_16_P38054039,A_16_P38054076,A_16_P17971654,A_16_P17971681,A_16_P17971726,A_16_P38054179,A_16_P01725694,A_16_P38054231,A_16_P01725720,A_16_P17971839,A_16_P17971854,A_16_P01725761,A_16_P01725778,A_16_P17971923,A_16_P17971940,A_16_P01725820,A_16_P17971999,A_16_P17972030,A_16_P01725869	7	68682.421-68895.461	7q11.22	AUTS2	26053	0.53125	0.140625	8.72016e-05	0.00183067	0.0625	0	0.108772	1	0.03125	0.0625	0.875262	1	0	0	1	1	Gain
A_16_P17972091,A_16_P17972114,A_16_P01725918,A_16_P17972174,A_16_P38054640,A_16_P01725980,A_16_P38054687,A_16_P38054709,A_16_P01726028,A_16_P01726039,A_16_P17972354,A_14_P134813,A_16_P17972410,A_16_P38054866,A_16_P17972456,A_16_P17972479,A_16_P01726145,A_16_P17972516,A_16_P17972535,A_16_P17972572	7	68906.976-69070.953	7q11.22	AUTS2	26053	0.53125	0.140625	8.72016e-05	0.00183067	0.03125	0	0.333333	1	0.03125	0.0625	0.875262	1	0	0	1	1	Gain
A_16_P38055016,A_16_P01726208,A_16_P01726224,A_16_P38055081,A_16_P17972685,A_16_P17972706,A_16_P17972727,A_16_P01726310,A_16_P17972782,A_16_P38055248,A_16_P01726358,A_16_P38055307,A_16_P01726385,A_14_P131590,A_16_P17972961,A_16_P17972986,A_16_P17972993,A_16_P17973025,A_16_P17973038,A_16_P17973058,A_16_P01726488,A_16_P01726509,A_16_P17973110,A_16_P38055548,A_16_P38055581,A_16_P17973192,A_16_P17973…	7	69081.163-69411.883	7q11.22	AUTS2	26053	0.5625	0.140625	2.75674e-05	0.000757441	0.03125	0	0.333333	1	0	0.0625	1	1	0	0	1	1	Gain
A_16_P38055938,A_16_P17973531,A_16_P17973564,A_16_P17973579,A_16_P17973612,A_16_P17973632,A_16_P17973659,A_16_P01726866,A_16_P17973701	7	69416.974-69481.558	7q11.22	AUTS2	26053	0.53125	0.140625	8.72016e-05	0.00183067	0.03125	0	0.333333	1	0	0.0625	1	1	0	0	1	1	Gain
A_16_P01726892,A_16_P01726912,A_16_P38056205,A_16_P01726938,A_16_P01726951,A_16_P38056263,A_16_P17973859,A_14_P101447,A_16_P17973918,A_16_P17973937,A_16_P17973961,A_16_P17973985,A_16_P38056421,A_16_P01727086,A_16_P01727108,A_16_P17974103,A_16_P17974121,A_16_P17974140	7	69488.818-69620.184	7q11.22	AUTS2	26053	0.53125	0.140625	8.72016e-05	0.00183067	0.03125	0	0.333333	1	0	0.0625	1	1	0	0	1	1	Gain
A_16_P01727173,A_16_P17974199,A_16_P38056645,A_16_P38056661,A_16_P01727237,A_16_P17974301,A_16_P01727266,A_16_P17974338,A_16_P17974359,A_16_P17974376,A_16_P17974391,A_16_P17974414,A_16_P17974463	7	69630.331-69728.674	7q11.22	AUTS2	26053	0.53125	0.140625	8.72016e-05	0.00183067	0.03125	0	0.333333	1	0	0.0625	1	1	0	0	1	1	Gain
A_16_P01727359,A_16_P01727372,A_16_P38056960,A_16_P17974585,A_16_P17974600,A_16_P01727452,A_16_P38057085,A_14_P129631,A_16_P17974717,A_16_P01727520,A_16_P01727533	7	69733.685-69827.836	7q11.22	AUTS2	26053	0.53125	0.125	3.7576e-05	0.00100375	0.0625	0	0.108772	1	0	0.0625	1	1	0	0	1	1	Gain
A_16_P17974823,A_16_P17974845,A_16_P17974873	7	69842.425-69858.623	7q11.22	AUTS2	26053	0.5	0.125	0.000116853	0.00222663	0.0625	0	0.108772	1	0.03125	0.0625	0.875262	1	0.03125	0	0.333333	1	Gain
A_16_P38057337,A_16_P17974937,A_16_P17974973,A_16_P17975003	7	69871.386-69895.671	7q11.22	AUTS2	26053	0.46875	0.125	0.000340694	0.00449576	0.0625	0	0.108772	1	0.03125	0.0625	0.875262	1	0.03125	0	0.333333	1	Gain
A_16_P38057452,A_16_P17975040,A_16_P17975052,A_16_P01727708,A_16_P01727740,A_16_P17975172,A_16_P01727776,A_16_P17975251,A_14_P117836,A_16_P17975354,A_16_P01727874,A_16_P01727896	7	69902.739-70149.006	7q11.22			0.46875	0.125	0.000340694	0.00449576	0.0625	0	0.108772	1	0	0.0625	1	1	0	0	1	1	Gain
A_16_P17975467,A_16_P38057923,A_16_P17975531,A_14_P139828,A_16_P17975571,A_16_P17975595,A_14_P103079,A_16_P01728004,A_16_P01728018,A_16_P01728031,A_16_P17975710	7	70175.305-70305.199	7q11.22	WBSCR17	64409	0.5	0.125	0.000116853	0.00222663	0.0625	0	0.108772	1	0	0.0625	1	1	0	0	1	1	Gain
A_16_P17975740,A_16_P17975751,A_16_P17975782,A_16_P01728100,A_16_P17975809,A_16_P17975825,A_16_P17975837,A_16_P38058272,A_16_P01728139,A_16_P17975892,A_16_P17975928,A_16_P17975974,A_14_P101370,A_16_P01728225,A_16_P17976048,A_16_P17976079,A_16_P17976091,A_16_P17976108,A_16_P01728276,A_16_P01728283,A_16_P01728295,A_16_P38058602,A_16_P17976203,A_16_P17976217,A_16_P38058647,A_16_P17976245,A_16_P38058…	7	70320.282-70733.471	7q11.22	WBSCR17	64409	0.5	0.125	0.000116853	0.00222663	0.0625	0	0.108772	1	0	0.0625	1	1	0	0	1	1	Gain
A_16_P38059100,A_16_P17976708,A_16_P01728610,A_16_P01728629,A_16_P01728638,A_16_P17976806,A_16_P17976820,A_14_P110343,A_16_P38059289,A_16_P01728689,A_16_P01728704	7	70743.111-70853.32	7q11.22	WBSCR17	64409	0.5	0.125	0.000116853	0.00222663	0.03125	0	0.333333	1	0	0.0625	1	1	0	0	1	1	Gain
A_14_P101259,A_16_P17976948,A_16_P01728741,A_16_P01728749,A_16_P17977019,A_16_P01728774,A_16_P17977041,A_16_P38059494,A_16_P17977083,A_16_P17977107,A_16_P17977129,A_16_P01728834,A_16_P38059609,A_14_P129374,A_16_P17977206,A_16_P17977227,A_16_P17977242,A_16_P01728902,A_16_P17977281	7	70872.356-71021.934	7q11.22	CALN1	83698	0.5	0.125	0.000116853	0.00222663	0.0625	0	0.108772	1	0	0.0625	1	1	0	0	1	1	Gain
A_16_P01728924,A_16_P17977307,A_16_P17977324,A_16_P38059766,A_16_P01728953,A_16_P38059810,A_16_P17977395,A_16_P01728984,A_16_P38059854,A_16_P17977445,A_14_P138124,A_16_P17977482,A_16_P17977498,A_16_P01729041,A_16_P17977530,A_16_P38059981,A_16_P01729074,A_16_P17977578,A_16_P17977591,A_16_P01729089,A_16_P01729103,A_16_P38060084,A_16_P17977675,A_16_P01729147,A_16_P17977718,A_16_P01729166,A_16_P01729…	7	71029.344-71376.735	7q11.22	CALN1	83698	0.5	0.125	0.000116853	0.00222663	0.0625	0	0.108772	1	0	0.0625	1	1	0	0	1	1	Gain
A_14_P112837,A_16_P17978073,A_16_P17978093,A_14_P110020,A_16_P17978154,A_16_P17978181,A_16_P01729423,A_16_P17978208	7	71382.153-71464.066	7q11.22	CALN1	83698	0.46875	0.125	0.000340694	0.00449576	0.0625	0	0.108772	1	0	0.078125	1	1	0	0	1	1	Gain
A_16_P38060651,A_16_P17978227,A_16_P17978231,A_16_P01729447,A_16_P38060689,A_16_P17978282,A_16_P01729488,A_16_P38060758,A_16_P01729513,A_16_P17978402	7	71471.611-71547.253	7q11.22	CALN1	83698	0.46875	0.109375	0.000150394	0.00265213	0.0625	0	0.108772	1	0	0.078125	1	1	0	0	1	1	Gain
A_14_P113998	7	71563.2	7q11.22			0.46875	0.109375	0.000150394	0.00265213	0.0625	0	0.108772	1	0.03125	0.078125	0.919126	1	0	0	1	1	Gain
A_16_P01729595,A_16_P01729603,A_16_P17978602,A_16_P01729613,A_16_P17978619,A_16_P17978626,A_16_P01729626,A_16_P17978713,A_16_P38061186,A_16_P17978789,A_16_P38061237,A_16_P17978830	7	71608.56-71797.795	7q11.22			0.46875	0.109375	0.000150394	0.00265213	0.0625	0	0.108772	1	0.03125	0.078125	0.919126	1	0	0	1	1	Gain
A_16_P17978918	7	71842.1	7q11.23			0.46875	0.09375	6.05559e-05	0.00140847	0.0625	0	0.108772	1	0.03125	0.078125	0.919126	1	0	0	1	1	Gain
A_14_P131889,A_16_P01729659,A_16_P01729668	7	71858.992-71887.076	7q11.23			0.46875	0.09375	6.05559e-05	0.00140847	0.0625	0	0.108772	1	0.0625	0.078125	0.746594	1	0	0	1	1	Gain
A_16_P01729669,A_16_P01729670,A_16_P01729672,A_16_P17979023,A_16_P17979035,A_16_P01729680	7	71889.085-71937.087	7q11.23			0.4375	0.09375	0.000185331	0.00305183	0.0625	0	0.108772	1	0.0625	0.078125	0.746594	1	0	0	1	1	Gain
A_16_P38061511	7	71946.7	7q11.23			0.4375	0.09375	0.000185331	0.00305183	0.0625	0	0.108772	1	0.0625	0.09375	0.816705	1	0	0	1	1	Gain
A_16_P01729692,A_16_P01729693	7	71963.063-71965.395	7q11.23			0.4375	0.09375	0.000185331	0.00305183	0.0625	0	0.108772	1	0.09375	0.09375	0.631866	1	0	0	1	1	Gain
A_16_P17979185,A_14_P122521,A_16_P38061647,A_16_P01729704,A_16_P17979891,A_14_P200892,A_16_P38062491,A_16_P01729715,A_14_P117491,A_16_P38062525,A_16_P01729724,A_14_P116378,A_16_P01729734,A_16_P17980028,A_16_P01729760,A_14_P115792,A_16_P17980085,A_16_P17980121,A_16_P01729797,A_16_P01729805,A_16_P38062780,A_14_P118380,A_16_P01729832,A_16_P38062862,A_16_P01729863,A_16_P01729871,A_16_P17980324,A_14_P…	7	72003.747-73142.652	7q11.23	POM121,FKBP6,BAZ1B,BCL7B,TBL2,MLXIPL,WBSCR18,WBSCR22,STX1A,ABHD11,CLDN3,CLDN4,WBSCR27,WBSCR28,ELN,LIMK1	9883,8468,9031,9275,26608,51085,114049,6804,83451,1365,1364,155368,135886,2006,3984	0.4375	0.109375	0.000434882	0.00531224	0.0625	0	0.108772	1	0.09375	0.09375	0.631866	1	0	0	1	1	Gain
A_16_P01730537,A_14_P110764,A_16_P17981587	7	73153.934-73169.799	7q11.23	LIMK1	3984	0.40625	0.109375	0.00118353	0.00956592	0.0625	0	0.108772	1	0.09375	0.09375	0.631866	1	0	0	1	1	Gain
A_16_P38064308,A_16_P17981607,A_16_P17981619,A_16_P17981632,A_16_P01730584,A_14_P126916,A_16_P38064385,A_16_P01730612,A_16_P17981708,A_16_P17981721,A_16_P01730632,A_14_P136049,A_16_P01730656,A_14_P119253,A_16_P17981802,A_14_P100101,A_14_P117345,A_16_P17981832,A_16_P01730697,A_16_P17981865,A_14_P117302,A_16_P17981911,A_16_P01730732,A_16_P17981948,A_16_P01730749,A_14_P119932,A_16_P17982008,A_14_P13…	7	73185.611-73465.372	7q11.23	EIF4H,LAT2,RFC2,CLIP2	7458,7462,5982,7461	0.40625	0.125	0.00240009	0.0142901	0.0625	0	0.108772	1	0.09375	0.09375	0.631866	1	0	0	1	1	Gain
A_16_P17982154,A_16_P01730853,A_14_P102719,A_16_P01730867,A_16_P01730887,A_16_P01730900,A_16_P01730912,A_14_P124567,A_16_P01730931,A_16_P01730937,A_16_P17982330,A_16_P01730955,A_16_P01730965,A_16_P01730971,A_14_P117558,A_16_P17982414,A_16_P01730992,A_16_P01730997	7	73474.024-73607.317	7q11.23	LOC442582		0.40625	0.125	0.00240009	0.0142901	0.0625	0	0.108772	1	0.09375	0.09375	0.631866	1	0	0	1	1	Gain
A_16_P01731001,A_16_P01731006,A_14_P137141,A_16_P01731017,A_16_P38065249,A_16_P17982520,A_16_P01731037,A_14_P137429,A_16_P38065309,A_16_P38065328	7	73613.155-73680.664	7q11.23	LOC442582		0.40625	0.140625	0.00451961	0.0225376	0.0625	0	0.108772	1	0.09375	0.078125	0.53626	1	0	0	1	1	Gain
A_16_P01731062,A_16_P17982600,A_16_P01731070,A_16_P01731077,A_16_P17982641	7	73686.05-73715.416	7q11.23	LOC442582		0.40625	0.140625	0.00451961	0.0225376	0.0625	0	0.108772	1	0.09375	0.078125	0.53626	1	0	0	1	1	Gain
A_16_P38065400,A_14_P123822,A_16_P17982696,A_16_P17982718,A_14_P135958,A_16_P17982773,A_14_P200801	7	73721.305-73777.267	7q11.23	LOC442582		0.40625	0.140625	0.00451961	0.0225376	0.0625	0	0.108772	1	0.09375	0.09375	0.631866	1	0	0	1	1	Gain
A_16_P01731174,A_16_P01731178,A_16_P17983225,A_16_P01731181,A_16_P38066361,A_14_P134307	7	73780.204-74119.417	7q11.23	LOC442582,WBSCR16	81554	0.40625	0.140625	0.00451961	0.0225376	0.0625	0	0.108772	1	0.09375	0.109375	0.713815	1	0	0	1	1	Gain
A_14_P200683,A_16_P01731189,A_16_P01731190	7	74123.703-74208.64	7q11.23	WBSCR16	81554	0.40625	0.140625	0.00451961	0.0225376	0.03125	0	0.333333	1	0.09375	0.109375	0.713815	1	0	0	1	1	Gain
A_16_P38066526,A_16_P17984607,A_14_P129420,A_16_P01731196,A_16_P01731202,A_14_P112403,A_16_P17984818,A_16_P17984833,A_16_P17984842,A_16_P38067942,A_16_P01731261,A_16_P01731270,A_16_P01731285,A_14_P102507,A_16_P17984958,A_16_P01731311,A_16_P01731319,A_16_P17984997,A_16_P17985013,A_16_P01731339,A_14_P100656,A_16_P17985079,A_16_P01731377,A_16_P38068186,A_16_P01731388,A_16_P01731396,A_14_P112146	7	74208.657-75178.062	7q11.23	PMS2L3,HIP1	5387,3092	0.40625	0.125	0.00240009	0.0142901	0.03125	0	0.333333	1	0.09375	0.109375	0.713815	1	0	0	1	1	Gain
A_16_P01731406,A_16_P17985159,A_14_P108053,A_16_P17985193,A_16_P01731434,A_16_P38068298,A_14_P102261,A_16_P01731444,A_16_P01731445	7	75188.956-75256.543	7q11.23	HIP1,CCL26	3092,10344	0.375	0.125	0.00580646	0.0247656	0.03125	0	0.333333	1	0.125	0.109375	0.532766	1	0	0	1	1	Gain
A_16_P01731448,A_16_P01731459,A_14_P119997,A_16_P01731474,A_16_P38068382,A_16_P01731484,A_16_P01731486,A_16_P38068425	7	75260.933-75324.093	7q11.23	CCL24	6369	0.375	0.109375	0.00303271	0.0173638	0.03125	0	0.333333	1	0.125	0.109375	0.532766	1	0	0	1	1	Gain
A_16_P38068427,A_16_P38068439,A_16_P17985350,A_14_P103585,A_16_P01731512,A_16_P01731520,A_16_P17985402,A_16_P17985413,A_16_P01731539,A_14_P137461,A_16_P01731567,A_16_P01731580,A_16_P17985520,A_16_P01731600,A_16_P17985566,A_14_P139246,A_16_P17985589,A_14_P126137,A_14_P139089,A_16_P01731655,A_16_P01731659,A_16_P01731667,A_16_P17985665,A_14_P127703,A_16_P17985698,A_14_P103333,A_16_P01731706,A_16_P17…	7	75333.427-75764.74	7q11.23	RHBDD2,POR,TMPIT,STYXL1,MDH2,FLJ37078	57414,5447,51657,4191	0.375	0.109375	0.00303271	0.0173638	0.03125	0	0.333333	1	0.15625	0.109375	0.3629	1	0	0	1	1	Gain
A_14_P101807,A_16_P01731950,A_16_P17986317,A_16_P01731967,A_16_P38069529,A_14_P105907,A_16_P38069582,A_16_P38069607,A_14_P114489,A_16_P01732053	7	75769.842-75847.701	7q11.23	HSPB1,YWHAG	3315,7532	0.375	0.109375	0.00303271	0.0173638	0.03125	0	0.333333	1	0.125	0.109375	0.532766	1	0	0	1	1	Gain
A_16_P17986486,A_16_P01732054,A_14_P107535,A_14_P129552,A_16_P01732079,A_16_P17986550,A_14_P132234,A_16_P17986577,A_16_P38069925,A_14_P120739	7	75851.931-75977.218	7q11.23	SRCRB4D,ZP3,DTX2	136853,7784,113878	0.375	0.109375	0.00303271	0.0173638	0.03125	0	0.333333	1	0.125	0.125	0.617699	1	0	0	1	1	Gain
A_14_P128873	7	75982.6	7q11.23	UPK3B	80761	0.40625	0.109375	0.00118353	0.00956592	0.03125	0	0.333333	1	0.125	0.125	0.617699	1	0	0	1	1	Gain
A_16_P01732118	7	75985.5	7q11.23	UPK3B	80761	0.40625	0.09375	0.000534702	0.00568649	0.03125	0	0.333333	1	0.125	0.125	0.617699	1	0	0	1	1	Gain
A_16_P01732122,A_16_P38070123,A_16_P01732131	7	76028.009-76051.954	7q11.23			0.40625	0.078125	0.000217352	0.00352524	0.03125	0	0.333333	1	0.09375	0.140625	0.836377	1	0	0	1	1	Gain
A_14_P100045,A_16_P01732152,A_16_P01732155	7	76078.692-76168.02	7q11.23	POMZP3	22932	0.40625	0.078125	0.000217352	0.00352524	0.03125	0	0.333333	1	0.09375	0.125	0.781708	1	0	0	1	1	Gain
A_16_P01732171,A_16_P38070498,A_16_P38070580,A_16_P01732217	7	76189.455-76314.744	7q11.23			0.40625	0.078125	0.000217352	0.00352524	0.03125	0	0.333333	1	0.0625	0.125	0.908442	1	0	0	1	1	Gain
A_16_P01732223	7	76328.3	7q11.23			0.4375	0.078125	7.08822e-05	0.00162526	0.03125	0	0.333333	1	0.0625	0.125	0.908442	1	0	0	1	1	Gain
A_16_P01732229,A_16_P01732235,A_16_P01732249,A_16_P01732256,A_16_P01732257,A_16_P01732258	7	76349.713-76461.301	7q11.23			0.4375	0.09375	0.000185331	0.00305183	0.03125	0	0.333333	1	0.0625	0.125	0.908442	1	0	0	1	1	Gain
A_16_P01732260,A_16_P01732283	7	76475.36-76590.451	7q11.23	KIAA1505		0.4375	0.09375	0.000185331	0.00305183	0.03125	0	0.333333	1	0.0625	0.125	0.908442	1	0	0	1	1	Gain
A_16_P01732286,A_16_P01732289,A_16_P01732297,A_16_P01732300,A_16_P01732310,A_14_P136090,A_16_P17988285,A_16_P01732344,A_16_P17988317,A_16_P17988334,A_16_P17988345,A_16_P17988377,A_16_P17988402,A_16_P17988418,A_16_P01732419,A_16_P17988453,A_16_P01732446,A_16_P01732467,A_14_P133365,A_16_P17988557,A_16_P38071864,A_16_P01732525,A_16_P01732544,A_16_P38071947,A_16_P01732574,A_16_P17988709,A_16_P1798873…	7	76619.35-77019.949	7q11.23	KIAA1505,LOC54103,PTPN12	5782	0.4375	0.09375	0.000185331	0.00305183	0.03125	0	0.333333	1	0.09375	0.125	0.781708	1	0	0	1	1	Gain
A_16_P38072448,A_14_P135540,A_16_P01732867,A_16_P17989225,A_16_P01732893,A_16_P38072578,A_16_P17989285,A_16_P01732931,A_14_P126061,A_16_P38072666,A_16_P17989369,A_16_P17989390,A_16_P17989405,A_16_P17989434,A_16_P38072757,A_14_P124731,A_16_P17989504,A_16_P17989518,A_16_P38072841,A_16_P17989554,A_16_P01733086,A_16_P01733096,A_16_P17989603,A_16_P17989630,A_16_P01733128,A_16_P01733139,A_16_P38072976,…	7	77028.791-77766.438	7q11.23-7q21.11	PTPN12,RSBN1L,TMEM60,PHTF2,MAGI2	5782,222194,85025,57157,9863	0.4375	0.109375	0.000434882	0.00531224	0.03125	0	0.333333	1	0.09375	0.125	0.781708	1	0	0	1	1	Gain
A_16_P17990980,A_16_P17991006,A_16_P17991018,A_16_P17991037,A_16_P01733980,A_16_P38074414,A_16_P38074420,A_16_P01734005,A_16_P17991112	7	77773.849-77820.11	7q21.11	MAGI2	9863	0.4375	0.109375	0.000434882	0.00531224	0.03125	0	0.333333	1	0.09375	0.125	0.781708	1	0	0	1	1	Gain
A_16_P17991140,A_16_P17991181,A_16_P17991191,A_16_P17991202,A_16_P17991243,A_16_P17991276,A_16_P17991296,A_16_P38074672	7	77827.408-77892.776	7q21.11	MAGI2	9863	0.4375	0.109375	0.000434882	0.00531224	0.03125	0	0.333333	1	0.09375	0.125	0.781708	1	0	0	1	1	Gain
A_16_P01734162,A_16_P17991380,A_16_P17991409,A_16_P38074773,A_16_P17991448,A_16_P01734251,A_16_P17991509,A_16_P01734290,A_16_P38074914,A_16_P17991587,A_14_P104051	7	77901.052-77988.66	7q21.11	MAGI2	9863	0.4375	0.109375	0.000434882	0.00531224	0.03125	0	0.333333	1	0.09375	0.109375	0.713815	1	0	0	1	1	Gain
A_16_P38075011,A_16_P17991677,A_16_P17991698,A_16_P17991716,A_16_P17991739	7	78000.1-78031.822	7q21.11	MAGI2	9863	0.4375	0.125	0.000932736	0.00811355	0.03125	0	0.333333	1	0.09375	0.109375	0.713815	1	0	0	1	1	Gain
A_16_P38075104,A_16_P17991782,A_16_P01734446,A_16_P17991835,A_16_P17991851,A_16_P38075233,A_14_P115346,A_16_P17991929,A_16_P38075300,A_16_P17991983,A_16_P17992000,A_16_P01734572,A_16_P38075376,A_16_P38075404,A_16_P17992090,A_16_P38075457,A_16_P17992131,A_16_P17992149,A_16_P17992171,A_16_P17992197,A_16_P17992226,A_16_P17992239,A_16_P38075615,A_16_P17992283,A_16_P38075660,A_16_P17992346,A_16_P17992…	7	78038.692-78927.531	7q21.11	MAGI2	9863	0.4375	0.125	0.000932736	0.00811355	0.03125	0	0.333333	1	0.125	0.109375	0.532766	1	0	0	1	1	Gain
A_16_P17994092,A_16_P01735864	7	78939.007-78955.939	7q21.11			0.4375	0.125	0.000932736	0.00811355	0.03125	0	0.333333	1	0.125	0.125	0.617699	1	0	0	1	1	Gain
A_16_P38077539,A_16_P17994223,A_16_P17994251,A_16_P01735937,A_16_P17994309,A_16_P17994337,A_16_P38077739,A_16_P17994418,A_16_P17994480,A_16_P17994590,A_16_P01736162,A_16_P17994700,A_16_P17994732,A_16_P17994819,A_16_P38078308,A_16_P17995028,A_14_P131229,A_16_P17995142,A_16_P17995243,A_16_P17995327,A_14_P111928,A_16_P01736676,A_16_P17995570,A_16_P01736717	7	78977.357-79613.976	7q21.11	GNAI1	2770	0.4375	0.125	0.000932736	0.00811355	0.03125	0	0.333333	1	0.125	0.125	0.617699	1	0	0	1	1	Gain
A_16_P17995622,A_14_P104093,A_16_P17995669,A_16_P17995691,A_14_P113540,A_16_P17995730,A_16_P17995756,A_16_P38079148,A_14_P112341,A_16_P01736878,A_16_P17995884,A_16_P17995904,A_16_P17995968,A_16_P01736963,A_14_P105520,A_16_P17996186,A_16_P17996226,A_16_P38079625,A_16_P17996305,A_16_P17996340,A_16_P17996356,A_16_P01737187,A_16_P38079786,A_16_P38079812,A_16_P17996457,A_16_P01737246,A_16_P38079878,A_…	7	79621.05-80178.371	7q21.11	GNAI1,CD36	2770948	0.4375	0.125	0.000932736	0.00811355	0.03125	0	0.333333	1	0.125	0.125	0.617699	1	0	0.015625	1	1	Gain
A_16_P17997059,A_16_P17997088	7	80187.891-80196.174	7q21.11			0.4375	0.125	0.000932736	0.00811355	0.03125	0	0.333333	1	0.15625	0.125	0.447833	1	0	0.015625	1	1	Gain
A_14_P108651,A_16_P01737658,A_16_P17997167,A_16_P17997187,A_16_P17997241,A_16_P38080687,A_14_P111287,A_16_P01737771,A_16_P17997356,A_14_P134211,A_16_P38080829,A_16_P17997448,A_16_P17997477,A_14_P114539,A_16_P17997526,A_16_P17997563,A_16_P01737937,A_16_P17997629,A_14_P114544,A_16_P38081100,A_16_P38081121,A_14_P114633,A_16_P17997802,A_16_P01738100,A_16_P17997973,A_16_P17998031,A_14_P127968,A_16_P17…	7	80209.777-81030.152	7q21.11	SEMA3C	10512	0.4375	0.125	0.000932736	0.00811355	0.03125	0	0.333333	1	0.15625	0.125	0.447833	1	0	0.015625	1	1	Gain
A_14_P200956,A_14_P126657,A_16_P17999407,A_16_P17999434,A_16_P38082874,A_16_P17999494,A_16_P17999562,A_16_P17999600,A_16_P17999622,A_14_P120349,A_16_P01739183,A_16_P38083110,A_16_P17999708,A_14_P123924,A_16_P17999754,A_16_P38083186,A_14_P137517,A_14_P131829,A_14_P116783,A_16_P01739288,A_16_P01739305,A_16_P17999897,A_16_P38083358,A_16_P01739395,A_14_P115731,A_16_P18000210,A_16_P18000235,A_16_P1800…	7	81046.46-81472.671	7q21.11	HGF,CACNA2D1	3082781	0.4375	0.125	0.000932736	0.00811355	0.03125	0	0.333333	1	0.125	0.125	0.617699	1	0	0.015625	1	1	Gain
A_16_P01739708,A_16_P18000537,A_16_P18000565,A_16_P01739749,A_14_P132021,A_16_P18000669,A_16_P18000706,A_16_P01739832,A_16_P38084202,A_16_P18000798,A_16_P18000820,A_16_P18000841,A_16_P38084333,A_16_P18000902,A_16_P01739956,A_16_P18000950,A_16_P38084428,A_14_P137534,A_16_P18001036,A_16_P18001054,A_16_P18001089,A_16_P18001134,A_16_P38084599,A_16_P38084613,A_16_P38084644,A_16_P18001228,A_14_P107630,…	7	81481.67-82354.02	7q21.11	CACNA2D1	781	0.4375	0.125	0.000932736	0.00811355	0.03125	0	0.333333	1	0.125	0.125	0.617699	1	0	0.015625	1	1	Gain
A_16_P18002937,A_16_P18002966,A_16_P01741227,A_16_P18003041,A_14_P135689,A_16_P38086552,A_16_P18003109,A_16_P38086615,A_16_P18003171,A_16_P38086671,A_16_P18003223,A_16_P38086721,A_16_P38086746,A_16_P18003297,A_16_P18003318,A_16_P18003329,A_16_P38086824,A_16_P18003386,A_16_P18003421,A_16_P18003441,A_16_P18003459,A_16_P01741525,A_16_P38086979,A_16_P18003538,A_16_P18003557,A_16_P38087047,A_16_P18003…	7	82366.611-82595.156	7q21.11			0.4375	0.125	0.000932736	0.00811355	0.03125	0	0.333333	1	0.15625	0.125	0.447833	1	0	0.015625	1	1	Gain
A_16_P38087104,A_14_P104666,A_16_P18003726,A_16_P38087202,A_16_P38087226,A_16_P01741712,A_16_P18003871,A_16_P38087392,A_16_P01741845,A_16_P18004035,A_16_P18004147,A_16_P38087638,A_14_P121415,A_16_P38087700,A_16_P01742002,A_16_P18004286,A_16_P01742031,A_16_P01742042,A_16_P18004359,A_16_P18004400,A_16_P18004452,A_16_P18004482,A_16_P01742160,A_14_P101619,A_16_P18004551,A_16_P38088030,A_16_P01742203,…	7	82607.521-83489.722	7q21.11	SEMA3E,SEMA3A	9723,10371	0.40625	0.125	0.00240009	0.0142901	0.03125	0	0.333333	1	0.15625	0.125	0.447833	1	0	0.015625	1	1	Gain
A_16_P18006093,A_16_P18006118,A_16_P18006137,A_16_P38089644,A_16_P38089666,A_16_P38089697,A_16_P18006245,A_16_P18006296,A_14_P138975,A_16_P18006376,A_16_P18006407,A_16_P38089907,A_16_P18006458,A_14_P123968,A_16_P38089976,A_16_P18006520,A_16_P18006552,A_16_P18006569,A_14_P137113,A_16_P18006647,A_16_P18006684,A_16_P38090202,A_16_P18006814,A_16_P18006856,A_16_P18006915,A_14_P112724,A_16_P18007113	7	83495.532-83838.995	7q21.11	SEMA3A	10371	0.40625	0.125	0.00240009	0.0142901	0.03125	0	0.333333	1	0.15625	0.109375	0.3629	1	0	0.015625	1	1	Gain
A_16_P38090665,A_16_P18007222,A_16_P18007252,A_16_P18007264,A_16_P18007372,A_16_P18007447,A_16_P18007535,A_14_P118364,A_16_P01744096,A_16_P38091199,A_16_P18007745,A_16_P18007818,A_16_P18007918,A_16_P18007980,A_16_P38091493,A_16_P18008072,A_16_P18008146,A_16_P18008238,A_16_P18008272,A_16_P18008287,A_14_P119737,A_16_P38091831,A_16_P18008381,A_16_P38091953,A_16_P18008508,A_16_P38092015,A_16_P3809203…	7	83876.634-84601.323	7q21.11	SEMA3D	223117	0.40625	0.125	0.00240009	0.0142901	0.03125	0	0.333333	1	0.15625	0.109375	0.3629	1	0	0.015625	1	1	Gain
A_16_P18009062,A_16_P01745009,A_16_P38092702,A_16_P18009302,A_14_P113634,A_16_P18009462,A_16_P01745257,A_16_P18009594,A_16_P18009620,A_16_P18009639	7	84615.62-84843.791	7q21.11			0.375	0.125	0.00580646	0.0247656	0	0	1	1	0.1875	0.109375	0.227008	0.933735	0.03125	0.015625	0.557895	1	Gain
A_16_P38093184,A_16_P18009686,A_16_P18009713,A_16_P18009758,A_14_P135852,A_16_P38093482,A_16_P18010023,A_16_P18010082,A_16_P18010141	7	84851.93-85056.843	7q21.11			0.40625	0.125	0.00240009	0.0142901	0.03125	0	0.333333	1	0.15625	0.109375	0.3629	1	0	0.015625	1	1	Gain
A_16_P18010261,A_16_P38093852,A_16_P18010395,A_16_P18010472,A_16_P18010493,A_16_P18010522,A_14_P104922,A_16_P38094184	7	85112.884-85295.533	7q21.11			0.40625	0.125	0.00240009	0.0142901	0.03125	0	0.333333	1	0.125	0.109375	0.532766	1	0	0.015625	1	1	Gain
A_16_P18010739,A_16_P38094339,A_16_P38094401,A_16_P38094453,A_16_P18011031	7	85327.474-85455.274	7q21.11			0.40625	0.125	0.00240009	0.0142901	0	0	1	1	0.125	0.109375	0.532766	1	0	0.015625	1	1	Gain
A_14_P137248,A_16_P18011145,A_16_P18011202,A_16_P18011300,A_16_P38094903,A_16_P01746370,A_16_P38094970,A_14_P128629,A_16_P18011559,A_16_P18011621,A_16_P38095186,A_16_P38095203,A_16_P18011698,A_16_P01746587,A_16_P38095317,A_16_P01746699,A_14_P117819,A_16_P01746789,A_16_P38095603,A_16_P18012117,A_16_P18012166,A_16_P38095685,A_14_P117517	7	85492.38-86097.556	7q21.11			0.40625	0.125	0.00240009	0.0142901	0.03125	0	0.333333	1	0.125	0.109375	0.532766	1	0	0.015625	1	1	Gain
A_16_P18012245,A_16_P18012266,A_16_P18012302,A_16_P18012323,A_16_P38095855,A_16_P18012369,A_16_P18012387,A_16_P18012417,A_16_P18012450,A_16_P38095993,A_16_P18012536,A_14_P115670,A_16_P01747089,A_16_P18012615,A_14_P113254,A_16_P18012676,A_16_P01747173,A_16_P18012735,A_14_P105943,A_16_P01747203,A_16_P01747230,A_16_P18012823,A_16_P01747253,A_16_P18012874,A_16_P38096394,A_14_P100991,A_16_P18012943,A_…	7	86107.742-86633.828	7q21.11-7q21.12	GRM3,KIAA1324L,DMTF1	2913,222223,9988	0.40625	0.125	0.00240009	0.0142901	0	0	1	1	0.125	0.109375	0.532766	1	0	0.015625	1	1	Gain
A_16_P01747753,A_14_P136525,A_16_P18013714,A_14_P114141,A_14_P132389,A_16_P18013780,A_16_P38097317,A_14_P138115,A_16_P18013837,A_16_P18013845,A_14_P107186,A_16_P01747883,A_16_P01747889,A_16_P18013930,A_16_P18013933,A_16_P18013934,A_16_P18013941,A_16_P18013962,A_16_P38097520,A_14_P129308,A_16_P18014014,A_16_P01747956,A_16_P18014048,A_16_P18014054,A_14_P133781,A_16_P01748003,A_16_P18014135,A_14_P10…	7	86640.775-86992.521	7q21.12	DMTF1,C7orf23,CROT,ABCB4,ABCB1	9988,79161,54677,5244,5243	0.40625	0.125	0.00240009	0.0142901	0	0	1	1	0.125	0.109375	0.532766	1	0	0	1	1	Gain
A_16_P01748203,A_16_P38098056,A_14_P139974,A_16_P38098114,A_16_P18014531,A_16_P01748285,A_16_P01748295,A_16_P01748309,A_16_P01748317,A_16_P18014637,A_16_P18014651,A_16_P18014671,A_16_P38098301,A_16_P18014708,A_16_P18014732,A_14_P116308,A_16_P01748403,A_16_P18014761,A_16_P18014763,A_16_P01748410,A_16_P18014791,A_14_P134105,A_16_P38098465,A_16_P38098484,A_16_P38098502,A_14_P109332,A_16_P18014908,A_…	7	86998.643-88665.416	7q21.12-7q21.13	ABCB1,RPIB9,SLC25A40,DBF4,ADAM22,SRI,STEAP4,ZNF804B	5243,55972,10926,53616,6717,79689,219578	0.40625	0.125	0.00240009	0.0142901	0	0	1	1	0.125	0.09375	0.440654	1	0	0	1	1	Gain
A_16_P01750576,A_14_P138503,A_16_P18018442,A_16_P38102168,A_16_P18018484,A_16_P18018494,A_16_P38102222,A_16_P38102232,A_16_P01750657,A_16_P18018552	7	88675.92-88760.385	7q21.13	ZNF804B	219578	0.375	0.125	0.00580646	0.0247656	0	0	1	1	0.125	0.09375	0.440654	1	0	0	1	1	Gain
A_16_P18018590,A_16_P18018630,A_14_P110738,A_16_P18018666,A_16_P18018713,A_16_P18018734,A_16_P38102471,A_16_P18018795,A_14_P133204,A_16_P38102646,A_16_P01750919,A_16_P01750942,A_16_P01750972,A_16_P18019124,A_14_P132668,A_16_P01751081,A_16_P18019301,A_16_P18019364,A_14_P116935,A_16_P18019483,A_16_P18019564,A_16_P18019586,A_14_P134128,A_16_P01751357,A_16_P38103462,A_16_P18019769,A_16_P38103527,A_16…	7	88773.371-90282.433	7q21.13	ZNF804B,STEAP1,STEAP2,FLJ21062,GTPBP10,CLDN12,PFTK1	219578,26872,261729,85865,9069,5218	0.375	0.125	0.00580646	0.0247656	0	0	1	1	0.09375	0.09375	0.631866	1	0	0	1	1	Gain
A_16_P18021838,A_16_P18021860,A_16_P18021883,A_16_P18021910,A_16_P18021935,A_14_P105387,A_16_P18021983,A_16_P38105773,A_16_P01752642,A_16_P38105824,A_16_P38105843,A_16_P18022098,A_16_P18022136,A_16_P18022162,A_16_P01752757,A_16_P18022223,A_16_P18022268,A_14_P124607,A_16_P38106118,A_16_P18022349,A_16_P01752853,A_16_P18022383,A_16_P01752883,A_16_P18022446,A_16_P18022492,A_16_P18022515,A_16_P1802252…	7	90288.208-91441.145	7q21.13-7q21.2	PFTK1,FZD1,MTERF,AKAP9	5218,8321,7978,10142	0.375	0.125	0.00580646	0.0247656	0	0	1	1	0.125	0.09375	0.440654	1	0	0	1	1	Gain
A_16_P18024524,A_16_P18024529,A_16_P18024552,A_14_P116668,A_16_P18024601,A_16_P01754215,A_16_P01754222,A_16_P18024653,A_14_P119436,A_16_P18024701,A_16_P38108562,A_16_P38108595,A_16_P38108617,A_16_P18024819,A_16_P18024833,A_14_P113095,A_16_P01754377,A_16_P38108754,A_16_P18024902,A_16_P18024916,A_16_P38108812,A_14_P136342,A_16_P01754421,A_16_P18024981,A_16_P38108879,A_16_P18025008,A_16_P18025030,A_…	7	91448.419-91985.002	7q21.2	AKAP9,CYP51A1,LOC401387,KRIT1,GATAD1,PEX1	10142,1595,889,57798,5189	0.34375	0.125	0.0132031	0.0462468	0	0	1	1	0.15625	0.09375	0.279457	1	0.03125	0	0.333333	1	Gain
A_16_P01754947,A_14_P137179,A_14_P120648,A_16_P38109897,A_16_P01754991,A_16_P38109927,A_14_P112659,A_16_P18026000,A_16_P18026022,A_16_P01755041,A_16_P38110052,A_16_P01755074,A_14_P126618,A_16_P01755099,A_16_P18026172,A_16_P18026188,A_16_P18026211,A_16_P18026252,A_16_P18026273,A_14_P106866,A_16_P38110328,A_16_P38110346,A_16_P38110376,A_16_P18026432,A_14_P139917,A_16_P18026486,A_16_P01755326,A_16_P…	7	91989.371-92241.997	7q21.2	PEX1,DKFZP564O0523,MGC40405,CDK6	5189,1021	0.34375	0.125	0.0132031	0.0462468	0	0	1	1	0.125	0.09375	0.440654	1	0.03125	0	0.333333	1	Gain
A_16_P18026622,A_16_P18026641,A_16_P18026657,A_16_P01755422,A_14_P110312,A_16_P18026728,A_16_P18026761,A_14_P131221,A_16_P18026821,A_16_P38110862,A_16_P18026896,A_16_P18026915,A_16_P38110930,A_16_P18027057,A_14_P123081,A_16_P18027200,A_16_P01755757,A_16_P18027242,A_14_P117757,A_16_P18027288,A_16_P01755790,A_16_P38111297,A_14_P129297,A_16_P18027336,A_16_P18027351,A_16_P18027360,A_16_P18027372,A_16…	7	92248.63-93187.791	7q21.2-7q21.3	CDK6,SAMD9,SAMD9L,LOC253012,CCDC132,CALCR	1021,54809,219285,55610,799	0.34375	0.125	0.0132031	0.0462468	0	0	1	1	0.125	0.09375	0.440654	1	0.03125	0	0.333333	1	Gain
A_16_P18028887,A_16_P18028913,A_16_P18028932,A_16_P18028934	7	93194.006-93213.46	7q21.3			0.34375	0.109375	0.007315	0.0298981	0	0	1	1	0.125	0.109375	0.532766	1	0.03125	0	0.333333	1	Gain
A_16_P18028960,A_14_P130067,A_16_P18028979,A_16_P18029003,A_16_P18029022,A_16_P38113080,A_16_P38113095,A_16_P18029061,A_16_P01756879,A_16_P18029101,A_16_P18029118,A_16_P18029141,A_16_P18029173,A_16_P18029199,A_16_P38113254,A_16_P18029208,A_16_P18029221,A_16_P18029232,A_14_P202482,A_14_P127521,A_14_P101811,A_16_P18029259,A_16_P38113331,A_16_P38113336,A_16_P01757014,A_14_P102960,A_14_P119424,A_14_P…	7	93221.346-93505.841	7q21.3	TFPI2,GNGT1,GNG11,BET1	7980,2792,2791,100128542	0.34375	0.109375	0.007315	0.0298981	0	0	1	1	0.125	0.125	0.617699	1	0.03125	0	0.333333	1	Gain
A_16_P18029803,A_16_P01757388,A_16_P18029976,A_16_P38114103,A_14_P121346,A_16_P18030141,A_16_P18030168,A_16_P18030211,A_16_P01757624,A_16_P18030304,A_16_P18030400,A_16_P38114536,A_14_P134689,A_16_P01757826,A_16_P18030613,A_16_P18030640,A_14_P131992,A_16_P18030721,A_14_P110673,A_14_P116216,A_16_P18030827,A_14_P115868,A_16_P01758051,A_16_P38115084,A_16_P18030998,A_16_P01758105,A_16_P01758118,A_14_P…	7	93540.756-94095.602	7q21.3	COL1A2,CASD1,SGCE	1278,64921,8910	0.34375	0.109375	0.007315	0.0298981	0	0	1	1	0.125	0.125	0.617699	1	0.0625	0	0.108772	1	Gain
A_16_P38115475,A_16_P38115511,A_14_P123741,A_14_P110161,A_16_P18031483,A_16_P18031499,A_16_P38115662,A_16_P38115684,A_16_P18031548,A_14_P111977,A_16_P18031614,A_16_P18031649,A_16_P38115807,A_16_P18031662,A_16_P01758499,A_16_P38115841,A_16_P18031727,A_16_P38115889,A_16_P18031768,A_16_P18031788,A_16_P18031818,A_16_P18031862,A_16_P01758628,A_16_P18031907,A_16_P18031933,A_16_P18031956,A_16_P18031985,…	7	94100.725-94681.954	7q21.3	SGCE,PEG10,PPP1R9A	8910,23089,55607	0.34375	0.109375	0.007315	0.0298981	0	0	1	1	0.125	0.125	0.617699	1	0.03125	0	0.333333	1	Gain
A_16_P38116590,A_16_P18032463,A_16_P18032513,A_16_P18032534,A_16_P18032555,A_16_P18032575,A_16_P38116760,A_16_P01759086,A_14_P100146,A_16_P01759131,A_16_P01759146	7	94689.844-94785.552	7q21.3	PPP1R9A,PON1	55607,5444	0.34375	0.109375	0.007315	0.0298981	0	0	1	1	0.125	0.109375	0.532766	1	0.03125	0	0.333333	1	Gain
A_16_P01759160,A_16_P18032754,A_16_P18032759,A_16_P01759171,A_16_P01759176,A_14_P116041,A_14_P113915,A_16_P01759209,A_16_P38117025,A_16_P01759240,A_14_P130768,A_16_P18032908,A_16_P18032928,A_16_P01759292,A_16_P18032968,A_14_P100017,A_16_P18033006,A_16_P18033032,A_16_P38117237,A_16_P01759352,A_14_P137637,A_16_P18033145,A_16_P01759411,A_16_P18033172,A_16_P01759432,A_16_P01759445,A_14_P113231,A_14_P…	7	94791.926-95280.45	7q21.3	PON3,PON2,ASB4,PDK4,DYNC1I1	5446,5445,51666,5166,1780	0.34375	0.125	0.0132031	0.0462468	0	0	1	1	0.125	0.109375	0.532766	1	0.03125	0	0.333333	1	Gain
A_16_P18033879,A_16_P18033912,A_16_P38118153,A_16_P18033936,A_14_P134283,A_16_P01759904,A_16_P18034026,A_16_P18034048,A_16_P18034067,A_16_P38118313,A_16_P18034104,A_16_P18034127,A_16_P18034150,A_16_P38118412,A_14_P117761,A_16_P01760059,A_16_P18034276,A_14_P129955	7	95286.226-95452.077	7q21.3	DYNC1I1	1780	0.375	0.125	0.00580646	0.0247656	0	0	1	1	0.125	0.109375	0.532766	1	0.03125	0	0.333333	1	Gain
A_16_P18034344,A_16_P18034379,A_16_P01760171,A_16_P38118671,A_14_P107471,A_16_P18034493,A_16_P18034518,A_16_P38118765,A_16_P01760253,A_16_P18034570,A_16_P18034617,A_16_P38118872	7	95463.134-95554.873	7q21.3	DYNC1I1	1780	0.375	0.109375	0.00303271	0.0173638	0	0	1	1	0.125	0.125	0.617699	1	0.03125	0	0.333333	1	Gain
A_16_P01760333,A_16_P18034686,A_14_P139462,A_16_P01760372,A_16_P01760389,A_16_P18034783,A_16_P01760414,A_16_P38119069,A_16_P38119109,A_14_P125531,A_16_P01760492,A_16_P01760504,A_16_P01760517,A_14_P101112,A_16_P38119271,A_14_P201211,A_16_P18035071,A_16_P18035109,A_16_P18035120,A_16_P18035136,A_16_P01760625,A_16_P01760636,A_16_P38119441,A_16_P38119465,A_16_P38119492,A_16_P18035257,A_16_P18035272,A_…	7	95565.604-96215.562	7q21.3	DYNC1I1,SLC25A13,FLJ42280,SHFM1	1780,10165,7979	0.375	0.125	0.00580646	0.0247656	0	0	1	1	0.125	0.109375	0.532766	1	0.03125	0	0.333333	1	Gain
A_16_P18036309,A_16_P18036378,A_16_P18036472,A_16_P38120804,A_16_P01761451	7	96251.543-96354.916	7q21.3			0.375	0.125	0.00580646	0.0247656	0	0	1	1	0.125	0.125	0.617699	1	0.03125	0	0.333333	1	Gain
A_14_P115628,A_16_P18036734	7	96374.106-96414.994	7q21.3			0.40625	0.125	0.00240009	0.0142901	0	0	1	1	0.125	0.125	0.617699	1	0.03125	0	0.333333	1	Gain
A_16_P18036788,A_16_P18036826	7	96432.704-96444.487	7q21.3			0.375	0.125	0.00580646	0.0247656	0	0	1	1	0.125	0.125	0.617699	1	0.03125	0	0.333333	1	Gain
A_16_P38121124,A_16_P18036889,A_16_P18036910,A_14_P118730,A_16_P18036960,A_16_P01761713,A_14_P103149,A_16_P18037017,A_16_P01761762,A_16_P18037079,A_16_P18037101,A_16_P18037136,A_16_P18037171,A_16_P18037194,A_16_P38121486,A_16_P18037223,A_14_P127200,A_16_P38121528,A_16_P18037266,A_14_P202067,A_16_P38121572,A_16_P18037319,A_16_P18037332,A_16_P01761927,A_16_P01761931,A_16_P18037422,A_14_P139207,A_16…	7	96452.036-97184.461	7q21.3	DLX6,DLX5,ACN9	1750,1749,57001	0.375	0.109375	0.00303271	0.0173638	0	0	1	1	0.125	0.140625	0.693195	1	0.03125	0	0.333333	1	Gain
A_16_P18038368,A_14_P202568,A_14_P111197,A_16_P18038424,A_16_P01762539	7	97190.777-97216.432	7q21.3	TAC1	6863	0.34375	0.109375	0.007315	0.0298981	0	0	1	1	0.125	0.140625	0.693195	1	0.03125	0	0.333333	1	Gain
A_16_P38122706,A_16_P18038489,A_16_P18038526,A_16_P01762612	7	97221.324-97299.676	7q21.3			0.34375	0.109375	0.007315	0.0298981	0	0	1	1	0.125	0.125	0.617699	1	0.03125	0	0.333333	1	Gain
A_16_P38125206,A_16_P01763751,A_16_P01763776,A_16_P01763794,A_14_P103942,A_16_P38125389,A_16_P18040986,A_16_P38125436,A_16_P01763885,A_16_P01763890,A_16_P01763892,A_14_P114509,A_16_P01763923,A_14_P101337,A_16_P18041157,A_16_P38125633,A_16_P38125648,A_16_P18041203,A_16_P01763985,A_14_P117546,A_16_P18041249,A_16_P18041282,A_14_P119613,A_16_P18041326,A_16_P01764074,A_16_P18041376,A_16_P18041391,A_16…	7	98373.335-98607.583	7q22.1	TRRAP,SMURF1	8295,57154	0.28125	0.078125	0.0108945	0.0410353	0	0	1	1	0.15625	0.109375	0.3629	1	0.03125	0	0.333333	1	Gain
A_16_P38125890,A_16_P01764120,A_16_P18041460,A_16_P38125935,A_16_P18041482,A_16_P18041494,A_16_P01764164,A_16_P18041520,A_16_P18041537,A_16_P18041561,A_16_P01764203,A_16_P01764212,A_16_P18041613,A_16_P38126092,A_16_P18041654,A_16_P38126147,A_16_P01764272,A_16_P18041716,A_16_P01764297	7	98618.315-98757.299	7q22.1			0.3125	0.078125	0.00446425	0.0225376	0	0	1	1	0.15625	0.109375	0.3629	1	0.03125	0	0.333333	1	Gain
A_14_P201203,A_14_P108147,A_16_P18041791,A_16_P01764337,A_16_P18041825,A_16_P18041846,A_16_P01764364,A_14_P120541,A_16_P01764377,A_16_P01764380,A_16_P01764390,A_14_P109417,A_16_P18041921,A_16_P01764405,A_14_P121066,A_16_P18041950,A_14_P117560,A_16_P01764423,A_16_P01764431,A_16_P01764435,A_14_P128759,A_16_P01764445	7	98765.213-98877.713	7q22.1	ARPC1A,ARPC1B,PDAP1,BUD31,PTCD1,CPSF4	10552,10095,11333,8896,26024,10898	0.28125	0.078125	0.0108945	0.0410353	0	0	1	1	0.15625	0.109375	0.3629	1	0.03125	0	0.333333	1	Gain
A_16_P01764460,A_14_P100742,A_14_P138844	7	98886.611-98895.333	7q22.1	CPSF4,ATP5J2	10898,9551	0.28125	0.078125	0.0108945	0.0410353	0	0	1	1	0.1875	0.125	0.298842	1	0.0625	0	0.108772	1	Gain
A_16_P01764487,A_16_P18042100,A_16_P01764501,A_16_P38126638,A_16_P01764512,A_16_P01764522,A_14_P126416,A_16_P01764533,A_16_P18042183,A_16_P01764539,A_14_P108092,A_16_P01764547,A_16_P18042220,A_16_P01764562,A_16_P01764572,A_14_P125018,A_14_P115547,A_14_P131414,A_16_P01764594,A_14_P114414	7	98899.452-99008.754	7q22.1	ATP5J2,ZNF789,ZNF394,ZFP95,C7orf38,ZNF655	9551,285989,84124,221786,79027	0.3125	0.078125	0.00446425	0.0225376	0	0	1	1	0.15625	0.125	0.447833	1	0.0625	0	0.108772	1	Gain
A_16_P01764613,A_16_P18042349,A_16_P18042350,A_16_P38126910,A_16_P38126927,A_16_P18042401,A_16_P18042415,A_14_P118792,A_16_P18042451,A_16_P01764682,A_16_P38127046,A_16_P18042507,A_16_P01764714,A_16_P18042544,A_16_P01764742,A_16_P01764745,A_14_P106851,A_16_P18042627,A_16_P18042642,A_16_P01764781,A_16_P18042682,A_16_P01764808,A_16_P01764816,A_16_P01764821,A_16_P18042778,A_16_P18042788,A_16_P1804279…	7	99014.026-99292.004	7q22.1	ZNF498,CYP3A5,CYP3A7,CYP3A4,CYP3A43	221785,1577,1551,1576,64816	0.3125	0.078125	0.00446425	0.0225376	0	0	1	1	0.125	0.109375	0.532766	1	0.03125	0	0.333333	1	Gain
A_16_P38127565,A_16_P18042956	7	99297.523-99301.999	7q22.1	CYP3A43	64816	0.28125	0.078125	0.0108945	0.0410353	0	0	1	1	0.15625	0.109375	0.3629	1	0.03125	0	0.333333	1	Gain
A_16_P38127672	7	99356.6	7q22.1			0.3125	0.09375	0.00902894	0.0350007	0	0	1	1	0.15625	0.109375	0.3629	1	0.03125	0	0.333333	1	Gain
A_14_P120890,A_14_P200218,A_16_P38127690,A_16_P18043073,A_16_P38127712,A_16_P01765014,A_16_P01765021,A_16_P18043107,A_14_P114444,A_16_P01765038,A_16_P01765043,A_16_P18043167,A_16_P18043196,A_16_P01765076,A_16_P38127851	7	99364.186-99448.559	7q22.1	GJE1,AZGP1	563	0.3125	0.09375	0.00902894	0.0350007	0	0	1	1	0.1875	0.109375	0.227008	0.933735	0.03125	0	0.333333	1	Gain
A_16_P01765090,A_16_P38127892,A_14_P200219,A_16_P18043292,A_16_P01765132	7	99453.774-99480.285	7q22.1	ZKSCAN1	7586	0.3125	0.09375	0.00902894	0.0350007	0	0	1	1	0.1875	0.125	0.298842	1	0.03125	0	0.333333	1	Gain
A_16_P01765137,A_14_P135152,A_14_P139755,A_16_P01765155,A_16_P01765158,A_14_P200220,A_14_P200221,A_16_P18043389	7	99487.429-99520.475	7q22.1	ZSCAN21,ZNF3	7589,7551,	0.3125	0.078125	0.00446425	0.0225376	0	0	1	1	0.1875	0.125	0.298842	1	0.03125	0	0.333333	1	Gain
A_14_P109925,A_14_P110455,A_14_P138235,A_14_P131168,A_14_P200222,A_14_P105487,A_14_P200223,A_14_P103130,A_14_P128739,A_16_P38128203,A_16_P01765254,A_16_P18043523,A_16_P01765266,A_16_P38128257,A_14_P108516,A_14_P120962,A_14_P138437	7	99526.461-99594.824	7q22.1	COPS6,MCM7,AP4M1,TAF6,MGC40499,LOC389541,C7orf43,GAL3ST4	10980,4176,116988,6878,55262,79690	0.3125	0.078125	0.00446425	0.0225376	0	0	1	1	0.1875	0.125	0.298842	1	0.03125	0	0.333333	1	Gain
A_16_P01765298,A_14_P124769,A_16_P18043619,A_16_P01765321,A_16_P01765332,A_14_P200224,A_16_P01765343	7	99600.278-99637.724	7q22.1	GAL3ST4,GPC2,STAG3	79690,221914,10734	0.3125	0.09375	0.00902894	0.0350007	0	0	1	1	0.1875	0.125	0.298842	1	0.03125	0	0.333333	1	Gain
A_14_P100402,A_14_P101700,A_16_P18043721,A_16_P01765364,A_16_P01765367,A_16_P18043768,A_16_P18043785,A_14_P112424,A_16_P38128610,A_16_P01765381,A_16_P01765387,A_14_P131146,A_16_P01765401,A_16_P38128844,A_16_P01765411,A_16_P01765415,A_14_P135405,A_16_P38128884,A_16_P01765428,A_16_P01765436,A_16_P01765446,A_16_P38128954,A_14_P129402,A_16_P18044156,A_16_P18044168	7	99646.446-99861.074	7q22.1	STAG3,GATS,PILRB,PILRA,ZCWPW1	10734,29990,29992,55063	0.3125	0.09375	0.00902894	0.0350007	0	0	1	1	0.1875	0.140625	0.375155	1	0.03125	0	0.333333	1	Gain
A_16_P18044875,A_16_P01765891	7	100162.851-100171.204	7q22.1	ZAN	7455	0.3125	0.09375	0.00902894	0.0350007	0	0	1	1	0.1875	0.125	0.298842	1	0.03125	0	0.333333	1	Gain
A_16_P01766174,A_14_P103007,A_16_P01766191,A_16_P01766201,A_16_P38130633,A_16_P18045551,A_16_P01766233,A_16_P18045590,A_16_P01766249,A_16_P38130759,A_16_P18045624,A_14_P136873,A_14_P121239,A_16_P38130798,A_16_P01766287,A_16_P01766292,A_16_P18045719,A_16_P01766316,A_14_P123614,A_14_P105272,A_14_P112881,A_14_P119092,A_16_P18045785,A_16_P18045794,A_14_P108735,A_14_P200225,A_14_P111350,A_16_P01766378…	7	100419.996-100662.096	7q22.1	MUC17,TRIM56,SERPINE1,AP1S1,VGF,FLJ39237,MOGAT3,PLOD3,ZNHIT1,CLDN15	140453,81844,5054,1174,7425,346606,8985,10467,24146	0.3125	0.09375	0.00902894	0.0350007	0	0	1	1	0.1875	0.140625	0.375155	1	0.03125	0	0.333333	1	Gain
A_16_P01766463	7	100666	7q22.1	CLDN15	24146	0.3125	0.09375	0.00902894	0.0350007	0	0	1	1	0.21875	0.140625	0.245612	0.96209	0.03125	0	0.333333	1	Gain
A_16_P01766469,A_14_P136643	7	100668.624-100673.2	7q22.1	FIS1	51024	0.3125	0.09375	0.00902894	0.0350007	0	0	1	1	0.21875	0.140625	0.245612	0.96209	0.03125	0	0.333333	1	Gain
A_16_P01766482,A_16_P18046060,A_16_P18046078,A_16_P18046087,A_16_P01766512,A_16_P01766516,A_16_P38131376,A_16_P18046165,A_16_P18046171	7	100676.813-100741.986	7q22.1			0.3125	0.078125	0.00446425	0.0225376	0	0	1	1	0.21875	0.15625	0.312974	1	0.03125	0	0.333333	1	Gain
A_14_P112264,A_14_P128438,A_16_P01766541,A_16_P01766547,A_16_P18046221,A_14_P103977,A_16_P18046269,A_16_P18046286,A_16_P01766588,A_16_P18046315,A_16_P18046331,A_14_P118877,A_16_P38131587,A_16_P18046385,A_16_P18046399,A_14_P128802	7	100746.317-100878.855	7q22.1	RABL5,EMID2	64792,136227	0.3125	0.0625	0.00195754	0.0132956	0	0	1	1	0.21875	0.15625	0.312974	1	0.03125	0	0.333333	1	Gain
A_16_P18046446,A_16_P38131695,A_16_P18046471,A_16_P18046479,A_16_P01766683,A_14_P120265	7	100888.217-100936.359	7q22.1	EMID2	136227	0.34375	0.0625	0.000704181	0.00701216	0	0	1	1	0.1875	0.15625	0.45288	1	0.03125	0	0.333333	1	Gain
A_16_P01766701,A_16_P01766710,A_16_P18046562,A_16_P01766726,A_16_P18046592,A_16_P18046610,A_16_P18046624,A_16_P01766773,A_14_P116970,A_16_P01766789,A_16_P01766798,A_16_P18046718,A_16_P01766820,A_14_P104410	7	100941.384-101044.835	7q22.1	EMID2,MYLC2PL	136227	0.34375	0.0625	0.000704181	0.00701216	0	0	1	1	0.1875	0.15625	0.45288	1	0.03125	0	0.333333	1	Gain
A_14_P114048,A_14_P202115,A_16_P18046809,A_16_P18046831,A_16_P01766870,A_16_P01766920,A_14_P134321,A_16_P18047142,A_16_P38132423,A_16_P01767012,A_16_P18047193,A_14_P136929,A_16_P01767048,A_16_P01767066,A_16_P01767068,A_16_P18047301,A_16_P01767094,A_16_P38132614,A_16_P01767123,A_16_P18047397,A_16_P01767178,A_16_P01767195,A_16_P18047496,A_14_P101253,A_16_P18047537,A_16_P01767248,A_16_P01767260,A_16…	7	101054.11-101633.555	7q22.1	MYLC2PL,CUTL1		0.3125	0.0625	0.00195754	0.0132956	0	0	1	1	0.21875	0.15625	0.312974	1	0.03125	0	0.333333	1	Gain
A_16_P01767639,A_16_P01767656,A_16_P01767670,A_16_P01767684,A_14_P123491,A_16_P18048422,A_16_P01767740,A_14_P106395,A_16_P01767777,A_16_P18048547,A_16_P18048562,A_16_P38133887,A_16_P18048718,A_16_P18048725,A_16_P18048734,A_14_P100434,A_14_P122779,A_16_P38134079,A_16_P01767861,A_16_P01767867,A_16_P18048827,A_16_P01767878,A_16_P01767880,A_14_P101128	7	101639.249-101874.621	7q22.1	CUTL1,SH2B2,PRKRIP1,TMEM142B	79706	0.3125	0.0625	0.00195754	0.0132956	0	0	1	1	0.21875	0.171875	0.384135	1	0.03125	0	0.333333	1	Gain
A_16_P01767888,A_14_P131873	7	101878.299-101884.146	7q22.1	ALKBH4	54784	0.3125	0.0625	0.00195754	0.0132956	0	0	1	1	0.21875	0.15625	0.312974	1	0.03125	0	0.333333	1	Gain
A_16_P01767903,A_16_P01767907,A_14_P109638,A_14_P126436,A_14_P105659	7	101888.156-101901.101	7q22.1	ALKBH4,DKFZp434K1815,POLR2J	54784,5439	0.34375	0.0625	0.000704181	0.00701216	0	0	1	1	0.21875	0.15625	0.312974	1	0.03125	0	0.333333	1	Gain
A_16_P18048916,A_16_P18049449	7	101901.101-102120.063	7q22.1	POLR2J	5439	0.34375	0.0625	0.000704181	0.00701216	0	0	1	1	0.21875	0.140625	0.245612	0.96209	0.03125	0	0.333333	1	Gain
A_16_P01767930,A_16_P01767949	7	102122.526-102193.864	7q22.1	MGC35361		0.34375	0.0625	0.000704181	0.00701216	0	0	1	1	0.21875	0.125	0.184374	0.865077	0.03125	0	0.333333	1	Gain
A_16_P01767955	7	102215	7q22.1	MGC35361		0.34375	0.0625	0.000704181	0.00701216	0	0	1	1	0.1875	0.109375	0.227008	0.933735	0.03125	0	0.333333	1	Gain
A_16_P18049648,A_14_P111259,A_16_P01767972,A_16_P38135117,A_16_P18049725,A_16_P01768013,A_16_P01768033,A_16_P18049793,A_14_P128680,A_16_P38135284,A_16_P18049872,A_14_P110523	7	102234.348-102343.123	7q22.1	MGC35361,FBXL13	222235	0.34375	0.078125	0.00172543	0.0123414	0	0	1	1	0.1875	0.109375	0.227008	0.933735	0.03125	0	0.333333	1	Gain
A_16_P18049922	7	102354	7q22.1	FBXL13	222235	0.375	0.078125	0.000629908	0.00646505	0	0	1	1	0.1875	0.109375	0.227008	0.933735	0.03125	0	0.333333	1	Gain
A_16_P01768140	7	102362	7q22.1	FBXL13	222235	0.34375	0.078125	0.00172543	0.0123414	0	0	1	1	0.1875	0.109375	0.227008	0.933735	0.03125	0	0.333333	1	Gain
A_16_P01768151	7	102367	7q22.1	FBXL13	222235	0.375	0.09375	0.00145502	0.0106267	0	0	1	1	0.1875	0.109375	0.227008	0.933735	0.03125	0	0.333333	1	Gain
A_16_P38135411,A_16_P18049993,A_16_P18049999,A_14_P117518,A_16_P01768188,A_16_P18050053,A_16_P18050069,A_16_P38135505,A_14_P113872,A_16_P18050111,A_16_P18050114,A_16_P18050127,A_16_P18050147,A_16_P01768263,A_16_P18050165,A_16_P18050176,A_16_P38135648,A_14_P133257,A_16_P38135711,A_16_P18050265,A_16_P38135738,A_16_P38135765,A_16_P18050335,A_14_P122225,A_16_P18050374,A_16_P01768395,A_16_P01768401,A_…	7	102372.333-102993.91	7q22.1	FBXL13,SVH,NAPE-PLD,FLJ36166,PMPCB,ZRF1,PSMC2,SLC26A5,RELN	222235,9512,5701,375611,5649	0.375	0.09375	0.00145502	0.0106267	0	0	1	1	0.15625	0.109375	0.3629	1	0.03125	0	0.333333	1	Gain
A_16_P38136981,A_16_P01768902,A_16_P18051440,A_14_P105235,A_16_P18051497,A_16_P38137122,A_16_P38137156,A_16_P18051583,A_14_P124222,A_16_P38137235,A_16_P01769044,A_16_P38137264,A_16_P01769067,A_16_P18051730,A_16_P38137359,A_16_P38137383,A_16_P38137426,A_16_P38137459,A_14_P131266,A_16_P18051915,A_16_P18051953,A_16_P18051973,A_16_P18051990,A_16_P38137613,A_16_P38137630,A_16_P18052032,A_16_P01769301,…	7	103004.532-104379.493	7q22.1	RELN,ORC5L,LHFPL3	5649,5001,375612	0.375	0.09375	0.00145502	0.0106267	0	0	1	1	0.15625	0.109375	0.3629	1	0.03125	0	0.333333	1	Gain
A_16_P18054811,A_16_P01770953,A_16_P38140517,A_16_P18054916,A_16_P18054944,A_14_P108324,A_16_P18054995,A_16_P38140649,A_16_P18055046,A_16_P18055062,A_16_P01771090,A_16_P01771115	7	104399.35-104504.799	7q22.1-7q22.2	MLL5	55904	0.40625	0.09375	0.000534702	0.00568649	0	0	1	1	0.15625	0.109375	0.3629	1	0.03125	0	0.333333	1	Gain
A_14_P137876,A_16_P01771167,A_16_P38140879,A_16_P01771211,A_16_P38140953,A_16_P18055298,A_16_P18055321,A_16_P01771259,A_16_P18055365,A_14_P100613,A_16_P18055394,A_16_P01771301,A_16_P18055422,A_16_P18055446,A_16_P38141165,A_14_P137705,A_16_P38141225,A_16_P18055562,A_16_P38141268,A_16_P18055599,A_16_P18055620,A_16_P38141325	7	104517.536-104695.222	7q22.2	MLL5,SRPK2	55904,6733	0.40625	0.09375	0.000534702	0.00568649	0	0	1	1	0.125	0.109375	0.532766	1	0.03125	0	0.333333	1	Gain
A_16_P01771462,A_16_P01771476,A_16_P18055708,A_16_P01771503,A_16_P18055764,A_16_P18055780,A_16_P18055800,A_16_P38141507,A_16_P18055832,A_16_P38141539,A_16_P38141552,A_14_P117142,A_16_P01771593	7	104704.66-104815.081	7q22.2	SRPK2	6733	0.40625	0.109375	0.00118353	0.00956592	0	0	1	1	0.125	0.109375	0.532766	1	0.03125	0	0.333333	1	Gain
A_16_P38141591,A_14_P107218,A_16_P18055925,A_16_P18055932,A_16_P38141656,A_16_P18055975,A_14_P124528,A_16_P18056022,A_16_P18056032,A_16_P01771679,A_16_P01771697,A_14_P121475,A_16_P38141821,A_14_P134939,A_14_P117670,A_14_P134456,A_16_P01771783,A_16_P01771799,A_16_P38142022,A_16_P38142031,A_16_P01771830,A_16_P18056351,A_16_P01771856,A_16_P01771873,A_16_P18056419,A_14_P102926,A_16_P18056487,A_16_P01…	7	104821.199-106300.532	7q22.2-7q22.3	PUS7,RINT1,ATXN7L4,FLJ23834,SYPL1,PBEF1,FLJ36031,PIK3CG	54517,60561,6856,5294	0.40625	0.109375	0.00118353	0.00956592	0	0	1	1	0.15625	0.109375	0.3629	1	0.03125	0	0.333333	1	Gain
A_14_P129537,A_16_P18059225,A_14_P116511,A_16_P01773576,A_14_P122469,A_16_P18059360,A_16_P18059451,A_16_P01773692,A_16_P18059549,A_16_P18059568,A_16_P01773735,A_14_P101616,A_16_P18059623,A_16_P18059635,A_16_P18059661,A_16_P18059688,A_16_P38145518,A_16_P01773828,A_16_P18059739,A_14_P131362,A_16_P01773863,A_16_P38145618,A_16_P18059832,A_16_P01773900,A_16_P38145689,A_14_P110119,A_16_P01773966,A_14_P…	7	106307.26-106638.901	7q22.3	PIK3CG,PRKAR2B,HBP1,COG5	5294,5577,26959,10466	0.40625	0.125	0.00240009	0.0142901	0	0	1	1	0.15625	0.109375	0.3629	1	0.03125	0	0.333333	1	Gain
A_16_P18060069,A_16_P01774046,A_16_P01774060,A_16_P38145956,A_16_P18060135,A_16_P18060155,A_16_P18060173,A_16_P18060190,A_14_P108058,A_16_P18060225,A_16_P18060236,A_16_P18060262,A_16_P01774166,A_16_P38146140,A_16_P18060309,A_16_P18060323,A_14_P132273,A_16_P18060361,A_16_P38146208,A_16_P38146213,A_16_P38146232,A_16_P18060408,A_16_P18060437,A_16_P38146303,A_16_P38146314,A_16_P38146319,A_16_P1806050…	7	106652.033-107222.053	7q22.3-7q31.1	COG5,DUS4L,BCAP29,SLC26A4,CBLL1,SLC26A3	10466,11062,55973,5172,79872,1811	0.40625	0.109375	0.00118353	0.00956592	0	0	1	1	0.15625	0.109375	0.3629	1	0.03125	0	0.333333	1	Gain
A_14_P105540,A_16_P38147297,A_16_P18061405,A_16_P18061425,A_16_P18061467,A_16_P01774912,A_16_P01774924,A_16_P38147465,A_14_P126449,A_16_P18061586,A_16_P38147526,A_16_P01774964,A_14_P134041,A_14_P103503,A_16_P38147593,A_16_P01775015,A_16_P01775035,A_16_P18061762,A_16_P01775065,A_16_P01775082,A_16_P38147763,A_14_P132317,A_14_P201719,A_16_P01775135,A_16_P01775144,A_16_P18061946,A_16_P18061961,A_16_P…	7	107230.83-107743.55	7q31.1	SLC26A3,DLD,LAMB1,LAMB4,NRCAM	1811,1738,3912,22798,4897	0.40625	0.109375	0.00118353	0.00956592	0	0	1	1	0.125	0.109375	0.532766	1	0.03125	0	0.333333	1	Gain
A_16_P18062770,A_14_P137276,A_16_P38148837,A_16_P18062840,A_16_P38148868,A_16_P01775738,A_16_P18062893,A_16_P38148936,A_14_P104544,A_16_P18062979,A_16_P38149022,A_16_P38149069,A_16_P18063065,A_16_P01775883,A_14_P113465,A_14_P200230,A_16_P18063168,A_16_P01775932,A_16_P18063218	7	107751.144-107924.34	7q31.1	NRCAM,PNPLA8	4897,5064	0.40625	0.109375	0.00118353	0.00956592	0	0	1	1	0.15625	0.109375	0.3629	1	0.03125	0	0.333333	1	Gain
A_16_P38149260,A_16_P01775969,A_16_P01775978,A_16_P18063297,A_16_P18063313,A_16_P38149368,A_16_P18063356,A_16_P18063366,A_14_P127405,A_14_P136876,A_14_P201145,A_16_P18063424,A_16_P38149476,A_16_P01776085,A_16_P18063578	7	107930.244-108063.714	7q31.1	PNPLA8,THAP5,DNAJB9	50640,168451,4189	0.40625	0.109375	0.00118353	0.00956592	0	0	1	1	0.15625	0.109375	0.3629	1	0.03125	0	0.333333	1	Gain
A_16_P18063689,A_16_P18063759	7	108112.152-108146.123	7q31.1			0.40625	0.125	0.00240009	0.0142901	0	0	1	1	0.15625	0.109375	0.3629	1	0.03125	0	0.333333	1	Gain
A_16_P01776300,A_16_P18063888	7	108179.832-108206.653	7q31.1			0.40625	0.125	0.00240009	0.0142901	0	0	1	1	0.125	0.109375	0.532766	1	0.03125	0	0.333333	1	Gain
A_14_P109524,A_16_P18064056,A_16_P18064095,A_16_P01776474,A_16_P38150161,A_16_P01776484,A_16_P38150194,A_16_P18064184,A_16_P38150259,A_16_P38150270,A_16_P18064273,A_16_P18064341,A_14_P113329,A_16_P18064497,A_16_P01776729,A_16_P01776769,A_14_P138331,A_16_P18064767,A_16_P18064836,A_16_P01776929,A_16_P18064952	7	108228.054-108719.113	7q31.1	LOC154907		0.40625	0.125	0.00240009	0.0142901	0	0	1	1	0.09375	0.109375	0.713815	1	0.03125	0	0.333333	1	Gain
A_16_P18064979,A_14_P131901,A_16_P18065143,A_16_P01777097,A_16_P18065241,A_16_P18065295,A_16_P18065372,A_14_P101851,A_16_P18065452,A_16_P18065547	7	108747.603-109000.365	7q31.1			0.40625	0.109375	0.00118353	0.00956592	0	0	1	1	0.09375	0.109375	0.713815	1	0.03125	0	0.333333	1	Gain
A_16_P18065600,A_16_P18065666,A_16_P18065777	7	109027.435-109106.269	7q31.1			0.4375	0.109375	0.000434882	0.00531224	0	0	1	1	0.09375	0.109375	0.713815	1	0.03125	0	0.333333	1	Gain
A_14_P128175	7	109145	7q31.1			0.4375	0.125	0.000932736	0.00811355	0	0	1	1	0.09375	0.09375	0.631866	1	0.03125	0	0.333333	1	Gain
A_16_P18065878,A_16_P18065923,A_16_P18065967	7	109168.943-109231.462	7q31.1			0.4375	0.125	0.000932736	0.00811355	0	0	1	1	0.09375	0.09375	0.631866	1	0.03125	0	0.333333	1	Gain
A_14_P121349,A_16_P18066158,A_16_P01777698,A_16_P18066245,A_16_P18066302,A_14_P135567,A_16_P01777846,A_16_P01777913,A_14_P107556,A_16_P18066702,A_16_P38152866,A_16_P18066865,A_14_P127440,A_16_P18067032,A_16_P18067099,A_14_P134599,A_16_P18067260,A_16_P01778361,A_16_P01778385,A_16_P18067367,A_14_P102863,A_16_P01778445	7	109270.846-109951.97	7q31.1			0.40625	0.125	0.00240009	0.0142901	0	0	1	1	0.09375	0.09375	0.631866	1	0.03125	0	0.333333	1	Gain
A_16_P18067502,A_16_P18067590,A_14_P111030,A_16_P18067765,A_14_P107955,A_16_P38153840,A_16_P38153866	7	109974.402-110107.814	7q31.1	IMMP2L	83943	0.40625	0.140625	0.00451961	0.0225376	0	0	1	1	0.09375	0.078125	0.53626	1	0.03125	0	0.333333	1	Gain
A_16_P01778701,A_16_P18067866,A_16_P38153920,A_16_P38153938,A_16_P01778746,A_16_P18067936	7	110114.356-110159.824	7q31.1	IMMP2L	83943	0.4375	0.140625	0.00185369	0.0129438	0	0	1	1	0.09375	0.078125	0.53626	1	0.03125	0	0.333333	1	Gain
A_16_P18067941,A_16_P38153986,A_16_P38154025,A_16_P38154054,A_16_P38154086,A_16_P01778838,A_16_P18068100,A_16_P18068134,A_16_P18068157,A_16_P38154208,A_16_P18068200,A_16_P01778938,A_16_P18068261,A_16_P18068276,A_16_P38154365,A_14_P110830,A_16_P38154405,A_16_P18068374,A_16_P01779035,A_16_P18068415,A_16_P18068438,A_16_P01779078,A_16_P38154528,A_16_P01779108,A_16_P18068526,A_14_P116151,A_16_P0177913…	7	110170.503-111417.976	7q31.1	IMMP2L,DOCK4	83943,9732	0.40625	0.140625	0.00451961	0.0225376	0	0	1	1	0.09375	0.078125	0.53626	1	0.03125	0	0.333333	1	Gain
A_16_P01780763,A_16_P18071315,A_16_P18071354,A_16_P18071374,A_16_P18071380,A_16_P38157478,A_16_P38157488,A_16_P01780869,A_16_P18071454,A_14_P129900,A_16_P01780904,A_16_P01780915,A_16_P01780925,A_16_P01780937,A_16_P01780967	7	111425.717-111540.736	7q31.1	DOCK4	9732	0.40625	0.140625	0.00451961	0.0225376	0	0	1	1	0.125	0.078125	0.345048	1	0.03125	0	0.333333	1	Gain
A_16_P38157686,A_16_P38157719,A_16_P18071677,A_16_P38157769,A_16_P18071713,A_16_P18071734,A_16_P01781070,A_16_P18071795,A_16_P01781100,A_16_P18071840,A_14_P202245,A_14_P125432,A_16_P01781163,A_16_P38157997,A_16_P18071946,A_16_P38158036,A_14_P106769,A_16_P01781226,A_16_P38158119,A_16_P01781256,A_16_P18072085,A_14_P113710,A_16_P38158218,A_16_P18072161,A_16_P01781328,A_16_P18072197,A_14_P126873,A_16…	7	111547.874-112197.215	7q31.1	DOCK4,ZNF277P,IFRD1,FLJ39575,TMEM168	9732,3475,64418	0.4375	0.140625	0.00185369	0.0129438	0	0	1	1	0.125	0.078125	0.345048	1	0.03125	0	0.333333	1	Gain
A_16_P18073255,A_16_P38159398,A_16_P38159410,A_16_P18073303,A_16_P18073324,A_16_P38159472,A_14_P130028,A_16_P18073380,A_16_P18073397,A_14_P119361,A_16_P01782071,A_16_P01782077,A_16_P38159606,A_16_P38159621,A_16_P38159629,A_16_P01782108,A_16_P38159657,A_14_P120712,A_16_P01782157,A_16_P38159766,A_16_P01782201,A_16_P18073730,A_16_P18073753,A_16_P38159902,A_14_P136427,A_16_P38159967,A_16_P18073844,A_…	7	112202.484-112590.908	7q31.1	TMEM168,FLJ31818,GPR85	64418,54329	0.4375	0.125	0.000932736	0.00811355	0	0	1	1	0.125	0.09375	0.440654	1	0.03125	0	0.333333	1	Gain
A_14_P118200,A_16_P18074324,A_16_P01782612,A_16_P38160572,A_16_P18074521,A_14_P105212,A_16_P18074640,A_16_P18074722,A_16_P18074804,A_16_P18074904,A_16_P18074968,A_16_P38161210,A_16_P18075120,A_16_P01783061,A_16_P18075229,A_16_P01783141,A_16_P18075318,A_16_P01783193,A_14_P108256,A_16_P38161720,A_16_P01783319,A_14_P103492,A_14_P115550,A_16_P01783378,A_14_P128207,A_14_P201760,A_16_P18075763,A_16_P38…	7	112631.505-113555.359	7q31.1	PPP1R3A	5506	0.4375	0.125	0.000932736	0.00811355	0	0	1	1	0.125	0.109375	0.532766	1	0.03125	0	0.333333	1	Gain
A_16_P18076247,A_16_P18076290,A_16_P18076315,A_14_P116489,A_16_P18076385,A_16_P18076412,A_16_P18076453,A_16_P38162650,A_16_P18076524,A_16_P18076551,A_16_P18076593,A_16_P18076619,A_16_P18076635,A_16_P18076657,A_14_P138220,A_16_P01784018	7	113569.768-113769.112	7q31.1			0.40625	0.125	0.00240009	0.0142901	0	0	1	1	0.125	0.109375	0.532766	1	0.03125	0	0.333333	1	Gain
A_16_P18076759,A_16_P01784070,A_16_P38163011,A_16_P18076861,A_16_P38163053,A_16_P01784142,A_16_P18076941,A_16_P01784169,A_16_P18076988,A_16_P38163184,A_16_P18077031,A_16_P18077052,A_16_P18077071,A_16_P18077108	7	113777.813-113901.4	7q31.1	FOXP2	93986	0.4375	0.125	0.000932736	0.00811355	0	0	1	1	0.09375	0.109375	0.713815	1	0.03125	0	0.333333	1	Gain
A_16_P18077143,A_16_P18077173,A_16_P18077191,A_16_P38163379,A_16_P18077218,A_16_P18077250,A_14_P115596,A_16_P18077317,A_16_P18077338,A_16_P01784433,A_16_P01784466,A_16_P38163652,A_16_P01784493,A_14_P105501,A_16_P18077549,A_16_P18077586,A_16_P18077619,A_14_P121404,A_16_P38163844,A_16_P38163884,A_16_P01784628,A_16_P18077746,A_16_P18077766,A_14_P131747,A_16_P18077824,A_16_P18077870	7	113912.526-114139.078	7q31.1	FOXP2	93986	0.46875	0.125	0.000340694	0.00449576	0	0	1	1	0.09375	0.109375	0.713815	1	0.03125	0	0.333333	1	Gain
A_16_P38164115,A_16_P38164192,A_16_P01784884,A_14_P114300,A_16_P18078238,A_16_P18078351,A_16_P38164574,A_16_P18078415,A_16_P38164630,A_16_P18078458,A_16_P18078497,A_16_P18078526,A_16_P18078547,A_14_P109998,A_16_P01785182,A_16_P01785196,A_16_P18078635,A_16_P18078663,A_16_P38164891,A_16_P01785272,A_16_P18078766,A_16_P01785321,A_16_P18078885,A_16_P38165115,A_14_P132915,A_16_P18079012,A_16_P18079078,…	7	114166.435-115685.857	7q31.1-7q31.2	MDFIC,TFEC,TES	29969,22797,26136	0.4375	0.125	0.000932736	0.00811355	0	0	1	1	0.125	0.109375	0.532766	1	0.03125	0	0.333333	1	Gain
A_16_P18081946,A_16_P18081987,A_16_P18082044,A_16_P18082085,A_16_P18082129,A_14_P106874,A_16_P01787404,A_16_P18082315,A_16_P38168585,A_16_P18082422,A_16_P38168671,A_16_P18082491,A_14_P124346,A_14_P131069,A_16_P18082570,A_16_P38168806,A_14_P139699,A_14_P122301,A_16_P01787652,A_14_P120690,A_16_P38168939,A_16_P18082733,A_14_P119177,A_16_P01787738,A_16_P18082860,A_16_P18082941,A_16_P18082964,A_16_P18…	7	115691.29-116255.331	7q31.2	CAV2,CAV1,MET	858,857,4233	0.40625	0.125	0.00240009	0.0142901	0	0	1	1	0.125	0.109375	0.532766	1	0.03125	0	0.333333	1	Gain
A_16_P01788137,A_16_P18083532,A_16_P01788180,A_14_P100172	7	116266.547-116301.755	7q31.2	CAPZA2	830	0.4375	0.125	0.000932736	0.00811355	0	0	1	1	0.09375	0.109375	0.713815	1	0.03125	0	0.333333	1	Gain
A_14_P131495,A_16_P01788235,A_16_P38169914,A_14_P108438,A_16_P18083730,A_16_P18083756,A_16_P18083782,A_14_P124497,A_16_P18083829,A_16_P18083847,A_16_P18083860,A_16_P18083869,A_16_P38170135,A_16_P18083903,A_14_P129607,A_16_P18083966,A_16_P01788452,A_16_P18084030,A_16_P18084052,A_16_P01788503,A_16_P18084107,A_16_P38170387,A_16_P18084164,A_16_P01788562,A_16_P18084212,A_16_P18084240,A_14_P115382,A_16…	7	116315.389-117450.515	7q31.2-7q31.31	CAPZA2,ST7,WNT2,ASZ1,CFTR,CTTNBP2	830,7982,7472,136991,1080,83992	0.40625	0.125	0.00240009	0.0142901	0	0	1	1	0.125	0.109375	0.532766	1	0.03125	0	0.333333	1	Gain
A_16_P18086737,A_16_P38173126,A_16_P38173222,A_16_P18086912,A_16_P18086959,A_16_P18086974,A_16_P38173326,A_16_P38173344,A_14_P201731,A_14_P103484,A_16_P18087056,A_16_P18087068,A_16_P18087081,A_16_P18087103,A_16_P18087111,A_16_P18087133	7	117489.165-117647.233	7q31.31	LSM8	51691	0.4375	0.125	0.000932736	0.00811355	0	0	1	1	0.09375	0.109375	0.713815	1	0	0	1	1	Gain
A_16_P18087151,A_16_P01790382,A_14_P103843,A_16_P18087203,A_16_P18087222,A_16_P38173600,A_14_P100038	7	117655.075-117733.434	7q31.31	ANKRD7	56311	0.4375	0.125	0.000932736	0.00811355	0	0	1	1	0.0625	0.109375	0.869516	1	0	0	1	1	Gain
A_16_P18087431,A_16_P38173824,A_16_P18087564,A_16_P18087620,A_16_P18087677,A_16_P18087743,A_14_P117860,A_16_P38174198,A_16_P18087926,A_16_P18088007,A_14_P121287,A_16_P38174574,A_16_P01791047,A_16_P18088378,A_16_P01791176,A_16_P18088579,A_16_P18088622,A_16_P01791282,A_16_P18088755,A_16_P38175198,A_16_P01791424,A_16_P38175328,A_14_P129726	7	117780.276-118493.383	7q31.31			0.4375	0.125	0.000932736	0.00811355	0	0	1	1	0.09375	0.109375	0.713815	1	0	0	1	1	Gain
A_16_P18089110,A_16_P18089203,A_16_P38175587,A_16_P18089290,A_16_P18089354,A_16_P18089429,A_16_P18089474,A_14_P123961,A_16_P18089641,A_16_P38176054,A_16_P38176140,A_14_P107489,A_16_P18089917,A_16_P18089986,A_16_P18090073,A_16_P18090129,A_16_P18090183,A_16_P18090251,A_16_P38176641,A_14_P112564,A_16_P18090376,A_16_P18090439,A_16_P18090499,A_16_P18090558,A_16_P18090576,A_16_P18090596,A_16_P18090650,…	7	118515.197-119504.311	7q31.31			0.46875	0.125	0.000340694	0.00449576	0	0	1	1	0.0625	0.109375	0.869516	1	0	0	1	1	Gain
A_16_P38177382,A_16_P18091091,A_16_P38177454,A_16_P18091131,A_16_P18091186,A_16_P18091247,A_16_P18091310,A_14_P126204,A_14_P201598,A_16_P18091386,A_16_P18091416,A_16_P18091433,A_16_P01792879,A_16_P18091474,A_16_P18091495,A_16_P38177848,A_16_P38177883,A_16_P18091592,A_16_P18091612,A_16_P38177961,A_16_P18091646,A_16_P18091673,A_16_P18091707,A_16_P38178062,A_16_P18091745	7	119535.061-119825.7	7q31.31	KCND2	3751	0.4375	0.125	0.000932736	0.00811355	0	0	1	1	0.09375	0.109375	0.713815	1	0	0	1	1	Gain
A_16_P18091765,A_16_P18091810,A_16_P18091827,A_14_P103957,A_16_P18091877,A_16_P18091901,A_16_P38178246,A_16_P01793186,A_16_P18091979,A_16_P18091992,A_16_P18092026,A_14_P100250,A_16_P01793269,A_16_P18092102,A_16_P18092136,A_16_P18092151,A_16_P01793329,A_16_P18092188,A_16_P18092229,A_16_P38178602,A_16_P18092295,A_16_P18092325	7	119831.628-120014.516	7q31.31	KCND2	3751	0.46875	0.125	0.000340694	0.00449576	0	0	1	1	0.0625	0.109375	0.869516	1	0	0	1	1	Gain
A_16_P01793440,A_14_P122057,A_16_P01793462,A_16_P18092412,A_16_P18092438,A_16_P18092467,A_16_P18092512,A_16_P18092553,A_16_P01793596,A_16_P18092630,A_16_P18092652,A_16_P01793654	7	120022.904-120135.53	7q31.31	KCND2	3751	0.5	0.125	0.000116853	0.00222663	0	0	1	1	0.0625	0.109375	0.869516	1	0	0	1	1	Gain
A_16_P18092739,A_16_P18092760,A_16_P01793705,A_16_P38179127,A_14_P111263,A_16_P01793750	7	120150.651-120182.274	7q31.31	KCND2	3751	0.5	0.125	0.000116853	0.00222663	0	0	1	1	0.0625	0.109375	0.869516	1	0	0	1	1	Gain
A_16_P01793759,A_16_P18092869,A_16_P18092878,A_16_P18092882,A_16_P18092901,A_16_P18092917,A_16_P18092932,A_16_P38179295,A_16_P38179332,A_14_P129976,A_16_P01793883	7	120188.087-120275.5	7q31.31	TSPAN12	23554	0.5	0.140625	0.00025779	0.00390321	0	0.015625	1	1	0.0625	0.109375	0.869516	1	0	0	1	1	Gain
A_16_P01793902,A_16_P18093112,A_16_P01793929,A_16_P18093196,A_16_P01793985,A_16_P01794008,A_14_P112457	7	120283.414-120368.309	7q31.31	TSPAN12	23554	0.5	0.125	0.000116853	0.00222663	0	0	1	1	0.0625	0.109375	0.869516	1	0	0	1	1	Gain
A_16_P18093288,A_16_P18093326,A_16_P18093351,A_14_P113569,A_16_P18093406,A_16_P01794114	7	120373.393-120416.653	7q31.31	ING3,FLJ21986	54556	0.5	0.125	0.000116853	0.00222663	0	0	1	1	0.0625	0.109375	0.869516	1	0	0	1	1	Gain
A_14_P135030,A_16_P18093488,A_16_P18093509,A_16_P01794195	7	120426.53-120455.174	7q31.31	FLJ21986		0.46875	0.125	0.000340694	0.00449576	0	0	1	1	0.0625	0.109375	0.869516	1	0	0	1	1	Gain
A_14_P139300,A_16_P18093615,A_16_P38179984,A_14_P123065,A_16_P01794258,A_16_P18093713,A_16_P18093731,A_14_P111521,A_16_P18093790,A_16_P18093809,A_16_P18093829,A_16_P01794362,A_14_P101767,A_16_P18093915,A_16_P18093926,A_16_P18093961,A_16_P18094000,A_16_P01794475,A_16_P18094061,A_16_P01794516,A_16_P38180473,A_16_P01794555,A_16_P38180552,A_14_P124377,A_16_P38180622,A_16_P18094272,A_16_P38180663,A_16…	7	120461.205-120758.719	7q31.31	FLJ21986,WNT16	51384	0.46875	0.125	0.000340694	0.00449576	0	0	1	1	0.0625	0.109375	0.869516	1	0	0	1	1	Gain
A_16_P38180771,A_16_P18094406,A_16_P18094427,A_14_P132410,A_16_P38180890,A_16_P18094550,A_14_P123942,A_16_P01794837,A_16_P38181048	7	120762.444-120851.549	7q31.31	WNT16,FAM3C	51384,10447	0.46875	0.109375	0.000150394	0.00265213	0	0	1	1	0.0625	0.109375	0.869516	1	0	0	1	1	Gain
A_16_P18094727,A_16_P18094786,A_14_P123908,A_16_P18094851,A_16_P38181321,A_16_P18095024,A_14_P124362,A_16_P18095178,A_16_P18095217,A_16_P18095314,A_16_P18095431,A_16_P38181891,A_16_P18095544,A_16_P01795409,A_16_P38182038,A_14_P118858,A_14_P118724,A_16_P38182119,A_16_P38182135,A_16_P18095748,A_16_P38182195,A_16_P18095809,A_14_P133893,A_16_P18095859,A_16_P18095893,A_16_P01795615,A_14_P110259,A_16_P…	7	120888.604-121433.024	7q31.31-7q31.32	PTPRZ1	5803	0.5	0.109375	4.89012e-05	0.00116789	0	0	1	1	0.0625	0.109375	0.869516	1	0	0	1	1	Gain
A_14_P126939,A_16_P18096102,A_16_P18096128,A_16_P18096154,A_16_P18096171,A_16_P38182640,A_14_P119963,A_16_P01795831,A_16_P01795852,A_16_P38182775,A_16_P18096344,A_16_P01795891,A_14_P105014,A_16_P18096392,A_16_P18096410,A_16_P18096427,A_14_P123202,A_16_P18096464,A_16_P01795954,A_14_P201578,A_16_P18096525,A_16_P18096605,A_16_P38183115,A_16_P01796086,A_16_P18096700,A_16_P18096709,A_16_P38183177,A_16…	7	121439.53-121854.815	7q31.32	PTPRZ1,AASS,FEZF1,CADPS2	5803,10157,389549,93664	0.5	0.109375	4.89012e-05	0.00116789	0	0	1	1	0.0625	0.109375	0.869516	1	0	0	1	1	Gain
A_16_P38183612,A_16_P18097169,A_14_P127893,A_16_P18097213,A_16_P18097218,A_16_P01796436,A_16_P18097261,A_16_P18097285,A_16_P18097299,A_16_P18097342,A_16_P38183846,A_16_P18097403,A_16_P18097449,A_14_P124967,A_16_P18097497,A_16_P38183993,A_16_P38184002,A_16_P38184019,A_16_P18097565,A_14_P137087,A_16_P18097616,A_16_P18097627,A_16_P01796682,A_16_P01796694,A_16_P01796708,A_16_P01796724,A_16_P18097747,…	7	121860.072-122169.303	7q31.32	CADPS2	93664	0.46875	0.109375	0.000150394	0.00265213	0	0	1	1	0.09375	0.109375	0.713815	1	0	0	1	1	Gain
A_16_P38184428,A_16_P18097972,A_16_P18097998,A_16_P18098022,A_16_P18098037,A_16_P38184541,A_16_P01796945,A_16_P18098110,A_16_P38184609	7	122174.675-122240.791	7q31.32	CADPS2	93664	0.46875	0.109375	0.000150394	0.00265213	0	0	1	1	0.0625	0.109375	0.869516	1	0	0	1	1	Gain
A_16_P18098140,A_16_P18098155,A_16_P38184661	7	122251.315-122271.574	7q31.32	CADPS2	93664	0.5	0.109375	4.89012e-05	0.00116789	0.03125	0	0.333333	1	0.0625	0.109375	0.869516	1	0	0	1	1	Gain
A_16_P38184686,A_16_P01797035,A_16_P01797044,A_16_P18098250,A_16_P38184757,A_16_P18098300,A_16_P18098317,A_16_P18098341,A_16_P38184867,A_14_P116499,A_16_P01797191,A_16_P38185000,A_16_P01797211,A_14_P107980,A_16_P18098589,A_16_P18098601,A_16_P18098656	7	122280.255-122471.896	7q31.32	CADPS2,TAS2R16	93664,50833	0.5	0.109375	4.89012e-05	0.00116789	0.03125	0	0.333333	1	0.0625	0.109375	0.869516	1	0	0	1	1	Gain
A_16_P18098719,A_16_P38185225,A_16_P18098767,A_16_P18098787,A_14_P124720,A_16_P18098858,A_14_P111511	7	122506.418-122574.421	7q31.32	SLC13A1	6561	0.5	0.109375	4.89012e-05	0.00116789	0.03125	0	0.333333	1	0.0625	0.109375	0.869516	1	0	0	1	1	Gain
A_16_P18098884,A_16_P01797426,A_16_P18098938,A_16_P18098959,A_16_P38185475,A_14_P105587,A_16_P01797510,A_16_P38185554,A_16_P18099108,A_16_P18099207,A_16_P01797636,A_16_P18099342,A_16_P38185900,A_14_P128296,A_16_P01797820	7	122580.956-122861.382	7q31.32	SLC13A1	6561	0.5	0.109375	4.89012e-05	0.00116789	0.03125	0	0.333333	1	0.0625	0.109375	0.869516	1	0	0	1	1	Gain
A_16_P01797826,A_14_P106715,A_16_P18099621,A_16_P18099639,A_16_P01797882,A_16_P18099686,A_16_P01797910,A_14_P133514,A_16_P38186244,A_16_P18099756,A_16_P18099759,A_16_P18099775,A_16_P01797957,A_16_P18099815,A_16_P38186335,A_14_P136215,A_16_P18099858,A_16_P01798009,A_16_P18099904,A_16_P38186419,A_16_P01798056,A_16_P01798073,A_16_P38186501,A_14_P109245,A_16_P18100033,A_16_P01798111,A_16_P18100070,A_…	7	122871.001-123133.604	7q31.32	FLJ35834,NDUFA5,ASB15,WASL	4698,142685,8976	0.5	0.109375	4.89012e-05	0.00116789	0.03125	0	0.333333	1	0.0625	0.109375	0.869516	1	0	0	1	1	Gain
A_16_P38186798,A_16_P18100287,A_16_P18100316,A_14_P119382,A_16_P01798314,A_16_P18100416,A_16_P38186975,A_16_P18100491,A_14_P124472,A_16_P18100568,A_16_P01798436,A_14_P120772,A_14_P200666,A_16_P01798465,A_16_P38187203,A_16_P18100674,A_16_P18100678,A_16_P18100696,A_16_P01798524,A_16_P38187277,A_14_P106903,A_16_P18100781,A_16_P18100795,A_16_P18100806,A_16_P18100832,A_16_P18100854,A_16_P18100867,A_16…	7	123140.119-123539.77	7q31.32	WASL,HYAL4,SPAM1	8976,23553,6677	0.5	0.109375	4.89012e-05	0.00116789	0.03125	0	0.333333	1	0.0625	0.109375	0.869516	1	0	0	1	1	Gain
A_16_P18101142,A_16_P18101165,A_16_P18101193,A_16_P38187761,A_14_P131591	7	123554.773-123627.95	7q31.32-7q31.33			0.5	0.109375	4.89012e-05	0.00116789	0	0	1	1	0.0625	0.109375	0.869516	1	0	0	1	1	Gain
A_16_P18101313,A_16_P18101349,A_16_P18101401,A_16_P38188020,A_16_P38188092	7	123642.834-123724.508	7q31.33			0.5	0.109375	4.89012e-05	0.00116789	0	0	1	1	0.0625	0.109375	0.869516	1	0	0	1	1	Gain
A_16_P18101554,A_16_P18101609,A_16_P18101626,A_16_P18101670,A_16_P18101692	7	123739.693-123812.415	7q31.33			0.5	0.109375	4.89012e-05	0.00116789	0	0	1	1	0.0625	0.109375	0.869516	1	0	0	1	1	Gain
A_14_P124608,A_16_P18101881,A_16_P18101912,A_16_P18101920,A_16_P18101940,A_16_P18101978,A_16_P38188567,A_16_P18102046,A_14_P125696,A_16_P18102216,A_16_P18102262,A_16_P01799477,A_16_P01799551,A_16_P38189032,A_16_P18102482,A_14_P102813,A_14_P114120,A_16_P18102547	7	123857.273-124189.016	7q31.33	GPR37	2861	0.5	0.125	0.000116853	0.00222663	0	0	1	1	0.0625	0.109375	0.869516	1	0	0	1	1	Gain
A_16_P18102565,A_16_P38189131	7	124193.971-124197.37	7q31.33			0.46875	0.125	0.000340694	0.00449576	0	0	1	1	0.0625	0.109375	0.869516	1	0	0	1	1	Gain
A_16_P18102587,A_16_P18102599,A_16_P01799663,A_14_P132058,A_16_P18102655	7	124201.547-124226.134	7q31.33			0.46875	0.125	0.000340694	0.00449576	0	0	1	1	0.09375	0.109375	0.713815	1	0	0	1	1	Gain
A_16_P18102688,A_16_P01799718,A_14_P113866,A_16_P18102753,A_16_P18102771,A_16_P01799763,A_14_P108043,A_16_P01799801,A_16_P18102869,A_16_P18102891,A_16_P18102905,A_16_P18102943,A_14_P130901,A_14_P202296,A_16_P18102990	7	124236.009-124362.328	7q31.33	POT1,LOC401398	25913	0.46875	0.125	0.000340694	0.00449576	0	0	1	1	0.09375	0.109375	0.713815	1	0	0	1	1	Gain
A_16_P18103007,A_16_P18103024,A_16_P18103026,A_16_P18103044,A_16_P18103058,A_16_P38189661,A_16_P38189691,A_16_P01799970,A_16_P38189728,A_16_P18103167,A_16_P18103189,A_14_P101038,A_16_P01800032,A_16_P18103258,A_16_P18103276,A_16_P18103289,A_16_P38189898,A_16_P18103333,A_16_P01800103,A_16_P01800105,A_16_P01800112,A_16_P38189980,A_16_P01800128,A_16_P01800139,A_16_P38190014,A_16_P18103448,A_16_P18103…	7	124367.506-124699	7q31.33	LOC401398		0.46875	0.109375	0.000150394	0.00265213	0	0	1	1	0.09375	0.109375	0.713815	1	0	0	1	1	Gain
A_16_P18103705,A_16_P18103754,A_16_P18103780,A_16_P18103807,A_16_P18103839,A_14_P126580,A_16_P18103920,A_16_P18104022,A_16_P01800520,A_16_P38190689,A_14_P108648,A_16_P18104182,A_16_P18104291,A_16_P18104331,A_16_P18104410,A_16_P18104458,A_16_P18104518,A_14_P133883,A_16_P18104640,A_16_P01800912,A_16_P01800948,A_16_P18104874,A_16_P38191534,A_16_P18105009,A_16_P18105078,A_14_P135358,A_16_P18105296,A_…	7	124708.608-125618.665	7q31.33			0.46875	0.109375	0.000150394	0.00265213	0	0	1	1	0.0625	0.109375	0.869516	1	0	0	1	1	Gain
A_14_P100956,A_16_P01801498	7	125662.522-125684.599	7q31.33			0.46875	0.109375	0.000150394	0.00265213	0	0	1	1	0.0625	0.109375	0.869516	1	0	0	1	1	Gain
A_16_P18105799	7	125711	7q31.33			0.46875	0.109375	0.000150394	0.00265213	0	0	1	1	0.0625	0.109375	0.869516	1	0	0	1	1	Gain
A_16_P01801568,A_16_P18105924	7	125745.626-125766.072	7q31.33			0.46875	0.125	0.000340694	0.00449576	0	0	1	1	0.0625	0.109375	0.869516	1	0	0	1	1	Gain
A_16_P38192580,A_16_P01801677,A_16_P18106083,A_16_P18106128,A_16_P18106147	7	125791.04-125854.921	7q31.33			0.5	0.125	0.000116853	0.00222663	0	0	1	1	0.0625	0.109375	0.869516	1	0	0	1	1	Gain
A_14_P105122,A_16_P18106204,A_16_P18106256,A_16_P38192859	7	125866.284-125901.354	7q31.33	GRM8	2918	0.5	0.125	0.000116853	0.00222663	0.03125	0	0.333333	1	0.0625	0.109375	0.869516	1	0	0	1	1	Gain
A_16_P38192866,A_16_P18106297,A_16_P38192913,A_16_P18106357,A_16_P01801901,A_16_P18106443,A_16_P01801950,A_16_P01801974,A_16_P18106539,A_16_P38193151,A_16_P38193168,A_16_P18106597,A_14_P127510,A_16_P18106640,A_16_P38193236,A_16_P18106675,A_16_P38193277,A_16_P18106709,A_16_P18106729,A_16_P18106738,A_16_P18106742,A_16_P18106775,A_16_P18106803,A_16_P18106825,A_16_P18106846,A_16_P18106865,A_16_P38193…	7	125906.425-126220.912	7q31.33	GRM8	2918	0.5	0.109375	4.89012e-05	0.00116789	0.03125	0	0.333333	1	0.0625	0.109375	0.869516	1	0	0	1	1	Gain
A_16_P01802343,A_16_P18107120,A_16_P38193735,A_16_P18107165,A_16_P18107198,A_16_P01802403,A_16_P38193841,A_16_P01802435,A_16_P38193923,A_16_P18107358	7	126232.12-126331.68	7q31.33	GRM8	2918	0.5	0.109375	4.89012e-05	0.00116789	0.03125	0	0.333333	1	0.0625	0.109375	0.869516	1	0	0	1	1	Gain
A_16_P01802460,A_16_P18107421,A_16_P18107430,A_16_P01802510,A_16_P18107498,A_16_P18107516,A_16_P18107538,A_16_P18107549,A_16_P01802560,A_16_P01802575,A_16_P18107600,A_14_P123982,A_16_P18107679,A_16_P01802652,A_16_P38194332,A_16_P18107757,A_16_P18107782,A_16_P18107813,A_16_P01802719,A_16_P38194456,A_16_P38194493,A_16_P01802776,A_16_P01802786,A_16_P38194559,A_16_P18107990,A_16_P18108016,A_16_P18108…	7	126345.751-126791.814	7q31.33	GRM8	2918	0.5	0.109375	4.89012e-05	0.00116789	0	0	1	1	0.0625	0.109375	0.869516	1	0	0	1	1	Gain
A_16_P18108574,A_16_P18108594,A_14_P139416,A_16_P18108628,A_16_P18108657	7	126800.831-126825.896	7q31.33	ZNF800	168850	0.5	0.109375	4.89012e-05	0.00116789	0	0	1	1	0.0625	0.109375	0.869516	1	0	0	1	1	Gain
A_14_P101124,A_16_P18108724,A_16_P18108766,A_16_P38195441,A_16_P18108870,A_16_P01803383,A_16_P18108958,A_16_P18108960,A_14_P118738,A_16_P01803419,A_14_P123307,A_16_P01803440,A_16_P18109045,A_14_P138817,A_16_P18109060,A_16_P01803454,A_14_P114280,A_16_P01803474,A_16_P18109116,A_16_P18109138,A_14_P105177,A_16_P01803523,A_16_P18109199,A_16_P01803551,A_16_P18109249,A_16_P38195937,A_14_P116474,A_16_P38…	7	126839.262-127199.838	7q31.33-7q32.1	GCC1,ARF5,FSCN3,PAX4,SND1	79571,381,29999,5078,27044	0.5	0.109375	4.89012e-05	0.00116789	0	0	1	1	0.0625	0.125	0.908442	1	0	0	1	1	Gain
A_16_P38196229,A_16_P18109592,A_16_P01803795,A_14_P117153,A_16_P18109664,A_16_P01803847,A_16_P18109721,A_16_P18109753,A_16_P01803904,A_16_P18109812,A_16_P38196496,A_16_P38196513,A_16_P01803966,A_16_P01803978,A_16_P18109938,A_16_P01804025,A_16_P18110010,A_14_P120007,A_16_P38196713,A_16_P18110082,A_16_P01804098,A_16_P01804115,A_16_P18110171,A_16_P38196850,A_16_P01804163,A_16_P01804182,A_14_P101199,…	7	127213.639-127699.953	7q32.1	SND1,LEP	27044,3952	0.46875	0.109375	0.000150394	0.00265213	0	0	1	1	0.0625	0.125	0.908442	1	0	0	1	1	Gain
A_16_P18111053,A_16_P38197731,A_14_P110925,A_16_P18111090,A_14_P126967,A_16_P18111125,A_16_P38197840,A_16_P38197869,A_16_P01804768,A_16_P01804794,A_16_P18111264,A_16_P18111281	7	127716.51-127810.551	7q32.1	RBM28	55131	0.46875	0.109375	0.000150394	0.00265213	0	0	1	1	0.0625	0.109375	0.869516	1	0	0	1	1	Gain
A_16_P18111302,A_16_P18111326,A_14_P100397,A_16_P18111355,A_16_P38198089,A_16_P18111404,A_16_P01804894	7	127818.255-127862.163	7q32.1	IMPDH1	3614	0.46875	0.109375	0.000150394	0.00265213	0	0	1	1	0.0625	0.109375	0.869516	1	0	0.015625	1	1	Gain
A_16_P18111436,A_16_P38198165,A_14_P132363,A_14_P112581	7	127867.295-127885.389	7q32.1	HIG2		0.46875	0.125	0.000340694	0.00449576	0	0	1	1	0.0625	0.09375	0.816705	1	0	0	1	1	Gain
A_16_P38198206,A_16_P01804932,A_16_P01804936,A_16_P01804940,A_14_P129168,A_16_P01804947,A_16_P38198339,A_14_P126973,A_16_P18111675,A_16_P18111705,A_16_P01804979	7	127892.509-128035.733	7q32.1	METTL2B	55798	0.46875	0.125	0.000340694	0.00449576	0	0	1	1	0.03125	0.09375	0.947881	1	0	0	1	1	Gain
A_16_P01804988,A_16_P18111905	7	128069.357-128087.451	7q32.1			0.5	0.125	0.000116853	0.00222663	0	0	1	1	0.03125	0.09375	0.947881	1	0	0	1	1	Gain
A_16_P01804998,A_14_P110441,A_16_P18111964,A_16_P01805024,A_16_P38198716,A_16_P01805040,A_16_P18112000,A_16_P38198737,A_14_P115013,A_16_P01805066,A_14_P117038,A_16_P01805086,A_16_P38198822,A_16_P01805106,A_16_P01805121,A_16_P01805132,A_14_P127020,A_14_P127960,A_16_P18112193,A_16_P38198952,A_16_P18112213,A_16_P18112236	7	128096.365-128222.154	7q32.1	LOC346653,NYD-SP18,CALU,OPN1SW,NAG6	813611	0.5	0.125	0.000116853	0.00222663	0	0	1	1	0.0625	0.109375	0.869516	1	0	0	1	1	Gain
A_16_P01805197,A_16_P01805207,A_14_P106084,A_14_P118273,A_16_P01805255,A_16_P01805266,A_16_P18112384,A_16_P18112404,A_16_P01805301	7	128228.499-128279.579	7q32.1	NAG6,FLNC	2318	0.46875	0.125	0.000340694	0.00449576	0	0	1	1	0.0625	0.109375	0.869516	1	0	0	1	1	Gain
A_14_P122581,A_14_P131772,A_16_P18112479,A_16_P18112516,A_16_P01805363,A_16_P38199370,A_16_P18112568,A_16_P01805394,A_16_P18112615,A_16_P18112623,A_16_P18112651,A_16_P01805431,A_14_P120116,A_16_P18112706,A_16_P01805473,A_16_P18112757,A_16_P38199637,A_16_P38199667,A_16_P18112828,A_16_P18112848,A_16_P01805557,A_16_P38199744,A_16_P01805581,A_16_P18112907,A_14_P104423,A_16_P18112934,A_16_P18112949,A_…	7	128286.252-128489.203	7q32.1	FLNC,ATP6V1F,IRF5,TNPO3	2318,9296,3663,23534	0.4375	0.125	0.000932736	0.00811355	0	0	1	1	0.0625	0.109375	0.869516	1	0	0	1	1	Gain
A_16_P01805630,A_16_P01805639,A_16_P01805665,A_16_P18113064,A_16_P18113078,A_16_P18113104,A_16_P38199987,A_16_P01805715,A_16_P38200031,A_14_P113258,A_16_P01805748,A_16_P38200085,A_16_P18113217,A_16_P18113229,A_16_P01805775,A_14_P121988,A_16_P18113259,A_14_P101701,A_16_P01805814,A_16_P01805824,A_16_P18113330,A_14_P133306,A_16_P18113370,A_16_P18113388,A_16_P18113400,A_14_P123574	7	128498.86-128723.414	7q32.1	TSPAN33,SMO,KIAA0828	340348,6608	0.46875	0.125	0.000340694	0.00449576	0	0	1	1	0.0625	0.109375	0.869516	1	0	0	1	1	Gain
A_16_P18113448,A_16_P18113453,A_16_P18113465,A_16_P18113491,A_16_P18113507,A_16_P18113521,A_16_P01805941,A_16_P01805963,A_16_P18113578,A_16_P01805990,A_16_P18113617,A_14_P113856,A_16_P18113675,A_16_P01806046,A_16_P18113728,A_16_P01806073,A_16_P01806081,A_14_P133228,A_14_P202043,A_16_P18113855,A_16_P18113888,A_16_P18113922,A_16_P01806196,A_16_P18114017,A_16_P38200979,A_16_P38200983,A_16_P38201001	7	128737.243-129034.146	7q32.1-7q32.2	KIAA0828,FAM40B	57464	0.4375	0.125	0.000932736	0.00811355	0	0	1	1	0.0625	0.109375	0.869516	1	0	0	1	1	Gain
A_14_P102598,A_16_P18114114,A_16_P01806290,A_16_P38201083,A_14_P139222,A_16_P01806331,A_16_P01806335,A_16_P18114213,A_16_P18114221,A_14_P125446,A_16_P18114257,A_16_P18114272,A_16_P38201224,A_14_P133123,A_16_P01806420,A_16_P38201306,A_16_P01806446,A_16_P18114399,A_16_P18114422,A_16_P18114435,A_14_P120952,A_16_P01806502,A_16_P18114488,A_16_P01806515,A_16_P01806521,A_16_P18114514,A_16_P18114532,A_16…	7	129040.084-130068.391	7q32.2	NRF1,UBE2H,ZC3HC1,KIAA0265,FLJ14803,C7orf45,CPA2,CPA4,CPA5,CPA1,TSGA14,MEST,COPG2,TSGA13,KLF14	4899,7328,51530,136263,1358,51200,93979,1357,95681,4232,114960,136259	0.46875	0.125	0.000340694	0.00449576	0	0	1	1	0.0625	0.109375	0.869516	1	0	0	1	1	Gain
A_16_P18116517,A_16_P01807695,A_16_P18116529,A_16_P18116547,A_16_P18116566,A_16_P01807747,A_16_P01807757,A_16_P18116651,A_16_P38203763,A_16_P01807793,A_16_P18116700,A_16_P01807802,A_16_P18116716,A_16_P38203817,A_16_P38203825,A_16_P38203836,A_16_P38203848,A_16_P01807846,A_16_P01807861,A_14_P122946,A_16_P01807909,A_16_P01807930,A_16_P38204034,A_16_P18116988,A_16_P18117018,A_16_P38204146,A_16_P18117…	7	130074.853-131001.564	7q32.2-7q32.3	MKLN1,PODXL	4289542	0.5	0.125	0.000116853	0.00222663	0	0	1	1	0.0625	0.109375	0.869516	1	0	0	1	1	Gain
A_14_P116146,A_16_P18118752,A_16_P18118784,A_16_P18118823,A_16_P18118843,A_16_P01809070,A_16_P18118899,A_16_P18118942,A_16_P18119039,A_16_P01809221,A_14_P129566,A_16_P18119240,A_16_P01809304,A_16_P18119293,A_16_P01809367,A_16_P18119412,A_16_P18119476,A_16_P38206686,A_14_P125005,A_16_P01809575,A_16_P18119761,A_16_P38206972,A_16_P01809647,A_16_P18119894,A_16_P18119935	7	131020.547-131510.772	7q32.3			0.46875	0.125	0.000340694	0.00449576	0	0	1	1	0.0625	0.109375	0.869516	1	0	0	1	1	Gain
A_16_P01809725,A_16_P01809742,A_16_P01809755,A_16_P01809775,A_16_P38207244,A_16_P01809816,A_16_P18120115,A_16_P18120143,A_16_P18120184,A_14_P100222,A_16_P01809922,A_16_P18120312,A_16_P01809988,A_16_P38207589,A_16_P18120444,A_16_P38207717,A_16_P01810120,A_16_P18120599,A_16_P18120648,A_16_P01810210,A_16_P01810230,A_16_P01810264,A_16_P01810296,A_16_P18120901,A_14_P135362,A_16_P18120940,A_16_P1812096…	7	131518.878-131878.974	7q32.3	PLXNA4B		0.46875	0.125	0.000340694	0.00449576	0	0	1	1	0.0625	0.109375	0.869516	1	0	0	1	1	Gain
A_14_P137755,A_16_P18121161,A_16_P18121177,A_16_P01810516,A_16_P01810533,A_16_P01810547,A_14_P138758,A_16_P18121283,A_16_P18121299,A_16_P18121315,A_16_P01810598,A_16_P38208547,A_16_P01810623,A_14_P107634,A_16_P18121424,A_14_P111091,A_16_P18121462,A_16_P01810679,A_16_P38208701,A_16_P18121524,A_16_P38208750,A_16_P38208789,A_14_P134499,A_16_P18121650,A_16_P01810797,A_16_P38208907,A_16_P18121722,A_16…	7	131885.01-133125.993	7q32.3-7q33	PLXNA4B,FLJ40288,CHCHD3,EXOC4	54927,60412	0.46875	0.140625	0.000713761	0.00701395	0	0	1	1	0.0625	0.09375	0.816705	1	0	0	1	1	Gain
A_16_P18124527,A_16_P38211780	7	133133.778-133143.154	7q33	EXOC4	60412	0.46875	0.140625	0.000713761	0.00701395	0	0	1	1	0.0625	0.09375	0.816705	1	0	0	1	1	Gain
A_16_P01812584,A_16_P18124615,A_16_P18124642,A_16_P18124653,A_16_P18124667,A_16_P18124680,A_16_P18124693,A_16_P01812665,A_16_P01812680,A_16_P18124755,A_16_P38212003,A_16_P38212006,A_16_P01812710,A_16_P01812720,A_14_P100677,A_16_P18124843,A_16_P01812750,A_16_P18124884,A_16_P01812784,A_16_P18124942,A_16_P18124951,A_16_P01812806,A_16_P18124979,A_16_P01812836,A_16_P18125017,A_16_P18125039,A_16_P01812…	7	133152.73-133353.484	7q33	EXOC4	60412	0.46875	0.140625	0.000713761	0.00701395	0.03125	0	0.333333	1	0.0625	0.09375	0.816705	1	0	0	1	1	Gain
A_16_P18125109,A_16_P01812915,A_16_P18125171,A_16_P38212432,A_14_P202004,A_14_P111352,A_16_P18125256,A_16_P18125287,A_16_P18125307,A_16_P01813032,A_16_P18125348,A_16_P01813050,A_16_P01813065,A_16_P01813074,A_16_P01813090,A_16_P18125435,A_14_P125236,A_16_P18125492,A_16_P01813151,A_16_P38212793,A_16_P18125556,A_14_P109677,A_16_P38212878,A_14_P116940,A_16_P18125680,A_16_P38212948,A_16_P18125708,A_16…	7	133367.187-133678.261	7q33	EXOC4,LRGUK,SLC35B4	60412,136332,84912	0.46875	0.125	0.000340694	0.00449576	0.03125	0	0.333333	1	0.0625	0.109375	0.869516	1	0	0	1	1	Gain
A_16_P01813467,A_16_P01813537,A_16_P01813565,A_16_P18126214,A_16_P18126228,A_14_P119829,A_16_P01813598,A_16_P18126282	7	133713.655-133796.318	7q33	AKR1B1	231	0.46875	0.125	0.000340694	0.00449576	0	0	1	1	0.0625	0.109375	0.869516	1	0	0	1	1	Gain
A_16_P18126292,A_16_P18126312,A_16_P18126344,A_16_P38213630,A_16_P18126409,A_16_P18126426,A_16_P01813696,A_16_P18126459,A_16_P18126480,A_16_P01813721,A_16_P18126496,A_16_P18126514,A_16_P38213814,A_14_P116240,A_16_P38213836,A_16_P18126573,A_16_P18126627,A_16_P38213936,A_14_P108820,A_16_P01813833,A_16_P01813845,A_16_P18126738,A_14_P111532,A_16_P18126788,A_16_P38214105,A_14_P112078,A_16_P18126917,A_…	7	133805.435-134257.519	7q33	AKR1B10,BPGM,CALD1	57016,669,800	0.46875	0.125	0.000340694	0.00449576	0	0	1	1	0.09375	0.109375	0.713815	1	0	0	1	1	Gain
A_16_P38214814,A_14_P113953,A_16_P01814358,A_16_P18127597,A_14_P130844,A_16_P18127641,A_16_P18127662,A_16_P01814426,A_16_P18127698,A_16_P18127714,A_16_P38215037,A_16_P01814461,A_16_P38215075,A_16_P38215078,A_16_P01814476,A_16_P38215095,A_16_P38215106,A_16_P18127789,A_16_P18127818,A_16_P18127836,A_16_P01814521,A_16_P18127860,A_16_P38215199,A_16_P18127878,A_14_P201359,A_14_P127331,A_14_P200231,A_16…	7	134270.912-134867.303	7q33	CALD1,TMEM140,C7orf49,HSPC049,STRA8,CNOT4	800,55281,78996,346673,4850	0.46875	0.125	0.000340694	0.00449576	0	0	1	1	0.0625	0.109375	0.869516	1	0	0	1	1	Gain
A_16_P18128841,A_16_P01815122,A_16_P01815130,A_16_P01815140,A_16_P18128908,A_16_P01815164,A_16_P01815173,A_16_P01815190,A_16_P18128984,A_16_P38216382,A_14_P112935,A_16_P01815256,A_16_P18129077,A_16_P38216503	7	134879.376-134983.742	7q33	NUP205	23165	0.46875	0.125	0.000340694	0.00449576	0	0	1	1	0.0625	0.109375	0.869516	1	0	0	1	1	Gain
A_16_P18129135,A_16_P01815309,A_16_P01815316,A_16_P18129188,A_14_P128657,A_16_P01815364,A_14_P132045,A_16_P01815389,A_14_P122264,A_16_P18129325,A_16_P38216755,A_16_P01815440,A_16_P01815450,A_16_P18129386	7	134992.984-135081.52	7q33	SLC13A4,UNQ1940	26266	0.46875	0.125	0.000340694	0.00449576	0	0	1	1	0.0625	0.109375	0.869516	1	0	0	1	1	Gain
A_16_P01815466,A_16_P01815495,A_14_P133825,A_16_P18129627,A_16_P18129732,A_16_P18129769,A_16_P18129794	7	135087.491-135250.494	7q33			0.5	0.125	0.000116853	0.00222663	0	0	1	1	0.0625	0.109375	0.869516	1	0	0	1	1	Gain
A_14_P202407,A_14_P136194,A_16_P38217289,A_16_P18129902,A_16_P38217347,A_14_P108396	7	135263.96-135301.218	7q33	MTPN	136319	0.46875	0.125	0.000340694	0.00449576	0	0	1	1	0.0625	0.109375	0.869516	1	0	0	1	1	Gain
A_14_P201901,A_16_P18130020,A_16_P18130072,A_16_P01815899,A_16_P18130198,A_16_P18130265,A_16_P01815995,A_14_P100840,A_16_P18130355,A_16_P18130408,A_16_P18130478,A_16_P01816124,A_16_P18130552,A_14_P124188,A_16_P01816215,A_16_P18130788,A_16_P38218266	7	135311.946-135675.637	7q33	MTPN	136319	0.46875	0.125	0.000340694	0.00449576	0	0	1	1	0.0625	0.109375	0.869516	1	0	0	1	1	Gain
A_16_P18130913	7	135696	7q33			0.4375	0.125	0.000932736	0.00811355	0	0	1	1	0.0625	0.109375	0.869516	1	0	0	1	1	Gain
A_14_P118677,A_16_P38218457,A_16_P38218517,A_16_P18131192,A_16_P18131284,A_16_P18131322,A_14_P113195,A_16_P18131433,A_16_P01816703	7	135714.469-135991.712	7q33			0.4375	0.125	0.000932736	0.00811355	0	0	1	1	0.0625	0.109375	0.869516	1	0	0	1	1	Gain
A_16_P18131616,A_16_P18131693,A_16_P01816849,A_16_P18131788,A_16_P18131799,A_16_P01816888,A_16_P18131846,A_14_P100502,A_16_P18131891,A_16_P01816942,A_16_P18131919,A_16_P18131940,A_16_P18131961,A_16_P18131971,A_16_P01816993,A_16_P18132006,A_14_P133567,A_16_P01817022,A_16_P18132039,A_16_P18132052,A_16_P38219484,A_16_P18132087,A_16_P01817066,A_16_P01817076,A_16_P01817089	7	136042.861-136279.148	7q33	CHRM2	1129	0.4375	0.109375	0.000434882	0.00531224	0	0	1	1	0.0625	0.109375	0.869516	1	0	0	1	1	Gain
A_14_P134987,A_16_P18132203,A_16_P18132218,A_16_P18132248,A_16_P18132262,A_16_P18132299,A_14_P133775,A_16_P38219775	7	136289.614-136356.614	7q33	CHRM2	1129	0.4375	0.109375	0.000434882	0.00531224	0	0	1	1	0.0625	0.109375	0.869516	1	0	0	1	1	Gain
A_16_P18132396,A_14_P101147,A_16_P38219878,A_16_P18132521,A_16_P18132551	7	136367.376-136437.376	7q33			0.4375	0.109375	0.000434882	0.00531224	0.03125	0	0.333333	1	0.0625	0.109375	0.869516	1	0	0	1	1	Gain
A_16_P01817354,A_16_P18132603,A_16_P38220078,A_16_P18132701,A_16_P18132711,A_16_P01817451,A_14_P201542,A_14_P117617,A_16_P18132806,A_16_P18132831,A_16_P18132853,A_16_P38220306,A_16_P01817531,A_16_P38220335,A_16_P18132923,A_14_P115157,A_16_P38220381,A_16_P01817589,A_16_P38220435,A_14_P134706,A_16_P18133059,A_16_P18133083,A_16_P01817668,A_16_P18133123,A_16_P18133142,A_16_P18133155,A_16_P38220615,A_…	7	136456.399-136755.8	7q33	PTN,DGKI	5764,9162	0.4375	0.125	0.000932736	0.00811355	0.03125	0	0.333333	1	0.0625	0.09375	0.816705	1	0	0	1	1	Gain
A_16_P18133342,A_16_P18133363,A_16_P18133416,A_14_P101096,A_16_P18133481,A_16_P38220931,A_16_P18133520,A_16_P01817935,A_16_P38220983,A_16_P18133571,A_16_P18133613,A_16_P18133651,A_16_P38221118,A_16_P38221146,A_16_P38221152,A_14_P135536,A_16_P01818066,A_16_P01818087,A_16_P01818099,A_16_P18133832,A_16_P01818139,A_16_P18133900,A_16_P18133934,A_16_P38221375,A_16_P38221402,A_16_P01818213,A_16_P1813400…	7	136765.872-137134.933	7q33	DGKI	9162	0.4375	0.125	0.000932736	0.00811355	0.03125	0	0.333333	1	0.0625	0.09375	0.816705	1	0	0	1	1	Gain
A_16_P38221839,A_16_P01818472,A_16_P18134458,A_16_P01818508,A_16_P38221945,A_16_P18134538,A_14_P110395,A_16_P18134599,A_16_P01818598,A_16_P18134660,A_16_P38222123,A_16_P38222144,A_14_P112117,A_16_P38222198,A_16_P38222216,A_16_P38222235,A_16_P18134796,A_16_P38222276,A_14_P108024,A_16_P18134901,A_16_P18134928,A_14_P127664,A_16_P01818800,A_16_P01818826,A_16_P01818828,A_16_P01818835,A_14_P111580,A_16…	7	137140.294-137902.435	7q33-7q34	DGKI,CREB3L2,AKR1D1,TRIM24	9162,64764,6718,8805	0.4375	0.125	0.000932736	0.00811355	0	0	1	1	0.0625	0.09375	0.816705	1	0	0	1	1	Gain
A_16_P18135821,A_16_P18135838,A_16_P01819273,A_14_P138691,A_14_P105697,A_16_P18135926,A_16_P18135941,A_16_P01819331,A_14_P135724,A_16_P18135995,A_16_P01819352,A_16_P01819355,A_16_P01819361,A_16_P38223563,A_16_P38223585,A_16_P38223612,A_14_P132609,A_16_P18136143	7	137907.655-138051.142	7q34	TRIM24,LOC136306,ATP6V0A4	8805,50617	0.4375	0.140625	0.00185369	0.0129438	0	0	1	1	0.0625	0.09375	0.816705	1	0	0	1	1	Gain
A_16_P18136161,A_16_P01819451,A_16_P01819469,A_16_P18136238,A_16_P38223783,A_14_P128103,A_14_P202276	7	138060.139-138121.513	7q34	ATP6V0A4	50617	0.4375	0.140625	0.00185369	0.0129438	0	0	1	1	0.09375	0.09375	0.631866	1	0	0	1	1	Gain
A_16_P18136332,A_16_P01819550,A_16_P18136380,A_16_P18136390,A_16_P18136402,A_16_P38223945,A_16_P18136434,A_16_P38223992,A_16_P18136476,A_16_P01819624,A_16_P18136505,A_16_P38224074,A_16_P01819671,A_16_P01819680,A_14_P123105,A_16_P01819715,A_16_P18136663,A_16_P18136675,A_16_P01819747	7	138130.824-138269.807	7q34	ATP6V0A4	50617	0.46875	0.140625	0.000713761	0.00701395	0	0	1	1	0.09375	0.09375	0.631866	1	0	0	1	1	Gain
A_16_P01819775,A_16_P18136781,A_16_P18136846,A_16_P01819847,A_16_P01819849,A_16_P01819857,A_14_P202516,A_14_P126786,A_16_P38224485,A_14_P114433,A_16_P01819909,A_16_P01819929,A_16_P01819942,A_14_P117075,A_16_P01819980,A_16_P18137099,A_16_P18137105,A_16_P18137122,A_16_P18137131,A_16_P18137144,A_16_P01820011,A_16_P01820025,A_16_P38224739,A_14_P137893,A_14_P132702,A_16_P18137240,A_16_P18137257,A_14_P…	7	138287.787-139689.795	7q34	ZC3HAV1L,ZC3HAV1,TTC26,HSPC268,LUC7L2,FLJ44186,HIPK2,TBXAS1,PARP12,KIAA1718,SLC37A3	92092,56829,79989,51631,653052,6916,64761,84255	0.4375	0.140625	0.00185369	0.0129438	0	0	1	1	0.09375	0.09375	0.631866	1	0	0	1	1	Gain
A_16_P01821778,A_16_P18140161,A_16_P18140174,A_16_P18140197,A_14_P119163,A_16_P01821832,A_16_P01821840,A_16_P18140270,A_16_P38227969,A_16_P38227978	7	139697.597-139775.893	7q34	SLC37A3,RAB19B	84255	0.40625	0.140625	0.00451961	0.0225376	0	0	1	1	0.09375	0.09375	0.631866	1	0	0	1	1	Gain
A_16_P01821855,A_16_P18140307,A_16_P01821869,A_14_P120367	7	139780.8-139802.797	7q34	MKRN1	23608	0.40625	0.125	0.00240009	0.0142901	0	0	1	1	0.09375	0.109375	0.713815	1	0	0	1	1	Gain
A_16_P01821888,A_14_P117309,A_14_P201262,A_16_P18140406,A_16_P01821920,A_16_P01821921,A_16_P01821929,A_16_P01821948,A_16_P18140475,A_16_P38228214,A_16_P18140513,A_16_P01821984,A_16_P18140553,A_16_P18140575,A_16_P01822024,A_16_P18140619,A_16_P18140657,A_16_P18140675,A_16_P18140687,A_16_P18140698,A_16_P01822100,A_16_P18140752,A_16_P18140766,A_16_P01822126,A_16_P01822127,A_14_P105632,A_16_P01822143,…	7	139809.431-140068.247	7q34	MKRN1,DENND2A,ADCK2,NDUFB2	23608,27147,90956,4708	0.40625	0.140625	0.00451961	0.0225376	0	0	1	1	0.09375	0.09375	0.631866	1	0	0	1	1	Gain
A_16_P38228670,A_16_P18140952,A_16_P01822239,A_14_P113117,A_16_P01822272,A_14_P126051,A_14_P121749,A_16_P18141094	7	140073.768-140143.024	7q34	BRAF	673	0.4375	0.140625	0.00185369	0.0129438	0	0	1	1	0.09375	0.09375	0.631866	1	0	0	1	1	Gain
A_16_P18141117,A_16_P18141147	7	140150.956-140162.054	7q34	BRAF	673	0.46875	0.140625	0.000713761	0.00701395	0	0	1	1	0.09375	0.09375	0.631866	1	0	0	1	1	Gain
A_16_P18141162,A_14_P101856,A_16_P18141206,A_16_P01822372,A_16_P18141224,A_16_P38228998,A_16_P18141260,A_14_P125706,A_16_P18141281,A_16_P18141300,A_16_P38229079,A_14_P124829,A_16_P38229130,A_16_P38229144,A_16_P38229155,A_14_P134925,A_16_P18141447,A_16_P01822504,A_16_P01822511,A_16_P38229247,A_14_P100864,A_14_P201792,A_16_P18141537,A_16_P18141542,A_16_P01822558,A_16_P38229343,A_16_P38229371,A_16_P…	7	140171.849-140663.996	7q34	BRAF,MRPS33	673,5165	0.4375	0.140625	0.00185369	0.0129438	0	0	1	1	0.09375	0.09375	0.631866	1	0	0	1	1	Gain
A_16_P38230030,A_16_P18142315,A_14_P101573,A_16_P01823027,A_16_P38230140,A_16_P38230169,A_16_P01823078,A_16_P18142467,A_16_P18142490,A_16_P01823126,A_16_P38230285,A_16_P18142558,A_16_P38230333,A_16_P01823173,A_16_P18142607,A_16_P01823194,A_16_P18142639,A_16_P01823217,A_16_P18142672,A_16_P01823249,A_16_P18142752,A_16_P38230552	7	140671.081-140839.12	7q34	LOC401410		0.4375	0.140625	0.00185369	0.0129438	0.03125	0	0.333333	1	0.09375	0.09375	0.631866	1	0	0	1	1	Gain
A_16_P01823322,A_16_P01823346,A_16_P18142899,A_16_P01823370,A_16_P18142936,A_14_P139730,A_16_P18142981,A_16_P18142985,A_14_P127602,A_16_P18143032,A_16_P18143053,A_16_P38230832,A_16_P18143076,A_16_P18143103,A_16_P18143123,A_14_P134568,A_14_P115761,A_16_P38230966,A_16_P38230992,A_16_P18143229,A_16_P18143249,A_16_P01823583,A_14_P106941,A_16_P18143346,A_14_P138244,A_16_P18143387,A_14_P120224,A_14_P20…	7	140849.908-141367.985	7q34	MULK,FLJ40852,SSBP1,TAS2R3,TAS2R4,TAS2R5,LOC136242,CLEC5A,TAS2R38,MGAM	6742,50831,50832,54429,23601,5726,8972	0.4375	0.140625	0.00185369	0.0129438	0.03125	0	0.333333	1	0.09375	0.09375	0.631866	1	0	0	1	1	Gain
A_14_P120874	7	141377	7q34	MGAM	8972	0.4375	0.140625	0.00185369	0.0129438	0	0	1	1	0.09375	0.09375	0.631866	1	0	0	1	1	Gain
A_16_P38231833,A_16_P38231864,A_16_P18144059,A_14_P101882,A_16_P18144095,A_16_P01824089	7	141383.251-141431.668	7q34	MGAM	8972	0.4375	0.140625	0.00185369	0.0129438	0	0	1	1	0.09375	0.109375	0.713815	1	0	0.015625	1	1	Gain
A_16_P01824098,A_14_P106911,A_14_P201101,A_16_P18144240,A_16_P18144252,A_16_P18144262,A_16_P38232137,A_16_P38232166,A_16_P18144322,A_16_P01824207,A_16_P18144377,A_16_P18144417,A_16_P18144436,A_16_P18144463,A_16_P38232362,A_16_P38232385,A_16_P38232405,A_16_P18144549,A_16_P18144582,A_16_P18144595,A_16_P01824364,A_16_P18144641,A_16_P38232561,A_16_P01824415,A_16_P01824443,A_16_P01824465,A_14_P124662,…	7	141438.504-141705.163	7q34	MGAM,TRY1	8972	0.40625	0.140625	0.00451961	0.0225376	0	0	1	1	0.125	0.109375	0.532766	1	0	0.015625	1	1	Gain
A_16_P38232801,A_16_P38232829,A_16_P18144968,A_16_P38232875,A_16_P18145006,A_16_P18145042,A_16_P38232947,A_16_P01824626,A_16_P18145106,A_16_P18145131,A_16_P01824663,A_16_P18145166,A_16_P18145190,A_16_P01824704,A_16_P01824714,A_14_P106192,A_16_P18145315,A_16_P01824753,A_16_P01824762,A_16_P01824772,A_16_P38233280	7	141711.513-141871.518	7q34			0.4375	0.140625	0.00185369	0.0129438	0	0	1	1	0.09375	0.109375	0.713815	1	0	0	1	1	Gain
A_16_P01824786,A_16_P01824794,A_16_P01824802,A_16_P01824812,A_16_P01824822,A_14_P108851,A_16_P01824847,A_16_P18145584,A_16_P38233489,A_16_P18145635,A_16_P01824895,A_14_P110604,A_16_P18145706,A_16_P38233619,A_16_P18145767,A_16_P18145805,A_16_P18145818,A_16_P01825004,A_16_P01825011,A_16_P18145890,A_16_P38233795,A_16_P38233812,A_16_P18145960,A_16_P18145979,A_14_P201833,A_16_P38233916,A_16_P01825096,…	7	141879.291-142141.101	7q34			0.46875	0.140625	0.000713761	0.00701395	0	0	1	1	0.09375	0.109375	0.713815	1	0	0	1	1	Gain
A_16_P01825120,A_16_P01825127,A_16_P18146151	7	142152.205-142164.247	7q34			0.46875	0.15625	0.00139772	0.0106267	0	0	1	1	0.09375	0.109375	0.713815	1	0	0	1	1	Gain
A_16_P18146160	7	142168	7q34			0.46875	0.15625	0.00139772	0.0106267	0.03125	0	0.333333	1	0.09375	0.109375	0.713815	1	0	0	1	1	Gain
A_16_P01825140,A_16_P18146193,A_16_P01825150	7	142171.618-142178.751	7q34			0.46875	0.15625	0.00139772	0.0106267	0.03125	0	0.333333	1	0.0625	0.109375	0.869516	1	0	0	1	1	Gain
A_16_P38234123,A_14_P127275,A_16_P01825166	7	142182.59-142192.03	7q34			0.4375	0.15625	0.00344959	0.0187543	0.03125	0	0.333333	1	0.0625	0.109375	0.869516	1	0	0	1	1	Gain
A_16_P01825188,A_16_P18146286,A_16_P01825208,A_16_P01825218,A_16_P38234275,A_16_P01825239,A_16_P18146368,A_16_P18146390,A_16_P18146415,A_14_P139264,A_16_P18146473,A_16_P01825325,A_16_P38234460	7	142202.274-142287.137	7q34	EPHB6,TRPV6	2051,55503	0.4375	0.15625	0.00344959	0.0187543	0	0	1	1	0.0625	0.109375	0.869516	1	0	0	1	1	Gain
A_14_P110772,A_16_P18146538,A_16_P18146573,A_16_P18146587,A_14_P132575,A_14_P134673,A_16_P01825426,A_16_P18146664,A_14_P109716,A_14_P133828,A_16_P01825469,A_16_P38234718,A_16_P01825497,A_16_P18146763,A_14_P126303,A_16_P38234822,A_16_P38234827,A_16_P18146847,A_16_P38234850,A_16_P01825565,A_16_P38234881,A_16_P01825590,A_14_P139978,A_16_P01825616	7	142290.547-142474.995	7q34	TRPV6,TRPV5,C7orf34,KEL,OR6V1	55503,56302,135927,3792	0.4375	0.15625	0.00344959	0.0187543	0	0	1	1	0.0625	0.09375	0.816705	1	0	0	1	1	Gain
A_16_P38234971,A_16_P01825636,A_16_P18147004,A_16_P18147007	7	142482.066-142517.954	7q34			0.4375	0.140625	0.00185369	0.0129438	0	0	1	1	0.0625	0.09375	0.816705	1	0	0	1	1	Gain
A_16_P18147008,A_16_P18147010,A_16_P01825651,A_14_P135599,A_16_P18147054,A_16_P38235065,A_16_P18147081,A_16_P38235080,A_16_P18147085,A_16_P01825690,A_16_P18147096,A_14_P129458	7	142526.254-142591.458	7q34	PIP,TAS2R39	5304	0.4375	0.140625	0.00185369	0.0129438	0.03125	0	0.333333	1	0.0625	0.09375	0.816705	1	0	0	1	1	Gain
A_16_P38235131,A_16_P18147140,A_16_P18147152,A_16_P18147169,A_16_P18147178,A_14_P101487,A_16_P01825757,A_16_P18147231,A_16_P18147252,A_16_P18147253,A_14_P124129,A_16_P38235288,A_16_P18147287	7	142600.731-142682.803	7q34	TAS2R40,GSTK1	259286,373156	0.4375	0.125	0.000932736	0.00811355	0.03125	0	0.333333	1	0.0625	0.109375	0.869516	1	0	0.015625	1	1	Gain
A_16_P18147295,A_14_P133143,A_14_P120385,A_14_P126707,A_14_P119442,A_16_P01825822,A_14_P110076,A_14_P137967,A_16_P18147401,A_16_P01825871,A_16_P38235463,A_16_P38235481,A_14_P107827,A_16_P38235536,A_14_P112802,A_14_P118029,A_16_P18147569,A_16_P18147582,A_16_P18147584,A_16_P01825984,A_16_P01825992,A_14_P104857,A_14_P111782,A_14_P131657,A_16_P18147658,A_14_P126588,A_14_P118841,A_16_P18147702,A_16_P0…	7	142686.986-143382.217	7q34-7q35	TMEM139,CASP2,CLCN1,KIAA0773,ZYX,EPHA1,TAS2R60,TAS2R41,KIAA0738,OR6B1	135932,835,1180,7791,2041,338398,259287,135946	0.4375	0.140625	0.00185369	0.0129438	0.03125	0	0.333333	1	0.0625	0.09375	0.816705	1	0	0	1	1	Gain
A_16_P38237086,A_16_P18148968,A_16_P38237103,A_16_P18148987,A_16_P18148998,A_16_P18149015,A_16_P18149021,A_16_P18149036,A_16_P38237174,A_16_P18149067,A_16_P18149080,A_16_P18149086,A_16_P18149097,A_16_P38237233,A_16_P01826586,A_16_P18149136,A_16_P18149156,A_16_P38237298,A_16_P18149188,A_16_P18149201	7	143391.621-143495.552	7q35			0.4375	0.140625	0.00185369	0.0129438	0.03125	0	0.333333	1	0.0625	0.09375	0.816705	1	0	0	1	1	Gain
A_16_P18149213,A_16_P01826646,A_16_P18149434,A_14_P122219	7	143501.811-143583.309	7q35	FLJ43692		0.4375	0.140625	0.00185369	0.0129438	0	0	1	1	0.0625	0.09375	0.816705	1	0	0	1	1	Gain
A_16_P18149439	7	143584	7q35			0.4375	0.125	0.000932736	0.00811355	0	0	1	1	0.0625	0.125	0.908442	1	0	0	1	1	Gain
A_16_P01826653	7	143705	7q35	ARHGEF5	7984	0.4375	0.109375	0.000434882	0.00531224	0	0	1	1	0.0625	0.125	0.908442	1	0	0	1	1	Gain
A_14_P120402,A_16_P01826685,A_16_P01826712,A_16_P18149895,A_16_P38238077,A_16_P18149911,A_16_P18149943,A_16_P38238132,A_14_P100632,A_16_P18150009,A_16_P18150030,A_16_P18150049,A_16_P18150068,A_16_P18150088,A_16_P38238277,A_16_P38238293,A_16_P18150149,A_16_P01826898,A_16_P18150207,A_16_P18150237,A_16_P38238408,A_16_P38238427,A_16_P18150280,A_16_P01826967,A_16_P38238493,A_16_P18150356,A_14_P135637,…	7	143706.194-143964.11	7q35	ARHGEF5,TPK1	7984,2701	0.4375	0.125	0.000932736	0.00811355	0	0	1	1	0.0625	0.109375	0.869516	1	0	0	1	1	Gain
A_16_P18150505,A_16_P18150524	7	143971.782-143976.844	7q35	TPK1	27010	0.4375	0.125	0.000932736	0.00811355	0	0	1	1	0.0625	0.09375	0.816705	1	0	0	1	1	Gain
A_16_P18150535,A_16_P38238710,A_16_P18150582,A_14_P122237,A_16_P18150639,A_16_P18150648,A_16_P01827202,A_16_P38238842,A_16_P38238886,A_16_P38238915,A_16_P38238942,A_14_P136226,A_16_P18150828,A_16_P18150850,A_16_P38239036,A_16_P01827327,A_16_P18150891	7	143982.226-144135.08	7q35	TPK1	27010	0.4375	0.125	0.000932736	0.00811355	0	0	1	1	0.0625	0.09375	0.816705	1	0	0	1	1	Gain
A_16_P18150936,A_16_P18150969,A_16_P18150980,A_16_P18151007,A_16_P18151060,A_16_P18151159,A_16_P18151254,A_16_P01827589,A_16_P01827622,A_16_P18151438,A_16_P18151493,A_16_P01827736,A_16_P18151669,A_16_P18151753,A_14_P126242,A_16_P18151882,A_16_P01827964,A_16_P18152038	7	144151.566-144657.114	7q35	TPK1	27010	0.4375	0.125	0.000932736	0.00811355	0	0	1	1	0.0625	0.109375	0.869516	1	0	0	1	1	Gain
A_14_P101624,A_16_P18152147,A_16_P18152248,A_14_P135523,A_16_P38240580,A_16_P18152551,A_16_P38240805,A_16_P38240855,A_16_P38240918,A_16_P38240959,A_16_P38241004,A_16_P38241065	7	144695.832-145068.268	7q35			0.4375	0.125	0.000932736	0.00811355	0	0	1	1	0.0625	0.09375	0.816705	1	0	0	1	1	Gain
A_16_P18152977,A_16_P18153036,A_16_P18153070,A_16_P01828618,A_16_P38241291,A_16_P18153238,A_16_P18153273,A_16_P18153284,A_16_P01828734,A_16_P38241513,A_14_P109232,A_16_P18153489,A_16_P18153551,A_16_P18153598,A_16_P01828934,A_16_P38241811,A_14_P137396,A_16_P18153729,A_16_P18153756,A_16_P18153767,A_16_P38241928,A_16_P18153794,A_16_P18153828,A_16_P18153863,A_16_P18153873,A_16_P18153889,A_16_P3824205…	7	145101.888-145619.037	7q35	CNTNAP2	26047	0.4375	0.125	0.000932736	0.00811355	0	0	1	1	0.03125	0.09375	0.947881	1	0	0	1	1	Gain
A_16_P18154178,A_16_P38242348,A_16_P18154227,A_16_P01829323,A_16_P18154270,A_16_P01829344,A_16_P18154320,A_16_P18154343,A_16_P18154384,A_16_P18154403,A_16_P18154425,A_16_P18154440	7	145624.787-145719.392	7q35	CNTNAP2	26047	0.4375	0.125	0.000932736	0.00811355	0.03125	0	0.333333	1	0.03125	0.09375	0.947881	1	0	0	1	1	Gain
A_16_P18154478	7	145730	7q35	CNTNAP2	26047	0.4375	0.125	0.000932736	0.00811355	0.03125	0	0.333333	1	0.03125	0.09375	0.947881	1	0	0	1	1	Gain
A_16_P01829471,A_16_P01829494,A_16_P38242696,A_16_P01829521,A_16_P01829537,A_16_P18154652,A_16_P18154680,A_16_P01829601,A_16_P18154750,A_16_P18154783,A_16_P18154788,A_16_P18154831,A_16_P01829688,A_16_P18154885,A_16_P18154909,A_16_P18154938,A_16_P18154958,A_16_P18154981	7	145740.736-145910.201	7q35	CNTNAP2	26047	0.4375	0.125	0.000932736	0.00811355	0.03125	0	0.333333	1	0.0625	0.09375	0.816705	1	0	0	1	1	Gain
A_16_P18155017,A_16_P18155048,A_16_P18155075,A_16_P18155106,A_16_P01829857,A_16_P01829876,A_16_P38243306,A_16_P18155203,A_16_P01829914,A_16_P18155240,A_16_P18155284,A_16_P18155298,A_16_P38243453,A_16_P01829987,A_16_P18155353,A_16_P38243509,A_16_P18155402,A_16_P38243550,A_16_P01830047,A_16_P38243580,A_16_P38243604,A_16_P18155484,A_16_P38243654,A_16_P18155551,A_16_P18155585,A_16_P18155605,A_16_P181…	7	145920.565-146169.501	7q35	CNTNAP2	26047	0.4375	0.125	0.000932736	0.00811355	0.03125	0	0.333333	1	0.0625	0.09375	0.816705	1	0	0	1	1	Gain
A_16_P18155693,A_16_P01830213,A_16_P18155733,A_16_P38243898,A_16_P01830262,A_16_P38243963,A_16_P18155842,A_16_P18155855,A_16_P18155859,A_16_P38244023,A_16_P01830324,A_16_P18155902,A_16_P18155920,A_16_P18155939,A_16_P01830368,A_16_P18155983,A_16_P18155998,A_16_P38244163,A_16_P38244182,A_16_P18156060,A_16_P18156094,A_16_P01830456,A_16_P18156135,A_16_P01830486,A_16_P18156184	7	146175.232-146379.598	7q35	CNTNAP2	26047	0.4375	0.125	0.000932736	0.00811355	0.03125	0	0.333333	1	0.0625	0.09375	0.816705	1	0	0	1	1	Gain
A_16_P18156206,A_16_P18156228,A_16_P18156242,A_16_P01830546,A_16_P18156286,A_16_P38244442	7	146385.727-146420.064	7q35	CNTNAP2	26047	0.4375	0.125	0.000932736	0.00811355	0.03125	0	0.333333	1	0.0625	0.09375	0.816705	1	0	0	1	1	Gain
A_16_P18156315,A_14_P127705,A_16_P18156365,A_16_P38244544,A_16_P18156435,A_16_P18156457,A_16_P01830678,A_16_P01830689,A_16_P18156511,A_16_P18156527,A_16_P18156550,A_16_P01830742,A_16_P38244729,A_16_P38244760,A_16_P18156627,A_16_P01830774,A_16_P18156640,A_16_P18156657	7	146426.036-146564.979	7q35	CNTNAP2	26047	0.4375	0.125	0.000932736	0.00811355	0.03125	0	0.333333	1	0.0625	0.09375	0.816705	1	0	0	1	1	Gain
A_16_P18156678,A_16_P01830816,A_16_P18156735,A_16_P18156763,A_16_P01830878,A_16_P01830903,A_16_P18156869,A_16_P38245023,A_16_P01830939,A_16_P18156921,A_16_P18156944,A_16_P18156974,A_16_P18157006,A_16_P18157024,A_16_P18157054,A_16_P18157077,A_16_P18157088,A_16_P01831055,A_16_P01831072,A_16_P18157152,A_16_P18157182,A_16_P18157203,A_16_P18157224,A_16_P18157231,A_16_P18157250,A_16_P01831168,A_16_P018…	7	146570.881-148014.791	7q35-7q36.1	CNTNAP2,C7orf33	26047,202865	0.4375	0.125	0.000932736	0.00811355	0.03125	0	0.333333	1	0.0625	0.09375	0.816705	1	0	0	1	1	Gain
A_16_P01832949,A_16_P18160302,A_16_P01832973,A_16_P01832987,A_14_P130379,A_16_P18160422,A_16_P18160438,A_16_P18160457	7	148025.645-148087.459	7q36.1	CUL1	8454	0.4375	0.109375	0.000434882	0.00531224	0.03125	0	0.333333	1	0.0625	0.09375	0.816705	1	0	0	1	1	Gain
A_14_P109370,A_16_P01833079,A_14_P122956,A_14_P122480,A_16_P18160604,A_16_P01833162,A_16_P01833182,A_16_P18160704,A_14_P135267,A_16_P38248925,A_16_P18160763	7	148094.711-148188.552	7q36.1	CUL1,EZH2	8454,2146	0.4375	0.109375	0.000434882	0.00531224	0	0	1	1	0.0625	0.09375	0.816705	1	0	0	1	1	Gain
A_14_P107696,A_14_P109039,A_16_P38249011,A_16_P18160848,A_16_P18160879,A_14_P109824,A_16_P18161016,A_16_P18161066,A_16_P01833416	7	148198.12-148326.857	7q36.1	EZH2	2146	0.4375	0.109375	0.000434882	0.00531224	0	0	1	1	0.0625	0.09375	0.816705	1	0	0	1	1	Gain
A_14_P122509,A_14_P129929,A_14_P104689,A_16_P01833452,A_16_P38249372,A_16_P38249381,A_16_P01833476,A_16_P18161209,A_16_P38249413,A_16_P01833493,A_16_P18161235,A_14_P100304,A_16_P18161262,A_16_P18161268,A_16_P18161288,A_16_P38249500,A_16_P01833552	7	148331.855-148440.148	7q36.1	PDIA4,ZNF786,ZNF425	9601,136051,155054	0.4375	0.125	0.000932736	0.00811355	0	0	1	1	0.0625	0.09375	0.816705	1	0	0	1	1	Gain
A_16_P38249541,A_16_P38249547,A_14_P106295,A_16_P18161373,A_16_P18161398,A_16_P01833595,A_14_P137403,A_16_P38249687,A_16_P01833637,A_16_P18161509,A_14_P134031,A_14_P129373,A_16_P01833690,A_16_P38249825,A_14_P129983,A_14_P201472,A_16_P18161622,A_16_P38249877,A_16_P38249893,A_16_P01833733,A_16_P01833749,A_16_P18161714,A_16_P01833778,A_16_P18161761,A_16_P18161766,A_16_P01833799,A_16_P18161804,A_16_P…	7	148446.362-148975.198	7q36.1	ZNF425,ZNF398,ZNF282,ZNF212,ZNF783,ZNF777,ZNF746,ZNF767	155054,57541,8427,7988,155060,27153,155061,79970	0.40625	0.109375	0.00118353	0.00956592	0	0	1	1	0.0625	0.09375	0.816705	1	0	0	1	1	Gain
A_16_P18162366,A_16_P01834106	7	148994.978-149016.944	7q36.1			0.40625	0.09375	0.000534702	0.00568649	0	0	1	1	0.0625	0.09375	0.816705	1	0	0	1	1	Gain
A_16_P18162421	7	149035	7q36.1			0.40625	0.09375	0.000534702	0.00568649	0	0	1	1	0.0625	0.09375	0.816705	1	0	0	1	1	Gain
A_16_P18162445,A_16_P18162466,A_16_P18162492,A_16_P01834178,A_16_P18162524,A_16_P18162546,A_16_P38250839	7	149046.405-149086.968	7q36.1	KRBA1	84626	0.40625	0.09375	0.000534702	0.00568649	0	0	1	1	0.0625	0.109375	0.869516	1	0	0	1	1	Gain
A_14_P111603,A_16_P01834244	7	149096.761-149103.549	7q36.1	ZNF467	168544	0.40625	0.09375	0.000534702	0.00568649	0	0	1	1	0.0625	0.125	0.908442	1	0	0	1	1	Gain
A_16_P01834255,A_16_P18162661,A_16_P01834281,A_16_P18162702,A_16_P01834303,A_16_P01834314	7	149109.389-149138.663	7q36.1			0.40625	0.09375	0.000534702	0.00568649	0	0	1	1	0.0625	0.140625	0.936605	1	0	0	1	1	Gain
A_16_P18162770,A_16_P38251172,A_14_P136757,A_16_P18162839,A_16_P18162862,A_16_P01834385,A_16_P01834391	7	149146.882-149186.702	7q36.1			0.40625	0.109375	0.00118353	0.00956592	0	0	1	1	0.0625	0.15625	0.95665	1	0	0.015625	1	1	Gain
A_16_P01834405	7	149193	7q36.1			0.40625	0.109375	0.00118353	0.00956592	0	0	1	1	0.0625	0.140625	0.936605	1	0	0	1	1	Gain
A_16_P01834420,A_16_P18162943,A_16_P01834434,A_16_P38251366,A_16_P01834451,A_16_P38251396,A_16_P01834461,A_16_P01834473,A_16_P01834482,A_16_P01834491,A_16_P38251945,A_16_P01834518,A_16_P01834535,A_16_P18163917,A_16_P01834550,A_16_P01834553	7	149198.858-149603.756	7q36.1	LOC401431,ATP6V0E2		0.40625	0.09375	0.000534702	0.00568649	0	0	1	1	0.0625	0.15625	0.95665	1	0	0	1	1	Gain
A_16_P18164054,A_16_P01834561,A_16_P18164101,A_16_P01834566,A_14_P103459,A_14_P104793,A_16_P01834591,A_16_P18164169,A_16_P18164187,A_16_P01834611,A_16_P18164206,A_16_P18164210,A_14_P120495,A_14_P137043,A_16_P01834661,A_16_P18164293,A_14_P116501	7	149621.242-149723.854	7q36.1	LRRC61,RARRES2,REPIN1,ZNF775	65999,5919,29803,285971	0.40625	0.09375	0.000534702	0.00568649	0	0	1	1	0.0625	0.140625	0.936605	1	0	0	1	1	Gain
A_16_P01834683,A_16_P01834704,A_16_P18164389,A_16_P38252845,A_16_P01834741,A_16_P01834756,A_16_P18164466	7	149731.651-149784.734	7q36.1	GIMAP8	155038	0.40625	0.09375	0.000534702	0.00568649	0	0	1	1	0.0625	0.140625	0.936605	1	0	0	1	1	Gain
A_16_P01834771,A_14_P132502,A_16_P01834793,A_16_P01834804,A_16_P38252977,A_16_P18164553,A_16_P01834823,A_14_P128893,A_16_P18164584,A_16_P18164586,A_16_P01834835,A_16_P18164591,A_16_P18164594,A_14_P138717,A_16_P18164626,A_16_P01834857,A_16_P38253070,A_16_P01834864,A_16_P38253089,A_14_P103443,A_16_P01834891,A_16_P01834893,A_16_P38253143,A_16_P38253157,A_16_P18164751,A_16_P38253203,A_16_P18164786,A_…	7	149795.313-150155.207	7q36.1	GIMAP8,GIMAP7,GIMAP4,GIMAP6,GIMAP2,GIMAP1,GIMAP5,TMEM176B,TMEM176A	155038,168537,55303,474344,26157,170575,55340,28959,55365	0.40625	0.09375	0.000534702	0.00568649	0	0	1	1	0.0625	0.125	0.908442	1	0	0	1	1	Gain
A_16_P18165089,A_16_P01835112,A_16_P01835120,A_14_P129930,A_14_P114354,A_16_P18165142,A_16_P01835145,A_16_P18165173	7	150167.579-150204.599	7q36.1	ABP1	26	0.40625	0.09375	0.000534702	0.00568649	0	0	1	1	0.0625	0.125	0.908442	1	0	0	1	1	Gain
A_16_P18165184,A_16_P01835170,A_16_P01835184,A_16_P18165230,A_16_P18165255	7	150219.439-150252.037	7q36.1			0.40625	0.125	0.00240009	0.0142901	0	0	1	1	0.0625	0.109375	0.869516	1	0	0	1	1	Gain
A_16_P01835219,A_16_P18165305,A_16_P01835249	7	150263.545-150277.899	7q36.1	KCNH2	3757	0.375	0.125	0.00580646	0.0247656	0	0	1	1	0.0625	0.109375	0.869516	1	0	0	1	1	Gain
A_16_P01835258,A_16_P01835269,A_14_P133119,A_16_P38253869,A_16_P01835295,A_16_P01835307,A_16_P01835316,A_16_P18165454,A_14_P116006,A_14_P112011,A_16_P18165500,A_16_P18165512,A_14_P136875,A_14_P138990,A_16_P38254076	7	150282.034-150348.95	7q36.1	KCNH2,NOS3,ATG9B	3757,4846,285973	0.375	0.125	0.00580646	0.0247656	0	0	1	1	0.0625	0.125	0.908442	1	0	0	1	1	Gain
A_16_P38254092	7	150354	7q36.1			0.40625	0.125	0.00240009	0.0142901	0	0	1	1	0.0625	0.125	0.908442	1	0	0	1	1	Gain
A_14_P121256,A_16_P01835398,A_16_P38254135,A_16_P18165616,A_16_P01835426,A_14_P113081,A_16_P01835436,A_14_P132457,A_14_P121433,A_16_P01835464,A_16_P01835478,A_14_P121247	7	150357.83-150405.904	7q36.1	ABCB8,ACCN3,CDK5,SLC4A2,FASTK	11194,9311,1020,6522,10922	0.40625	0.125	0.00240009	0.0142901	0	0	1	1	0.03125	0.125	0.978758	1	0	0	1	1	Gain
A_14_P101345,A_16_P18165779,A_16_P01835519,A_16_P01835524,A_16_P01835533,A_16_P01835546	7	150410.157-150441.151	7q36.1	TMUB1,CENTG3	83590,116988	0.40625	0.140625	0.00451961	0.0225376	0	0	1	1	0.03125	0.109375	0.96662	1	0	0	1	1	Gain
A_14_P122242,A_16_P01835574,A_14_P128511,A_16_P01835630,A_16_P01835641,A_16_P18166021,A_16_P18166041,A_16_P38254699,A_14_P118911,A_16_P01835703,A_16_P18166139,A_16_P01835730,A_16_P01835747	7	150448.668-150542.312	7q36.1	CENTG3,ASB10,ABCF2	116988,136371,10061	0.40625	0.125	0.00240009	0.0142901	0	0	1	1	0.03125	0.125	0.978758	1	0	0	1	1	Gain
A_16_P18166192,A_14_P134320,A_16_P18166224,A_16_P18166230,A_16_P18166237,A_16_P38254922,A_14_P120537,A_16_P01835815	7	150546.932-150578.641	7q36.1	ABCF2,CSGlcA-T,SMARCD3	10061,6604	0.40625	0.125	0.00240009	0.0142901	0	0	1	1	0.0625	0.125	0.908442	1	0	0	1	1	Gain
A_16_P01835823,A_16_P18166315,A_16_P01835842,A_14_P100719,A_16_P01835861,A_16_P01835865,A_16_P18166430,A_16_P01835893,A_16_P01835901,A_14_P133579,A_16_P01835936,A_14_P119930,A_14_P106679,A_16_P18166597,A_16_P01836000,A_14_P103473,A_16_P38255375,A_16_P01836029,A_16_P38255387	7	150582.924-150752.372	7q36.1	SMARCD3,NUB1,WDR86	6604,51667,349136	0.40625	0.125	0.00240009	0.0142901	0	0	1	1	0.0625	0.109375	0.869516	1	0	0	1	1	Gain
A_16_P18166714,A_14_P125040,A_16_P01836076	7	150757.958-150775.28	7q36.1	CRYGN	155051	0.4375	0.125	0.000932736	0.00811355	0	0	1	1	0.0625	0.109375	0.869516	1	0	0	1	1	Gain
A_16_P01836081,A_16_P01836089,A_16_P01836103,A_14_P135170,A_16_P18166859,A_16_P18166893,A_16_P18166927,A_14_P109430,A_16_P18166970,A_16_P18166971,A_16_P18166987,A_16_P18166994,A_16_P01836230,A_16_P38255761,A_14_P119572,A_16_P18167085,A_16_P01836284,A_16_P01836291,A_16_P18167124,A_16_P01836305,A_16_P18167166,A_16_P01836325,A_14_P126959,A_16_P38255938,A_16_P18167215,A_16_P18167231,A_16_P18167249,A_…	7	150780.008-151342.706	7q36.1	RHEB,PRKAG2,GALNTL5	6009,51422,168391	0.4375	0.109375	0.000434882	0.00531224	0	0	1	1	0.0625	0.109375	0.869516	1	0	0	1	1	Gain
A_16_P01836930	7	151348	7q36.1	GALNTL5	168391	0.40625	0.09375	0.000534702	0.00568649	0	0	1	1	0.0625	0.109375	0.869516	1	0	0	1	1	Gain
A_16_P18168226,A_16_P18168230,A_14_P122189,A_16_P18168245,A_16_P18168246,A_14_P128977,A_16_P18168267,A_16_P01836975,A_16_P18168313,A_16_P18168343,A_16_P01837027,A_14_P130604,A_16_P01837086,A_16_P18168494,A_16_P18168512,A_16_P01837138	7	151354.197-151504.524	7q36.1	GALNT11,MLL3	63917,642678	0.40625	0.09375	0.000534702	0.00568649	0	0	1	1	0.0625	0.109375	0.869516	1	0	0	1	1	Gain
A_14_P113009,A_16_P18168602,A_16_P01837198,A_16_P18168664,A_16_P18168715,A_16_P01837220,A_14_P102791,A_16_P01837240,A_16_P01837252,A_16_P01837264,A_16_P18168870,A_16_P18168893,A_16_P18168915,A_14_P107070,A_16_P18168952,A_16_P38257800	7	151510.975-151686.56	7q36.1	MLL3	642678	0.40625	0.09375	0.000534702	0.00568649	0.03125	0	0.333333	1	0.0625	0.109375	0.869516	1	0	0	1	1	Gain
A_16_P18168986,A_16_P18168997,A_16_P18169018,A_16_P18169031,A_16_P18169076	7	151701.438-151743.145	7q36.1	MLL3	642678	0.40625	0.09375	0.000534702	0.00568649	0.03125	0	0.333333	1	0.0625	0.109375	0.869516	1	0	0	1	1	Gain
A_14_P104325,A_16_P01837380,A_16_P38257953,A_16_P38257972	7	151747.905-151766.972	7q36.1	MLL3	642678	0.40625	0.09375	0.000534702	0.00568649	0	0	1	1	0.0625	0.109375	0.869516	1	0	0	1	1	Gain
A_16_P01837392,A_16_P01837395,A_16_P18169205,A_16_P18169235,A_16_P38258162	7	151775.631-151864.785	7q36.1			0.375	0.09375	0.00145502	0.0106267	0	0	1	1	0.09375	0.109375	0.713815	1	0.03125	0	0.333333	1	Gain
A_16_P18169368,A_16_P18169469,A_16_P01837565,A_16_P18169512,A_14_P134977,A_14_P100228,A_16_P18169551,A_14_P114447,A_16_P18169576,A_16_P18169592,A_16_P38258437,A_16_P38258451,A_14_P103886,A_16_P18169683,A_16_P01837660,A_14_P101026,A_14_P131475,A_16_P38258601,A_16_P01837701,A_16_P18169875,A_16_P01837708,A_16_P18169962,A_14_P112004,A_16_P18170010,A_16_P01837753,A_16_P18170057,A_14_P101273,A_16_P3825…	7	151887.174-152771.565	7q36.1-7q36.2	XRCC2,ACTR3B	7516,100131882	0.375	0.078125	0.000629908	0.00646505	0	0	1	1	0.09375	0.125	0.781708	1	0.03125	0	0.333333	1	Gain
A_16_P38260129	7	152788	7q36.2			0.375	0.078125	0.000629908	0.00646505	0	0	1	1	0.09375	0.125	0.781708	1	0.03125	0	0.333333	1	Gain
A_16_P18171363,A_16_P18171437,A_16_P01838615,A_14_P112179,A_16_P18171755,A_16_P01838767	7	152837.29-153060.767	7q36.2			0.375	0.078125	0.000629908	0.00646505	0	0	1	1	0.09375	0.109375	0.713815	1	0.03125	0	0.333333	1	Gain
A_16_P01838771,A_16_P38260799,A_16_P01838802,A_16_P18172115,A_14_P103613,A_16_P18172157,A_16_P18172191,A_16_P01838893,A_16_P18172248,A_16_P18172269,A_16_P18172305,A_16_P01838966,A_16_P18172370	7	153081.023-153276.913	7q36.2	DPP6	1804	0.375	0.078125	0.000629908	0.00646505	0.03125	0	0.333333	1	0.09375	0.109375	0.713815	1	0.03125	0	0.333333	1	Gain
A_16_P18172389,A_16_P01839007,A_16_P38261320,A_16_P38261346,A_16_P01839027,A_16_P01839030	7	153282.206-153378.335	7q36.2	DPP6	1804	0.375	0.078125	0.000629908	0.00646505	0	0	1	1	0.09375	0.109375	0.713815	1	0.03125	0	0.333333	1	Gain
A_16_P38261575,A_16_P18172776,A_16_P01839045,A_16_P01839047	7	153395.599-153455.702	7q36.2	DPP6	1804	0.375	0.078125	0.000629908	0.00646505	0	0	1	1	0.0625	0.109375	0.869516	1	0	0	1	1	Gain
A_16_P38261864,A_16_P18173039,A_16_P38261917,A_14_P114146,A_16_P38262007,A_16_P38262034,A_16_P18173224,A_16_P18173254,A_16_P18173288,A_16_P18173323,A_16_P01839256,A_16_P18173364,A_16_P18173393,A_16_P38262264,A_14_P129452,A_16_P01839352,A_16_P18173516,A_16_P01839379,A_16_P01839399,A_16_P01839419,A_16_P18173618,A_16_P38262483,A_16_P01839463,A_16_P38262529,A_16_P18173708,A_16_P18173753,A_16_P1817379…	7	153490.741-154456.793	7q36.2	DPP6,PAXIP1	1804,22976	0.375	0.078125	0.000629908	0.00646505	0	0	1	1	0.0625	0.109375	0.869516	1	0	0	1	1	Gain
A_16_P18175446,A_16_P18175477,A_16_P01840571,A_16_P01840576,A_14_P134361,A_14_P201428,A_16_P38264436,A_16_P38264454,A_16_P01840626,A_16_P18175611,A_16_P01840681,A_16_P01840716,A_16_P01840732,A_16_P18175794,A_16_P01840759,A_16_P01840778,A_16_P01840809,A_16_P01840827,A_16_P18175963,A_16_P01840858,A_14_P127547,A_16_P01840917	7	154467.489-154703.853	7q36.2-7q36.3	HTR5A	3361	0.375	0.078125	0.000629908	0.00646505	0	0	1	1	0.09375	0.109375	0.713815	1	0.03125	0	0.333333	1	Gain
A_16_P18176092	7	154711	7q36.3			0.375	0.0625	0.000239974	0.0037662	0	0	1	1	0.09375	0.109375	0.713815	1	0.03125	0	0.333333	1	Gain
A_16_P18176107,A_14_P134404,A_16_P38265049,A_16_P18176156,A_16_P18176169,A_16_P01840980,A_16_P18176207,A_16_P01841024,A_16_P01841037,A_16_P01841057,A_16_P01841080,A_16_P18176387,A_16_P18176426,A_16_P01841148,A_16_P18176495,A_16_P18176522,A_16_P01841184,A_16_P01841196,A_14_P201155,A_14_P128961,A_14_P202145,A_16_P01841231,A_16_P01841242,A_16_P38265562,A_16_P18176674,A_16_P38265622,A_16_P01841313,A_…	7	154717.463-155574.157	7q36.3	INSIG1,EN2,PRR8,RBM33,SHH	3638,2020,155435,6469	0.375	0.078125	0.000629908	0.00646505	0	0	1	1	0.09375	0.109375	0.713815	1	0.03125	0	0.333333	1	Gain
A_16_P01842299,A_16_P18178408,A_16_P18178456,A_16_P01842368,A_16_P18178547,A_16_P18178576,A_16_P38267573,A_16_P18178661,A_16_P01842490,A_16_P01842523,A_16_P18178784	7	155589.55-155726.575	7q36.3			0.375	0.09375	0.00145502	0.0106267	0	0	1	1	0.09375	0.109375	0.713815	1	0.03125	0	0.333333	1	Gain
A_16_P01842547,A_14_P114107,A_16_P18178874,A_16_P18178892,A_16_P01842618,A_16_P18178931,A_16_P01842657,A_16_P18179027,A_16_P01842713,A_16_P01842727,A_16_P18179128,A_16_P38268110,A_16_P18179194,A_16_P18179228,A_16_P18179266,A_16_P01842845,A_16_P18179331,A_16_P18179387,A_16_P18179430,A_14_P101233,A_16_P01842979,A_16_P01843009,A_16_P18179609,A_16_P38268591,A_16_P18179688,A_16_P18179708,A_16_P1817974…	7	155736.264-156143.871	7q36.3	RNF32	140545	0.375	0.09375	0.00145502	0.0106267	0	0	1	1	0.09375	0.109375	0.713815	1	0.03125	0	0.333333	1	Gain
A_16_P18179856,A_16_P38268861,A_14_P105704,A_16_P38268901,A_16_P18179958	7	156150.154-156188.985	7q36.3	RNF32,LMBR1	140545,64327	0.375	0.078125	0.000629908	0.00646505	0	0	1	1	0.09375	0.125	0.781708	1	0.03125	0	0.333333	1	Gain
A_16_P01843234,A_14_P108440,A_16_P38268979,A_16_P18180038,A_16_P38269029,A_16_P38269049,A_16_P18180105,A_16_P18180123,A_16_P18180150,A_14_P118915,A_16_P18180187,A_16_P38269169,A_16_P38269184,A_16_P18180232,A_14_P137330,A_16_P18180269,A_16_P38269254,A_16_P38269260	7	156202.13-156354.579	7q36.3	LMBR1	64327	0.375	0.078125	0.000629908	0.00646505	0	0	1	1	0.09375	0.109375	0.713815	1	0.03125	0	0.333333	1	Gain
A_16_P18180297,A_14_P111662,A_16_P18180340,A_16_P18180351,A_16_P01843472,A_16_P01843483,A_16_P01843499,A_16_P18180447,A_16_P01843521,A_16_P38269501,A_16_P01843548,A_16_P18180544,A_16_P18180552,A_14_P110665,A_14_P137861,A_16_P01843589,A_16_P18180622,A_16_P18180642,A_16_P18180659,A_16_P18180682,A_16_P18180717,A_16_P01843657,A_16_P01843676,A_16_P01843689,A_16_P01843696,A_14_P104022,A_16_P01843714,A_…	7	156372.518-156978.436	7q36.3	LMBR1,NOM1,HLXB9,UBE3C,DNAJB6	64327,64434,9690,10049	0.375	0.078125	0.000629908	0.00646505	0	0	1	1	0.09375	0.109375	0.713815	1	0.03125	0	0.333333	1	Gain
A_16_P18181780,A_16_P18181808,A_16_P01844282,A_14_P117586,A_14_P200796,A_16_P18181854,A_16_P01844302,A_16_P01844318,A_16_P38270977,A_16_P01844347,A_16_P38271013,A_16_P01844359,A_16_P01844374,A_16_P01844384,A_16_P18182008,A_16_P38271100,A_16_P18182045,A_16_P18182059,A_16_P18182071,A_16_P01844435,A_16_P18182111,A_16_P18182156,A_16_P18182183,A_16_P01844514,A_16_P38271327,A_16_P01844551,A_16_P1818232…	7	156987.529-157312.604	7q36.3	PTPRN2	5799	0.34375	0.078125	0.00172543	0.0123414	0	0	1	1	0.09375	0.109375	0.713815	1	0.03125	0	0.333333	1	Gain
A_16_P01844841,A_16_P01844849,A_16_P38271945,A_16_P18182896,A_16_P38272002,A_16_P18182961,A_16_P18182979,A_14_P111215,A_16_P01844959,A_16_P18183078,A_16_P18183102,A_16_P18183132,A_16_P01845031,A_16_P01845041,A_16_P38272294,A_16_P38272319,A_16_P01845086,A_16_P38272368,A_16_P38272398,A_16_P18183358,A_16_P18183378,A_16_P38272467,A_16_P38272500,A_16_P38272515,A_16_P01845218,A_16_P01845234,A_16_P18183…	7	157319.223-157634.784	7q36.3	PTPRN2	5799	0.34375	0.078125	0.00172543	0.0123414	0	0	1	1	0.09375	0.140625	0.836377	1	0.03125	0	0.333333	1	Gain
A_16_P01845370,A_16_P38272858,A_16_P01845392,A_16_P01845399,A_16_P01845416,A_16_P18183856,A_16_P01845435,A_16_P18183882,A_16_P18183897,A_16_P18183920,A_16_P18183946,A_16_P18183967,A_16_P01845516,A_16_P18184047,A_16_P01845541,A_16_P18184081,A_16_P18184090,A_16_P01845564,A_16_P38273228,A_16_P18184205,A_16_P18184232,A_14_P137110,A_16_P01845636,A_16_P01845652,A_16_P01845666,A_16_P38273463,A_16_P01845…	7	157639.882-157996.155	7q36.3	PTPRN2	5799	0.34375	0.078125	0.00172543	0.0123414	0	0	1	1	0.09375	0.15625	0.879332	1	0.03125	0	0.333333	1	Gain
A_16_P01845869,A_16_P01845883,A_16_P38273847,A_16_P01845926,A_16_P38273921	7	158001.595-158044.741	7q36.3	PTPRN2	5799	0.34375	0.078125	0.00172543	0.0123414	0	0	1	1	0.09375	0.140625	0.836377	1	0.03125	0	0.333333	1	Gain
A_16_P01845963,A_14_P111694,A_16_P18184909,A_16_P18184936,A_16_P18184952,A_16_P01846024,A_16_P18184985,A_16_P38274078,A_16_P38274100,A_16_P18185033,A_16_P01846063,A_14_P136926,A_16_P01846101,A_16_P18185131,A_16_P01846137,A_16_P38274292,A_16_P38274310,A_14_P113663,A_16_P18185250,A_16_P38274394,A_16_P38274429,A_16_P01846241,A_16_P01846259,A_14_P114464,A_16_P38274553,A_16_P01846311,A_16_P38274598,A_…	7	158051.122-158407.796	7q36.3	PTPRN2,NCAPG2,FAM62B,WDR60	5799,54892,57488,55112	0.34375	0.078125	0.00172543	0.0123414	0	0	1	1	0.09375	0.125	0.781708	1	0.03125	0	0.333333	1	Gain
A_16_P01846501,A_14_P117930,A_16_P01846528,A_16_P18185881,A_16_P18185901,A_16_P01846574,A_16_P18185983,A_16_P18186011,A_16_P01846632,A_14_P122525,A_16_P18186104,A_16_P18186114,A_16_P38275309,A_16_P18186147,A_16_P01846704	7	158419.932-158556.581	7q36.3	WDR60,VIPR2	55112,7434	0.34375	0.078125	0.00172543	0.0123414	0	0	1	1	0.09375	0.109375	0.713815	1	0.03125	0	0.333333	1	Gain
A_14_P105510,A_16_P38275413,A_16_P18186249,A_16_P18186276,A_14_P125915,A_16_P18186325	7	158568.362-158612.902	7q36.3	VIPR2	7434	0.34375	0.109375	0.007315	0.0298981	0	0	1	1	0.09375	0.109375	0.713815	1	0.03125	0	0.333333	1	Gain
A_16_P01846797,A_16_P38275768,A_16_P18186598,A_16_P18186630,A_16_P01846830,A_16_P18186657,A_14_P107427,A_16_P01846859	7	158620.919-158792.914	7q36.3	VIPR2	7434	0.375	0.109375	0.00303271	0.0173638	0	0	1	1	0.09375	0.109375	0.713815	1	0.03125	0	0.333333	1	Gain
A_16_P18186723	7	158811.268-63.81	7q36.3			0.375	0.109375	0.00303271	0.0173638	0	0	1	1	0.0625	0.09375	0.816705	1	0.03125	0	0.333333	1	Gain
A_16_P18186912	7	63.81	8p23.3			0.375	0.109375	0.00303271	0.0173638	0	0	1	1	0.0625	0.09375	0.816705	1	0.03125	0	0.333333	1	Gain
A_16_P18262261,A_16_P01889123,A_16_P01889137,A_14_P101820,A_14_P201994,A_16_P18262336,A_16_P18262358,A_16_P18262385,A_16_P01889216,A_16_P01889261,A_16_P18262568,A_14_P139788,A_16_P18262659,A_16_P18262691,A_14_P128663	8	30136.175-30363.499	8p12	DCTN6,RBPMS	10671,1103	0.15625	0.015625	0.0148798	0.0499546	0	0	1	1	0.65625	0.40625	0.0178264	0.30227	0.125	0.078125	0.345048	1	Gain
A_16_P01889402,A_16_P01889423,A_14_P123863,A_16_P18262837,A_16_P01889479,A_16_P38354092,A_16_P18262933,A_16_P18262951,A_16_P38354149,A_14_P128870,A_16_P01889562,A_16_P01889583,A_16_P01889591,A_16_P18263094,A_16_P18263126,A_16_P38354320,A_14_P110512,A_14_P116113,A_16_P01889683,A_16_P38354423,A_16_P38354468,A_14_P122019,A_16_P38354518,A_16_P01889753,A_16_P18263342,A_14_P124150,A_16_P18263371,A_16_P…	8	30371.624-30661.222	8p12	RBPMS,GTF2E2,GSR	11030,2961,2936	0.1875	0.015625	0.00514818	0.0247244	0	0	1	1	0.65625	0.40625	0.0178264	0.30227	0.125	0.078125	0.345048	1	Gain
A_16_P01889857,A_16_P38354724,A_14_P117031,A_16_P38354756,A_16_P01889889,A_16_P38354795,A_14_P126782,A_16_P38354834,A_16_P38354851,A_16_P38354867,A_16_P01889932,A_16_P18263673,A_16_P18263678,A_16_P01889941,A_16_P01889945,A_16_P38354931,A_14_P113635,A_16_P01889987,A_16_P18263774,A_14_P104771,A_16_P18263811,A_16_P18263839,A_16_P38355075,A_14_P119028,A_16_P38355115,A_16_P01890085,A_16_P01890132,A_16…	8	30675.234-31109.534	8p12	GSR,UBXD6,PPP2CB,TEX15,PURG,WRN	2936,5516,56154,29942,7486	0.1875	0.015625	0.00514818	0.0247244	0	0	1	1	0.65625	0.390625	0.012325	0.26447	0.125	0.078125	0.345048	1	Gain
A_16_P18264530,A_16_P01890463,A_14_P137673,A_16_P18264587,A_16_P18264604,A_14_P117520,A_16_P18264649	8	31118.674-31159.551	8p12	WRN	7486	0.21875	0.015625	0.00170386	0.0123414	0	0	1	1	0.625	0.390625	0.0252812	0.369281	0.125	0.078125	0.345048	1	Gain
A_16_P38355919,A_16_P18264719,A_16_P01890596	8	31173.356-31219.902	8p12			0.21875	0.015625	0.00170386	0.0123414	0	0	1	1	0.59375	0.390625	0.0478715	0.49109	0.125	0.078125	0.345048	1	Gain
A_16_P01890618,A_16_P18264863,A_14_P108945,A_16_P18264941,A_16_P18265020,A_16_P38356283,A_16_P01890800,A_16_P18265229,A_16_P18265331,A_16_P38356616,A_16_P18265443,A_14_P133997,A_14_P200739,A_16_P18265515,A_16_P38356785,A_16_P01891044,A_16_P18265589,A_16_P18265606,A_16_P18265630,A_16_P38356879,A_16_P01891118,A_16_P18265722,A_16_P18265755,A_16_P01891180	8	31235.557-31714.615	8p12	NRG1	3084	0.1875	0.015625	0.00514818	0.0247244	0	0	1	1	0.625	0.390625	0.0252812	0.369281	0.125	0.078125	0.345048	1	Gain
A_16_P18265790,A_16_P18265814,A_16_P38357077,A_16_P38357090,A_16_P18265878,A_16_P01891264,A_16_P18265943	8	31720.051-31777.217	8p12	NRG1	3084	0.1875	0.015625	0.00514818	0.0247244	0	0	1	1	0.625	0.375	0.0177511	0.30227	0.125	0.078125	0.345048	1	Gain
A_16_P38357670,A_16_P18266469,A_16_P38357751,A_16_P18266545,A_16_P01891655,A_16_P18266588,A_16_P38357845,A_14_P106234,A_16_P38357899,A_16_P38357922,A_16_P18266721,A_16_P38357983,A_16_P38357998,A_16_P18266775,A_16_P18266794,A_16_P01891813,A_16_P38358076,A_16_P01891844,A_16_P01891855,A_16_P38358159,A_16_P38358189,A_16_P18266970,A_16_P38358211,A_16_P18266996,A_16_P18267011,A_16_P18267026,A_16_P18267…	8	31954.56-32235.165	8p12	NRG1	3084	0.1875	0.015625	0.00514818	0.0247244	0	0	1	1	0.625	0.375	0.0177511	0.30227	0.125	0.09375	0.440654	1	Gain
A_16_P01892058,A_16_P01892063,A_16_P18267252,A_16_P01892091,A_16_P01892111,A_16_P01892122,A_16_P01892144	8	32251.72-32303.003	8p12	NRG1	3084	0.21875	0.03125	0.00577442	0.0247656	0.03125	0	0.333333	1	0.59375	0.359375	0.0248454	0.369281	0.09375	0.09375	0.631866	1	Gain
A_16_P18267409,A_16_P18267444,A_16_P01892201	8	32315.901-32332.896	8p12	NRG1	3084	0.21875	0.03125	0.00577442	0.0247656	0.03125	0	0.333333	1	0.59375	0.359375	0.0248454	0.369281	0.09375	0.09375	0.631866	1	Gain
A_16_P01892213,A_16_P01892222,A_16_P18267526,A_16_P18267546,A_16_P18267571,A_16_P01892280,A_16_P18267613,A_16_P01892306,A_16_P18267660,A_16_P01892338,A_16_P18267714,A_14_P113494,A_16_P18267754,A_16_P18267784,A_16_P38359047	8	32340.166-32455.79	8p12	NRG1	3084	0.25	0.03125	0.00204474	0.0134181	0.03125	0	0.333333	1	0.5625	0.359375	0.0469293	0.49109	0.09375	0.09375	0.631866	1	Gain
A_16_P38359068,A_16_P01892434,A_16_P38359108,A_16_P18267888,A_16_P18267912,A_16_P18267935,A_16_P18267953,A_16_P18267995,A_16_P18268028,A_16_P18268071,A_16_P18268116,A_16_P38359387,A_16_P01892628,A_16_P18268185,A_16_P01892657,A_16_P38359473,A_16_P18268257,A_16_P18268283,A_16_P01892721,A_16_P38359597,A_16_P18268375,A_16_P38359653,A_16_P18268437,A_16_P18268459,A_16_P38359726	8	32462.914-32676.052	8p12	NRG1	3084	0.28125	0.03125	0.00068948	0.0069442	0.0625	0	0.108772	1	0.53125	0.359375	0.0824791	0.638854	0.09375	0.09375	0.631866	1	Gain
A_16_P01892868	8	32690.2	8p12	NRG1	3084	0.28125	0.03125	0.00068948	0.0069442	0.0625	0	0.108772	1	0.53125	0.359375	0.0824791	0.638854	0.09375	0.09375	0.631866	1	Gain
A_16_P38359808,A_14_P136055,A_16_P18268609,A_16_P01892937,A_16_P18268663,A_16_P01892976,A_16_P18268707,A_16_P01893009,A_16_P38360045,A_16_P18268832,A_16_P38360167,A_16_P18268954,A_16_P18269070	8	32699.999-32882.718	8p12	NRG1	3084	0.3125	0.03125	0.000221782	0.00357319	0.0625	0	0.108772	1	0.5	0.359375	0.135359	0.761956	0.0625	0.09375	0.816705	1	Gain
A_16_P38360394,A_16_P18269167,A_16_P01893269,A_16_P01893293,A_16_P01893311,A_16_P38360542,A_16_P18269324,A_16_P18269331,A_16_P18269343,A_16_P18269388,A_16_P18269454	8	32903.096-33075.127	8p12			0.28125	0.03125	0.00068948	0.0069442	0.0625	0	0.108772	1	0.53125	0.359375	0.0824791	0.638854	0.0625	0.09375	0.816705	1	Gain
A_16_P01893484,A_16_P18269636	8	33103.332-33148.505	8p12			0.28125	0.03125	0.00068948	0.0069442	0.0625	0	0.108772	1	0.53125	0.359375	0.0824791	0.638854	0.0625	0.09375	0.816705	1	Gain
A_16_P18269710,A_16_P18269774,A_16_P18269840,A_16_P01893715,A_16_P18269992	8	33181.8-33306.169	8p12			0.25	0.03125	0.00204474	0.0134181	0.0625	0	0.108772	1	0.53125	0.359375	0.0824791	0.638854	0.0625	0.09375	0.816705	1	Gain
A_16_P01893793,A_16_P01893803,A_14_P200688,A_14_P116806,A_16_P18270090,A_16_P18270102,A_14_P104737,A_16_P18270152,A_16_P01893867,A_16_P01893878,A_16_P01893888,A_16_P01893904,A_16_P01893912,A_14_P107429,A_16_P01893927,A_16_P18270287,A_16_P18270309,A_16_P18270317,A_16_P18270324,A_16_P38361624,A_14_P129451,A_16_P38361641,A_14_P200237,A_14_P136222,A_16_P01893995,A_16_P18270403,A_16_P01894003,A_16_P38…	8	33329.926-33539.202	8p12	FUT10,RBM13,C8orf41,RNF122	84750,80185,79845	0.25	0.03125	0.00204474	0.0134181	0.0625	0	0.108772	1	0.53125	0.359375	0.0824791	0.638854	0.0625	0.09375	0.816705	1	Gain
A_16_P38361830,A_16_P18270536,A_16_P01894081,A_16_P18270547	8	33548.384-33564.112	8p12			0.25	0.03125	0.00204474	0.0134181	0.03125	0	0.333333	1	0.53125	0.359375	0.0824791	0.638854	0.0625	0.09375	0.816705	1	Gain
A_14_P138959,A_14_P107155,A_16_P01894106,A_16_P38361899,A_16_P01894114,A_16_P18270636,A_16_P38361987,A_16_P18270720,A_16_P01894189	8	33568.44-33684.096	8p12	DUSP26	78986	0.28125	0.03125	0.00068948	0.0069442	0.03125	0	0.333333	1	0.53125	0.359375	0.0824791	0.638854	0.0625	0.09375	0.816705	1	Gain
A_16_P01894213,A_16_P01894236	8	33701.74-33715.773	8p12			0.3125	0.03125	0.000221782	0.00357319	0.0625	0	0.108772	1	0.5	0.359375	0.135359	0.761956	0.0625	0.09375	0.816705	1	Gain
A_16_P18270885,A_16_P18270997	8	33746.859-33785.252	8p12			0.28125	0.03125	0.00068948	0.0069442	0.03125	0	0.333333	1	0.53125	0.359375	0.0824791	0.638854	0.0625	0.09375	0.816705	1	Gain
A_16_P38362356,A_16_P18271094,A_16_P18271142	8	33805.954-33849.6	8p12			0.25	0.03125	0.00204474	0.0134181	0.03125	0	0.333333	1	0.53125	0.359375	0.0824791	0.638854	0.0625	0.09375	0.816705	1	Gain
A_16_P01894435,A_16_P18271252	8	33868.828-33911.119	8p12			0.25	0.03125	0.00204474	0.0134181	0.03125	0	0.333333	1	0.53125	0.34375	0.0618429	0.553334	0.0625	0.078125	0.746594	1	Gain
A_16_P18271283,A_16_P18271294	8	33921.006-33936.298	8p12			0.25	0.015625	0.000540838	0.00573288	0.03125	0	0.333333	1	0.53125	0.34375	0.0618429	0.553334	0.0625	0.078125	0.746594	1	Gain
A_16_P18271314,A_16_P18271362,A_16_P18271391,A_16_P01894594,A_16_P18271482,A_16_P38362823,A_16_P01894669	8	33949.559-34056.697	8p12			0.25	0.015625	0.000540838	0.00573288	0.03125	0	0.333333	1	0.53125	0.34375	0.0618429	0.553334	0.0625	0.078125	0.746594	1	Gain
A_14_P113529,A_16_P01894729,A_16_P18271707	8	34072.415-34121.835	8p12			0.25	0.015625	0.000540838	0.00573288	0.03125	0	0.333333	1	0.5625	0.34375	0.0339233	0.425789	0.0625	0.078125	0.746594	1	Gain
A_16_P18271750,A_16_P18271809,A_16_P38363171,A_16_P38363211,A_16_P18271921,A_16_P01894920,A_16_P38363382,A_16_P01894969,A_16_P01894983	8	34145.092-34299.546	8p12			0.25	0.03125	0.00204474	0.0134181	0.03125	0	0.333333	1	0.5625	0.34375	0.0339233	0.425789	0.0625	0.078125	0.746594	1	Gain
A_16_P01895006,A_16_P38363502,A_16_P38363530,A_16_P38363594,A_16_P38363663,A_16_P18272397	8	34312.035-34441.194	8p12			0.28125	0.03125	0.00068948	0.0069442	0.03125	0	0.333333	1	0.53125	0.34375	0.0618429	0.553334	0.0625	0.078125	0.746594	1	Gain
A_16_P18272473,A_14_P101081	8	34468.95-34493.633	8p12			0.28125	0.046875	0.00209257	0.0134529	0.03125	0	0.333333	1	0.53125	0.328125	0.0453264	0.49109	0.0625	0.078125	0.746594	1	Gain
A_16_P18272592	8	34510	8p12			0.28125	0.046875	0.00209257	0.0134529	0.03125	0	0.333333	1	0.53125	0.328125	0.0453264	0.49109	0.0625	0.078125	0.746594	1	Gain
A_16_P18272598,A_16_P18272626,A_16_P38364006,A_16_P18272702,A_16_P18272739,A_16_P18272818,A_16_P18272872,A_16_P38364252,A_16_P18272950,A_16_P18272983,A_16_P18273010,A_16_P18273059	8	34523.942-34735.105	8p12			0.28125	0.0625	0.00514931	0.0247244	0.03125	0	0.333333	1	0.53125	0.328125	0.0453264	0.49109	0.0625	0.078125	0.746594	1	Gain
A_16_P18273104,A_16_P01895614	8	34749.399-34785.14	8p12			0.28125	0.0625	0.00514931	0.0247244	0.03125	0	0.333333	1	0.5	0.328125	0.0799893	0.631258	0.0625	0.078125	0.746594	1	Gain
A_16_P18273223,A_14_P110358,A_16_P38364701,A_16_P18273395,A_16_P18273429,A_16_P01895824	8	34801.779-34927.98	8p12			0.3125	0.0625	0.00195754	0.0132956	0.03125	0	0.333333	1	0.46875	0.328125	0.132011	0.756935	0.0625	0.078125	0.746594	1	Gain
A_16_P01895875	8	34955.4	8p12			0.34375	0.0625	0.000704181	0.00701216	0.0625	0	0.108772	1	0.4375	0.328125	0.204264	0.890001	0.0625	0.078125	0.746594	1	Gain
A_16_P18273687,A_16_P18273732,A_16_P01895977,A_16_P38365103,A_16_P01895998,A_16_P38365174,A_16_P01896060,A_16_P18273969	8	34987.14-35127.417	8p12			0.34375	0.078125	0.00172543	0.0123414	0.0625	0	0.108772	1	0.4375	0.3125	0.163265	0.831482	0.0625	0.078125	0.746594	1	Gain
A_16_P01896118	8	35146.1	8p12			0.34375	0.078125	0.00172543	0.0123414	0.0625	0	0.108772	1	0.4375	0.3125	0.163265	0.831482	0.0625	0.078125	0.746594	1	Gain
A_16_P38365367	8	35166.8	8p12			0.34375	0.0625	0.000704181	0.00701216	0.03125	0	0.333333	1	0.4375	0.3125	0.163265	0.831482	0.0625	0.078125	0.746594	1	Gain
A_16_P18274126,A_16_P18274191	8	35204.286-35227.148	8p12			0.34375	0.078125	0.00172543	0.0123414	0.03125	0	0.333333	1	0.4375	0.3125	0.163265	0.831482	0.0625	0.078125	0.746594	1	Gain
A_16_P01896256,A_16_P38365592,A_16_P18274323,A_16_P18274365,A_16_P01896364	8	35246.405-35309.074	8p12			0.375	0.078125	0.000629908	0.00646505	0.03125	0	0.333333	1	0.40625	0.3125	0.245898	0.96209	0.0625	0.078125	0.746594	1	Gain
A_16_P18274428,A_14_P107734,A_16_P18274530,A_16_P18274579,A_16_P01896504,A_16_P18274697,A_16_P01896588,A_16_P01896642,A_16_P18274886,A_16_P18274917,A_16_P18274942	8	35317.275-35486.07	8p12			0.375	0.09375	0.00145502	0.0106267	0.03125	0	0.333333	1	0.40625	0.3125	0.245898	0.96209	0.0625	0.078125	0.746594	1	Gain
A_16_P38366283,A_16_P38366302	8	35492.878-35499.408	8p12			0.375	0.09375	0.00145502	0.0106267	0.03125	0	0.333333	1	0.40625	0.3125	0.245898	0.96209	0.0625	0.078125	0.746594	1	Gain
A_16_P18275012,A_16_P18275027	8	35515.066-35520.381	8p12			0.375	0.078125	0.000629908	0.00646505	0.03125	0	0.333333	1	0.40625	0.3125	0.245898	0.96209	0.0625	0.078125	0.746594	1	Gain
A_16_P38366372,A_16_P18275082,A_16_P18275093,A_16_P01896798,A_16_P18275127,A_16_P18275148,A_14_P134652,A_16_P18275197,A_16_P18275217	8	35526.302-35595.453	8p12	UNC5D	137970	0.375	0.078125	0.000629908	0.00646505	0.03125	0	0.333333	1	0.40625	0.296875	0.199289	0.890001	0.0625	0.0625	0.655942	1	Gain
A_16_P18275244,A_16_P18275267	8	35604.164-35611.279	8p12	UNC5D	137970	0.375	0.078125	0.000629908	0.00646505	0.03125	0	0.333333	1	0.40625	0.28125	0.157858	0.831482	0.0625	0.046875	0.542626	1	Gain
A_16_P01896918,A_16_P18275337,A_16_P01896958,A_16_P38366740,A_14_P137385,A_16_P18275457	8	35622.74-35669.388	8p12	UNC5D	137970	0.375	0.078125	0.000629908	0.00646505	0.03125	0	0.333333	1	0.40625	0.28125	0.157858	0.831482	0.0625	0.046875	0.542626	1	Gain
A_16_P01897024,A_16_P18275524,A_16_P18275574,A_16_P38366920,A_16_P38366962,A_16_P01897143,A_16_P18275695,A_16_P38367042,A_16_P38367081,A_16_P18275776,A_16_P01897234	8	35676.14-35783.634	8p12	UNC5D	137970	0.375	0.078125	0.000629908	0.00646505	0.03125	0	0.333333	1	0.40625	0.296875	0.199289	0.890001	0.0625	0.0625	0.655942	1	Gain
A_16_P18275814,A_14_P123537,A_16_P18275861,A_16_P18275917,A_16_P18275966,A_16_P38367344,A_16_P18276026,A_16_P38367397,A_16_P01897410	8	35801.629-35956.565	8p12			0.34375	0.078125	0.00172543	0.0123414	0.03125	0	0.333333	1	0.4375	0.296875	0.127582	0.756935	0.0625	0.0625	0.655942	1	Gain
A_16_P38367472,A_16_P38367508,A_14_P110668,A_16_P18276255	8	35980.559-36050.003	8p12			0.34375	0.078125	0.00172543	0.0123414	0.03125	0	0.333333	1	0.4375	0.3125	0.163265	0.831482	0.0625	0.0625	0.655942	1	Gain
A_16_P18276301	8	36076	8p12			0.34375	0.09375	0.0037339	0.0192736	0.03125	0	0.333333	1	0.46875	0.296875	0.0766073	0.625437	0.0625	0.0625	0.655942	1	Gain
A_16_P18276320	8	36098.3	8p12			0.34375	0.078125	0.00172543	0.0123414	0.03125	0	0.333333	1	0.46875	0.296875	0.0766073	0.625437	0.0625	0.0625	0.655942	1	Gain
A_16_P01897561,A_16_P18276413	8	36133.992-36153.626	8p12			0.375	0.078125	0.000629908	0.00646505	0.0625	0	0.108772	1	0.4375	0.296875	0.127582	0.756935	0.0625	0.0625	0.655942	1	Gain
A_16_P38367792,A_16_P01897649,A_16_P18276561,A_14_P133187,A_16_P18276735,A_16_P38368114,A_16_P18276830,A_16_P01897862,A_16_P18276904,A_16_P18276982,A_16_P18277003,A_16_P18277028	8	36180.979-36433.415	8p12			0.40625	0.078125	0.000217352	0.00352524	0.0625	0	0.108772	1	0.4375	0.296875	0.127582	0.756935	0.0625	0.0625	0.655942	1	Gain
A_16_P18277041,A_16_P38368403	8	36448.896-36460.871	8p12			0.4375	0.078125	7.08822e-05	0.00162526	0.0625	0	0.108772	1	0.40625	0.296875	0.199289	0.890001	0.0625	0.0625	0.655942	1	Gain
A_14_P119142	8	36481	8p12			0.46875	0.078125	2.18325e-05	0.00065762	0.09375	0	0.0347144	0.676559	0.375	0.296875	0.292507	1	0.03125	0.0625	0.875262	1	Gain
A_16_P18277186,A_16_P18277218,A_16_P18277278	8	36512.939-36556.578	8p12			0.46875	0.09375	6.05559e-05	0.00140847	0.125	0	0.0108249	0.368923	0.375	0.296875	0.292507	1	0.03125	0.0625	0.875262	1	Gain
A_16_P18277342,A_16_P18277409,A_16_P18277445,A_16_P18277486,A_16_P01898269,A_16_P38368928	8	36586.077-36691.001	8p12			0.5	0.09375	1.86314e-05	0.000575497	0.15625	0	0.00329455	0.219966	0.34375	0.296875	0.404197	1	0.03125	0.0625	0.875262	1	Gain
A_16_P18277632,A_16_P18277681	8	36719.696-36742.002	8p12			0.5	0.09375	1.86314e-05	0.000575497	0.15625	0	0.00329455	0.219966	0.34375	0.296875	0.404197	1	0.03125	0.0625	0.875262	1	Gain
A_16_P01898379,A_16_P18277789,A_16_P38369152	8	36769.058-36792.66	8p12			0.5	0.09375	1.86314e-05	0.000575497	0.15625	0	0.00329455	0.219966	0.34375	0.296875	0.404197	1	0.03125	0.0625	0.875262	1	Gain
A_16_P18277861,A_14_P126430,A_16_P18277912,A_16_P01898493	8	36811.622-36846.031	8p12			0.5	0.09375	1.86314e-05	0.000575497	0.15625	0	0.00329455	0.219966	0.34375	0.296875	0.404197	1	0.03125	0.0625	0.875262	1	Gain
A_16_P38369290	8	36850.8	8p12			0.53125	0.09375	5.38835e-06	0.000209945	0.15625	0	0.00329455	0.219966	0.34375	0.296875	0.404197	1	0.03125	0.0625	0.875262	1	Gain
A_16_P01898519,A_14_P134984,A_16_P18278006,A_16_P01898531,A_16_P18278049	8	36859.035-36884.351	8p12	FKSG2		0.53125	0.109375	1.49254e-05	0.000473077	0.15625	0.015625	0.0148798	0.368923	0.34375	0.296875	0.404197	1	0.03125	0.0625	0.875262	1	Gain
A_16_P18278068,A_16_P01898586	8	36890.092-36899.357	8p12			0.53125	0.109375	1.49254e-05	0.000473077	0.125	0.015625	0.0409465	0.676559	0.34375	0.296875	0.404197	1	0.03125	0.0625	0.875262	1	Gain
A_14_P111085,A_16_P18278177	8	36912.255-36941.945	8p12			0.53125	0.109375	1.49254e-05	0.000473077	0.125	0.015625	0.0409465	0.676559	0.34375	0.296875	0.404197	1	0.03125	0.0625	0.875262	1	Gain
A_14_P119659,A_16_P18278414	8	36973.293-37028.146	8p12			0.53125	0.125	3.7576e-05	0.00100375	0.125	0.015625	0.0409465	0.676559	0.34375	0.28125	0.344133	1	0.03125	0.0625	0.875262	1	Gain
A_16_P01898834,A_16_P01898917,A_14_P111768,A_16_P18278789	8	37057.395-37171.169	8p12			0.5625	0.125	1.13036e-05	0.000375457	0.15625	0.015625	0.0148798	0.368923	0.3125	0.28125	0.463979	1	0.03125	0.0625	0.875262	1	Gain
A_16_P01899032	8	37192.9	8p12			0.625	0.140625	2.22153e-06	0.000111065	0.1875	0.015625	0.00514818	0.219966	0.25	0.265625	0.655015	1	0.03125	0.046875	0.808735	1	Gain
A_16_P01899107	8	37231.9	8p12			0.65625	0.140625	5.6161e-07	4.97732e-05	0.21875	0.015625	0.00170386	0.170368	0.21875	0.265625	0.771126	1	0.03125	0.046875	0.808735	1	Gain
A_16_P01899206	8	37290.8	8p12			0.65625	0.140625	5.6161e-07	4.97732e-05	0.21875	0.015625	0.00170386	0.170368	0.21875	0.25	0.719246	1	0.03125	0.046875	0.808735	1	Gain
A_16_P38370521,A_16_P18279243	8	37317.937-37347.478	8p12			0.71875	0.140625	2.76481e-08	3.33369e-05	0.25	0.015625	0.000540838	0.102855	0.15625	0.25	0.907384	1	0.03125	0.046875	0.808735	1	Gain
A_16_P01899339,A_16_P18279409	8	37370.969-37400.895	8p12			0.71875	0.140625	2.76481e-08	3.33369e-05	0.25	0.03125	0.00204474	0.192543	0.15625	0.25	0.907384	1	0.03125	0.046875	0.808735	1	Gain
A_16_P01899410,A_16_P18279466	8	37428.503-37443.238	8p12			0.71875	0.15625	7.90543e-08	3.33369e-05	0.25	0.03125	0.00204474	0.192543	0.15625	0.25	0.907384	1	0.03125	0.046875	0.808735	1	Gain
A_16_P01899459	8	37461.4	8p12			0.6875	0.15625	3.56648e-07	4.94161e-05	0.25	0.03125	0.00204474	0.192543	0.15625	0.25	0.907384	1	0.03125	0.046875	0.808735	1	Gain
A_16_P18279597	8	37484.2	8p12			0.71875	0.15625	7.90543e-08	3.33369e-05	0.28125	0.03125	0.00068948	0.121587	0.15625	0.25	0.907384	1	0.03125	0.046875	0.808735	1	Gain
A_16_P01899552,A_14_P110496,A_16_P18279846,A_16_P38371278,A_16_P18279985	8	37507.807-37617.735	8p12	ZNF703	80139	0.71875	0.15625	7.90543e-08	3.33369e-05	0.34375	0.03125	6.81094e-05	0.0388584	0.15625	0.25	0.907384	1	0.03125	0.046875	0.808735	1	Amp
A_16_P18280033,A_16_P01899800,A_16_P38371436,A_16_P01899822,A_16_P01899836,A_16_P01899850,A_16_P18280189,A_16_P18280197,A_16_P18280218,A_16_P38371573,A_14_P106349,A_16_P38371614,A_16_P18280280	8	37636.761-37726.181	8p12	SPFH2		0.71875	0.15625	7.90543e-08	3.33369e-05	0.34375	0.03125	6.81094e-05	0.0388584	0.15625	0.234375	0.877445	1	0.03125	0.046875	0.808735	1	Amp
A_16_P18280299,A_16_P38371680,A_14_P109045	8	37731.956-37746.286	8p12	SPFH2,PROSC	11212	0.71875	0.15625	7.90543e-08	3.33369e-05	0.34375	0.03125	6.81094e-05	0.0388584	0.15625	0.234375	0.877445	1	0.03125	0.046875	0.808735	1	Amp
A_16_P38371727,A_16_P01899986,A_16_P01899993,A_14_P105684	8	37755.937-37782.033	8p12	PROSC,GPR124	11212,2596	0.71875	0.15625	7.90543e-08	3.33369e-05	0.34375	0.03125	6.81094e-05	0.0388584	0.15625	0.234375	0.877445	1	0.03125	0.046875	0.808735	1	Amp
A_16_P18280466,A_16_P18280492,A_16_P01900053,A_16_P01900063	8	37793.691-37815.229	8p12	GPR124	25960	0.71875	0.15625	7.90543e-08	3.33369e-05	0.34375	0.03125	6.81094e-05	0.0388584	0.15625	0.234375	0.877445	1	0.03125	0.046875	0.808735	1	Amp
A_14_P138517,A_16_P01900091,A_16_P18280583,A_16_P38371988,A_16_P01900112,A_14_P135286,A_16_P18280641,A_16_P38372061,A_16_P01900161,A_16_P01900170	8	37823.592-37876.106	8p12	BRF2,RAB11FIP1	55290,80223	0.71875	0.15625	7.90543e-08	3.33369e-05	0.34375	0.03125	6.81094e-05	0.0388584	0.15625	0.234375	0.877445	1	0.03125	0.046875	0.808735	1	Amp
A_16_P18280714	8	37882.2	8p12			0.71875	0.15625	7.90543e-08	3.33369e-05	0.34375	0.03125	6.81094e-05	0.0388584	0.15625	0.25	0.907384	1	0.03125	0.046875	0.808735	1	Amp
A_16_P01900194,A_16_P18280738,A_16_P18280742	8	37896.364-37907.045	8p12			0.71875	0.15625	7.90543e-08	3.33369e-05	0.34375	0.03125	6.81094e-05	0.0388584	0.15625	0.25	0.907384	1	0.03125	0.046875	0.808735	1	Amp
A_14_P109951,A_16_P01900207,A_16_P01900214,A_14_P121846,A_16_P38372237,A_16_P01900236,A_16_P38372260,A_16_P01900253	8	37913.54-37970.571	8p12	GOT1L1,ADRB3	137362155	0.71875	0.15625	7.90543e-08	3.33369e-05	0.34375	0.03125	6.81094e-05	0.0388584	0.15625	0.234375	0.877445	1	0.03125	0.046875	0.808735	1	Amp
A_16_P01900258,A_16_P18280872,A_16_P01900262,A_16_P01900270	8	37983.676-38013.249	8p12	EIF4EBP1	1978	0.71875	0.15625	7.90543e-08	3.33369e-05	0.34375	0.03125	6.81094e-05	0.0388584	0.15625	0.234375	0.877445	1	0.03125	0.046875	0.808735	1	Amp
A_14_P138830	8	38023	8p12	EIF4EBP1	1978	0.71875	0.171875	2.11242e-07	4.1813e-05	0.34375	0.03125	6.81094e-05	0.0388584	0.15625	0.21875	0.840297	1	0.03125	0.03125	0.708399	1	Amp
A_16_P01900286,A_16_P01900294	8	38031.38-38036.877	8p12	EIF4EBP1	1978	0.71875	0.171875	2.11242e-07	4.1813e-05	0.34375	0.03125	6.81094e-05	0.0388584	0.15625	0.21875	0.840297	1	0.03125	0.03125	0.708399	1	Amp
A_16_P18280957,A_16_P38372390	8	38042.602-38055.657	8p12			0.71875	0.171875	2.11242e-07	4.1813e-05	0.34375	0.03125	6.81094e-05	0.0388584	0.15625	0.21875	0.840297	1	0.03125	0.03125	0.708399	1	Amp
A_16_P01900315,A_14_P111857	8	38073.484-38087.496	8p12	ASH2L	9070	0.71875	0.171875	2.11242e-07	4.1813e-05	0.34375	0.03125	6.81094e-05	0.0388584	0.15625	0.21875	0.840297	1	0.03125	0.03125	0.708399	1	Amp
A_16_P38372444,A_16_P38372466,A_16_P18281047,A_14_P119074	8	38093.272-38115.756	8p12	ASH2L	9070	0.71875	0.171875	2.11242e-07	4.1813e-05	0.34375	0.03125	6.81094e-05	0.0388584	0.15625	0.21875	0.840297	1	0.03125	0.03125	0.708399	1	Amp
A_14_P115649,A_14_P121361,A_16_P01900388,A_16_P18281115	8	38124.624-38136.14	8p12	STAR	6770	0.71875	0.171875	2.11242e-07	4.1813e-05	0.34375	0.03125	6.81094e-05	0.0388584	0.15625	0.21875	0.840297	1	0.03125	0.03125	0.708399	1	Amp
A_14_P102682	8	38140.2	8p12	LSM1	27257	0.75	0.171875	4.41999e-08	3.33369e-05	0.34375	0.03125	6.81094e-05	0.0388584	0.15625	0.21875	0.840297	1	0.03125	0.03125	0.708399	1	Amp
A_16_P18281144,A_16_P18281163,A_16_P38372617	8	38146.564-38156.465	8p12	LSM1,BAG4	27257953	0.75	0.171875	4.41999e-08	3.33369e-05	0.3125	0.03125	0.000221782	0.0768236	0.15625	0.21875	0.840297	1	0.03125	0.03125	0.708399	1	Gain
A_16_P18281182,A_16_P18281188,A_14_P121445	8	38162.018-38180.851	8p12	BAG4	9530	0.75	0.171875	4.41999e-08	3.33369e-05	0.3125	0.03125	0.000221782	0.0768236	0.15625	0.21875	0.840297	1	0.03125	0.03125	0.708399	1	Gain
A_16_P18281215	8	38185.9	8p12	BAG4	9530	0.75	0.171875	4.41999e-08	3.33369e-05	0.3125	0.03125	0.000221782	0.0768236	0.15625	0.21875	0.840297	1	0.03125	0.03125	0.708399	1	Gain
A_16_P01900447	8	38195.5	8p12			0.75	0.1875	1.16083e-07	3.88237e-05	0.3125	0.03125	0.000221782	0.0768236	0.15625	0.21875	0.840297	1	0.03125	0.03125	0.708399	1	Gain
A_16_P18281252,A_16_P01900470	8	38209.607-38218.898	8p12	DDHD2	23259	0.75	0.1875	1.16083e-07	3.88237e-05	0.3125	0.03125	0.000221782	0.0768236	0.15625	0.21875	0.840297	1	0.03125	0.03125	0.708399	1	Gain
A_14_P200238,A_16_P01900482,A_16_P38372776,A_16_P18281314,A_14_P134341,A_14_P138390	8	38224.536-38242.499	8p12	DDHD2,PPAPDC1B	23259,84513	0.75	0.1875	1.16083e-07	3.88237e-05	0.3125	0.03125	0.000221782	0.0768236	0.15625	0.21875	0.840297	1	0.03125	0.03125	0.708399	1	Gain
A_14_P133716,A_14_P126567,A_16_P38372871	8	38245.104-38256.553	8p12	PPAPDC1B,WHSC1L1	84513,54904	0.75	0.1875	1.16083e-07	3.88237e-05	0.3125	0.03125	0.000221782	0.0768236	0.15625	0.21875	0.840297	1	0.03125	0.03125	0.708399	1	Gain
A_16_P01900549,A_14_P138155,A_16_P01900578,A_16_P38372973,A_16_P18281502,A_16_P18281535	8	38266.089-38313.929	8p12	WHSC1L1	54904	0.75	0.171875	4.41999e-08	3.33369e-05	0.3125	0.03125	0.000221782	0.0768236	0.15625	0.234375	0.877445	1	0.03125	0.046875	0.808735	1	Gain
A_14_P107950,A_16_P01900666,A_14_P139831,A_16_P18281653,A_16_P01900714,A_14_P109924,A_14_P131121,A_16_P01900741,A_16_P38373271,A_16_P01900777	8	38324.144-38400.701	8p12	WHSC1L1,LETM2,FGFR1	54904,137994,2260	0.71875	0.171875	2.11242e-07	4.1813e-05	0.28125	0.03125	0.00068948	0.121587	0.1875	0.234375	0.781642	1	0.0625	0.046875	0.542626	1	Gain
A_16_P18281808,A_14_P139342,A_14_P117830,A_14_P129719,A_14_P201152	8	38410.329-38447.632	8p12	FGFR1	2260	0.71875	0.171875	2.11242e-07	4.1813e-05	0.28125	0.03125	0.00068948	0.121587	0.1875	0.234375	0.781642	1	0.0625	0.046875	0.542626	1	Gain
A_16_P18281942	8	38458.9	8p12			0.71875	0.15625	7.90543e-08	3.33369e-05	0.28125	0.03125	0.00068948	0.121587	0.1875	0.234375	0.781642	1	0.0625	0.046875	0.542626	1	Gain
A_16_P18281971,A_16_P01900899,A_16_P18282015,A_16_P18282031,A_16_P01900931,A_16_P18282057,A_16_P18282067,A_16_P18282089,A_16_P38373733,A_16_P01901047,A_16_P01901075	8	38470.767-38625.818	8p12-8p11.23	FLJ43582		0.71875	0.140625	2.76481e-08	3.33369e-05	0.28125	0.015625	0.000164862	0.0768236	0.1875	0.234375	0.781642	1	0.0625	0.046875	0.542626	1	Gain
A_16_P01901103,A_14_P139732	8	38647.623-38667.707	8p11.23			0.6875	0.140625	1.30461e-07	3.93282e-05	0.28125	0.015625	0.000164862	0.0768236	0.1875	0.234375	0.781642	1	0.0625	0.046875	0.542626	1	Gain
A_16_P18282430,A_14_P114182	8	38687.879-38703.881	8p11.23			0.65625	0.140625	5.6161e-07	4.97732e-05	0.25	0.015625	0.000540838	0.102855	0.21875	0.234375	0.660929	1	0.0625	0.046875	0.542626	1	Gain
A_14_P132145,A_16_P01901201,A_16_P18282520,A_16_P01901224,A_14_P121035,A_16_P18282572	8	38706.689-38750.609	8p11.23			0.65625	0.140625	5.6161e-07	4.97732e-05	0.21875	0.015625	0.00170386	0.170368	0.21875	0.234375	0.660929	1	0.0625	0.046875	0.542626	1	Gain
A_16_P18282597	8	38759.3	8p11.23			0.65625	0.140625	5.6161e-07	4.97732e-05	0.21875	0	0.00028239	0.0782542	0.21875	0.234375	0.660929	1	0.0625	0.046875	0.542626	1	Gain
A_16_P01901278,A_16_P18282667,A_16_P18282692,A_16_P18282725,A_16_P18282743,A_16_P01901351,A_14_P125686,A_16_P01901381,A_16_P18282845,A_16_P18282857,A_16_P18282880,A_16_P18282926,A_16_P01901455,A_16_P18282951,A_16_P18282986	8	38771.466-38906.637	8p11.23	TACC1	6867	0.65625	0.140625	5.6161e-07	4.97732e-05	0.21875	0	0.00028239	0.0782542	0.21875	0.234375	0.660929	1	0.0625	0.046875	0.542626	1	Gain
A_16_P01901500,A_16_P18283032	8	38916.365-38922.248	8p11.23			0.625	0.140625	2.22153e-06	0.000111065	0.21875	0	0.00028239	0.0782542	0.21875	0.234375	0.660929	1	0.0625	0.046875	0.542626	1	Gain
A_16_P18283060	8	38931.9	8p11.23			0.625	0.140625	2.22153e-06	0.000111065	0.21875	0	0.00028239	0.0782542	0.21875	0.234375	0.660929	1	0.0625	0.046875	0.542626	1	Gain
A_16_P18283071	8	38936.9	8p11.23			0.625	0.140625	2.22153e-06	0.000111065	0.21875	0	0.00028239	0.0782542	0.21875	0.234375	0.660929	1	0.0625	0.046875	0.542626	1	Gain
A_16_P18283089	8	38944.7	8p11.23			0.625	0.140625	2.22153e-06	0.000111065	0.21875	0	0.00028239	0.0782542	0.21875	0.234375	0.660929	1	0.0625	0.046875	0.542626	1	Gain
A_16_P18283128,A_14_P202184,A_14_P125091,A_14_P126097,A_14_P135040,A_14_P127750,A_16_P38374773,A_16_P18283204,A_14_P100052,A_16_P18283241,A_16_P18283265,A_16_P18283282,A_14_P122599	8	38955.914-39018.63	8p11.23	HTRA4,TM2D2,ADAM9	203100,83877,8754	0.625	0.140625	2.22153e-06	0.000111065	0.21875	0	0.00028239	0.0782542	0.21875	0.234375	0.660929	1	0.0625	0.046875	0.542626	1	Gain
A_16_P18283301,A_16_P01901676,A_16_P18283323,A_16_P38374942	8	39032.338-39058.522	8p11.23	ADAM9	8754	0.625	0.140625	2.22153e-06	0.000111065	0.1875	0	0.000977502	0.13544	0.21875	0.234375	0.660929	1	0.0625	0.046875	0.542626	1	Gain
A_14_P104362,A_16_P18283365,A_16_P18283378	8	39067.987-39080.885	8p11.23	ADAM9	8754	0.625	0.140625	2.22153e-06	0.000111065	0.15625	0	0.00329455	0.219966	0.21875	0.234375	0.660929	1	0.0625	0.046875	0.542626	1	Gain
A_16_P38375013	8	39094.8	8p11.23	ADAM32	203102	0.625	0.140625	2.22153e-06	0.000111065	0.15625	0	0.00329455	0.219966	0.21875	0.234375	0.660929	1	0.0625	0.046875	0.542626	1	Gain
A_16_P18283408,A_14_P117129,A_16_P01901757,A_16_P18283482,A_16_P18283486,A_16_P18283500,A_16_P18283501	8	39111.331-39184.01	8p11.23	ADAM32	203102	0.625	0.140625	2.22153e-06	0.000111065	0.1875	0	0.000977502	0.13544	0.21875	0.234375	0.660929	1	0.0625	0.046875	0.542626	1	Gain
A_14_P101385,A_16_P18283511,A_16_P18283526,A_16_P18283542,A_14_P105280	8	39187.8-39222.775	8p11.23	ADAM32	203102	0.625	0.15625	5.54138e-06	0.000209945	0.1875	0	0.000977502	0.13544	0.21875	0.21875	0.596878	1	0.0625	0.046875	0.542626	1	Gain
A_16_P01901806,A_16_P18283569,A_16_P18283581,A_16_P18283597,A_14_P125405	8	39233.926-39261.556	8p11.23	ADAM32	203102	0.59375	0.15625	1.93315e-05	0.000589612	0.15625	0	0.00329455	0.219966	0.25	0.21875	0.459624	1	0.0625	0.046875	0.542626	1	Gain
A_16_P18283625,A_16_P18283626	8	39268.591-39281.207	8p11.23			0.59375	0.15625	1.93315e-05	0.000589612	0.15625	0	0.00329455	0.219966	0.25	0.21875	0.459624	1	0.0625	0.046875	0.542626	1	Gain
A_16_P01901850,A_14_P117875,A_16_P18283680,A_16_P18283683,A_16_P18283695,A_16_P18283700	8	39288.659-39323.411	8p11.23			0.59375	0.15625	1.93315e-05	0.000589612	0.1875	0	0.000977502	0.13544	0.25	0.21875	0.459624	1	0.0625	0.046875	0.542626	1	Gain
A_16_P38375339	8	39333.9	8p11.23			0.59375	0.140625	8.12153e-06	0.000300652	0.1875	0	0.000977502	0.13544	0.25	0.234375	0.527633	1	0.0625	0.046875	0.542626	1	Gain
A_16_P18283709,A_16_P38375376	8	39341.524-39356.595	8p11.23			0.59375	0.15625	1.93315e-05	0.000589612	0.1875	0	0.000977502	0.13544	0.25	0.234375	0.527633	1	0.0625	0.046875	0.542626	1	Gain
A_16_P18283787,A_16_P18283790,A_16_P38375460	8	39394.294-39418.739	8p11.23			0.75	0.46875	0.00749792	0.030607	0.3125	0.15625	0.0674455	1	0.125	0.1875	0.857323	1	0.03125	0.03125	0.708399	1	Gain
A_16_P01901963,A_16_P18283840,A_16_P38375505,A_16_P18283857,A_16_P38375541	8	39428.746-39457.65	8p11.23			0.75	0.46875	0.00749792	0.030607	0.34375	0.15625	0.0353283	0.676559	0.125	0.1875	0.857323	1	0.03125	0.03125	0.708399	1	Gain
A_16_P01901998,A_16_P38375568	8	39464.577-39470.226	8p11.23			0.75	0.46875	0.00749792	0.030607	0.34375	0.140625	0.0222435	0.511232	0.125	0.1875	0.857323	1	0.03125	0.03125	0.708399	1	Gain
A_16_P38375569	8	39476	8p11.23			0.75	0.453125	0.0050206	0.0244751	0.34375	0.140625	0.0222435	0.511232	0.125	0.1875	0.857323	1	0.03125	0.03125	0.708399	1	Gain
A_16_P18283919	8	39482	8p11.23			0.75	0.453125	0.0050206	0.0244751	0.34375	0.140625	0.0222435	0.511232	0.125	0.1875	0.857323	1	0.03125	0.03125	0.708399	1	Gain
A_16_P18283925	8	39488.3	8p11.23			0.75	0.421875	0.00212356	0.0134529	0.34375	0.125	0.0132031	0.368923	0.125	0.1875	0.857323	1	0.03125	0.03125	0.708399	1	Gain
A_16_P01902028	8	39493.9	8p11.23			0.75	0.421875	0.00212356	0.0134529	0.34375	0.125	0.0132031	0.368923	0.125	0.1875	0.857323	1	0.03125	0.03125	0.708399	1	Gain
A_16_P38375622	8	39499.8	8p11.23			0.75	0.40625	0.00133946	0.0105793	0.34375	0.125	0.0132031	0.368923	0.125	0.1875	0.857323	1	0.03125	0.03125	0.708399	1	Gain
A_16_P38375629	8	39505.3	8p11.22			0.71875	0.40625	0.00350357	0.018931	0.3125	0.125	0.0281912	0.643356	0.125	0.1875	0.857323	1	0.03125	0.03125	0.708399	1	Gain
A_16_P01902042,A_16_P18284005,A_16_P18284036,A_14_P116825	8	39511.632-39561.022	8p11.22			0.59375	0.140625	8.12153e-06	0.000300652	0.1875	0	0.000977502	0.13544	0.25	0.234375	0.527633	1	0.0625	0.046875	0.542626	1	Gain
A_16_P38375742,A_14_P119627	8	39571.962-39586.203	8p11.22	ADAM18	8749	0.625	0.125	8.2699e-07	5.72927e-05	0.1875	0	0.000977502	0.13544	0.21875	0.234375	0.660929	1	0.0625	0.046875	0.542626	1	Gain
A_16_P18284100,A_16_P18284104	8	39599.448-39605.695	8p11.22	ADAM18	8749	0.625	0.109375	2.8269e-07	4.94161e-05	0.1875	0	0.000977502	0.13544	0.21875	0.234375	0.660929	1	0.0625	0.046875	0.542626	1	Gain
A_14_P117069,A_16_P01902135,A_16_P18284141,A_16_P18284155,A_14_P120386,A_16_P01902170,A_16_P18284200,A_14_P133089,A_16_P18284225	8	39613.972-39676.323	8p11.22	ADAM18	8749	0.625	0.109375	2.8269e-07	4.94161e-05	0.1875	0	0.000977502	0.13544	0.21875	0.234375	0.660929	1	0.0625	0.046875	0.542626	1	Gain
A_16_P38375925,A_16_P18284254,A_14_P106773,A_16_P18284270,A_16_P38375974,A_16_P01902229,A_16_P38376008,A_16_P18284330	8	39683.393-39737.885	8p11.22	ADAM18,ADAM2	8749,2515	0.65625	0.109375	6.49705e-08	3.33369e-05	0.1875	0	0.000977502	0.13544	0.1875	0.234375	0.781642	1	0.0625	0.046875	0.542626	1	Gain
A_16_P38376049,A_16_P18284380,A_14_P128780,A_16_P38376104,A_16_P01902296,A_16_P18284424,A_14_P100359,A_16_P18284448,A_16_P01902329	8	39746.249-39813.797	8p11.22	ADAM2	2515	0.65625	0.09375	1.91348e-08	3.33369e-05	0.1875	0	0.000977502	0.13544	0.1875	0.234375	0.781642	1	0.0625	0.046875	0.542626	1	Gain
A_16_P18284480	8	39824.6	8p11.22			0.625	0.09375	8.7464e-08	3.39325e-05	0.1875	0	0.000977502	0.13544	0.1875	0.234375	0.781642	1	0.0625	0.046875	0.542626	1	Gain
A_16_P01902345,A_16_P01902359	8	39841.148-39870.841	8p11.22			0.625	0.09375	8.7464e-08	3.39325e-05	0.1875	0	0.000977502	0.13544	0.1875	0.234375	0.781642	1	0.0625	0.046875	0.542626	1	Gain
A_16_P18284536,A_14_P103339,A_16_P18284568,A_14_P107585,A_16_P01902407,A_16_P38376345,A_16_P38376353,A_16_P38376381,A_16_P18284677	8	39877.982-39943.856	8p11.22-8p11.21	INDO	3620	0.625	0.109375	2.8269e-07	4.94161e-05	0.1875	0	0.000977502	0.13544	0.1875	0.234375	0.781642	1	0.0625	0.046875	0.542626	1	Gain
A_14_P137456,A_16_P38376412,A_16_P38376430,A_16_P38376459,A_16_P18284749,A_14_P137032,A_16_P38376528,A_14_P103041	8	39950.926-40018.285	8p11.21			0.625	0.125	8.2699e-07	5.72927e-05	0.1875	0.015625	0.00514818	0.219966	0.1875	0.234375	0.781642	1	0.0625	0.046875	0.542626	1	Gain
A_16_P18284868	8	40048	8p11.21			0.625	0.125	8.2699e-07	5.72927e-05	0.1875	0.015625	0.00514818	0.219966	0.1875	0.234375	0.781642	1	0.0625	0.046875	0.542626	1	Gain
A_16_P38376668	8	40077.1	8p11.21			0.625	0.125	8.2699e-07	5.72927e-05	0.1875	0.015625	0.00514818	0.219966	0.1875	0.234375	0.781642	1	0.0625	0.046875	0.542626	1	Gain
A_16_P18284988,A_16_P18285016,A_16_P38376765,A_16_P01902658,A_16_P01902668,A_14_P102795	8	40094.752-40131.47	8p11.21	C8orf4	56892	0.625	0.125	8.2699e-07	5.72927e-05	0.1875	0.015625	0.00514818	0.219966	0.1875	0.234375	0.781642	1	0.0625	0.046875	0.542626	1	Gain
A_16_P18285088,A_16_P18285116,A_16_P18285161	8	40137.595-40161.956	8p11.21			0.625	0.140625	2.22153e-06	0.000111065	0.1875	0.015625	0.00514818	0.219966	0.1875	0.21875	0.728852	1	0.0625	0.046875	0.542626	1	Gain
A_14_P136294,A_16_P18285389,A_16_P18285457,A_16_P38377248,A_16_P18285595,A_16_P18285712	8	40208.325-40395.675	8p11.21			0.625	0.140625	2.22153e-06	0.000111065	0.1875	0.015625	0.00514818	0.219966	0.1875	0.21875	0.728852	1	0.0625	0.046875	0.542626	1	Gain
A_16_P01903084,A_16_P01903155,A_16_P01903187,A_16_P01903197,A_14_P109005,A_16_P01903240	8	40419.717-40515.292	8p11.21	ZMAT4	79698	0.625	0.140625	2.22153e-06	0.000111065	0.1875	0.015625	0.00514818	0.219966	0.1875	0.21875	0.728852	1	0.0625	0.046875	0.542626	1	Gain
A_16_P38377770,A_16_P01903264,A_16_P38377794,A_16_P18286083,A_16_P18286109,A_16_P18286145,A_16_P18286158	8	40528.296-40586.889	8p11.21	ZMAT4	79698	0.625	0.15625	5.54138e-06	0.000209945	0.1875	0.015625	0.00514818	0.219966	0.1875	0.21875	0.728852	1	0.0625	0.046875	0.542626	1	Gain
A_16_P38377914	8	40597.6	8p11.21	ZMAT4	79698	0.625	0.15625	5.54138e-06	0.000209945	0.1875	0.015625	0.00514818	0.219966	0.1875	0.21875	0.728852	1	0.0625	0.046875	0.542626	1	Gain
A_14_P124576,A_16_P18286251,A_16_P18286262,A_14_P115449,A_16_P38378046,A_16_P01903444,A_16_P18286370,A_16_P38378119,A_16_P18286411,A_16_P18286436,A_16_P01903512,A_16_P18286502,A_16_P01903550	8	40608.362-40727.493	8p11.21	ZMAT4	79698	0.625	0.171875	1.29493e-05	0.000414506	0.1875	0.03125	0.0154811	0.368923	0.1875	0.203125	0.668672	1	0.0625	0.03125	0.407391	1	Gain
A_16_P01903558,A_14_P111904,A_16_P01903594,A_16_P01903603,A_16_P01903612,A_16_P18286648,A_16_P38378397,A_14_P111593,A_16_P01903683	8	40735.558-40817.528	8p11.21	ZMAT4	79698	0.65625	0.171875	3.58683e-06	0.000173078	0.1875	0.03125	0.0154811	0.368923	0.1875	0.203125	0.668672	1	0.0625	0.03125	0.407391	1	Gain
A_16_P18286774	8	40823.5	8p11.21	ZMAT4	79698	0.65625	0.1875	8.26807e-06	0.000304913	0.1875	0.03125	0.0154811	0.368923	0.1875	0.203125	0.668672	1	0.0625	0.03125	0.407391	1	Gain
A_16_P01903707,A_16_P18286809,A_16_P01903730,A_16_P01903748	8	40832.253-40855.073	8p11.21	ZMAT4	79698	0.6875	0.1875	2.19626e-06	0.000111065	0.1875	0.03125	0.0154811	0.368923	0.15625	0.203125	0.795132	1	0.03125	0.03125	0.708399	1	Gain
A_16_P01903760	8	40863.3	8p11.21	ZMAT4	79698	0.6875	0.1875	2.19626e-06	0.000111065	0.1875	0.03125	0.0154811	0.368923	0.15625	0.203125	0.795132	1	0.03125	0.03125	0.708399	1	Gain
A_16_P38378621	8	40870.6	8p11.21	ZMAT4	79698	0.6875	0.171875	9.11836e-07	6.09924e-05	0.1875	0.03125	0.0154811	0.368923	0.15625	0.203125	0.795132	1	0.03125	0.03125	0.708399	1	Gain
A_16_P18286926	8	40879.5	8p11.21			0.6875	0.171875	9.11836e-07	6.09924e-05	0.1875	0.03125	0.0154811	0.368923	0.125	0.203125	0.892989	1	0.03125	0.03125	0.708399	1	Gain
A_16_P01903813,A_16_P18287037	8	40895.468-40921.579	8p11.21			0.6875	0.15625	3.56648e-07	4.94161e-05	0.1875	0.03125	0.0154811	0.368923	0.125	0.21875	0.920948	1	0.03125	0.03125	0.708399	1	Gain
A_16_P01903874	8	40955.6	8p11.21			0.6875	0.15625	3.56648e-07	4.94161e-05	0.1875	0.03125	0.0154811	0.368923	0.125	0.203125	0.892989	1	0.03125	0.03125	0.708399	1	Gain
A_16_P18287151	8	40987	8p11.21			0.6875	0.15625	3.56648e-07	4.94161e-05	0.1875	0.03125	0.0154811	0.368923	0.125	0.203125	0.892989	1	0.03125	0.03125	0.708399	1	Gain
A_14_P100281,A_16_P01903990	8	41025.13-41074.444	8p11.21			0.6875	0.15625	3.56648e-07	4.94161e-05	0.1875	0.03125	0.0154811	0.368923	0.125	0.203125	0.892989	1	0.03125	0.03125	0.708399	1	Gain
A_16_P01904020,A_16_P01904063	8	41096.124-41131.457	8p11.21			0.65625	0.15625	1.46702e-06	9.06284e-05	0.21875	0.03125	0.00577442	0.245641	0.125	0.203125	0.892989	1	0.03125	0.03125	0.708399	1	Gain
A_16_P18287480	8	41160	8p11.21			0.6875	0.171875	9.11836e-07	6.09924e-05	0.25	0.03125	0.00204474	0.192543	0.09375	0.1875	0.937264	1	0.03125	0.03125	0.708399	1	Gain
A_16_P01904158,A_14_P201219,A_14_P139803,A_16_P18287655,A_16_P01904229,A_16_P18287703,A_16_P18287723,A_16_P01904268,A_14_P117423,A_16_P18287785,A_16_P01904302,A_16_P01904318	8	41210.926-41303.597	8p11.21	SFRP1	6422	0.6875	0.1875	2.19626e-06	0.000111065	0.25	0.03125	0.00204474	0.192543	0.09375	0.1875	0.937264	1	0.03125	0.03125	0.708399	1	Gain
A_16_P01904353	8	41320.9	8p11.21			0.6875	0.1875	2.19626e-06	0.000111065	0.25	0.03125	0.00204474	0.192543	0.09375	0.1875	0.937264	1	0.03125	0.03125	0.708399	1	Gain
A_16_P18287911	8	41347.6	8p11.21			0.6875	0.1875	2.19626e-06	0.000111065	0.25	0.015625	0.000540838	0.102855	0.09375	0.1875	0.937264	1	0.03125	0.03125	0.708399	1	Gain
A_16_P18287947,A_16_P18288007	8	41370.754-41390.881	8p11.21			0.6875	0.1875	2.19626e-06	0.000111065	0.25	0.015625	0.000540838	0.102855	0.09375	0.1875	0.937264	1	0.03125	0.03125	0.708399	1	Gain
A_14_P104514,A_16_P18288112	8	41413.988-41447.097	8p11.21			0.6875	0.1875	2.19626e-06	0.000111065	0.21875	0.015625	0.00170386	0.170368	0.09375	0.1875	0.937264	1	0.03125	0.03125	0.708399	1	Gain
A_16_P18288134,A_14_P121432,A_16_P01904513,A_16_P38379913,A_16_P18288214	8	41456.565-41486.211	8p11.21	GOLGA7	51125	0.6875	0.1875	2.19626e-06	0.000111065	0.21875	0.015625	0.00170386	0.170368	0.09375	0.1875	0.937264	1	0.03125	0.03125	0.708399	1	Gain
A_16_P18288244,A_14_P107136,A_16_P38380015,A_16_P38380040	8	41496.027-41524.637	8p11.21	GINS4	84296	0.6875	0.1875	2.19626e-06	0.000111065	0.21875	0.015625	0.00170386	0.170368	0.09375	0.1875	0.937264	1	0.03125	0.03125	0.708399	1	Gain
A_16_P18288324,A_16_P38380073,A_16_P01904612,A_14_P103104,A_16_P01904632,A_16_P18288421,A_14_P105629,A_14_P136101,A_16_P01904707,A_16_P01904714,A_14_P117241	8	41529.124-41622.771	8p11.21	AGPAT6	137964	0.6875	0.1875	2.19626e-06	0.000111065	0.21875	0.015625	0.00170386	0.170368	0.09375	0.1875	0.937264	1	0.03125	0.03125	0.708399	1	Gain
A_16_P01904735,A_14_P123357,A_16_P01904748,A_16_P01904752,A_16_P18288604,A_16_P18288614,A_16_P18288634	8	41628.441-41649.871	8p11.21	ANK1	286	0.6875	0.171875	9.11836e-07	6.09924e-05	0.21875	0.015625	0.00170386	0.170368	0.09375	0.203125	0.955712	1	0.03125	0.03125	0.708399	1	Gain
A_16_P18288647,A_16_P18288660	8	41658.002-41662.031	8p11.21	ANK1	286	0.6875	0.171875	9.11836e-07	6.09924e-05	0.21875	0.015625	0.00170386	0.170368	0.125	0.203125	0.892989	1	0.03125	0.03125	0.708399	1	Gain
A_16_P01904800,A_14_P104358,A_16_P18288763,A_14_P139414,A_16_P01904910,A_16_P18288870,A_16_P01904931,A_16_P01904946,A_16_P18288953,A_16_P18288978,A_14_P133629,A_16_P18289027,A_16_P01905026	8	41666.173-41803.598	8p11.21	ANK1	286	0.6875	0.1875	2.19626e-06	0.000111065	0.21875	0.015625	0.00170386	0.170368	0.125	0.1875	0.857323	1	0.03125	0.03125	0.708399	1	Gain
A_16_P01905042,A_16_P18289105,A_16_P01905079	8	41813.726-41836.565	8p11.21			0.6875	0.1875	2.19626e-06	0.000111065	0.21875	0.015625	0.00170386	0.170368	0.09375	0.1875	0.937264	1	0.03125	0.03125	0.708399	1	Gain
A_14_P104691,A_16_P01905154	8	41854.796-41878.081	8p11.21			0.6875	0.1875	2.19626e-06	0.000111065	0.21875	0.015625	0.00170386	0.170368	0.09375	0.1875	0.937264	1	0.03125	0.03125	0.708399	1	Gain
A_16_P18289295,A_16_P18289302,A_16_P38381095,A_14_P112919,A_14_P133099,A_16_P18289382,A_16_P18289407,A_16_P38381218,A_16_P38381249,A_14_P103879,A_16_P38381317,A_16_P01905313,A_16_P18289559,A_16_P18289572,A_16_P01905347,A_14_P103396	8	41887.364-42025.825	8p11.21	MYST3	7994	0.6875	0.203125	5.0137e-06	0.000209945	0.21875	0.015625	0.00170386	0.170368	0.09375	0.171875	0.912359	1	0.03125	0.03125	0.708399	1	Gain
A_16_P18289644,A_16_P18289663,A_16_P01905392,A_16_P38381513,A_16_P18289757,A_16_P18289787,A_16_P18289797	8	42031.31-42123.757	8p11.21			0.6875	0.203125	5.0137e-06	0.000209945	0.25	0.015625	0.000540838	0.102855	0.09375	0.171875	0.912359	1	0.03125	0.03125	0.708399	1	Gain
A_16_P38381616,A_14_P121267,A_16_P38381649,A_16_P01905496,A_14_P116435	8	42131.256-42152.216	8p11.21	AP3M2,PLAT	10947,5327	0.6875	0.203125	5.0137e-06	0.000209945	0.25	0.015625	0.000540838	0.102855	0.09375	0.171875	0.912359	1	0.03125	0.03125	0.708399	1	Gain
A_16_P18289886	8	42156.9	8p11.21	PLAT	5327	0.6875	0.203125	5.0137e-06	0.000209945	0.25	0.015625	0.000540838	0.102855	0.09375	0.171875	0.912359	1	0.03125	0.03125	0.708399	1	Gain
A_16_P18289907	8	42166.9	8p11.21	PLAT	5327	0.6875	0.21875	1.09026e-05	0.000363383	0.25	0.015625	0.000540838	0.102855	0.09375	0.171875	0.912359	1	0.03125	0.03125	0.708399	1	Gain
A_14_P105551,A_16_P01905569,A_16_P18290008,A_16_P01905600,A_16_P18290054,A_16_P18290063,A_16_P18290093,A_16_P18290121,A_16_P01905654,A_16_P18290154,A_14_P118990,A_16_P18290214,A_16_P18290245,A_16_P01905728,A_14_P101242,A_14_P109786,A_16_P01905762	8	42175.38-42333.867	8p11.21	PLAT,IKBKB,POLB	5327,3551,5423	0.6875	0.21875	1.09026e-05	0.000363383	0.25	0.015625	0.000540838	0.102855	0.0625	0.171875	0.970708	1	0	0.03125	1	1	Gain
A_14_P109302,A_16_P18290331,A_14_P115835,A_14_P105993,A_16_P01905815,A_16_P18290403,A_16_P01905826,A_14_P125826	8	42337.742-42374.164	8p11.21	POLB,DKK4,VDAC3	5423,27121,7419	0.65625	0.21875	3.76704e-05	0.00100375	0.25	0.015625	0.000540838	0.102855	0.09375	0.171875	0.912359	1	0	0.03125	1	1	Gain
A_16_P18290443,A_16_P01905856,A_16_P01905875,A_16_P38382370,A_16_P18290516	8	42379.393-42406.908	8p11.21	VDAC3,SLC20A2	7419,6575	0.65625	0.203125	1.80764e-05	0.000565558	0.25	0.015625	0.000540838	0.102855	0.09375	0.171875	0.912359	1	0	0.03125	1	1	Gain
A_14_P111038,A_16_P38382428,A_16_P38382447,A_16_P38382474,A_14_P117507,A_16_P01905969,A_16_P01905982,A_16_P18290674,A_16_P18290697,A_14_P139846,A_16_P01906028,A_16_P18290759,A_16_P38382656,A_16_P38382668	8	42416.27-42513.431	8p11.21	SLC20A2	6575	0.65625	0.203125	1.80764e-05	0.000565558	0.28125	0.015625	0.000164862	0.0768236	0.09375	0.171875	0.912359	1	0	0.03125	1	1	Gain
A_14_P112933,A_14_P201925,A_16_P18290826	8	42520.802-42527.153	8p11.21	C8orf40	114926	0.65625	0.203125	1.80764e-05	0.000565558	0.25	0.015625	0.000540838	0.102855	0.09375	0.171875	0.912359	1	0	0.03125	1	1	Gain
A_16_P38382727,A_16_P18290869,A_16_P18290898,A_16_P18290970,A_16_P18291023	8	42532.911-42637.263	8p11.21			0.65625	0.203125	1.80764e-05	0.000565558	0.25	0.015625	0.000540838	0.102855	0.09375	0.171875	0.912359	1	0	0.03125	1	1	Gain
A_16_P01906202,A_16_P01906209,A_14_P107689	8	42651.517-42671.789	8p11.21	CHRNB3	1142	0.625	0.203125	5.97617e-05	0.00140687	0.1875	0.015625	0.00514818	0.219966	0.09375	0.171875	0.912359	1	0	0.03125	1	1	Gain
A_16_P01906242,A_16_P18291135,A_16_P01906268,A_14_P135694,A_16_P18291196,A_16_P38383104,A_16_P38383111,A_16_P01906305,A_16_P01906311,A_14_P101494,A_16_P38383166	8	42683.696-42747.657	8p11.21	CHRNB3,CHRNA6	1142,8973	0.625	0.21875	0.000119312	0.00225577	0.1875	0.015625	0.00514818	0.219966	0.09375	0.15625	0.879332	1	0	0.015625	1	1	Gain
A_16_P18291284,A_16_P18291307,A_16_P38383222,A_16_P01906369,A_14_P127108,A_14_P108269,A_16_P18291379,A_16_P18291397,A_16_P18291420	8	42763.919-42843.988	8p11.21	THAP1,RNF170	55145,8179	0.625	0.21875	0.000119312	0.00225577	0.15625	0.015625	0.0148798	0.368923	0.09375	0.15625	0.879332	1	0	0.015625	1	1	Gain
A_14_P131038,A_14_P120177	8	42849.127-42866.053	8p11.21	RNF170	81790	0.625	0.21875	0.000119312	0.00225577	0.15625	0.015625	0.0148798	0.368923	0.0625	0.15625	0.95665	1	0	0.015625	1	1	Gain
A_16_P38383395,A_16_P18291519,A_16_P18291536	8	42874.604-42899.872	8p11.21	HOOK3	84376	0.59375	0.21875	0.000348352	0.00452905	0.125	0.015625	0.0409465	0.676559	0.0625	0.15625	0.95665	1	0	0.015625	1	1	Gain
A_16_P18291559,A_16_P38383496,A_16_P01906525	8	42917.603-42933.572	8p11.21	HOOK3	84376	0.59375	0.21875	0.000348352	0.00452905	0.15625	0.015625	0.0148798	0.368923	0.0625	0.15625	0.95665	1	0	0.015625	1	1	Gain
A_14_P114162,A_16_P18291629,A_16_P18291662,A_14_P125174,A_16_P01906585,A_16_P38383633,A_16_P38383654,A_16_P18291760	8	42940.76-43002.228	8p11.21	HOOK3	84376	0.59375	0.21875	0.000348352	0.00452905	0.15625	0.015625	0.0148798	0.368923	0.0625	0.15625	0.95665	1	0	0.015625	1	1	Gain
A_16_P01906629,A_16_P18291780,A_16_P18291783,A_16_P18291797,A_16_P18291808,A_16_P18291828	8	43008.472-43046.416	8p11.21	FNTA	2339	0.59375	0.21875	0.000348352	0.00452905	0.15625	0.015625	0.0148798	0.368923	0.0625	0.171875	0.970708	1	0	0.015625	1	1	Gain
A_14_P110051,A_14_P117876,A_16_P18291873,A_16_P18291882,A_16_P18291893,A_16_P18291895,A_14_P114774,A_16_P18291915,A_16_P01906706,A_16_P18291954,A_16_P38383905,A_16_P18291989,A_14_P112497,A_14_P104160,A_14_P110068,A_14_P200672,A_16_P18292099	8	43051.243-43192.308	8p11.21	FNTA,FLJ23356	2339	0.59375	0.21875	0.000348352	0.00452905	0.15625	0.015625	0.0148798	0.368923	0.0625	0.171875	0.970708	1	0	0.015625	1	1	Gain
A_16_P18292125,A_16_P18292168	8	43202.274-43229.651	8p11.1			0.59375	0.21875	0.000348352	0.00452905	0.15625	0.015625	0.0148798	0.368923	0.0625	0.15625	0.95665	1	0	0.015625	1	1	Gain
A_16_P01906849	8	43245.7	8p11.1			0.59375	0.21875	0.000348352	0.00452905	0.15625	0.015625	0.0148798	0.368923	0.0625	0.15625	0.95665	1	0	0.015625	1	1	Gain
A_16_P18292217,A_16_P18292247,A_16_P01906905,A_16_P01906920,A_16_P01906926,A_16_P01906933,A_16_P18292354,A_16_P18292361,A_16_P18292370,A_16_P18292372,A_16_P01906950	8	43254.441-43385.428	8p11.1	POTE8		0.59375	0.21875	0.000348352	0.00452905	0.15625	0.015625	0.0148798	0.368923	0.0625	0.140625	0.936605	1	0	0.015625	1	1	Gain
A_16_P38384368,A_16_P18292471,A_16_P38384463	8	43419.507-43478.243	8p11.1			0.59375	0.21875	0.000348352	0.00452905	0.15625	0.015625	0.0148798	0.368923	0.0625	0.125	0.908442	1	0	0.015625	1	1	Gain
A_16_P01907056	8	43515.9	8p11.1			0.5625	0.21875	0.000941775	0.00817019	0.15625	0.015625	0.0148798	0.368923	0.0625	0.125	0.908442	1	0	0.015625	1	1	Gain
A_16_P18292593	8	43647.1	8p11.1			0.53125	0.21875	0.00236599	0.0142901	0.09375	0.015625	0.106383	1	0.0625	0.125	0.908442	1	0	0.015625	1	1	Gain
A_14_P133856	8	47062.1	8q11.1			0.53125	0.25	0.0064517	0.0272777	0.0625	0.015625	0.256887	1	0.0625	0.09375	0.816705	1	0	0.015625	1	1	Gain
A_16_P38384603	8	47575.7	8q11.1			0.53125	0.265625	0.0101072	0.0389126	0.0625	0.03125	0.407391	1	0.0625	0.09375	0.816705	1	0	0.015625	1	1	Gain
A_16_P01907122,A_16_P01907139,A_16_P18292805,A_16_P01907173,A_16_P38384803,A_16_P01907194,A_16_P38384874,A_16_P01907225	8	47609.102-47792.881	8q11.1			0.5625	0.265625	0.004565	0.0226244	0.0625	0.03125	0.407391	1	0.03125	0.09375	0.947881	1	0	0.015625	1	1	Gain
A_16_P18292971,A_16_P38384973,A_16_P18293032,A_16_P18293042,A_16_P01907301,A_16_P01907341	8	47822.793-47958.337	8q11.1			0.5625	0.265625	0.004565	0.0226244	0.0625	0.03125	0.407391	1	0.03125	0.09375	0.947881	1	0	0.015625	1	1	Gain
A_16_P01907372,A_16_P01907398,A_16_P01907405,A_16_P18293277,A_16_P38385264,A_16_P38385302,A_14_P112999,A_16_P01907504,A_16_P18293459,A_16_P01907552,A_16_P18293527,A_16_P38385502,A_16_P38385511,A_16_P01907576,A_16_P01907587,A_16_P38385577,A_16_P01907615,A_16_P18293658,A_16_P18293661	8	47980.991-48248.163	8q11.1-8q11.21			0.53125	0.265625	0.0101072	0.0389126	0.0625	0.03125	0.407391	1	0.0625	0.09375	0.816705	1	0	0.015625	1	1	Gain
A_16_P38385627,A_16_P38385654,A_16_P18293719,A_16_P18293759,A_16_P18293762,A_16_P18293779,A_16_P38385747,A_16_P18293805,A_16_P01907713,A_16_P18293877,A_16_P18293903,A_16_P18293936,A_16_P01907769,A_14_P123664,A_16_P18293973,A_16_P18293993,A_16_P01907806,A_16_P18294030,A_16_P18294054,A_16_P18294057,A_16_P18294089,A_16_P18294110,A_16_P18294121,A_16_P18294137,A_16_P01907889	8	48312.482-48590.486	8q11.21			0.5625	0.265625	0.004565	0.0226244	0.0625	0.03125	0.407391	1	0.0625	0.09375	0.816705	1	0	0.015625	1	1	Gain
A_16_P18294180,A_16_P18294204,A_16_P18294213,A_16_P01907929,A_16_P18294250,A_16_P01907956,A_16_P18294287,A_16_P38386288,A_16_P18294349,A_16_P38386330,A_16_P01908024,A_16_P01908026,A_16_P18294421,A_16_P18294444,A_16_P18294454,A_16_P18294467,A_16_P01908081,A_14_P123508,A_16_P18294537,A_16_P18294570,A_16_P18294585,A_16_P18294595,A_16_P18294612,A_16_P18294621,A_16_P38386616,A_14_P200239,A_16_P0190820…	8	48599.047-49010.791	8q11.21	CEBPD,PRKDC	1052,731751	0.5625	0.25	0.00279622	0.0165571	0.0625	0.03125	0.407391	1	0.0625	0.09375	0.816705	1	0	0.015625	1	1	Gain
A_16_P18295101,A_16_P01908491,A_14_P118623,A_14_P102189,A_14_P118280,A_14_P134350,A_16_P01908534	8	49019.135-49055.375	8q11.21	PRKDC,MCM4	731751,4173,	0.5625	0.265625	0.004565	0.0226244	0.0625	0.03125	0.407391	1	0.0625	0.09375	0.816705	1	0	0.015625	1	1	Gain
A_16_P01908537,A_16_P18295204,A_16_P38387294,A_14_P114104,A_16_P18295244,A_16_P18295270,A_14_P200882	8	49066.803-49124.941	8q11.21	UBE2V2	7336	0.53125	0.265625	0.0101072	0.0389126	0.0625	0.03125	0.407391	1	0.0625	0.09375	0.816705	1	0	0.015625	1	1	Gain
A_16_P38387400	8	49140.6	8q11.21			0.53125	0.25	0.0064517	0.0272777	0.0625	0.03125	0.407391	1	0.0625	0.09375	0.816705	1	0	0.015625	1	1	Gain
A_16_P18295331,A_16_P18295354,A_16_P18295416,A_16_P01908687,A_16_P18295536,A_16_P18295594,A_16_P01908781,A_16_P01908850,A_14_P137315,A_16_P01908922,A_16_P01908964	8	49147.771-49492.701	8q11.21			0.53125	0.25	0.0064517	0.0272777	0.0625	0.03125	0.407391	1	0.0625	0.09375	0.816705	1	0	0.015625	1	1	Gain
A_16_P01909013,A_16_P18296104,A_16_P01909119,A_16_P18296263,A_16_P38388405,A_16_P01909210,A_16_P38388455,A_16_P38388471,A_16_P38388485,A_16_P18296400,A_16_P18296409	8	49516.886-49677.402	8q11.21			0.5	0.25	0.0138665	0.0482567	0.0625	0.03125	0.407391	1	0.0625	0.09375	0.816705	1	0	0.015625	1	1	Gain
A_16_P18316073,A_16_P18316115,A_14_P103447,A_16_P18316264,A_16_P38408693,A_16_P18316463,A_16_P01921194,A_16_P18316604,A_16_P38409014,A_16_P01921263,A_16_P38409032,A_16_P18316667,A_16_P18316697,A_16_P18316735,A_16_P38409132,A_16_P38409171,A_14_P116119,A_16_P01921392,A_16_P18316887,A_16_P18316931,A_16_P18316952,A_14_P111796,A_16_P38409376,A_14_P119379,A_16_P18317025,A_16_P38409437,A_16_P18317084,A_…	8	58794.577-59223.394	8q12.1	C8orf72		0.5625	0.28125	0.00721495	0.0298981	0.09375	0.03125	0.204538	1	0.125	0.078125	0.345048	1	0	0	1	1	Gain
A_16_P01921614,A_16_P01921629,A_16_P18317267,A_16_P01921682	8	59238.699-59293.571	8q12.1			0.59375	0.28125	0.0031517	0.0176798	0.09375	0.03125	0.204538	1	0.125	0.078125	0.345048	1	0	0	1	1	Gain
A_16_P38409810,A_16_P38409843,A_16_P01921783,A_16_P01921794,A_14_P109029,A_16_P38410035,A_16_P18317687,A_14_P135077,A_16_P38410127,A_14_P101864,A_14_P110428,A_16_P18317815,A_16_P18317830,A_16_P18317847,A_16_P18317862,A_16_P18317883,A_16_P18317895,A_14_P132194,A_16_P18317936,A_16_P38410377,A_16_P01922060,A_16_P18317981,A_16_P18318000,A_16_P01922093,A_16_P18318054,A_16_P18318064,A_14_P200240,A_16_P…	8	59333.285-59676.359	8q12.1	LOC137886,CYP7A1,SDCBP,NSMAF	1581,6386,8439	0.5625	0.28125	0.00721495	0.0298981	0.09375	0.03125	0.204538	1	0.125	0.078125	0.345048	1	0	0	1	1	Gain
A_16_P01922199,A_14_P125304,A_16_P38410691,A_16_P18318253,A_16_P18318277,A_14_P123219,A_16_P01922258,A_16_P01922268,A_16_P38410804,A_16_P38410864,A_16_P01922365,A_16_P01922394,A_16_P01922421	8	59682.922-59874.382	8q12.1	NSMAF	8439	0.5625	0.28125	0.00721495	0.0298981	0.09375	0.015625	0.106383	1	0.125	0.078125	0.345048	1	0	0	1	1	Gain
A_14_P201764,A_14_P128591,A_16_P18318672,A_16_P38411159,A_16_P01922501,A_16_P18318759,A_16_P18318790,A_16_P18318807,A_16_P38411292,A_16_P38411313,A_14_P110263,A_16_P38411388,A_16_P18318934,A_16_P38411428,A_16_P01922666,A_16_P18318989,A_14_P121832,A_16_P38411514,A_16_P18319057,A_16_P38411562,A_16_P18319120,A_16_P38411625,A_14_P103874,A_16_P18319188,A_16_P18319211,A_16_P01922837,A_16_P18319259,A_14…	8	59880.703-60206.118	8q12.1	TOX	9760	0.59375	0.28125	0.0031517	0.0176798	0.09375	0.015625	0.106383	1	0.125	0.078125	0.345048	1	0	0	1	1	Gain
A_16_P18319655,A_16_P18319729,A_16_P38412269,A_16_P01923201	8	60222.532-60312.698	8q12.1			0.59375	0.28125	0.0031517	0.0176798	0.09375	0.03125	0.204538	1	0.125	0.078125	0.345048	1	0	0	1	1	Gain
A_16_P18319896,A_16_P18319961,A_16_P18320075,A_16_P01923412,A_14_P122794,A_16_P38412788	8	60345.93-60504.38	8q12.1			0.59375	0.28125	0.0031517	0.0176798	0.09375	0.015625	0.106383	1	0.125	0.078125	0.345048	1	0	0	1	1	Gain
A_16_P38412826	8	60525.9	8q12.1			0.59375	0.296875	0.00502928	0.0244751	0.09375	0.015625	0.106383	1	0.125	0.078125	0.345048	1	0	0	1	1	Gain
A_16_P18320368,A_16_P18320437,A_16_P18320479,A_14_P129581,A_16_P18320592	8	60560.44-60679.334	8q12.1			0.59375	0.296875	0.00502928	0.0244751	0.09375	0.015625	0.106383	1	0.09375	0.078125	0.53626	1	0	0	1	1	Gain
A_16_P18320683	8	60710.2	8q12.1			0.59375	0.3125	0.00779709	0.0314706	0.09375	0.03125	0.204538	1	0.09375	0.078125	0.53626	1	0	0	1	1	Gain
A_16_P18320759,A_16_P18320877,A_16_P18320932,A_16_P18320976,A_16_P38413510,A_16_P18321056	8	60734.251-60895.61	8q12.1			0.59375	0.3125	0.00779709	0.0314706	0.09375	0.015625	0.106383	1	0.09375	0.078125	0.53626	1	0	0	1	1	Gain
A_14_P128848,A_16_P18321150,A_16_P18321217,A_16_P18321313	8	60942.453-61041.215	8q12.1			0.59375	0.3125	0.00779709	0.0314706	0.09375	0.015625	0.106383	1	0.09375	0.078125	0.53626	1	0	0	1	1	Gain
A_16_P18321352,A_16_P01924155,A_16_P18321492,A_16_P18321543,A_16_P01924301,A_16_P18321707,A_16_P38414246,A_16_P18321777,A_14_P115009,A_16_P38414296,A_16_P18321848,A_14_P131409,A_16_P01924476,A_16_P18321950,A_16_P38414472,A_16_P18321986,A_14_P111856,A_14_P201064,A_16_P38414528,A_16_P01924552,A_16_P18322079,A_16_P18322102,A_16_P18322161,A_16_P18322216,A_16_P38414794	8	61083.88-61471.895	8q12.1	CA8	767	0.59375	0.3125	0.00779709	0.0314706	0.09375	0.03125	0.204538	1	0.09375	0.078125	0.53626	1	0	0	1	1	Gain
A_16_P18322346,A_16_P18322390,A_16_P18322448,A_16_P38414981,A_14_P103945,A_16_P01924838,A_16_P18322540,A_16_P18322553,A_16_P38415081,A_16_P18322592,A_16_P18322616,A_14_P137497,A_16_P18322687,A_16_P18322703,A_16_P18322711,A_16_P18322737,A_14_P117424,A_14_P201746,A_16_P38415311,A_16_P18322805,A_16_P18322841	8	61491.584-61726.318	8q12.1-8q12.2	RAB2		0.59375	0.3125	0.00779709	0.0314706	0.09375	0.03125	0.204538	1	0.09375	0.078125	0.53626	1	0	0	1	1	Gain
A_16_P01925036,A_16_P18322896,A_16_P18322934,A_16_P01925098,A_16_P18322986,A_16_P01925135,A_16_P18323052,A_16_P18323102,A_16_P01925194,A_16_P38415677,A_16_P18323168,A_16_P18323180,A_16_P18323215,A_14_P102225,A_16_P18323271,A_16_P01925301,A_16_P18323312,A_16_P38415879,A_16_P01925341,A_16_P18323379,A_16_P18323401,A_16_P01925388,A_16_P38415989,A_16_P38416015,A_16_P18323518,A_16_P01925466,A_16_P18323…	8	61734.235-62077.743	8q12.2	CHD7	55636	0.59375	0.3125	0.00779709	0.0314706	0.09375	0.03125	0.204538	1	0.09375	0.078125	0.53626	1	0	0	1	1	Gain
A_16_P01925696,A_16_P18324008,A_16_P18324089,A_16_P38416686,A_16_P01925818,A_16_P01925824,A_14_P118642,A_16_P01925854,A_16_P18324257,A_16_P38416856,A_16_P01925898	8	62102.363-62247.226	8q12.2			0.59375	0.328125	0.011765	0.0438542	0.09375	0.03125	0.204538	1	0.09375	0.078125	0.53626	1	0	0	1	1	Gain
A_16_P38416899,A_16_P18324369,A_16_P18324416,A_16_P18324462,A_16_P18324482,A_16_P18324491,A_14_P104714,A_16_P18324552,A_16_P18324571,A_16_P01926068,A_16_P38417207,A_16_P18324645,A_16_P18324652,A_14_P122450,A_16_P18324692,A_16_P01926123,A_16_P18324729,A_14_P117567,A_16_P18324791,A_16_P18324809,A_14_P125277,A_16_P18324850,A_16_P01926229,A_16_P01926241,A_16_P01926258,A_16_P38417509,A_14_P121848,A_16…	8	62262.23-62969.998	8q12.2-8q12.3	MGC34646,ASPH	444	0.59375	0.3125	0.00779709	0.0314706	0.09375	0.03125	0.204538	1	0.09375	0.078125	0.53626	1	0	0	1	1	Gain
A_16_P38418746	8	63008.4	8q12.3			0.59375	0.3125	0.00779709	0.0314706	0.09375	0.015625	0.106383	1	0.09375	0.078125	0.53626	1	0	0	1	1	Gain
A_16_P18326211,A_16_P18326320,A_16_P38419066,A_16_P18326476,A_16_P01927181,A_16_P01927197,A_16_P01927212	8	63044.629-63221.745	8q12.3			0.59375	0.3125	0.00779709	0.0314706	0.09375	0.03125	0.204538	1	0.09375	0.078125	0.53626	1	0	0	1	1	Gain
A_16_P18326548,A_14_P139617,A_16_P18326642,A_16_P18326687,A_16_P18326705,A_16_P38419351,A_16_P18326754,A_16_P18326772,A_16_P18326806,A_14_P128734,A_16_P18326860,A_16_P01927412,A_16_P38419533,A_16_P18326929,A_16_P18326948,A_16_P01927447,A_16_P18326980,A_16_P38419614,A_16_P18327007,A_16_P18327029,A_16_P18327032,A_16_P18327058,A_16_P18327070,A_16_P38419720,A_16_P18327109,A_16_P18327128,A_16_P1832713…	8	63227.39-63614.617	8q12.3	FAM77D		0.59375	0.328125	0.011765	0.0438542	0.09375	0.03125	0.204538	1	0.09375	0.078125	0.53626	1	0	0	1	1	Gain
A_16_P18327497,A_16_P18327532,A_16_P18327537,A_16_P18327561,A_16_P38420207,A_16_P18327606,A_16_P18327636,A_14_P135579,A_16_P18327679,A_16_P01927885,A_16_P18327714,A_16_P18327737,A_16_P18327756,A_16_P38420408,A_16_P18327792,A_16_P01927958,A_16_P01927977,A_16_P18327869,A_16_P18327895,A_16_P18327923,A_16_P18327962,A_16_P01928057,A_16_P18327994,A_14_P100768,A_16_P18328035,A_16_P38420681,A_16_P0192811…	8	63621.342-63971.023	8q12.3	FAM77D		0.59375	0.328125	0.011765	0.0438542	0.09375	0.03125	0.204538	1	0.09375	0.078125	0.53626	1	0	0	1	1	Gain
A_16_P18328319,A_16_P18328332,A_16_P38420961	8	63979.568-63991.456	8q12.3	FAM77D		0.59375	0.328125	0.011765	0.0438542	0.09375	0.03125	0.204538	1	0.09375	0.078125	0.53626	1	0	0	1	1	Gain
A_16_P18328362,A_16_P38421001,A_16_P18328400,A_16_P18328409,A_16_P01928323,A_16_P18328460,A_14_P201116,A_14_P107956,A_14_P114661,A_16_P18328536,A_16_P18328544,A_16_P18328564,A_14_P135113,A_16_P38421217,A_14_P137355,A_14_P133401,A_16_P18328655,A_14_P104589,A_16_P18328700,A_16_P38421336,A_16_P18328721,A_16_P18328743,A_16_P38421394,A_16_P18328789,A_16_P18328837,A_16_P18328839,A_16_P18328852,A_16_P01…	8	63997.293-64276.281	8q12.3	FAM77D,GGH,TTPA,YTHDF3	8836,7274,253943	0.59375	0.328125	0.011765	0.0438542	0.09375	0.03125	0.204538	1	0.09375	0.0625	0.429311	1	0	0	1	1	Gain
A_14_P110476,A_14_P200846,A_16_P38421631,A_16_P01928665,A_16_P18329042,A_16_P18329127,A_16_P01928762	8	64284.904-64380.141	8q12.3	YTHDF3	253943	0.59375	0.328125	0.011765	0.0438542	0.09375	0.03125	0.204538	1	0.09375	0.0625	0.429311	1	0	0	1	1	Gain
A_16_P01928785,A_16_P01928814,A_16_P38421950,A_16_P18329338,A_16_P18329382,A_16_P18329412,A_16_P18329426,A_16_P01928920	8	64404.832-64502.663	8q12.3			0.59375	0.328125	0.011765	0.0438542	0.09375	0.03125	0.204538	1	0.09375	0.0625	0.429311	1	0	0	1	1	Gain
A_16_P18329472	8	64515.2	8q12.3			0.59375	0.3125	0.00779709	0.0314706	0.09375	0.03125	0.204538	1	0.09375	0.0625	0.429311	1	0	0	1	1	Gain
A_16_P18329507,A_16_P18329580,A_16_P18329597,A_14_P117376,A_16_P18329746,A_16_P18329800,A_16_P18329872	8	64527.039-64694.764	8q12.3			0.59375	0.3125	0.00779709	0.0314706	0.09375	0.03125	0.204538	1	0.125	0.0625	0.251062	0.96209	0	0	1	1	Gain
A_16_P18329942,A_16_P18330026,A_16_P18330082,A_14_P132440,A_16_P18330222,A_16_P38422914,A_16_P18330308,A_16_P18330333,A_16_P18330382,A_16_P01929569,A_16_P18330516,A_16_P18330571,A_16_P18330627,A_16_P38423286,A_16_P38423315,A_16_P18330716,A_16_P18330785,A_16_P18330844,A_16_P18330874,A_16_P18330908,A_16_P01929879,A_16_P38423684,A_16_P38423737,A_16_P01929954,A_16_P18331157,A_16_P18331180,A_16_P18331…	8	64717.02-65483.779	8q12.3			0.59375	0.3125	0.00779709	0.0314706	0.09375	0.03125	0.204538	1	0.125	0.0625	0.251062	0.96209	0	0	1	1	Gain
A_16_P18331767,A_16_P01930410,A_16_P01930473,A_16_P38424697,A_16_P18332110,A_16_P18332140,A_16_P18332160,A_14_P130061,A_16_P18332212,A_14_P124198,A_16_P38424921,A_16_P18332283,A_16_P38424965,A_16_P18332337,A_16_P38425013,A_14_P128500	8	65492.245-65717.673	8q12.3	BHLHB5,CYP7B1	27319942	0.59375	0.3125	0.00779709	0.0314706	0.09375	0.015625	0.106383	1	0.125	0.0625	0.251062	0.96209	0	0	1	1	Gain
A_16_P18332383,A_16_P18332392,A_16_P18332413,A_16_P18332434,A_16_P38425128,A_16_P01930776,A_16_P18332499,A_14_P110220,A_16_P38425241,A_16_P18332609,A_16_P18332618,A_14_P108512,A_16_P38425334,A_16_P18332688,A_16_P18332704,A_14_P104940,A_16_P18332740,A_16_P38425416,A_16_P18332790,A_16_P18332828	8	65726.437-65901.805	8q12.3	CYP7B1	9420	0.625	0.3125	0.00341152	0.0187543	0.09375	0.015625	0.106383	1	0.125	0.0625	0.251062	0.96209	0	0	1	1	Gain
A_14_P132079	8	65917.7	8q12.3			0.625	0.3125	0.00341152	0.0187543	0.09375	0.015625	0.106383	1	0.125	0.078125	0.345048	1	0	0	1	1	Gain
A_16_P18332964	8	65961.3	8q12.3			0.625	0.328125	0.00535072	0.0247656	0.09375	0.015625	0.106383	1	0.125	0.078125	0.345048	1	0	0	1	1	Gain
A_16_P18333041,A_16_P18333103,A_16_P18333274,A_16_P18333351,A_16_P38426100,A_14_P100116,A_16_P01931418,A_16_P01931473,A_16_P38426336,A_16_P18333817,A_16_P38426543,A_16_P01931671,A_16_P18334016,A_16_P18334041,A_16_P38426811,A_16_P18334192,A_16_P38426974,A_16_P18334367,A_16_P38427081,A_14_P130905,A_16_P18334475,A_16_P18334497,A_14_P122710,A_14_P135115,A_14_P122213,A_16_P01932048,A_14_P112509	8	65993.892-66708.474	8q12.3-8q13.1	ARMC1	55156	0.625	0.328125	0.00535072	0.0247656	0.09375	0.015625	0.106383	1	0.125	0.078125	0.345048	1	0	0	1	1	Gain
A_16_P01932063,A_16_P01932067,A_16_P18334646,A_14_P105711,A_16_P18334674,A_16_P38427376,A_16_P18334703,A_16_P18334719,A_16_P18334738,A_14_P120964,A_14_P120214,A_16_P01932176,A_14_P138588,A_16_P18334863,A_16_P01932229,A_16_P18334911,A_16_P38427637,A_16_P18334943,A_14_P106577,A_16_P01932296,A_16_P18335016,A_16_P38427746,A_16_P18335065,A_16_P01932345,A_16_P18335102,A_16_P38427840,A_16_P18335141,A_16…	8	66713.357-67522.127	8q13.1	MTFR1,PDE7A,DNAJC5B,TRIM55,CRH,RRS1,ADHFE1	9650,5150,85479,84675,1392,23212,137872	0.625	0.328125	0.00535072	0.0247656	0.09375	0.015625	0.106383	1	0.09375	0.078125	0.53626	1	0	0	1	1	Gain
A_16_P01933146,A_14_P136902,A_16_P01933175,A_16_P01933183,A_16_P01933190,A_16_P18336560,A_14_P102552,A_16_P18336609,A_16_P01933250,A_16_P18336667,A_16_P18336689,A_16_P38429453,A_16_P01933318	8	67531.605-67640.344	8q13.1	ADHFE1,C8orf46	137872,254778	0.625	0.328125	0.00535072	0.0247656	0.09375	0.015625	0.106383	1	0.09375	0.078125	0.53626	1	0	0	1	1	Gain
A_16_P18336765,A_16_P38429524,A_16_P18336787,A_16_P01933372,A_16_P38429594,A_16_P18336867,A_16_P18336877,A_14_P202539,A_14_P109846,A_16_P18336915,A_16_P18336920,A_14_P111344,A_16_P38429708,A_14_P106394,A_16_P18336992,A_14_P116138,A_16_P18337042,A_16_P38429814,A_16_P38429828,A_16_P38429850,A_16_P18337099,A_16_P01933523,A_16_P18337125	8	67648.789-67807.035	8q13.1	VCPIP1,C8orf44,SGK3	80124,56260,23678	0.65625	0.328125	0.00224272	0.0139804	0.09375	0.015625	0.106383	1	0.09375	0.078125	0.53626	1	0	0	1	1	Gain
A_16_P01933543,A_16_P38429923,A_16_P38429942,A_16_P38429947,A_14_P139548,A_16_P18337211,A_16_P18337249,A_16_P01933606,A_16_P01933616,A_16_P38430082	8	67817.589-67888.688	8q13.1	SGK3	23678	0.65625	0.328125	0.00224272	0.0139804	0.09375	0.015625	0.106383	1	0.0625	0.078125	0.746594	1	0	0	1	1	Gain
A_16_P01933640,A_16_P38430121,A_14_P129919,A_16_P18337387	8	67897.144-67918.238	8q13.1	SGK3	23678	0.6875	0.328125	0.000861384	0.0078891	0.09375	0.015625	0.106383	1	0.03125	0.078125	0.919126	1	0	0	1	1	Gain
A_16_P18337406,A_16_P01933711,A_16_P18337446,A_14_P134257,A_16_P01933749,A_16_P01933751,A_16_P38430325,A_16_P18337525,A_16_P18337531,A_16_P18337573,A_16_P01933812,A_16_P38430436,A_16_P01933835,A_16_P18337650,A_16_P18337664,A_16_P18337694	8	67926.563-68062.957	8q13.1	SGK3,C8orf45,LOC286187	23678,157777	0.6875	0.328125	0.000861384	0.0078891	0.09375	0.03125	0.204538	1	0.03125	0.078125	0.919126	1	0	0	1	1	Gain
A_16_P18337721,A_16_P38430571,A_16_P38430585,A_16_P18337793,A_16_P38430626	8	68079.973-68117.794	8q13.1-8q13.2	LOC286187		0.6875	0.328125	0.000861384	0.0078891	0.09375	0.03125	0.204538	1	0.0625	0.078125	0.746594	1	0	0	1	1	Gain
A_16_P01933946,A_16_P18337839,A_14_P201477	8	68124.35-68134	8q13.2	COPS5	10987	0.6875	0.328125	0.000861384	0.0078891	0.09375	0.03125	0.204538	1	0.0625	0.0625	0.655942	1	0	0	1	1	Gain
A_14_P131035,A_16_P18337891,A_16_P18337896,A_16_P38430754,A_16_P18337949,A_16_P01934038,A_14_P138463,A_16_P18338029,A_16_P18338041,A_16_P18338055,A_16_P01934090,A_14_P102101,A_16_P38430976,A_16_P18338131,A_16_P01934127,A_16_P18338169,A_16_P18338211,A_16_P01934195,A_16_P38431181,A_16_P01934231,A_16_P38431230,A_16_P01934269,A_14_P123226,A_16_P18338400,A_16_P01934303,A_16_P38431353,A_16_P18338457,A_…	8	68136.992-68419.587	8q13.2	COPS5,CSPP1,ARFGEF1	10987,79848,10565	0.6875	0.328125	0.000861384	0.0078891	0.09375	0.03125	0.204538	1	0.0625	0.0625	0.655942	1	0	0	1	1	Gain
A_16_P18338533,A_16_P01934377,A_14_P113395,A_16_P18338604,A_16_P18338616,A_16_P18338636,A_14_P104822,A_16_P18338697,A_16_P18338721,A_16_P18338735,A_16_P18338751,A_16_P38431680,A_16_P01934499,A_16_P18338795,A_14_P133751,A_16_P18338826,A_16_P18338845,A_16_P38431785,A_16_P01934581,A_16_P18338912,A_16_P01934596,A_16_P18338927,A_16_P18338946,A_16_P18338985,A_14_P121238,A_16_P18339039,A_16_P18339042,A_…	8	68437.41-68892.059	8q13.2	CPA6	57094	0.71875	0.328125	0.000301031	0.00418896	0.09375	0.03125	0.204538	1	0.0625	0.0625	0.655942	1	0	0	1	1	Gain
A_16_P38432586	8	68929.5	8q13.2			0.71875	0.328125	0.000301031	0.00418896	0.09375	0.03125	0.204538	1	0.0625	0.0625	0.655942	1	0	0	1	1	Gain
A_16_P18339709,A_16_P38432728,A_16_P38432762,A_16_P01935156,A_16_P18339895,A_16_P38432836,A_16_P01935190,A_16_P18339941,A_14_P103563,A_16_P01935232,A_16_P18339999,A_16_P18340025,A_16_P38432978,A_16_P38433007,A_16_P38433048,A_14_P110140,A_16_P18340180,A_16_P01935357,A_14_P130275,A_16_P01935412,A_16_P18340300,A_16_P01935438,A_16_P01935459,A_16_P38433347,A_14_P116881,A_16_P01935502,A_16_P18340452,A_…	8	68956.361-69407.609	8q13.2	DEPDC2	80243	0.75	0.328125	9.48816e-05	0.00193738	0.09375	0.03125	0.204538	1	0.03125	0.0625	0.875262	1	0	0	1	1	Gain
A_16_P01935788,A_16_P18340918,A_14_P115203,A_16_P18340958,A_16_P18340983,A_14_P134680	8	69413.135-69462.446	8q13.2			0.75	0.328125	9.48816e-05	0.00193738	0.09375	0.015625	0.106383	1	0.03125	0.0625	0.875262	1	0	0	1	1	Gain
A_16_P01935850,A_16_P18341043,A_16_P01935870,A_16_P38434055,A_16_P18341084,A_16_P18341105,A_14_P105642	8	69468.199-69522.435	8q13.2	C8orf34	116328	0.71875	0.328125	0.000301031	0.00418896	0.09375	0.015625	0.106383	1	0.03125	0.0625	0.875262	1	0	0	1	1	Gain
A_16_P18341150,A_16_P18341159,A_14_P122830,A_16_P18341200,A_16_P38434212,A_16_P18341230	8	69533.391-69578.586	8q13.2	C8orf34	116328	0.71875	0.328125	0.000301031	0.00418896	0.09375	0.03125	0.204538	1	0.03125	0.0625	0.875262	1	0	0	1	1	Gain
A_16_P38434228,A_16_P01935978,A_16_P18341280,A_14_P107425,A_16_P01936016,A_16_P18341334,A_16_P18341345,A_16_P38434359,A_16_P38434372,A_16_P18341411,A_16_P38434413,A_16_P18341448,A_16_P38434450,A_16_P18341475,A_16_P18341517,A_16_P18341537,A_14_P137797,A_16_P18341565,A_16_P38434575,A_16_P38434598,A_16_P18341627,A_16_P38434629,A_14_P122418,A_16_P38434684,A_16_P01936231,A_14_P138714,A_16_P38434742,A_…	8	69590.245-69874.346	8q13.2	C8orf34	116328	0.71875	0.328125	0.000301031	0.00418896	0.09375	0.03125	0.204538	1	0.03125	0.0625	0.875262	1	0	0	1	1	Gain
A_16_P18341936,A_14_P113963,A_16_P18341983,A_16_P18342004,A_16_P01936426,A_16_P18342069,A_16_P18342147,A_16_P18342224,A_16_P18342255	8	69884.499-70010.028	8q13.2	C8orf34	116328	0.71875	0.328125	0.000301031	0.00418896	0.09375	0.03125	0.204538	1	0.03125	0.0625	0.875262	1	0	0	1	1	Gain
A_14_P122417,A_16_P18342338,A_16_P18342365,A_16_P38435382,A_16_P18342433,A_16_P18342466,A_16_P01936709,A_16_P18342526,A_16_P01936742,A_16_P18342583,A_16_P01936782,A_16_P18342675,A_16_P38435677,A_16_P01936871,A_14_P104283,A_16_P18342932,A_16_P38436025,A_16_P18343091,A_16_P18343208,A_16_P38436215	8	70029.778-70442.152	8q13.2			0.6875	0.328125	0.000861384	0.0078891	0.09375	0.03125	0.204538	1	0.0625	0.0625	0.655942	1	0	0	1	1	Gain
A_16_P18343313,A_16_P01937221,A_16_P01937230,A_16_P18343431,A_16_P18343475,A_16_P01937296,A_16_P38436510,A_16_P18343547	8	70474.402-70564.042	8q13.2	SULF1	23213	0.65625	0.328125	0.00224272	0.0139804	0.09375	0.03125	0.204538	1	0.0625	0.0625	0.655942	1	0	0	1	1	Gain
A_14_P126138,A_16_P18343585,A_16_P18343621	8	70570.685-70586.923	8q13.2	SULF1	23213	0.6875	0.328125	0.000861384	0.0078891	0.09375	0.03125	0.204538	1	0.0625	0.0625	0.655942	1	0	0	1	1	Gain
A_16_P18343640,A_14_P126031,A_16_P18343682,A_16_P18343702,A_16_P01937427,A_16_P18343749,A_16_P01937451,A_16_P38436772,A_16_P01937483,A_16_P18343829,A_14_P106249	8	70595.213-70661.243	8q13.2-8q13.3	SULF1	23213	0.6875	0.34375	0.00142174	0.0106267	0.09375	0.03125	0.204538	1	0.0625	0.0625	0.655942	1	0	0	1	1	Gain
A_16_P18343888,A_16_P01937546	8	70673.027-70679.59	8q13.3	SULF1	23213	0.6875	0.34375	0.00142174	0.0106267	0.09375	0.03125	0.204538	1	0.0625	0.0625	0.655942	1	0	0	1	1	Gain
A_16_P18343936,A_16_P18343957,A_16_P38436987,A_16_P01937597,A_16_P18344019,A_16_P38437055,A_16_P38437095,A_14_P119751,A_16_P18344128	8	70688.171-70762.128	8q13.3	SULF1,SLCO5A1	23213,81796	0.6875	0.375	0.00359268	0.0191143	0.09375	0.03125	0.204538	1	0.0625	0.03125	0.407391	1	0	0	1	1	Gain
A_16_P18344138,A_16_P01937690,A_16_P38437190,A_16_P38437210,A_16_P18344211,A_16_P18344226,A_16_P18344249,A_16_P18344264,A_16_P01937768,A_14_P107400,A_16_P38437356,A_16_P38437379,A_16_P01937814,A_16_P18344399	8	70768.184-70875.257	8q13.3	SLCO5A1	81796	0.6875	0.390625	0.0055138	0.0247656	0.09375	0.03125	0.204538	1	0.0625	0.03125	0.407391	1	0	0	1	1	Gain
A_14_P104698,A_16_P18344441,A_16_P38437477,A_14_P113140,A_16_P18344496,A_16_P18344511,A_16_P01937896,A_16_P18344553,A_16_P18344599,A_16_P18344636,A_16_P18344680,A_14_P126822,A_16_P18344798,A_16_P18344826,A_16_P01938071,A_16_P01938082,A_16_P01938092,A_14_P126870,A_16_P01938108,A_16_P18344928,A_16_P01938124,A_16_P01938133,A_16_P18344957,A_16_P18344971	8	70880.381-71171.853	8q13.3	SLCO5A1,PRDM14	81796,63978	0.6875	0.390625	0.0055138	0.0247656	0.09375	0.015625	0.106383	1	0.0625	0.03125	0.407391	1	0	0	1	1	Gain
A_16_P18344973,A_14_P118150,A_16_P18345025,A_16_P18345044,A_16_P18345076,A_16_P38438156,A_16_P18345142,A_16_P38438211,A_16_P18345193,A_16_P01938306,A_16_P18345249,A_16_P18345275,A_16_P38438351,A_14_P100412,A_16_P38438394,A_16_P18345366,A_16_P01938406,A_16_P38438460,A_16_P18345437,A_16_P18345476,A_16_P18345497,A_16_P18345527,A_16_P18345558,A_14_P124420,A_16_P38438637,A_16_P38438658,A_16_P18345637,…	8	71177.633-71574.33	8q13.3	NCOA2	10499	0.6875	0.375	0.00359268	0.0191143	0.09375	0.015625	0.106383	1	0.0625	0.03125	0.407391	1	0	0	1	1	Gain
A_14_P104123	8	71601.8	8q13.3			0.6875	0.359375	0.00228757	0.0141409	0.09375	0.015625	0.106383	1	0.0625	0.03125	0.407391	1	0	0	1	1	Gain
A_16_P18346236,A_14_P112777	8	71629.972-71648.406	8q13.3	TRAM1	23471	0.6875	0.34375	0.00142174	0.0106267	0.09375	0.015625	0.106383	1	0.0625	0.03125	0.407391	1	0	0	1	1	Gain
A_16_P38439305,A_16_P18346285,A_16_P01938946,A_14_P125719,A_16_P18346358,A_16_P38439424,A_14_P129681,A_14_P103231,A_16_P01939017,A_16_P01939031,A_14_P105960,A_16_P18346496,A_16_P18346512,A_16_P38439565	8	71657.919-71762.853	8q13.3	TRAM1,LACTB2,XKR9	23471,51110,389668	0.6875	0.328125	0.000861384	0.0078891	0.09375	0.015625	0.106383	1	0.0625	0.03125	0.407391	1	0	0	1	1	Gain
A_16_P38439580,A_16_P01939084,A_16_P38439597,A_16_P18346569,A_14_P130675,A_16_P01939120,A_16_P18346649,A_16_P18346697	8	71779.51-71914.976	8q13.3	XKR9	389668	0.65625	0.328125	0.00224272	0.0139804	0.09375	0.015625	0.106383	1	0.0625	0.03125	0.407391	1	0	0	1	1	Gain
A_16_P01939188,A_16_P18346760,A_16_P38439843,A_16_P18346876,A_16_P01939301,A_16_P01939325,A_16_P38440051,A_16_P18347073,A_14_P123814,A_16_P18347193,A_16_P18347315,A_16_P18347421,A_16_P18347468,A_16_P18347492,A_14_P122992,A_16_P18347550,A_16_P18347568,A_16_P01939721,A_16_P38440661	8	71939.668-72299.033	8q13.3	EYA1	2138	0.6875	0.328125	0.000861384	0.0078891	0.125	0.015625	0.0409465	0.676559	0.0625	0.03125	0.407391	1	0	0	1	1	Gain
A_16_P38440679,A_16_P18347661,A_16_P01939781,A_16_P18347705,A_16_P01939809,A_14_P133457,A_16_P18347791,A_16_P01939860,A_16_P38440880,A_16_P18347867,A_16_P18347901,A_16_P38440981,A_16_P38440998,A_16_P18347973,A_16_P01939972,A_14_P137362,A_16_P38441097,A_16_P38441117	8	72304.104-72443.415	8q13.3	EYA1	2138	0.6875	0.328125	0.000861384	0.0078891	0.125	0.015625	0.0409465	0.676559	0.09375	0.03125	0.204538	0.890001	0	0	1	1	Gain
A_16_P18348086,A_16_P38441178,A_16_P18348173,A_16_P01940124,A_16_P18348240,A_16_P38441308,A_16_P38441356	8	72456.075-72550.907	8q13.3			0.71875	0.328125	0.000301031	0.00418896	0.125	0.015625	0.0409465	0.676559	0.09375	0.03125	0.204538	0.890001	0	0	1	1	Gain
A_16_P38441405,A_16_P18348388,A_16_P18348441,A_16_P38441539,A_14_P129459,A_16_P18348622,A_16_P18348681	8	72569.153-72691.35	8q13.3			0.71875	0.34375	0.000516552	0.00568649	0.125	0.015625	0.0409465	0.676559	0.09375	0.03125	0.204538	0.890001	0	0	1	1	Gain
A_16_P18348741,A_16_P18348828,A_16_P01940531,A_16_P18348954,A_16_P38442101,A_16_P18349102,A_16_P38442249,A_16_P18349228,A_16_P38442315,A_14_P200917,A_14_P126713	8	72714.736-72917.966	8q13.3	MSC	9242	0.71875	0.34375	0.000516552	0.00568649	0.125	0.015625	0.0409465	0.676559	0.0625	0.03125	0.407391	1	0	0	1	1	Gain
A_16_P01940793,A_16_P18349306,A_16_P38442385,A_16_P38442405,A_16_P38442417,A_16_P01940827,A_16_P18349392	8	72923.249-72993.041	8q13.3			0.71875	0.359375	0.000863809	0.0078964	0.15625	0.015625	0.0148798	0.368923	0.0625	0.03125	0.407391	1	0	0	1	1	Gain
A_16_P01940881,A_14_P113758,A_16_P18349531,A_16_P18349584,A_16_P18349628,A_16_P01941009,A_16_P18349674,A_14_P110084,A_14_P201043,A_16_P18349764,A_16_P18349792,A_16_P01941118,A_16_P01941133	8	73019.992-73151.09	8q13.3	TRPA1	8989	0.71875	0.359375	0.000863809	0.0078964	0.15625	0.015625	0.0148798	0.368923	0.0625	0.03125	0.407391	1	0	0	1	1	Gain
A_16_P18349857,A_16_P38442991,A_16_P01941165,A_16_P38443037,A_16_P38443060,A_16_P38443096,A_16_P01941223,A_16_P01941235,A_16_P18350057,A_16_P01941292,A_16_P18350242,A_14_P110713,A_16_P18350328,A_16_P38443469,A_16_P18350396,A_16_P18350403,A_16_P38443515,A_16_P01941475,A_16_P01941493,A_16_P18350505,A_16_P38443676,A_16_P18350612,A_16_P18350634	8	73158.564-73566.583	8q13.3			0.75	0.359375	0.000294307	0.00413693	0.15625	0.015625	0.0148798	0.368923	0.0625	0.03125	0.407391	1	0	0	1	1	Gain
A_14_P100654,A_16_P38443819,A_16_P01941647,A_16_P18350792,A_16_P18350816,A_14_P138987,A_16_P18350871,A_16_P18350890,A_16_P18350916,A_16_P38444038,A_16_P01941774,A_14_P119980,A_16_P18351017,A_16_P01941837,A_16_P38444178,A_16_P18351102,A_16_P38444229,A_16_P18351159,A_16_P18351192,A_16_P38444329,A_16_P01941959,A_16_P38444366,A_16_P38444381,A_16_P18351333,A_16_P01942029,A_16_P18351369,A_16_P18351390,…	8	73585.924-74092.303	8q13.3-8q21.11	KCNB2,TERF1	9312,283523	0.75	0.359375	0.000294307	0.00413693	0.15625	0.015625	0.0148798	0.368923	0.0625	0.03125	0.407391	1	0	0	1	1	Gain
A_14_P127605,A_16_P18352129,A_16_P38445261,A_14_P113655,A_14_P120593,A_16_P18352221,A_14_P139943,A_16_P18352272,A_16_P38445399,A_16_P38445417,A_14_P105025,A_16_P01942630,A_16_P01942642,A_14_P126896,A_16_P18352569,A_16_P18352590,A_16_P38445750,A_16_P18352649,A_16_P01942808,A_14_P102917,A_16_P01942827,A_14_P108606,A_16_P01942859,A_14_P201449,A_16_P18352809,A_16_P38445953,A_16_P01942912,A_16_P019429…	8	74108.126-74834.389	8q21.11	TERF1,RPESP,RPL7,RDH10,STAU2	283523,643308,157506,27067	0.78125	0.359375	8.94602e-05	0.00183441	0.15625	0.015625	0.0148798	0.368923	0.03125	0.03125	0.708399	1	0	0	1	1	Gain
A_16_P01943489,A_14_P129126,A_16_P01943500,A_16_P18353900,A_16_P01943525,A_14_P115916,A_16_P01943556,A_16_P01943567,A_16_P01943578,A_16_P38447141,A_16_P18354055,A_16_P18354075,A_16_P01943623,A_14_P117352,A_16_P18354143	8	74842.007-74966.161	8q21.11	UBE2W	55284	0.78125	0.359375	8.94602e-05	0.00183441	0.15625	0.015625	0.0148798	0.368923	0.03125	0.03125	0.708399	1	0	0	1	1	Gain
A_16_P01943661,A_16_P18354179,A_16_P18354198,A_14_P104180,A_16_P18354228,A_16_P01943700,A_14_P103670,A_16_P18354277,A_14_P128115,A_16_P01943736,A_16_P18354319,A_16_P38447447,A_16_P18354331,A_16_P18354353,A_14_P105504,A_16_P01943769,A_16_P38447501,A_16_P38447528,A_16_P18354418,A_16_P38447556,A_16_P01943806,A_14_P102761,A_16_P18354535,A_16_P18354598,A_16_P01943923,A_16_P01943971,A_16_P01943994,A_16…	8	74991.324-75519.142	8q21.11	TCEB1,TMEM70,LY96,JPH1,GDAP1	100132973,54968,23643,56704,54332	0.78125	0.359375	8.94602e-05	0.00183441	0.15625	0.015625	0.0148798	0.368923	0.03125	0.03125	0.708399	1	0	0	1	1	Gain
A_16_P18355396,A_14_P134434,A_16_P18355496,A_16_P18355564,A_16_P01944495,A_16_P01944528	8	75532.821-75679.804	8q21.11			0.78125	0.359375	8.94602e-05	0.00183441	0.15625	0.03125	0.0392087	0.676559	0.03125	0.03125	0.708399	1	0	0	1	1	Gain
A_16_P18355693,A_16_P18355733,A_16_P18355774,A_16_P18355820,A_14_P126178,A_16_P18355875,A_16_P18355890,A_16_P18355922,A_16_P18355955,A_16_P18356041,A_16_P18356083,A_16_P01944837,A_16_P38449348,A_16_P18356237,A_16_P01944888,A_16_P01944907,A_14_P201574,A_16_P18356319,A_14_P132592,A_16_P18356377,A_16_P18356398,A_16_P18356461,A_16_P01945058,A_16_P18356556,A_14_P115665,A_16_P18356605,A_16_P38449791,A_…	8	75690.247-76075.238	8q21.11	PI15,CRISPLD1	51050,8369	0.78125	0.359375	8.94602e-05	0.00183441	0.15625	0.03125	0.0392087	0.676559	0.03125	0.03125	0.708399	1	0	0	1	1	Gain
A_14_P113523,A_16_P01945183,A_16_P38449914,A_16_P18356798,A_16_P18356820,A_16_P18356830,A_16_P18356864,A_16_P18356984,A_16_P18357095,A_16_P18357158,A_16_P18357198,A_16_P18357230	8	76081.533-76311.836	8q21.11	CRISPLD1	83690	0.78125	0.359375	8.94602e-05	0.00183441	0.15625	0.03125	0.0392087	0.676559	0.03125	0.03125	0.708399	1	0	0	1	1	Gain
A_16_P18357253,A_16_P38450435,A_16_P18357316,A_16_P01945557,A_16_P38450587,A_16_P18357488,A_14_P200751,A_14_P103852,A_16_P18357607,A_16_P18357624	8	76325.486-76508.485	8q21.11			0.78125	0.359375	8.94602e-05	0.00183441	0.15625	0.03125	0.0392087	0.676559	0.03125	0.03125	0.708399	1	0	0	1	1	Gain
A_14_P134046,A_16_P38450801,A_16_P38450820,A_16_P18357678,A_16_P18357708,A_16_P18357730,A_14_P111419,A_16_P38450957,A_16_P18357812,A_14_P117202,A_16_P18357859,A_16_P01945855,A_16_P38451054,A_16_P01945880,A_14_P125595,A_16_P18357973,A_16_P38451157,A_16_P18358002,A_16_P18358034,A_16_P18358101,A_16_P18358220,A_16_P18358291,A_14_P138060,A_16_P01946299,A_16_P38451861,A_16_P38451951,A_16_P38451978,A_16…	8	76513.995-77401.559	8q21.11	HNF4G	3174	0.78125	0.359375	8.94602e-05	0.00183441	0.15625	0.015625	0.0148798	0.368923	0.03125	0.03125	0.708399	1	0	0	1	1	Gain
A_16_P18359804,A_16_P01947078,A_16_P01947105,A_16_P18359989,A_16_P18360039,A_16_P18360067,A_16_P01947183,A_16_P18360102,A_16_P38453265,A_16_P38453336,A_14_P103569,A_16_P38453464,A_16_P18360416,A_16_P38453595,A_16_P18360488,A_16_P01947461,A_16_P18360580,A_16_P38453773,A_14_P120644,A_16_P38453819,A_16_P18360717,A_14_P117908,A_16_P18360784,A_16_P18360810,A_16_P01947646,A_16_P18360859,A_14_P132090,A_…	8	77457.438-78582.171	8q21.11-8q21.12	ZFHX4,PXMP3	79776,5828	0.78125	0.359375	8.94602e-05	0.00183441	0.15625	0.03125	0.0392087	0.676559	0.03125	0.03125	0.708399	1	0	0	1	1	Gain
A_16_P18362851,A_16_P18362903,A_16_P38456107,A_16_P18362979,A_16_P18363171,A_14_P127981,A_16_P18363317,A_16_P01949210,A_16_P18363424,A_16_P18363453,A_16_P38456713,A_16_P18363657,A_16_P38456891,A_16_P18363805,A_16_P18363892,A_16_P18363929,A_14_P111334	8	78602.913-79170.737	8q21.12			0.8125	0.359375	2.39093e-05	0.000672162	0.15625	0.03125	0.0392087	0.676559	0.03125	0.03125	0.708399	1	0	0	1	1	Gain
A_16_P38457320	8	79217.1	8q21.12			0.8125	0.359375	2.39093e-05	0.000672162	0.15625	0.03125	0.0392087	0.676559	0.03125	0.03125	0.708399	1	0	0	1	1	Gain
A_16_P01949694,A_16_P18364324,A_16_P38457631,A_16_P18364517	8	79247.936-79370.825	8q21.12			0.8125	0.359375	2.39093e-05	0.000672162	0.15625	0.03125	0.0392087	0.676559	0.03125	0.03125	0.708399	1	0	0	1	1	Gain
A_16_P18364606	8	79401.9	8q21.12			0.8125	0.359375	2.39093e-05	0.000672162	0.15625	0.03125	0.0392087	0.676559	0.03125	0.03125	0.708399	1	0	0	1	1	Gain
A_16_P18364671,A_16_P18364762,A_14_P130886,A_16_P18364860,A_16_P18364902,A_16_P38458096,A_16_P38458109,A_14_P114691,A_16_P18365012,A_16_P38458227	8	79442.456-79617.184	8q21.12	PKIA	5569	0.8125	0.359375	2.39093e-05	0.000672162	0.15625	0.03125	0.0392087	0.676559	0.03125	0.03125	0.708399	1	0	0	1	1	Gain
A_16_P18365095,A_16_P18365120,A_16_P18365142,A_14_P132287,A_16_P18365180,A_16_P18365213,A_14_P102878,A_16_P18365285,A_16_P18365298,A_16_P18365322,A_16_P18365367,A_16_P18365392,A_14_P121713,A_16_P38458619,A_16_P01950456,A_16_P18365475,A_16_P18365490,A_16_P38458674	8	79627.889-79782.437	8q21.12	PKIA,C8orf70	5569	0.8125	0.359375	2.39093e-05	0.000672162	0.15625	0.03125	0.0392087	0.676559	0.03125	0.03125	0.708399	1	0	0	1	1	Gain
A_16_P18365517,A_16_P01950515,A_14_P124429,A_16_P38458792,A_16_P38458803	8	79787.626-79823.876	8q21.12	C8orf70,IL7	3574	0.8125	0.359375	2.39093e-05	0.000672162	0.15625	0.03125	0.0392087	0.676559	0.03125	0.03125	0.708399	1	0	0	1	1	Gain
A_16_P18365642,A_16_P01950580,A_16_P01950584,A_16_P18365685,A_14_P108654,A_16_P38458910,A_16_P38458923,A_16_P18365769,A_14_P130904,A_16_P38459032,A_16_P01950723	8	79841.263-79972.14	8q21.12	IL7	3574	0.8125	0.359375	2.39093e-05	0.000672162	0.15625	0.03125	0.0392087	0.676559	0.03125	0.03125	0.708399	1	0	0	1	1	Gain
A_16_P18365961	8	79991.6	8q21.12			0.84375	0.359375	5.50996e-06	0.000209945	0.15625	0.03125	0.0392087	0.676559	0	0.03125	1	1	0	0	1	1	Gain
A_16_P18366027,A_16_P18366084,A_16_P18366138,A_14_P115390,A_16_P18366296,A_16_P01950977,A_16_P01951036,A_16_P18366546,A_16_P01951110,A_16_P38459811,A_16_P18366674,A_16_P18366727,A_16_P01951296,A_14_P117378,A_16_P18367058,A_16_P18367162,A_16_P18367281,A_16_P01951540,A_16_P18367366,A_16_P18367380,A_16_P01951596,A_14_P201278,A_14_P118171,A_16_P18367478,A_16_P18367510,A_14_P104357,A_16_P18367602,A_16…	8	80035.422-80815.29	8q21.12-8q21.13	STMN2	11075	0.84375	0.359375	5.50996e-06	0.000209945	0.15625	0.03125	0.0392087	0.676559	0	0.03125	1	1	0	0	1	1	Gain
A_16_P18367809,A_16_P38460996,A_14_P106011,A_16_P18367874	8	80826.102-80849.853	8q21.13	HEY1	23462	0.84375	0.359375	5.50996e-06	0.000209945	0.15625	0.03125	0.0392087	0.676559	0	0.03125	1	1	0	0	1	1	Gain
A_16_P01951893,A_16_P18367908,A_16_P18367930,A_16_P38461137,A_16_P18367979	8	80854.295-80893.816	8q21.13			0.84375	0.359375	5.50996e-06	0.000209945	0.15625	0.015625	0.0148798	0.368923	0	0.03125	1	1	0	0	1	1	Gain
A_16_P38461206,A_16_P01951979	8	80905.883-80915.57	8q21.13			0.84375	0.359375	5.50996e-06	0.000209945	0.15625	0.015625	0.0148798	0.368923	0	0.03125	1	1	0	0	1	1	Gain
A_16_P18368062,A_14_P120525,A_16_P18368166,A_16_P18368192,A_16_P38461390,A_14_P114329,A_16_P18368234,A_16_P01952109,A_16_P18368289,A_16_P38461485,A_16_P18368318,A_16_P18368340,A_16_P18368369,A_14_P115759,A_16_P18368392,A_16_P18368431,A_16_P01952236	8	80934.289-81088.572	8q21.13	MRPS28	28957	0.84375	0.359375	5.50996e-06	0.000209945	0.15625	0.03125	0.0392087	0.676559	0	0.03125	1	1	0	0	1	1	Gain
A_16_P18368477,A_14_P111232,A_16_P01952274,A_16_P01952299	8	81100.995-81128.107	8q21.13	MRPS28,TPD52	28957,7163	0.84375	0.359375	5.50996e-06	0.000209945	0.15625	0.046875	0.0787546	1	0	0.03125	1	1	0	0	1	1	Gain
A_16_P18368580,A_14_P105404,A_16_P18368656,A_16_P18368662,A_14_P119252,A_16_P01952365,A_16_P01952373,A_14_P121622	8	81141.575-81205.591	8q21.13	TPD52	7163	0.84375	0.359375	5.50996e-06	0.000209945	0.15625	0.046875	0.0787546	1	0	0.03125	1	1	0	0	1	1	Gain
A_16_P01952402,A_16_P01952422	8	81211.76-81221.186	8q21.13	TPD52	7163	0.84375	0.359375	5.50996e-06	0.000209945	0.15625	0.03125	0.0392087	0.676559	0	0.03125	1	1	0	0	1	1	Gain
A_14_P105466,A_16_P01952454,A_16_P38462039,A_16_P18368858,A_16_P18368866,A_14_P119965,A_16_P38462119,A_16_P01952538,A_16_P01952587,A_16_P18369220,A_16_P18369274,A_16_P01952742	8	81232.854-81487.955	8q21.13	TPD52	7163	0.84375	0.359375	5.50996e-06	0.000209945	0.15625	0.03125	0.0392087	0.676559	0	0.03125	1	1	0	0	1	1	Gain
A_16_P18369402,A_16_P18369465,A_16_P18369497,A_16_P38462715,A_16_P38462740,A_14_P200870	8	81514.592-81585.118	8q21.13	ZBTB10	65986	0.84375	0.375	1.05098e-05	0.000352714	0.15625	0.03125	0.0392087	0.676559	0	0.015625	1	1	0	0	1	1	Gain
A_14_P137722,A_14_P136380,A_16_P18369640,A_16_P18369685,A_16_P38462934,A_16_P18369771,A_16_P18369817,A_16_P38463077,A_14_P130226,A_16_P38463142,A_16_P38463179,A_16_P01953146,A_16_P38463214,A_16_P38463237,A_16_P01953178,A_16_P18370086,A_16_P18370137,A_16_P18370162,A_16_P01953261,A_16_P38463421,A_16_P18370215,A_16_P18370259,A_16_P01953313,A_16_P18370294,A_16_P18370311,A_16_P18370333,A_16_P38463570,…	8	81590.215-81942.757	8q21.13	ZBTB10,ZNF704	65986,619279	0.84375	0.375	1.05098e-05	0.000352714	0.15625	0.03125	0.0392087	0.676559	0	0.015625	1	1	0	0	1	1	Gain
A_16_P01953456	8	81949.5	8q21.13	ZNF704	619279	0.84375	0.375	1.05098e-05	0.000352714	0.1875	0.03125	0.0154811	0.368923	0	0.015625	1	1	0	0	1	1	Gain
A_16_P18370540,A_16_P01953483,A_16_P01953490,A_16_P18370608,A_16_P18370645	8	81955.119-82000.969	8q21.13			0.84375	0.375	1.05098e-05	0.000352714	0.1875	0.03125	0.0154811	0.368923	0	0.03125	1	1	0	0	1	1	Gain
A_14_P126608,A_16_P01953560,A_16_P01953571,A_14_P118005,A_16_P01953621,A_16_P18370833,A_14_P123291,A_14_P201309,A_16_P38464166,A_16_P18370960,A_16_P18370993,A_16_P18371016,A_16_P18371031,A_16_P18371055,A_16_P18371076,A_16_P18371096,A_16_P01953815,A_16_P38464358,A_16_P38464390,A_16_P38464426,A_16_P18371241,A_16_P18371276,A_16_P38464613,A_14_P111646,A_16_P38464750,A_16_P01954076,A_16_P18371576,A_16…	8	82017.52-82356.48	8q21.13	PAG1,FABP5	55824,2171	0.84375	0.375	1.05098e-05	0.000352714	0.1875	0.03125	0.0154811	0.368923	0	0.03125	1	1	0	0	1	1	Gain
A_14_P201794,A_16_P18371644	8	82359.734-82367.852	8q21.13			0.84375	0.375	1.05098e-05	0.000352714	0.1875	0.03125	0.0154811	0.368923	0	0.03125	1	1	0	0	1	1	Gain
A_16_P18371670	8	82376.7	8q21.13			0.84375	0.375	1.05098e-05	0.000352714	0.1875	0.03125	0.0154811	0.368923	0	0.015625	1	1	0	0	1	1	Gain
A_16_P38464918,A_16_P18371744,A_16_P18371809,A_16_P01954269,A_16_P18371920,A_16_P18371937,A_14_P114344,A_16_P18371960,A_16_P18371979,A_16_P38465230,A_16_P18372008,A_16_P01954361,A_14_P136425,A_14_P201529,A_16_P18372054	8	82385.728-82561.529	8q21.13	PMP2,FABP4	5375,2167	0.84375	0.375	1.05098e-05	0.000352714	0.1875	0.015625	0.00514818	0.219966	0	0.015625	1	1	0	0	1	1	Gain
A_16_P18372068,A_16_P01954405,A_16_P01954426,A_16_P01954434,A_16_P01954443,A_16_P01954460,A_16_P18372208,A_16_P18372229,A_16_P18372279,A_16_P18372328,A_16_P38465592,A_16_P38465619,A_16_P38465648,A_16_P18372414,A_16_P18372432,A_14_P139409,A_16_P18372480,A_16_P01954648,A_16_P18372508,A_16_P18372519,A_16_P18372528,A_16_P01954673,A_16_P01954681,A_14_P135778,A_16_P01954699,A_16_P38465848,A_16_P3846586…	8	82566.13-82988.515	8q21.13	IMPA1,SLC10A5,ZFAND1,CHMP4C,SNX16	3612,347051,79752,92421,64089	0.84375	0.375	1.05098e-05	0.000352714	0.1875	0.015625	0.00514818	0.219966	0	0.015625	1	1	0	0	1	1	Gain
A_16_P18373082	8	83003.1	8q21.13			0.84375	0.375	1.05098e-05	0.000352714	0.1875	0.03125	0.0154811	0.368923	0	0.015625	1	1	0	0	1	1	Gain
A_16_P01954993,A_16_P38466434,A_16_P38466488,A_16_P18373260,A_16_P18373314,A_16_P01955153,A_14_P138539,A_16_P18373469,A_16_P01955232,A_16_P18373554,A_16_P18373583,A_16_P01955289,A_16_P38466907,A_16_P01955357,A_16_P18373782,A_14_P117394,A_16_P18373894,A_16_P18373924,A_16_P01955507,A_16_P18374069	8	83021.129-83414.136	8q21.13			0.84375	0.375	1.05098e-05	0.000352714	0.1875	0.03125	0.0154811	0.368923	0	0.015625	1	1	0	0	1	1	Gain
A_16_P18374126,A_16_P38467504,A_14_P113726,A_16_P18374403,A_16_P01955793,A_16_P38467782,A_16_P18374566,A_16_P01955851,A_16_P01955870,A_16_P18374664,A_16_P18374708	8	83435.509-83730.313	8q21.13			0.84375	0.375	1.05098e-05	0.000352714	0.1875	0.015625	0.00514818	0.219966	0	0.015625	1	1	0	0	1	1	Gain
A_14_P127148,A_16_P18374889,A_16_P18374974	8	83753.864-83837.404	8q21.13			0.8125	0.375	4.38419e-05	0.00113696	0.1875	0.015625	0.00514818	0.219966	0.03125	0.015625	0.557895	1	0.03125	0	0.333333	1	Gain
A_16_P18375060,A_16_P01956183,A_16_P38468461,A_16_P18375265,A_16_P18375324,A_16_P18375386,A_16_P38468677,A_16_P18375460	8	83869.312-84061.102	8q21.13			0.8125	0.375	4.38419e-05	0.00113696	0.1875	0.015625	0.00514818	0.219966	0	0.015625	1	1	0	0	1	1	Gain
A_16_P18375503	8	84086.6	8q21.13			0.8125	0.375	4.38419e-05	0.00113696	0.1875	0.03125	0.0154811	0.368923	0	0.015625	1	1	0	0	1	1	Gain
A_16_P18375606,A_16_P18375680,A_14_P127192,A_16_P18375819,A_16_P01956639,A_16_P18375956,A_16_P18376018,A_16_P38469316	8	84127.475-84329.104	8q21.13			0.8125	0.375	4.38419e-05	0.00113696	0.1875	0.03125	0.0154811	0.368923	0	0.015625	1	1	0	0	1	1	Gain
A_16_P38469374	8	84360.7	8q21.13			0.8125	0.375	4.38419e-05	0.00113696	0.1875	0.046875	0.0348946	0.676559	0	0.015625	1	1	0	0	1	1	Gain
A_16_P18376238,A_14_P117555,A_16_P18376340,A_16_P18376400,A_16_P18376436	8	84413.396-84508.941	8q21.13			0.8125	0.375	4.38419e-05	0.00113696	0.1875	0.03125	0.0154811	0.368923	0	0.015625	1	1	0	0	1	1	Gain
A_16_P18376480,A_16_P18376561,A_16_P01957039,A_16_P38469991	8	84539.436-84657.773	8q21.13			0.8125	0.375	4.38419e-05	0.00113696	0.1875	0.015625	0.00514818	0.219966	0	0.015625	1	1	0	0	1	1	Gain
A_16_P18376817,A_14_P137392,A_16_P18376997,A_16_P18377089,A_16_P18377196,A_16_P38470518,A_14_P132120,A_16_P18377426,A_16_P01957539,A_16_P18377483,A_16_P18377551,A_16_P01957627,A_16_P18377644,A_16_P38470942,A_16_P18377728,A_16_P18377763,A_16_P18377777,A_14_P111873,A_16_P18377938,A_16_P01957852,A_16_P38471254	8	84707.016-85252.357	8q21.13-8q21.2			0.8125	0.375	4.38419e-05	0.00113696	0.1875	0.015625	0.00514818	0.219966	0	0.015625	1	1	0	0	1	1	Gain
A_14_P130113,A_16_P18378043,A_16_P18378067,A_16_P38471344,A_16_P18378103,A_16_P01957953,A_16_P18378161,A_16_P18378197,A_16_P01957997,A_16_P18378228,A_16_P18378260,A_16_P18378279,A_16_P18378298,A_16_P01958066,A_16_P18378355,A_16_P18378374,A_14_P123241,A_16_P38471675,A_16_P18378441,A_16_P38471717,A_16_P18378479,A_16_P38471764,A_16_P18378527,A_16_P18378546,A_16_P18378578,A_16_P18378612,A_16_P3847191…	8	85258.798-85500.364	8q21.2	LOC138046		0.8125	0.375	4.38419e-05	0.00113696	0.1875	0.015625	0.00514818	0.219966	0	0.015625	1	1	0	0	1	1	Gain
A_16_P18378737,A_16_P01958349,A_16_P38472077,A_16_P18378839,A_16_P38472152,A_16_P18378911,A_16_P18378939,A_16_P18378956,A_14_P107991,A_16_P38472293,A_16_P18379030,A_16_P38472333,A_16_P01958530,A_16_P01958538,A_16_P38472387,A_16_P18379140,A_16_P18379160,A_16_P18379194,A_16_P18379220,A_16_P18379256,A_16_P38472547	8	85514.517-85721.642	8q21.2	LOC138046		0.8125	0.375	4.38419e-05	0.00113696	0.1875	0.03125	0.0154811	0.368923	0	0.015625	1	1	0	0	1	1	Gain
A_16_P18379286,A_16_P18379301,A_14_P125951,A_16_P18379328,A_16_P18379360,A_16_P01958716,A_16_P18379418,A_16_P01958749,A_16_P18379463,A_16_P38472753,A_16_P38472772,A_16_P01958795,A_16_P01958805,A_16_P01958816	8	85727.797-85834.233	8q21.2	LOC138046		0.8125	0.359375	2.39093e-05	0.000672162	0.1875	0.03125	0.0154811	0.368923	0	0.015625	1	1	0	0	1	1	Gain
A_16_P38472866,A_14_P101774,A_16_P18379639,A_16_P01958876,A_16_P18379691,A_16_P18379714,A_16_P18379742,A_16_P18379760,A_16_P38473049,A_16_P18379793,A_16_P38473088,A_16_P01958981,A_16_P18379862,A_16_P18379895,A_16_P18379915,A_16_P38473233,A_14_P138436,A_16_P18380013,A_16_P01959094,A_14_P128172	8	85843.975-86051.491	8q21.2	LOC138046		0.8125	0.359375	2.39093e-05	0.000672162	0.1875	0.03125	0.0154811	0.368923	0	0.015625	1	1	0	0	1	1	Gain
A_16_P18380114,A_16_P18380120,A_14_P121051,A_14_P132356,A_14_P127555,A_16_P38473450,A_16_P38473475,A_14_P103998,A_16_P18380234,A_16_P18380235,A_16_P18380274,A_14_P125351,A_16_P18380316,A_16_P38473624,A_16_P01959285,A_16_P38473693,A_16_P38473722,A_16_P01959323,A_16_P18380447,A_16_P18380462,A_16_P01959365,A_16_P38473825,A_16_P38473840,A_16_P18380551,A_16_P01959430,A_16_P18380616,A_16_P18380631,A_16…	8	86064.843-86705.709	8q21.2	LRRCC1,E2F5,CA13,CA1,CA3,CA2	85444,1875,377677,759,761,760	0.8125	0.359375	2.39093e-05	0.000672162	0.1875	0.03125	0.0154811	0.368923	0	0.015625	1	1	0	0	1	1	Gain
A_16_P18381446	8	86726	8q21.2			0.8125	0.359375	2.39093e-05	0.000672162	0.1875	0.015625	0.00514818	0.219966	0	0.015625	1	1	0	0	1	1	Gain
A_16_P18381483	8	86741.7	8q21.2			0.78125	0.359375	8.94602e-05	0.00183441	0.1875	0.015625	0.00514818	0.219966	0	0.015625	1	1	0	0	1	1	Gain
A_16_P01959957,A_14_P135398,A_16_P01959967,A_16_P18381688,A_16_P18381700,A_16_P38475109,A_16_P18381869,A_16_P18381931,A_16_P18381982,A_16_P01960201,A_16_P01960258,A_16_P38475548,A_16_P38475584,A_14_P201114,A_14_P113472,A_16_P38475659,A_16_P01960355,A_16_P18382329,A_14_P100319,A_16_P18382358,A_14_P110491,A_16_P18382403,A_16_P38475781,A_16_P01960427,A_14_P135813,A_16_P38475853,A_16_P18382513,A_16_P…	8	86910.485-87725.2	8q21.2-8q21.3	PSKH2,ATP6V0D2,SLC7A13,WWP1,FAM82B,CPNE3,CNGB3	85481,245972,157724,11059,51115,8895,54714	0.78125	0.375	0.000157742	0.00271266	0.1875	0.015625	0.00514818	0.219966	0	0.015625	1	1	0	0	1	1	Gain
A_16_P18383664,A_14_P100702,A_16_P18383735,A_16_P18383755,A_14_P107720,A_16_P18383800,A_16_P18383823,A_16_P38477273,A_14_P135336,A_16_P18383906,A_16_P38477340,A_16_P18383939,A_16_P18383983,A_16_P01961343,A_16_P01961363,A_16_P18384112,A_16_P18384141,A_16_P18384170,A_16_P01961453,A_16_P38477651,A_16_P18384247,A_16_P18384261,A_14_P104734,A_16_P38477739,A_16_P38477751	8	87735.302-88002.231	8q21.3	CNGB3,CNBD1	54714,168975	0.78125	0.375	0.000157742	0.00271266	0.1875	0.015625	0.00514818	0.219966	0	0.015625	1	1	0	0	1	1	Gain
A_16_P01961530,A_16_P01961537,A_16_P18384367,A_16_P18384376,A_16_P38477810,A_16_P18384404,A_16_P18384419,A_14_P100466,A_16_P18384456,A_16_P18384472,A_16_P18384489,A_16_P01961621,A_16_P01961627,A_16_P18384510,A_16_P18384524,A_16_P38477981,A_16_P38478008,A_16_P18384605,A_14_P108096,A_16_P38478065,A_16_P18384648,A_16_P18384665,A_16_P38478126,A_16_P18384738,A_16_P38478168,A_16_P18384753,A_16_P3847818…	8	88014.637-88412.138	8q21.3	CNBD1	168975	0.78125	0.375	0.000157742	0.00271266	0.1875	0.015625	0.00514818	0.219966	0	0.015625	1	1	0	0	1	1	Gain
A_16_P38478469,A_16_P18385086,A_16_P18385094,A_16_P38478532,A_16_P18385125,A_14_P113183,A_16_P01962002,A_16_P18385204,A_16_P18385299	8	88422.463-88534.367	8q21.3	CNBD1	168975	0.75	0.375	0.000499153	0.00568649	0.15625	0.015625	0.0148798	0.368923	0.03125	0.015625	0.557895	1	0	0	1	1	Gain
A_14_P108217,A_16_P18385457,A_16_P38478963	8	88562.975-88632.612	8q21.3			0.71875	0.375	0.00140958	0.0106267	0.15625	0.015625	0.0148798	0.368923	0.03125	0.015625	0.557895	1	0	0	1	1	Gain
A_16_P18385577,A_16_P38479059,A_16_P38479109,A_16_P18385740,A_16_P18385779	8	88649.285-88737.553	8q21.3			0.75	0.375	0.000499153	0.00568649	0.15625	0.015625	0.0148798	0.368923	0	0.015625	1	1	0	0	1	1	Gain
A_16_P18385869,A_16_P18385912,A_16_P38479382,A_16_P38479467	8	88770.862-88846.082	8q21.3			0.78125	0.375	0.000157742	0.00271266	0.1875	0.015625	0.00514818	0.219966	0	0.015625	1	1	0	0	1	1	Gain
A_14_P103230,A_16_P18386166,A_16_P38479625,A_16_P18386244,A_14_P120356,A_14_P118693,A_16_P18386274,A_16_P38479696,A_16_P38479710,A_16_P18386323,A_16_P18386416,A_16_P18386460,A_16_P18386544,A_16_P18386619,A_16_P18386648,A_14_P201748,A_14_P115329,A_16_P18386729,A_16_P01962937,A_16_P18386775,A_16_P18386795,A_16_P38480236,A_16_P18386840,A_16_P18386858,A_16_P18386888,A_16_P38480327,A_14_P117887,A_16_P…	8	88871.069-89434.991	8q21.3	WDR21C,MMP16	138009,4325	0.78125	0.375	0.000157742	0.00271266	0.1875	0.015625	0.00514818	0.219966	0	0.015625	1	1	0	0	1	1	Gain
A_16_P18387567,A_16_P01963486,A_16_P18387690,A_16_P18387724,A_16_P18387749,A_16_P18387762,A_16_P18387823,A_16_P38481289,A_14_P120584,A_16_P38481377,A_16_P38481442,A_16_P18388060,A_16_P18388086,A_16_P18388126	8	89447.078-89735.306	8q21.3			0.78125	0.375	0.000157742	0.00271266	0.1875	0.015625	0.00514818	0.219966	0	0.015625	1	1	0	0	1	1	Gain
A_16_P38481572,A_16_P18388178	8	89749.812-89764.12	8q21.3			0.78125	0.390625	0.000271643	0.00390321	0.1875	0.015625	0.00514818	0.219966	0	0.015625	1	1	0	0	1	1	Gain
A_16_P18388189,A_16_P18388226,A_16_P18388296,A_16_P18388379,A_16_P18388426,A_16_P38481892,A_16_P38481993,A_16_P38482030	8	89779.988-90000.352	8q21.3			0.78125	0.390625	0.000271643	0.00390321	0.1875	0.015625	0.00514818	0.219966	0	0.015625	1	1	0	0	1	1	Gain
A_14_P102239,A_16_P18388834,A_16_P38482337,A_16_P38482368,A_16_P18389058,A_16_P18389095,A_16_P18389214,A_16_P18389300,A_16_P18389363,A_16_P38482822,A_14_P112504,A_16_P01964602,A_16_P38483010,A_16_P18389614,A_16_P18389638,A_16_P38483060,A_16_P18389669,A_16_P01964690,A_16_P38483181,A_16_P01964767,A_16_P18389909,A_16_P18389965,A_16_P18390023,A_14_P128141,A_16_P18390115	8	90028.63-90740.858	8q21.3			0.75	0.390625	0.000826908	0.00775646	0.15625	0.015625	0.0148798	0.368923	0	0.015625	1	1	0	0	1	1	Gain
A_16_P18390158,A_16_P38483587,A_16_P18390212,A_16_P38483632,A_14_P202266,A_14_P113403,A_14_P130548,A_14_P112304,A_16_P18390323,A_16_P18390346,A_16_P18390392,A_16_P18390500,A_16_P01965156,A_16_P18390547,A_14_P202243,A_16_P01965179,A_16_P01965187,A_14_P108760,A_16_P38484045,A_16_P38484085,A_14_P109211,A_14_P137848,A_14_P102046,A_16_P18390767,A_16_P18390784,A_16_P01965335,A_16_P18390849,A_14_P139271…	8	90771.514-91308.151	8q21.3	RIPK2,OSGIN2,NBN,DECR1,CALB1	8767,734,4683,1666,793	0.78125	0.390625	0.000271643	0.00390321	0.15625	0.015625	0.0148798	0.368923	0	0.015625	1	1	0	0	1	1	Gain
A_16_P18391409,A_16_P18391428,A_14_P101404,A_16_P01965809,A_16_P01965835,A_16_P18391686,A_16_P18391708,A_16_P18391732,A_16_P01965893,A_16_P18391872,A_16_P18391907,A_16_P18391960,A_14_P130520,A_16_P18392078,A_16_P38485616,A_16_P18392194,A_16_P01966160,A_16_P38485698,A_16_P18392232,A_16_P38485723,A_16_P01966188,A_16_P01966195,A_16_P18392296,A_16_P18392315,A_16_P18392332,A_16_P38485846,A_16_P1839243…	8	91331.87-91877.917	8q21.3	TMEM64,EFCBP1	169200	0.78125	0.390625	0.000271643	0.00390321	0.15625	0.015625	0.0148798	0.368923	0	0.015625	1	1	0	0	1	1	Gain
A_14_P135656,A_16_P38486099,A_16_P01966413,A_16_P18392674,A_16_P18392697,A_14_P126290,A_16_P18392746,A_16_P38486246,A_16_P01966515,A_14_P123913,A_16_P38486328	8	91883.082-91970.352	8q21.3	EFCBP1		0.78125	0.390625	0.000271643	0.00390321	0.15625	0.015625	0.0148798	0.368923	0	0.015625	1	1	0	0	1	1	Gain
A_16_P38486354,A_16_P18392903,A_16_P18392931,A_16_P01966620,A_14_P133657,A_16_P01966663,A_16_P38486559,A_16_P38486569,A_16_P01966694,A_14_P104053,A_16_P18393137,A_16_P18393155,A_14_P110043,A_16_P38486678,A_16_P01966758,A_14_P135516,A_16_P18393253,A_16_P01966796,A_16_P01966806,A_16_P18393303,A_16_P38486814	8	91979.162-92142.313	8q21.3	EFCBP1,TMEM55A	55529	0.78125	0.390625	0.000271643	0.00390321	0.15625	0.03125	0.0392087	0.676559	0	0.015625	1	1	0	0	1	1	Gain
A_16_P18393344,A_14_P137492,A_16_P18393383,A_16_P18393396,A_14_P121538,A_14_P115302,A_16_P18393429,A_16_P18393445,A_16_P18393465,A_16_P38486970,A_16_P01966937,A_16_P18393553,A_16_P01966967,A_16_P18393579,A_14_P126512,A_16_P18393628,A_16_P38487149,A_16_P38487168,A_16_P18393694,A_16_P18393728,A_16_P01967062,A_16_P18393768,A_14_P125875,A_16_P18393831,A_16_P38487367,A_14_P125779,A_16_P18393907,A_16_P…	8	92148.691-92596.647	8q21.3	OTUD6B,SLC26A7	51633,115111	0.78125	0.390625	0.000271643	0.00390321	0.15625	0.03125	0.0392087	0.676559	0	0.015625	1	1	0	0	1	1	Gain
A_16_P01967518,A_16_P18394525,A_16_P38488094,A_16_P38488111,A_16_P18394647,A_16_P38488261,A_16_P18394796,A_16_P18394844,A_16_P18394878,A_16_P18394930,A_16_P18394978,A_16_P01967860,A_16_P18395076,A_16_P38488648,A_16_P18395168,A_16_P38488776,A_16_P18395258,A_16_P18395295,A_16_P18395343,A_16_P38488920,A_14_P103653,A_16_P38488991,A_16_P18395465,A_16_P01968143,A_14_P108424,A_16_P18395544,A_16_P1839559…	8	92612.892-94035.645	8q21.3-8q22.1	RUNX1T1	862	0.78125	0.390625	0.000271643	0.00390321	0.15625	0.015625	0.0148798	0.368923	0	0.015625	1	1	0	0	1	1	Gain
A_16_P18398030,A_16_P38491623,A_16_P18398112,A_16_P18398194,A_14_P135341,A_16_P01969838,A_16_P18398369,A_16_P38492014,A_16_P18398506,A_16_P18398549,A_16_P18398620,A_16_P18398646,A_16_P18398687,A_16_P18398726,A_14_P137051,A_16_P01970138,A_16_P18398843,A_16_P01970199,A_16_P18398985,A_16_P18399043,A_16_P18399063,A_16_P18399126,A_16_P01970359,A_16_P18399173,A_16_P01970402,A_16_P38492825,A_16_P1839930…	8	94048.274-95828.202	8q22.1	RBM12B,TMEM67,PPM2C,CDH17,GEM,RAD54B,KIAA1429,RBM35A,DPY19L4	389677,91147,54704,1015,2669,25788,25962,54845,286148	0.8125	0.390625	7.85072e-05	0.0017111	0.15625	0.015625	0.0148798	0.368923	0	0.015625	1	1	0	0	1	1	Gain
A_14_P109449,A_16_P01972261,A_16_P18402389,A_16_P18402403,A_14_P119501,A_16_P18402454,A_16_P18402470,A_16_P18402489,A_16_P18402515,A_14_P113166,A_16_P38496304,A_16_P38496320,A_16_P18402613,A_14_P138997,A_16_P18402642,A_16_P18402656,A_14_P100987,A_14_P114575,A_14_P108828,A_16_P18402708,A_16_P18402715,A_16_P18402729,A_16_P18402747,A_16_P01972490,A_14_P111548,A_16_P38496560,A_16_P01972536,A_16_P0197…	8	95843.141-96217.668	8q22.1	DPY19L4,INTS8,CCNE2,TP53INP1,C8orf38,PLEKHF2	286148,55656,9134,94241,137682,79666	0.8125	0.390625	7.85072e-05	0.0017111	0.15625	0.015625	0.0148798	0.368923	0	0.015625	1	1	0	0	1	1	Gain
A_14_P107693,A_16_P18403319,A_16_P18403333,A_16_P18403345,A_16_P18403365	8	96222.767-96249.78	8q22.1	PLEKHF2	79666	0.8125	0.390625	7.85072e-05	0.0017111	0.15625	0.015625	0.0148798	0.368923	0	0.015625	1	1	0	0	1	1	Gain
A_16_P38497183,A_16_P01972882,A_16_P01972906,A_16_P01972953	8	96256.921-96317.468	8q22.1			0.8125	0.390625	7.85072e-05	0.0017111	0.15625	0.015625	0.0148798	0.368923	0	0.015625	1	1	0	0	1	1	Gain
A_14_P134454,A_14_P129259,A_14_P200966,A_16_P18403609,A_16_P38497449,A_16_P18403665,A_16_P01973050,A_16_P01973085,A_16_P38497632,A_16_P18403907,A_16_P18403961,A_16_P38497833,A_16_P01973285,A_16_P01973310,A_16_P18404222,A_16_P01973391,A_14_P129082,A_16_P18404365,A_16_P18404388,A_16_P38498199,A_16_P18404419,A_16_P18404430	8	96326.827-96655.707	8q22.1	C8orf37	157657	0.8125	0.390625	7.85072e-05	0.0017111	0.15625	0.015625	0.0148798	0.368923	0	0.015625	1	1	0	0	1	1	Gain
A_16_P38498248,A_16_P18404480,A_16_P18404535,A_16_P18404569,A_16_P01973598,A_16_P38498492,A_16_P18404759,A_16_P01973724,A_16_P38498682,A_16_P18404953,A_14_P116777,A_16_P18405091,A_16_P38498924,A_16_P01973942,A_16_P18405252,A_16_P18405338,A_16_P18405395,A_16_P18405475	8	96667.54-97114.268	8q22.1			0.8125	0.390625	7.85072e-05	0.0017111	0.15625	0.015625	0.0148798	0.368923	0	0.015625	1	1	0	0	1	1	Gain
A_16_P18405497,A_16_P18405508,A_16_P38499326,A_16_P18405553,A_14_P125540,A_16_P38499437,A_16_P18405658,A_16_P01974221,A_16_P18405708,A_16_P01974250,A_16_P01974260,A_16_P18405756,A_16_P38499582	8	97128.646-97244.467	8q22.1	GDF6	392255	0.8125	0.390625	7.85072e-05	0.0017111	0.15625	0.015625	0.0148798	0.368923	0	0.015625	1	1	0	0	1	1	Gain
A_16_P18405798,A_16_P01974337,A_16_P18405909,A_16_P01974372,A_16_P18405951,A_14_P100574	8	97249.257-97313.103	8q22.1	UQCRB	7381	0.8125	0.390625	7.85072e-05	0.0017111	0.15625	0.015625	0.0148798	0.368923	0	0.015625	1	1	0	0	1	1	Gain
A_14_P122416,A_16_P18406006	8	97321.019-97327.227	8q22.1	MTERFD1	51001	0.78125	0.390625	0.000271643	0.00390321	0.15625	0.015625	0.0148798	0.368923	0	0.015625	1	1	0	0	1	1	Gain
A_16_P38499825,A_14_P121956,A_16_P38499895,A_14_P136538,A_16_P38499966,A_16_P18406180,A_16_P18406203,A_16_P01974556,A_16_P18406243,A_14_P137975,A_14_P127306,A_16_P18406299,A_14_P201686	8	97332.26-97435.814	8q22.1	MTERFD1,PTDSS1	51001,9791,	0.8125	0.390625	7.85072e-05	0.0017111	0.15625	0.015625	0.0148798	0.368923	0	0.015625	1	1	0	0	1	1	Gain
A_16_P18406353	8	97445	8q22.1			0.8125	0.390625	7.85072e-05	0.0017111	0.15625	0.015625	0.0148798	0.368923	0	0.015625	1	1	0	0	1	1	Gain
A_16_P18406418	8	97472.8	8q22.1			0.78125	0.390625	0.000271643	0.00390321	0.15625	0.015625	0.0148798	0.368923	0	0.015625	1	1	0	0	1	1	Gain
A_16_P18406494,A_16_P18406565,A_16_P01974765,A_16_P18406641,A_14_P126925,A_16_P18406686,A_16_P01974821,A_16_P01974831,A_14_P138705,A_16_P01974868,A_16_P18406795,A_16_P18406820,A_16_P18406836,A_16_P18406864,A_16_P38500724,A_16_P01974958,A_14_P138933,A_16_P18406948,A_16_P18406962,A_14_P109550,A_16_P38500852,A_16_P18407043	8	97515.515-97710.839	8q22.1	SDC2	6383	0.84375	0.390625	1.95761e-05	0.000591491	0.15625	0.015625	0.0148798	0.368923	0	0.015625	1	1	0	0	1	1	Gain
A_16_P01975040,A_16_P38500908,A_16_P38500926,A_16_P18407124,A_16_P18407147,A_16_P18407163,A_16_P18407179,A_16_P18407185,A_16_P38501035,A_16_P18407213,A_16_P01975142,A_16_P38501069,A_16_P01975157,A_16_P18407278,A_16_P18407292,A_14_P129486	8	97719.046-97866.281	8q22.1	PGCP		0.84375	0.390625	1.95761e-05	0.000591491	0.15625	0.015625	0.0148798	0.368923	0	0.015625	1	1	0	0	1	1	Gain
A_16_P01975196,A_16_P18407342,A_16_P38501192,A_16_P01975242,A_16_P38501234,A_16_P01975269,A_16_P38501293,A_16_P01975301,A_16_P18407499,A_16_P18407517,A_16_P01975346,A_16_P01975356,A_16_P18407597,A_16_P18407637,A_16_P18407661,A_16_P38501524,A_16_P18407715,A_16_P18407745,A_16_P18407770,A_14_P124583,A_16_P38501651,A_16_P38501668,A_16_P18407863,A_16_P18407870,A_16_P18407909,A_16_P18407938,A_16_P18407…	8	97872.918-98129.026	8q22.1	PGCP		0.875	0.390625	4.09924e-06	0.000182379	0.15625	0.015625	0.0148798	0.368923	0	0.015625	1	1	0	0	1	1	Gain
A_16_P18407982,A_16_P38501827,A_14_P109301,A_16_P01975642,A_16_P01975648,A_16_P38501907,A_16_P18408096	8	98134.135-98172.949	8q22.1	PGCP		0.875	0.390625	4.09924e-06	0.000182379	0.15625	0.015625	0.0148798	0.368923	0	0.015625	1	1	0	0	1	1	Gain
A_16_P38501954,A_16_P38501992,A_16_P18408178,A_16_P18408190,A_16_P01975745,A_14_P105873,A_14_P202368,A_16_P18408235,A_16_P18408255,A_16_P38502123,A_16_P01975803,A_16_P01975826,A_16_P18408365,A_16_P18408393,A_16_P38502251,A_16_P01975900,A_16_P01975926,A_14_P103087,A_14_P133750,A_14_P108588,A_16_P18408557,A_16_P18408578,A_16_P18408595,A_16_P18408598,A_16_P01975992,A_16_P01976003,A_16_P38502499,A_16…	8	98182.515-98573.765	8q22.1	PGCP,TSPYL5	85453	0.875	0.390625	4.09924e-06	0.000182379	0.15625	0.015625	0.0148798	0.368923	0.03125	0.015625	0.557895	1	0	0	1	1	Gain
A_16_P01976217,A_14_P113682	8	98598.847-98630.073	8q22.1			0.90625	0.390625	6.92791e-07	4.97732e-05	0.15625	0.015625	0.0148798	0.368923	0.03125	0.015625	0.557895	1	0	0	1	1	Gain
A_16_P18409100,A_16_P18409172,A_16_P18409204,A_16_P01976346,A_16_P01976355	8	98651.004-98728.066	8q22.1	MTDH	92140	0.90625	0.390625	6.92791e-07	4.97732e-05	0.15625	0.015625	0.0148798	0.368923	0	0.015625	1	1	0	0	1	1	Gain
A_16_P38503095,A_14_P134014,A_16_P18409313	8	98734.944-98747.606	8q22.1	MTDH	92140	0.90625	0.390625	6.92791e-07	4.97732e-05	0.15625	0.015625	0.0148798	0.368923	0	0.015625	1	1	0	0	1	1	Gain
A_16_P18409320,A_16_P38503156,A_14_P118161,A_16_P01976428,A_14_P106419,A_16_P01976448,A_14_P124205,A_16_P18409464,A_16_P01976480,A_16_P01976484,A_16_P01976490	8	98753.929-98842.245	8q22.1	MTDH	92140	0.90625	0.390625	6.92791e-07	4.97732e-05	0.15625	0.015625	0.0148798	0.368923	0	0.015625	1	1	0	0	1	1	Gain
A_14_P119879,A_16_P18409541,A_16_P38503383,A_14_P115085,A_16_P18409612,A_16_P01976574,A_14_P104347,A_16_P01976600,A_16_P38503541,A_16_P18409724,A_16_P01976634,A_16_P01976642,A_16_P18409774,A_14_P103074,A_16_P01976671,A_16_P01976690,A_14_P112432,A_16_P18409916,A_16_P18409934,A_16_P18409960,A_16_P18409984,A_16_P01976784,A_16_P38503862,A_16_P18410022,A_16_P18410064	8	98859.583-99089.736	8q22.1	LAPTM4B,MATN2	55353,4147	0.90625	0.390625	6.92791e-07	4.97732e-05	0.15625	0.015625	0.0148798	0.368923	0	0.015625	1	1	0	0	1	1	Gain
A_16_P18410101,A_16_P01976858,A_16_P18410131,A_16_P38503996,A_14_P115601,A_16_P38504029,A_16_P38504037,A_16_P18410191,A_16_P18410210,A_16_P18410227,A_14_P135966,A_16_P01976935,A_16_P18410263,A_16_P18410274,A_16_P01976962,A_16_P18410318,A_14_P113376,A_16_P18410348,A_16_P38504219,A_14_P134024,A_16_P38504245,A_16_P18410396,A_16_P18410411,A_14_P103244,A_16_P18410463,A_16_P01977068,A_16_P18410525,A_14…	8	99102.529-99617.008	8q22.2	MATN2,RPL30,C8orf47,HRSP12,POP1,NPAL2,STK3	4147,6156,203111,10247,10940,79815,6788	0.875	0.390625	4.09924e-06	0.000182379	0.15625	0.015625	0.0148798	0.368923	0	0.015625	1	1	0	0	1	1	Gain
A_16_P38505330,A_16_P38505353,A_16_P18411490,A_16_P18411502,A_14_P202159,A_14_P104667,A_16_P18411562,A_16_P18411579,A_16_P01977740,A_14_P122902,A_16_P18411631,A_16_P38505547,A_16_P18411683,A_16_P18411700,A_16_P18411716,A_14_P111557,A_16_P18411747,A_16_P01977841,A_16_P18411764,A_16_P38505677,A_14_P108913,A_16_P18411827,A_16_P18411852,A_16_P18411869,A_16_P18411883,A_16_P38505812,A_16_P18411927,A_16…	8	99627.322-100052.857	8q22.2	STK3,OSR2	6788,116039	0.875	0.390625	4.09924e-06	0.000182379	0.15625	0.015625	0.0148798	0.368923	0	0.015625	1	1	0	0	1	1	Gain
A_14_P127418,A_16_P18412462,A_16_P18412478,A_16_P18412495,A_16_P38506389,A_16_P18412527,A_16_P18412535,A_16_P18412546,A_16_P01978298,A_16_P18412582,A_16_P38506501,A_16_P18412617,A_16_P01978347,A_16_P01978354,A_16_P18412663,A_16_P01978370,A_16_P38506602,A_16_P18412707,A_16_P01978390	8	100064.783-100238	8q22.2	VPS13B	157680	0.84375	0.390625	1.95761e-05	0.000591491	0.15625	0.015625	0.0148798	0.368923	0.03125	0.015625	0.557895	1	0	0	1	1	Gain
A_16_P38506658,A_16_P18412759,A_16_P18412780,A_14_P126847,A_16_P18412817,A_16_P01978466,A_16_P18412857,A_16_P18412882,A_16_P18412926,A_16_P38506855,A_16_P18412947,A_16_P18412960,A_16_P18412964,A_16_P18412992,A_16_P18413012,A_16_P38506945,A_16_P18413050,A_16_P18413070,A_16_P38507005,A_16_P18413122,A_16_P38507042,A_16_P38507059,A_16_P18413168,A_16_P18413191,A_16_P18413201,A_16_P18413211,A_16_P01978…	8	100253.523-100798.571	8q22.2	VPS13B	157680	0.875	0.390625	4.09924e-06	0.000182379	0.15625	0.015625	0.0148798	0.368923	0	0.015625	1	1	0	0	1	1	Gain
A_16_P01979196,A_16_P18414073,A_16_P01979237,A_16_P18414126,A_16_P01979257,A_16_P18414161,A_16_P01979292,A_16_P38508163,A_16_P18414238,A_16_P18414281,A_16_P18414298,A_16_P18414320	8	100805.167-100905.868	8q22.2	VPS13B	157680	0.90625	0.390625	6.92791e-07	4.97732e-05	0.15625	0.015625	0.0148798	0.368923	0	0.015625	1	1	0	0	1	1	Gain
A_16_P01979379,A_16_P18414360,A_16_P18414400,A_16_P38508391,A_14_P112827,A_14_P105762,A_14_P128513,A_14_P138034,A_16_P38508456,A_16_P18414503,A_16_P38508480,A_16_P01979498,A_16_P18414544,A_16_P18414557,A_14_P128781,A_16_P01979528,A_14_P107080,A_16_P01979553,A_16_P38508610,A_14_P129547,A_16_P01979593,A_16_P18414720,A_16_P18414738,A_16_P18414742,A_14_P127123,A_16_P38508771,A_16_P18414827,A_16_P0197…	8	100916.665-101247.218	8q22.2	VPS13B,COX6C,RGS22,FBXO43,POLR2K,SPAG1	157680,1345,26166,286151,5440,6674	0.90625	0.390625	6.92791e-07	4.97732e-05	0.1875	0.015625	0.00514818	0.219966	0	0.015625	1	1	0	0	1	1	Gain
A_16_P18415074,A_14_P118673,A_16_P38509104,A_16_P18415121,A_16_P01979849,A_16_P38509155,A_16_P38509189,A_14_P125262,A_16_P01979916,A_16_P18415269,A_16_P38509295,A_14_P138410,A_16_P18415341,A_16_P18415370,A_16_P18415395,A_16_P01980013,A_16_P38509444,A_16_P18415490,A_14_P128484,A_16_P01980163,A_16_P01980189,A_16_P01980277,A_16_P01980310,A_16_P18415940,A_16_P18415967,A_16_P18416001,A_16_P01980381,A_…	8	101259.252-101775.497	8q22.2-8q22.3	SPAG1,RNF19,ANKRD46,MGC39715	6674,157567	0.90625	0.390625	6.92791e-07	4.97732e-05	0.15625	0.015625	0.0148798	0.368923	0	0.015625	1	1	0	0	1	1	Gain
A_16_P18416422,A_16_P18416435,A_16_P18416452,A_14_P138619,A_14_P102899,A_14_P201438,A_16_P38510539,A_16_P18416519,A_16_P38510566,A_16_P01980696,A_16_P01980717	8	101779.967-101854.422	8q22.3	PABPC1	26986	0.90625	0.390625	6.92791e-07	4.97732e-05	0.1875	0.015625	0.00514818	0.219966	0	0.015625	1	1	0	0	1	1	Gain
A_16_P38510734	8	101903	8q22.3			0.90625	0.390625	6.92791e-07	4.97732e-05	0.15625	0.015625	0.0148798	0.368923	0	0.015625	1	1	0	0	1	1	Gain
A_16_P01980843,A_16_P18416844,A_16_P18416858,A_14_P110477	8	101953.866-101986.914	8q22.3			0.90625	0.390625	6.92791e-07	4.97732e-05	0.1875	0.015625	0.00514818	0.219966	0	0.015625	1	1	0	0	1	1	Gain
A_16_P18416913,A_16_P01980920,A_14_P101549	8	101998.445-102017.156	8q22.3	YWHAZ	7534	0.90625	0.390625	6.92791e-07	4.97732e-05	0.1875	0.015625	0.00514818	0.219966	0	0.03125	1	1	0	0	1	1	Gain
A_14_P200989,A_16_P01980961,A_16_P18417041,A_16_P18417094,A_16_P18417146,A_16_P01981073,A_16_P01981113,A_16_P01981146,A_16_P18417372,A_16_P01981216,A_16_P38511525,A_16_P18417554,A_16_P01981293,A_16_P18417595,A_16_P18417607,A_14_P130468,A_14_P123286,A_14_P104696,A_14_P201678,A_16_P18417660,A_16_P18417685,A_16_P18417726	8	102022.338-102329.929	8q22.3	YWHAZ,ZNF706	7534,51123	0.90625	0.390625	6.92791e-07	4.97732e-05	0.1875	0.015625	0.00514818	0.219966	0	0.03125	1	1	0	0	1	1	Gain
A_16_P01981447,A_16_P01981480,A_16_P18417936,A_16_P18417975,A_16_P01981563,A_14_P106602,A_16_P18418059,A_16_P01981607,A_16_P01981644,A_16_P01981693,A_16_P18418279,A_14_P101517,A_16_P18418316,A_16_P01981770,A_14_P112159,A_16_P01981804,A_16_P01981816,A_16_P18418427	8	102362.903-102611.648	8q22.3	GRHL2	79977	0.90625	0.390625	6.92791e-07	4.97732e-05	0.15625	0.015625	0.0148798	0.368923	0	0.03125	1	1	0	0	1	1	Gain
A_16_P38512479,A_14_P114506,A_16_P01981858	8	102618.843-102633.108	8q22.3	GRHL2	79977	0.90625	0.390625	6.92791e-07	4.97732e-05	0.15625	0.015625	0.0148798	0.368923	0	0.03125	1	1	0	0	1	1	Gain
A_16_P01981873,A_16_P38512576,A_16_P18418563,A_16_P18418590,A_16_P01981935,A_14_P112089,A_16_P01981965,A_16_P18418669,A_14_P104292,A_16_P18418714,A_16_P18418738	8	102640.97-102718.244	8q22.3	GRHL2	79977	0.90625	0.390625	6.92791e-07	4.97732e-05	0.15625	0.015625	0.0148798	0.368923	0	0.03125	1	1	0	0	1	1	Gain
A_16_P38512796,A_16_P18418779,A_16_P18418806,A_16_P18418819,A_16_P38512893,A_14_P135520,A_16_P18418880,A_16_P01982119,A_14_P132274,A_16_P38512995,A_16_P18418960,A_16_P18418977,A_14_P118459,A_16_P38513060,A_16_P38513082,A_16_P01982213,A_16_P18419083,A_16_P38513159,A_14_P105979,A_16_P01982278,A_16_P18419164,A_16_P18419174,A_16_P18419198,A_16_P38513264,A_16_P18419244,A_16_P18419275	8	102723.669-102929.275	8q22.3	GRHL2,NCALD	79977,83988	0.875	0.390625	4.09924e-06	0.000182379	0.15625	0.015625	0.0148798	0.368923	0.03125	0.03125	0.708399	1	0	0	1	1	Gain
A_14_P110175,A_16_P38513352,A_16_P01982378,A_16_P18419354,A_16_P18419375,A_16_P01982418,A_14_P119902,A_16_P18419460,A_16_P38513518,A_16_P18419491,A_16_P18419505,A_14_P109784,A_16_P18419545,A_16_P38513598,A_16_P18419593,A_16_P18419617,A_14_P112857,A_16_P18419662,A_16_P18419679,A_14_P127136,A_16_P18419710,A_16_P18419726,A_16_P18419741,A_16_P01982639,A_16_P18419782,A_16_P01982667,A_16_P38513869,A_16…	8	102937.328-103335.323	8q22.3	NCALD,RRM2B,EDD1	83988,50484	0.875	0.390625	4.09924e-06	0.000182379	0.15625	0.015625	0.0148798	0.368923	0.03125	0.03125	0.708399	1	0	0	1	1	Gain
A_16_P18420301,A_14_P136284,A_16_P01982985,A_16_P18420385,A_16_P18420407,A_16_P01983029,A_16_P18420442,A_14_P132170,A_16_P01983063,A_16_P18420530,A_16_P01983100,A_16_P01983109,A_14_P129933,A_16_P18420630,A_16_P38514751,A_16_P18420674,A_14_P113091,A_16_P18420719,A_16_P18420740,A_16_P18420770,A_16_P18420830,A_16_P01983303,A_16_P18420915,A_16_P18420937,A_16_P18420960,A_14_P202009,A_14_P104763,A_16_P…	8	103345.923-103893.111	8q22.3	EDD1,ODF1,KLF10	4956,7071	0.875	0.390625	4.09924e-06	0.000182379	0.15625	0.015625	0.0148798	0.368923	0.03125	0.03125	0.708399	1	0	0	1	1	Gain
A_16_P01983751,A_16_P38515772,A_14_P138441,A_16_P01983782,A_16_P18421733,A_14_P133714,A_14_P201613,A_16_P18421810,A_16_P38515943,A_16_P18421861	8	103901.362-103971.257	8q22.3	AZIN1	51582	0.875	0.390625	4.09924e-06	0.000182379	0.15625	0.015625	0.0148798	0.368923	0.03125	0.03125	0.708399	1	0	0	1	1	Gain
A_16_P01983899,A_16_P18421995,A_16_P01983958,A_16_P01983979,A_16_P18422093,A_16_P18422109	8	103991.86-104096.524	8q22.3			0.875	0.390625	4.09924e-06	0.000182379	0.125	0.015625	0.0409465	0.676559	0.03125	0.03125	0.708399	1	0	0	1	1	Gain
A_14_P125943,A_16_P18422158,A_16_P01984046,A_16_P38516335,A_16_P38516358,A_14_P138876,A_16_P18422311,A_14_P117636,A_16_P01984167,A_16_P18422398,A_16_P01984217,A_14_P115434,A_16_P01984250,A_16_P18422516,A_16_P01984262,A_16_P38516657,A_14_P119176,A_16_P18422607,A_14_P123635	8	104103.306-104289.722	8q22.3	ATP6V1C1,BAALC	528,7987	0.875	0.390625	4.09924e-06	0.000182379	0.15625	0.015625	0.0148798	0.368923	0.03125	0.03125	0.708399	1	0	0	1	1	Gain
A_16_P01984351,A_14_P116261,A_16_P01984377,A_16_P01984391	8	104301.159-104332.948	8q22.3	BAALC	79870	0.875	0.390625	4.09924e-06	0.000182379	0.15625	0.015625	0.0148798	0.368923	0.03125	0.015625	0.557895	1	0	0	1	1	Gain
A_16_P18422780,A_16_P18422793,A_16_P18422812,A_16_P01984436,A_16_P01984442,A_16_P38517007,A_16_P01984473,A_14_P118822,A_16_P18422936,A_16_P01984536,A_16_P01984553	8	104347.295-104439.117	8q22.3	FZD6	8323	0.90625	0.390625	6.92791e-07	4.97732e-05	0.15625	0.015625	0.0148798	0.368923	0	0.015625	1	1	0	0	1	1	Gain
A_16_P38517161,A_14_P115365,A_14_P131354,A_16_P18423071,A_16_P18423074	8	104445.694-104470.426	8q22.3	CTHRC1	115908	0.90625	0.390625	6.92791e-07	4.97732e-05	0.15625	0.015625	0.0148798	0.368923	0	0.015625	1	1	0	0	1	1	Gain
A_16_P01984590,A_16_P38517242,A_14_P120015,A_16_P01984615,A_16_P01984625,A_14_P139118,A_14_P122204,A_16_P38517365,A_14_P106699,A_16_P18423243,A_16_P01984715,A_16_P38517481,A_16_P18423349	8	104475.382-104568.77	8q22.3	SLC25A32,WDSOF1	81034,25879	0.90625	0.390625	6.92791e-07	4.97732e-05	0.15625	0.015625	0.0148798	0.368923	0	0.015625	1	1	0	0	1	1	Gain
A_16_P18423365,A_16_P18423390,A_16_P38517572,A_16_P18423431,A_16_P38517613	8	104577.199-104603.326	8q22.3			0.90625	0.390625	6.92791e-07	4.97732e-05	0.15625	0.015625	0.0148798	0.368923	0	0.015625	1	1	0	0	1	1	Gain
A_16_P18423481,A_14_P126785,A_16_P01984843,A_16_P01984851,A_16_P38517694,A_16_P01984863,A_16_P18423546,A_16_P18423561,A_16_P38517740,A_16_P18423579,A_16_P18423581,A_16_P18423600,A_16_P18423617,A_16_P18423618,A_16_P18423633,A_16_P38517803,A_16_P38517817,A_16_P01984947,A_16_P38517861,A_16_P38517870,A_16_P01984960,A_14_P106766,A_16_P18423756,A_16_P18423771,A_16_P18423781,A_16_P18423786,A_16_P1842379…	8	104620.642-104938.54	8q22.3	RIMS2	9699	0.90625	0.390625	6.92791e-07	4.97732e-05	0.15625	0.015625	0.0148798	0.368923	0	0.015625	1	1	0	0	1	1	Gain
A_16_P18423964,A_14_P101772,A_16_P18424027,A_16_P38518207,A_16_P18424057,A_14_P135960,A_14_P117627,A_16_P18424124,A_16_P18424160,A_16_P18424164,A_14_P133137,A_16_P01985254,A_16_P38518418,A_14_P102906,A_16_P38518472,A_16_P38518492,A_16_P18424329,A_16_P01985351,A_16_P18424382,A_16_P18424400,A_16_P38518604,A_16_P38518615,A_16_P38518638,A_14_P138134,A_16_P18424490,A_16_P38518698,A_16_P38518730	8	104953.062-105180.09	8q22.3	RIMS2	9699	0.90625	0.390625	6.92791e-07	4.97732e-05	0.15625	0.015625	0.0148798	0.368923	0	0.015625	1	1	0	0	1	1	Gain
A_16_P18424579,A_16_P38518819,A_16_P18424648,A_14_P133744,A_16_P18424690,A_16_P18424715,A_16_P38518910,A_16_P38518931,A_16_P18424766,A_16_P18424783,A_16_P18424819,A_16_P18424842,A_16_P01985668,A_16_P18424919,A_14_P127783,A_16_P01985726,A_16_P18424993,A_16_P18425016,A_16_P01985760,A_16_P18425081,A_14_P107917,A_14_P200241,A_16_P18425158,A_16_P18425183,A_16_P18425215,A_14_P127323,A_16_P01985896,A_16…	8	105192.331-105857.203	8q22.3	RIMS2,TM7SF4,DPYS,LRP12	9699,81501,1807,29967	0.90625	0.390625	6.92791e-07	4.97732e-05	0.15625	0.03125	0.0392087	0.676559	0	0.015625	1	1	0	0	1	1	Gain
A_16_P18426295,A_16_P18426348,A_16_P01986556,A_16_P18426406	8	105885.612-105934.229	8q22.3			0.90625	0.390625	6.92791e-07	4.97732e-05	0.15625	0.015625	0.0148798	0.368923	0	0.015625	1	1	0	0	1	1	Gain
A_16_P01986587,A_14_P119195,A_16_P18426602,A_16_P38520919,A_16_P18426780,A_16_P38521118,A_16_P18426935,A_16_P18427001,A_16_P18427080,A_16_P18427127,A_16_P18427196	8	105949.558-106222.768	8q22.3-8q23.1			0.90625	0.390625	6.92791e-07	4.97732e-05	0.15625	0.015625	0.0148798	0.368923	0	0.015625	1	1	0	0	1	1	Gain
A_16_P18427299,A_16_P38521548,A_16_P01987145,A_16_P18427384,A_16_P01987184,A_16_P38521678,A_16_P01987217,A_14_P116730,A_16_P38521750,A_16_P38521791,A_16_P01987293,A_16_P18427627,A_16_P38521905,A_16_P18427705,A_14_P114303,A_16_P18427773,A_16_P18427804,A_14_P126272,A_16_P38522101,A_16_P01987470,A_16_P01987484,A_16_P18427914,A_16_P18427932,A_16_P18427958,A_16_P18427986,A_16_P18428013,A_16_P18428034,…	8	106258.054-107443.636	8q23.1	ZFPM2	23414	0.90625	0.390625	6.92791e-07	4.97732e-05	0.15625	0.015625	0.0148798	0.368923	0	0.015625	1	1	0	0	1	1	Gain
A_16_P38524500,A_16_P18430285,A_16_P38524572,A_16_P18430378,A_16_P18430412,A_16_P18430443,A_16_P18430488,A_16_P18430519,A_16_P18430536,A_16_P18430580,A_16_P18430616,A_16_P01989162,A_16_P18430683,A_16_P38524965,A_16_P18430760,A_16_P18430791,A_16_P01989258,A_16_P01989270,A_16_P01989281,A_14_P132846,A_16_P18430917,A_16_P38525187,A_16_P18430982,A_14_P134325,A_14_P137183,A_16_P18431045,A_16_P01989402,…	8	107456.319-108261.475	8q23.1	OXR1,ABRA	55074,137735	0.90625	0.390625	6.92791e-07	4.97732e-05	0.125	0.015625	0.0409465	0.676559	0	0.015625	1	1	0	0	1	1	Gain
A_16_P38526570,A_16_P01990193,A_16_P18432422,A_14_P120841,A_16_P18432476,A_16_P01990275,A_14_P122909,A_16_P18432578	8	108281.587-108375.307	8q23.1	ANGPT1	284	0.90625	0.390625	6.92791e-07	4.97732e-05	0.125	0.015625	0.0409465	0.676559	0	0.015625	1	1	0	0	1	1	Gain
A_16_P18432609,A_16_P38526874,A_16_P18432651,A_16_P18432687,A_14_P115925,A_16_P01990417,A_16_P18432777,A_16_P18432814,A_16_P01990485,A_16_P18432864,A_16_P18432888,A_16_P18432929,A_16_P18432964,A_16_P38527248	8	108384.572-108510.767	8q23.1	ANGPT1	284	0.90625	0.390625	6.92791e-07	4.97732e-05	0.125	0.015625	0.0409465	0.676559	0	0.015625	1	1	0	0	1	1	Gain
A_14_P124639,A_16_P18433031,A_16_P01990618,A_16_P38527359,A_16_P38527378,A_16_P18433137,A_16_P18433158,A_16_P18433182,A_14_P136817,A_16_P18433239	8	108517.913-108594.917	8q23.1	ANGPT1	284	0.90625	0.390625	6.92791e-07	4.97732e-05	0.125	0.015625	0.0409465	0.676559	0	0.015625	1	1	0	0	1	1	Gain
A_16_P18433302	8	108615	8q23.1			0.90625	0.390625	6.92791e-07	4.97732e-05	0.125	0.015625	0.0409465	0.676559	0	0.015625	1	1	0	0	1	1	Gain
A_16_P38527619,A_16_P18433382,A_16_P38527707,A_16_P01990887,A_16_P38527795,A_16_P18433611,A_16_P38527910,A_14_P101150	8	108640.38-108832.04	8q23.1			0.90625	0.390625	6.92791e-07	4.97732e-05	0.15625	0.015625	0.0148798	0.368923	0	0.015625	1	1	0	0	1	1	Gain
A_16_P18433783	8	108858	8q23.1			0.90625	0.390625	6.92791e-07	4.97732e-05	0.15625	0.03125	0.0392087	0.676559	0	0.015625	1	1	0	0	1	1	Gain
A_16_P38528097	8	108885	8q23.1			0.90625	0.390625	6.92791e-07	4.97732e-05	0.15625	0.015625	0.0148798	0.368923	0	0.015625	1	1	0	0	1	1	Gain
A_16_P18433944,A_16_P18434026,A_16_P18434046,A_16_P18434062,A_16_P18434110,A_16_P18434118,A_16_P18434134,A_16_P18434152,A_16_P18434200,A_16_P38528505,A_16_P38528543,A_16_P01991390,A_14_P122978,A_16_P18434353,A_16_P01991431,A_16_P18434388,A_16_P38528673,A_16_P01991472,A_14_P110517,A_16_P01991501,A_16_P01991510,A_16_P01991525,A_14_P138040,A_16_P18434573,A_16_P18434589,A_14_P136658,A_16_P01991635,A_…	8	108926.406-109414.92	8q23.1	RSPO2,EIF3S6	340419	0.90625	0.390625	6.92791e-07	4.97732e-05	0.1875	0.015625	0.00514818	0.219966	0	0.015625	1	1	0	0	1	1	Gain
A_16_P18435147,A_16_P38529506,A_16_P38529555,A_16_P01991995,A_14_P120057,A_16_P18435391,A_14_P113516,A_16_P18435447,A_14_P100072,A_16_P38529785,A_16_P01992125,A_16_P01992145,A_14_P136582,A_16_P38529984,A_14_P111235,A_16_P18435823,A_16_P18435864,A_16_P01992341,A_16_P18435954,A_16_P01992384,A_16_P38530302,A_14_P122967,A_16_P18436081,A_16_P18436103,A_16_P01992468,A_16_P38530432,A_14_P116506,A_16_P38…	8	109449.463-110026.145	8q23.1	TTC35,TMEM74	9694,157753	0.90625	0.390625	6.92791e-07	4.97732e-05	0.1875	0.015625	0.00514818	0.219966	0	0.015625	1	1	0	0	1	1	Gain
A_16_P38530909,A_16_P38530946,A_16_P18436724,A_14_P104834,A_16_P18436881,A_16_P01992917,A_16_P18436928,A_14_P123774,A_16_P38531274,A_14_P201787,A_16_P01992996,A_16_P18437051,A_16_P18437084,A_16_P18437135,A_16_P01993099,A_16_P38531549,A_16_P18437282,A_16_P18437298,A_14_P102364,A_16_P18437357,A_16_P01993210,A_16_P18437407,A_14_P125487,A_16_P38531734,A_16_P18437451,A_16_P38531763,A_14_P104794,A_14_P…	8	110041.356-110624.808	8q23.1-8q23.2	TRHR,NUDCD1,ENY2,PKHD1L1,EBAG9	7201,84955,56943,93035,9166	0.90625	0.390625	6.92791e-07	4.97732e-05	0.1875	0.015625	0.00514818	0.219966	0	0.015625	1	1	0	0	1	1	Gain
A_16_P18438117,A_16_P01993676,A_14_P115466,A_16_P01993715,A_16_P38532606,A_16_P18438233,A_16_P18438253,A_16_P18438285,A_16_P01993785,A_14_P109017,A_16_P18438343,A_16_P18438384,A_14_P101971,A_16_P38532847,A_16_P18438466,A_14_P107741,A_16_P18438550,A_16_P38533029,A_16_P38533117,A_14_P122795,A_16_P18438840,A_16_P01994140,A_16_P18438964,A_16_P18439026,A_16_P18439096,A_16_P38533519,A_16_P38533522,A_16…	8	110631.984-111076.76	8q23.2	EBAG9,FLJ20366,KCNV1	9166,27012	0.90625	0.390625	6.92791e-07	4.97732e-05	0.1875	0.015625	0.00514818	0.219966	0	0.015625	1	1	0	0	1	1	Gain
A_16_P18439264,A_16_P38533736,A_16_P38533789,A_16_P18439461,A_16_P01994541,A_16_P18439622,A_16_P18439673,A_16_P18439747,A_14_P120425,A_16_P18439945,A_16_P18440027,A_16_P18440157,A_16_P18440202,A_16_P38534684,A_16_P01994984	8	111116.264-111588.3	8q23.2			0.90625	0.390625	6.92791e-07	4.97732e-05	0.1875	0.015625	0.00514818	0.219966	0	0.015625	1	1	0	0	1	1	Gain
A_16_P18440420,A_16_P18440473,A_16_P18440552,A_14_P128444,A_16_P18440725,A_16_P18440826,A_16_P18440949,A_16_P18441027,A_16_P18441109,A_16_P18441187,A_16_P18441244,A_16_P18441306	8	111633.417-112020.388	8q23.2			0.90625	0.390625	6.92791e-07	4.97732e-05	0.1875	0.015625	0.00514818	0.219966	0	0.015625	1	1	0	0	1	1	Gain
A_16_P38535815,A_16_P18441488,A_16_P38536034,A_16_P18441653,A_14_P103424,A_16_P01995814	8	112055.152-112209.531	8q23.2-8q23.3			0.90625	0.390625	6.92791e-07	4.97732e-05	0.1875	0.015625	0.00514818	0.219966	0	0.015625	1	1	0	0	1	1	Gain
A_16_P18441854,A_16_P18441904,A_16_P18441987,A_16_P38536496,A_16_P18442127,A_14_P108317,A_16_P18442300,A_16_P18442344,A_16_P01996181,A_16_P01996232,A_16_P18442521,A_16_P38536980,A_16_P18442631,A_16_P18442692,A_14_P116077,A_16_P18442841,A_16_P18442959,A_16_P18443091,A_16_P38537660,A_16_P18443298,A_16_P18443359,A_14_P117237,A_16_P18443525,A_16_P01996909,A_16_P18443674,A_16_P18443770,A_16_P38538240,…	8	112269.392-113318.732	8q23.3	CSMD3	114788	0.90625	0.390625	6.92791e-07	4.97732e-05	0.1875	0.015625	0.00514818	0.219966	0	0.015625	1	1	0	0	1	1	Gain
A_16_P38538589,A_16_P38538622,A_16_P18444225,A_16_P18444261,A_16_P01997292,A_14_P130461,A_16_P38538771,A_16_P18444364,A_16_P18444401,A_16_P18444434,A_16_P01997415,A_16_P01997429,A_16_P18444500,A_16_P18444517,A_16_P18444541,A_16_P18444570,A_16_P18444598,A_16_P01997513,A_16_P18444660	8	113325.756-113503.541	8q23.3	CSMD3	114788	0.875	0.390625	4.09924e-06	0.000182379	0.1875	0.015625	0.00514818	0.219966	0.03125	0.015625	0.557895	1	0	0	1	1	Gain
A_16_P01997557,A_16_P01997575,A_16_P18444736,A_16_P18444752,A_16_P01997607,A_16_P18444786,A_16_P18444803,A_16_P18444840,A_16_P18444856,A_16_P01997673,A_16_P38539365,A_16_P38539384,A_16_P18444940,A_16_P38539396,A_16_P01997712,A_16_P38539425,A_16_P38539465,A_16_P01997768,A_16_P18445077,A_16_P18445096,A_16_P18445103,A_16_P18445116,A_16_P18445140,A_16_P38539637,A_16_P01997874,A_16_P01997888,A_16_P184…	8	113512.991-113881.552	8q23.3	CSMD3	114788	0.875	0.375	2.11503e-06	0.000111065	0.1875	0.015625	0.00514818	0.219966	0.03125	0.03125	0.708399	1	0	0	1	1	Gain
A_16_P18445682,A_16_P38540171,A_16_P18445726,A_16_P18445766,A_16_P18445786,A_16_P18445808,A_16_P18445821,A_16_P38540303,A_16_P38540333,A_16_P38540362,A_16_P38540380,A_16_P18445929,A_16_P38540429,A_16_P18445970,A_16_P18445985,A_14_P131200,A_16_P18446043,A_16_P18446074,A_16_P18446106,A_16_P38540612,A_16_P18446149,A_16_P18446167,A_16_P38540669,A_16_P18446210,A_16_P18446252,A_16_P38540756,A_16_P18446…	8	113898.612-114180.065	8q23.3	CSMD3	114788	0.875	0.375	2.11503e-06	0.000111065	0.1875	0.015625	0.00514818	0.219966	0.03125	0.03125	0.708399	1	0	0	1	1	Gain
A_16_P01998635,A_16_P38540964,A_16_P18446504,A_16_P01998672,A_16_P18446528,A_16_P18446536,A_16_P18446555,A_16_P18446583,A_16_P18446602,A_16_P01998743,A_16_P38541138,A_16_P01998769,A_16_P18446681,A_16_P38541196,A_16_P18446735,A_16_P18446756,A_16_P01998840,A_16_P01998853,A_16_P38541303,A_16_P18446846,A_16_P38541356,A_16_P01998906,A_16_P18446913,A_16_P18446952,A_16_P38541470,A_16_P38541489,A_16_P184…	8	114185.479-114456.529	8q23.3	CSMD3	114788	0.875	0.375	2.11503e-06	0.000111065	0.1875	0.015625	0.00514818	0.219966	0.03125	0.03125	0.708399	1	0	0	1	1	Gain
A_16_P38541627,A_16_P18447173,A_16_P18447200,A_16_P18447227,A_16_P18447248,A_16_P38541761,A_16_P18447294,A_14_P125776	8	114462.033-114519.425	8q23.3	CSMD3	114788	0.875	0.375	2.11503e-06	0.000111065	0.1875	0.015625	0.00514818	0.219966	0.03125	0.03125	0.708399	1	0	0	1	1	Gain
A_16_P18447341,A_16_P38541858,A_16_P18447397,A_16_P18447427,A_16_P18447482,A_16_P18447580,A_16_P18447685,A_16_P18447733,A_16_P18447815,A_16_P01999495,A_16_P38542410,A_16_P18447990,A_16_P18448043,A_16_P01999637,A_16_P38542678,A_16_P18448290,A_16_P18448365,A_16_P18448456,A_16_P38543024,A_16_P18448616	8	114526.395-115133.335	8q23.3			0.875	0.375	2.11503e-06	0.000111065	0.1875	0.03125	0.0154811	0.368923	0.03125	0.03125	0.708399	1	0	0	1	1	Gain
A_16_P18448681,A_16_P02000024,A_16_P18448798,A_16_P18448861,A_16_P02000165,A_14_P119726,A_16_P38543644,A_16_P18449243,A_16_P18449262	8	115159.525-115460.159	8q23.3			0.875	0.375	2.11503e-06	0.000111065	0.1875	0.03125	0.0154811	0.368923	0.03125	0.03125	0.708399	1	0	0	1	1	Gain
A_16_P18449335,A_16_P02000393,A_16_P38543957,A_16_P18449524,A_16_P38544064,A_16_P18449615	8	115499.813-115624.058	8q23.3			0.90625	0.375	3.43412e-07	4.94161e-05	0.1875	0.015625	0.00514818	0.219966	0	0.03125	1	1	0	0	1	1	Gain
A_16_P18449662,A_16_P18449686,A_16_P18449717,A_16_P18449806,A_16_P18449845,A_16_P18449873,A_16_P02000705,A_16_P18450007,A_16_P18450054,A_16_P18450087,A_16_P18450149,A_16_P18450174	8	115642.185-115872.404	8q23.3			0.90625	0.390625	6.92791e-07	4.97732e-05	0.1875	0.015625	0.00514818	0.219966	0	0.015625	1	1	0	0	1	1	Gain
A_16_P38544715	8	115888	8q23.3			0.875	0.390625	4.09924e-06	0.000182379	0.1875	0.015625	0.00514818	0.219966	0.03125	0.015625	0.557895	1	0	0	1	1	Gain
A_16_P18450236,A_16_P18450281,A_16_P38544817	8	115906.601-115940.423	8q23.3			0.875	0.390625	4.09924e-06	0.000182379	0.1875	0.015625	0.00514818	0.219966	0.03125	0.015625	0.557895	1	0	0	1	1	Gain
A_14_P132872,A_16_P38544893	8	115965.46-115987.433	8q23.3			0.875	0.390625	4.09924e-06	0.000182379	0.1875	0.015625	0.00514818	0.219966	0.03125	0.015625	0.557895	1	0	0	1	1	Gain
A_16_P38544915,A_16_P18450467,A_16_P18450521,A_16_P18450554,A_16_P18450616,A_16_P18450736	8	116005.548-116168.002	8q23.3			0.90625	0.390625	6.92791e-07	4.97732e-05	0.1875	0.015625	0.00514818	0.219966	0	0.015625	1	1	0	0	1	1	Gain
A_16_P18450880,A_16_P02001307,A_14_P116528,A_16_P18451093,A_16_P02001448	8	116222.503-116366.476	8q23.3			0.90625	0.390625	6.92791e-07	4.97732e-05	0.1875	0.015625	0.00514818	0.219966	0	0.015625	1	1	0	0	1	1	Gain
A_16_P02001482,A_16_P38545793,A_16_P18451403,A_16_P38545953,A_14_P115050,A_16_P18451554	8	116387.027-116508.311	8q23.3	TRPS1	7227	0.90625	0.390625	6.92791e-07	4.97732e-05	0.1875	0.015625	0.00514818	0.219966	0	0.015625	1	1	0	0	1	1	Gain
A_16_P18451574,A_16_P18451605,A_16_P18451636	8	116514.075-116532.814	8q23.3	TRPS1	7227	0.90625	0.390625	6.92791e-07	4.97732e-05	0.21875	0.015625	0.00170386	0.170368	0	0.015625	1	1	0	0	1	1	Gain
A_16_P38546160,A_16_P18451692,A_16_P18451709,A_16_P38546223,A_16_P18451745,A_16_P18451773,A_16_P18451815	8	116542.04-116590.419	8q23.3	TRPS1	7227	0.90625	0.390625	6.92791e-07	4.97732e-05	0.21875	0.015625	0.00170386	0.170368	0	0.015625	1	1	0	0	1	1	Gain
A_16_P38546330,A_14_P109172,A_16_P38546386,A_16_P18451916,A_16_P18451972,A_14_P111614,A_16_P18452053,A_16_P18452093,A_14_P114037,A_16_P18452158,A_16_P38546673,A_16_P02002067,A_16_P18452228,A_16_P38546756,A_16_P18452271,A_16_P18452293,A_16_P18452315,A_14_P128012,A_16_P18452371,A_16_P18452405,A_14_P134862,A_16_P18452485,A_16_P02002284,A_16_P18452621,A_16_P18452693,A_16_P18452709	8	116596.262-116876.3	8q23.3	TRPS1	7227	0.90625	0.390625	6.92791e-07	4.97732e-05	0.1875	0.015625	0.00514818	0.219966	0	0.015625	1	1	0	0	1	1	Gain
A_16_P38547239,A_16_P18452792	8	116890.974-116921.245	8q23.3			0.90625	0.390625	6.92791e-07	4.97732e-05	0.21875	0.015625	0.00170386	0.170368	0	0.015625	1	1	0	0	1	1	Gain
A_16_P02002465,A_16_P38547423,A_14_P105492,A_16_P18453141	8	116947.966-117035.292	8q23.3			0.90625	0.390625	6.92791e-07	4.97732e-05	0.21875	0.015625	0.00170386	0.170368	0	0.015625	1	1	0	0	1	1	Gain
A_16_P02002660,A_16_P38547704,A_16_P18453251,A_16_P18453278,A_16_P18453304,A_16_P18453346,A_16_P18453365,A_16_P38547922,A_16_P38547954,A_16_P18453484	8	117045.795-117169.947	8q23.3			0.90625	0.40625	1.3666e-06	8.49654e-05	0.21875	0.015625	0.00170386	0.170368	0	0.015625	1	1	0	0	1	1	Gain
A_16_P38548014,A_16_P02002897,A_16_P18453588,A_14_P114760,A_16_P02002951	8	117183.735-117234.979	8q23.3			0.90625	0.40625	1.3666e-06	8.49654e-05	0.1875	0.015625	0.00514818	0.219966	0	0.015625	1	1	0	0	1	1	Gain
A_16_P38548184,A_16_P38548240,A_16_P18453760	8	117247.392-117274.887	8q23.3			0.90625	0.40625	1.3666e-06	8.49654e-05	0.21875	0.015625	0.00170386	0.170368	0	0.015625	1	1	0	0	1	1	Gain
A_16_P18453792,A_16_P18453825,A_16_P02003081,A_16_P18453900,A_16_P38548421,A_16_P18453971,A_16_P18454009,A_16_P18454046,A_16_P18454089,A_16_P38548661,A_16_P18454277	8	117285.844-117487.905	8q23.3			0.90625	0.40625	1.3666e-06	8.49654e-05	0.1875	0.015625	0.00514818	0.219966	0	0.015625	1	1	0	0	1	1	Gain
A_14_P139383,A_16_P18454535,A_16_P18454625,A_16_P02003621,A_16_P38549278,A_16_P02003680,A_16_P18454868,A_14_P108752,A_16_P02003762,A_16_P18454980,A_16_P18455017,A_14_P133138,A_16_P02003843,A_16_P18455104,A_16_P18455125,A_16_P38549647,A_14_P138684,A_16_P18455170,A_16_P18455193,A_16_P18455226,A_16_P18455248,A_16_P18455263,A_14_P122923,A_16_P18455301,A_16_P18455305,A_14_P135546,A_16_P02003993,A_16_P…	8	117519.667-118460.528	8q23.3-8q24.11	EIF3S3,C8orf53,RAD21,LOC441376,SLC30A8	5885,169026	0.90625	0.390625	6.92791e-07	4.97732e-05	0.1875	0.015625	0.00514818	0.219966	0	0.015625	1	1	0	0	1	1	Gain
A_16_P02004917,A_16_P18456991,A_16_P38551571,A_16_P38551596,A_16_P02005009,A_16_P18457058,A_14_P200915,A_14_P135167,A_16_P18457118,A_16_P18457155,A_16_P18457192,A_14_P130276,A_16_P02005255,A_16_P02005317,A_16_P18457601,A_16_P18457684,A_16_P38552296,A_16_P18457746,A_16_P18457785,A_16_P02005478,A_16_P02005508,A_14_P108823,A_16_P38552491,A_16_P18457925,A_16_P38552535,A_16_P18457961,A_16_P38552555,A_…	8	118523.712-119298.732	8q24.11-8q24.12	THRAP6,EXT1	2131	0.90625	0.390625	6.92791e-07	4.97732e-05	0.1875	0.015625	0.00514818	0.219966	0	0.015625	1	1	0	0	1	1	Gain
A_16_P02006247,A_16_P02006275,A_16_P18459164,A_14_P140007,A_16_P18459277,A_16_P02006397,A_16_P18459375,A_16_P18459400,A_16_P18459420,A_16_P38554016,A_16_P38554056,A_16_P18459500,A_16_P18459515,A_16_P18459527,A_16_P18459549,A_16_P38554152,A_16_P38554157,A_16_P02006563,A_16_P02006574,A_16_P02006590,A_16_P18459665,A_16_P18459698,A_16_P18459739,A_16_P18459758,A_16_P18459803,A_14_P129255,A_16_P1845985…	8	119323.734-120493.389	8q24.12	SAMD12,TNFRSF11B,COLEC10,MAL2	401474,4982,10584,114569	0.90625	0.390625	6.92791e-07	4.97732e-05	0.1875	0.015625	0.00514818	0.219966	0	0.015625	1	1	0	0	1	1	Gain
A_14_P129675,A_14_P201938,A_16_P18461949,A_16_P18461961,A_16_P38556595,A_16_P18461994,A_16_P02008004,A_16_P18462030,A_16_P02008038,A_16_P02008069,A_16_P02008089,A_16_P38556801,A_16_P02008110,A_14_P111039,A_16_P18462258,A_16_P38556900,A_14_P133481,A_16_P02008200,A_14_P101419,A_16_P38557068,A_16_P18462449,A_14_P138841,A_16_P18462504,A_16_P18462535,A_14_P122567,A_16_P02008371,A_16_P18462669,A_14_P10…	8	120498.927-120839.506	8q24.12	NOV,ENPP2,TAF2	4856,5168,6873	0.90625	0.390625	6.92791e-07	4.97732e-05	0.1875	0.015625	0.00514818	0.219966	0	0.015625	1	1	0	0	1	1	Gain
A_16_P02008467,A_16_P18462805	8	120849.759-120856.084	8q24.12	TAF2	6873	0.90625	0.390625	6.92791e-07	4.97732e-05	0.1875	0.015625	0.00514818	0.219966	0	0.015625	1	1	0	0	1	1	Gain
A_14_P113070,A_16_P18462872,A_16_P18462891,A_14_P103191,A_16_P18462954,A_14_P137046,A_16_P38557654	8	120869.669-120928.368	8q24.12	TAF2,DCC1	6873	0.90625	0.390625	6.92791e-07	4.97732e-05	0.1875	0.015625	0.00514818	0.219966	0	0.015625	1	1	0	0	1	1	Gain
A_16_P02008585,A_16_P18463007,A_16_P18463018,A_16_P18463031,A_14_P118204,A_16_P18463072,A_16_P02008649,A_16_P18463115,A_16_P38557804,A_16_P02008673,A_16_P02008683,A_14_P112063,A_16_P38557879,A_16_P18463221,A_14_P126718,A_16_P18463245,A_16_P18463259,A_16_P02008749,A_16_P38557967,A_16_P02008774,A_16_P18463331,A_14_P114081,A_16_P02008808,A_16_P18463387,A_16_P02008823,A_16_P02008836,A_16_P38558130,A_…	8	120934.521-121670.595	8q24.12	DCC1,DEPDC6,COL14A1,MRPL13,MTBP,SNTB1	64798,7373,28998,27085,6641	0.90625	0.40625	1.3666e-06	8.49654e-05	0.1875	0.015625	0.00514818	0.219966	0	0.015625	1	1	0	0	1	1	Gain
A_16_P02009680,A_16_P02009692,A_16_P02009700	8	121678.988-121692.878	8q24.12	SNTB1	6641	0.90625	0.390625	6.92791e-07	4.97732e-05	0.1875	0.015625	0.00514818	0.219966	0	0.015625	1	1	0	0	1	1	Gain
A_16_P18464870,A_16_P38559657,A_16_P18464924,A_16_P02009760,A_16_P38559714,A_16_P18464975,A_16_P18464997,A_16_P02009794,A_16_P02009800,A_14_P110071,A_16_P02009835,A_16_P18465130,A_14_P127511,A_16_P18465173,A_16_P18465193,A_16_P38559974,A_16_P02009930,A_16_P18465300,A_16_P18465319	8	121700.467-121878.878	8q24.12	SNTB1	6641	0.90625	0.390625	6.92791e-07	4.97732e-05	0.1875	0.03125	0.0154811	0.368923	0	0.015625	1	1	0	0	1	1	Gain
A_16_P18465339,A_16_P18465386,A_16_P02010071,A_16_P38560265,A_16_P18465573,A_14_P107595,A_16_P18465676,A_16_P18465743,A_16_P18465807,A_16_P38560600,A_16_P18465909,A_16_P18465954	8	121886.084-122138.819	8q24.12	SNTB1	6641	0.90625	0.375	3.43412e-07	4.94161e-05	0.1875	0.03125	0.0154811	0.368923	0	0.03125	1	1	0	0	1	1	Gain
A_16_P18466052,A_16_P38560876,A_16_P02010500,A_16_P18466289,A_16_P18466356,A_16_P18466444,A_14_P100266,A_16_P18466677,A_16_P02010816,A_16_P18466785,A_16_P18466829,A_16_P18466894,A_16_P18467017,A_16_P18467069,A_16_P18467134,A_16_P18467225,A_16_P18467252,A_16_P18467302,A_14_P200858,A_14_P117970,A_14_P201185,A_16_P18467420,A_16_P38562188,A_16_P02011254,A_16_P38562241,A_16_P02011315,A_16_P02011401,A_…	8	122182.249-123075.683	8q24.12-8q24.13	HAS2	3037	0.90625	0.375	3.43412e-07	4.94161e-05	0.1875	0.03125	0.0154811	0.368923	0	0.03125	1	1	0	0	1	1	Gain
A_16_P18468281,A_16_P02011772,A_16_P02011792,A_16_P18468384,A_16_P18468425,A_16_P18468460,A_16_P02011882,A_16_P02011906,A_16_P02011923,A_16_P38563423,A_16_P18468775,A_16_P18468834,A_16_P18468890,A_16_P38563709,A_16_P18469009,A_16_P02012257,A_16_P18469192,A_14_P136908,A_16_P18469369,A_16_P02012452,A_16_P18469462,A_16_P18469534,A_16_P02012547,A_16_P18469719,A_16_P38564554,A_14_P121159,A_16_P02012719	8	123088.926-123740.429	8q24.13			0.90625	0.375	3.43412e-07	4.94161e-05	0.1875	0.015625	0.00514818	0.219966	0	0.03125	1	1	0	0	1	1	Gain
A_16_P02012765,A_16_P18470012,A_16_P02012864	8	123771.385-123833.027	8q24.13			0.90625	0.375	3.43412e-07	4.94161e-05	0.1875	0.015625	0.00514818	0.219966	0	0.015625	1	1	0	0	1	1	Gain
A_16_P02012886,A_16_P02012897,A_16_P02012921,A_16_P02012934,A_16_P02012942,A_16_P38565018,A_16_P18470269,A_16_P18470291,A_14_P104674,A_16_P18470324,A_16_P18470336,A_16_P18470365,A_16_P02013033,A_14_P113759,A_16_P18470455,A_14_P126510,A_16_P02013111,A_16_P38565309,A_16_P18470560,A_16_P02013152,A_16_P38565364,A_16_P02013171,A_16_P18470628,A_16_P02013194,A_14_P126308,A_16_P02013222,A_16_P38565491,A_…	8	123852.291-124352.854	8q24.13	ZHX2,DERL1,WDR67,FAM83A,C8orf76,ZHX1	22882,79139,93594,84985,84933,11244	0.90625	0.375	3.43412e-07	4.94161e-05	0.1875	0.015625	0.00514818	0.219966	0	0.015625	1	1	0	0	1	1	Gain
A_16_P02013639,A_16_P18471453,A_16_P38566282	8	124361.71-124387.532	8q24.13			0.90625	0.375	3.43412e-07	4.94161e-05	0.1875	0.015625	0.00514818	0.219966	0	0.03125	1	1	0	0	1	1	Gain
A_16_P18471464,A_16_P18471469,A_14_P136692,A_16_P02013681,A_14_P131067,A_14_P108141,A_14_P105854,A_16_P02013711,A_16_P02013729,A_16_P02013740,A_16_P18471618	8	124392.78-124456.339	8q24.13	ATAD2	29028	0.875	0.375	2.11503e-06	0.000111065	0.1875	0.015625	0.00514818	0.219966	0.03125	0.03125	0.708399	1	0	0	1	1	Gain
A_16_P02013757,A_14_P135739,A_16_P02013778,A_16_P38566535,A_16_P38566544,A_16_P18471701,A_16_P18471712,A_16_P38566584	8	124462.064-124511.477	8q24.13	ATAD2,C8orf32	29028,55093	0.875	0.359375	1.06569e-06	6.8451e-05	0.1875	0.015625	0.00514818	0.219966	0.03125	0.03125	0.708399	1	0	0	1	1	Gain
A_16_P18471746,A_14_P107007,A_16_P02013837,A_16_P18471813,A_16_P02013864,A_16_P18471867,A_16_P38566744,A_16_P18471896,A_14_P117150,A_16_P02013930,A_14_P125832,A_16_P02013973,A_16_P02013986,A_16_P02013999,A_16_P18472161,A_16_P18472198,A_16_P18472238,A_14_P100492,A_16_P18472309,A_16_P18472337,A_16_P02014185	8	124518.591-124762.343	8q24.13	C8orf32,FBXO32,ANXA13	55093,114907,312	0.90625	0.359375	1.6625e-07	3.93282e-05	0.1875	0.015625	0.00514818	0.219966	0	0.03125	1	1	0	0	1	1	Gain
A_16_P02014197,A_14_P108534,A_16_P02014222,A_16_P02014231	8	124768.306-124786.75	8q24.13	ANXA13	312	0.90625	0.359375	1.6625e-07	3.93282e-05	0.1875	0.015625	0.00514818	0.219966	0	0.03125	1	1	0	0	1	1	Gain
A_16_P38567341,A_16_P18472486,A_16_P02014269,A_14_P130404,A_16_P18472550,A_16_P18472563	8	124794.164-124831.416	8q24.13	ANXA13	312	0.90625	0.359375	1.6625e-07	3.93282e-05	0.1875	0.015625	0.00514818	0.219966	0	0.03125	1	1	0	0	1	1	Gain
A_16_P02014312	8	124841	8q24.13			0.875	0.359375	1.06569e-06	6.8451e-05	0.1875	0.015625	0.00514818	0.219966	0.03125	0.03125	0.708399	1	0	0	1	1	Gain
A_16_P18472600,A_16_P02014343,A_14_P114995,A_16_P02014373,A_16_P18472695,A_16_P18472719,A_16_P38567632,A_16_P38567645,A_16_P02014429,A_16_P18472792,A_14_P113922,A_16_P02014468,A_16_P38567737,A_16_P18472856,A_16_P18472873,A_16_P02014494,A_16_P18472901,A_16_P18472921,A_16_P02014535,A_16_P02014546,A_16_P18472983,A_16_P02014570,A_16_P02014582,A_16_P18473040,A_16_P02014614,A_14_P117911,A_16_P02014645,…	8	124848.129-125414.686	8q24.13	FAM91A1,C8ORFK23,C8orf78,TMEM65	157769,157378	0.875	0.359375	1.06569e-06	6.8451e-05	0.1875	0.015625	0.00514818	0.219966	0.03125	0.046875	0.808735	1	0	0	1	1	Gain
A_14_P130808,A_16_P18473964,A_14_P118559,A_16_P18474009,A_16_P18474019,A_16_P02015174,A_16_P18474058,A_16_P38568991,A_16_P02015214,A_14_P129371,A_16_P02015227,A_16_P18474126,A_16_P18474132,A_16_P18474138,A_16_P18474160,A_16_P18474169,A_14_P110401,A_14_P135196,A_16_P02015287,A_16_P18474236,A_16_P02015311,A_16_P38569210,A_16_P02015338,A_14_P113327,A_16_P18474344,A_14_P133978,A_16_P38569286	8	125428.423-125633.854	8q24.13	TMEM65,TRMT12,RNF139,TATDN1,NDUFB9,MTSS1	157378,55039,11236,83940,4715,9788	0.90625	0.359375	1.6625e-07	3.93282e-05	0.1875	0.015625	0.00514818	0.219966	0	0.046875	1	1	0	0	1	1	Gain
A_14_P126612,A_16_P02015397,A_16_P02015414,A_16_P38569403,A_16_P18474494	8	125641.226-125673.061	8q24.13	MTSS1	9788	0.90625	0.359375	1.6625e-07	3.93282e-05	0.1875	0.015625	0.00514818	0.219966	0	0.046875	1	1	0	0	1	1	Gain
A_16_P18474514,A_14_P100413	8	125680.082-125689.142	8q24.13	MTSS1	9788	0.90625	0.359375	1.6625e-07	3.93282e-05	0.1875	0.015625	0.00514818	0.219966	0	0.046875	1	1	0	0	1	1	Gain
A_16_P02015505,A_16_P02015526,A_14_P125253,A_16_P02015567,A_16_P02015591,A_16_P02015604,A_16_P18474758,A_16_P38569711,A_14_P139615,A_16_P02015669,A_16_P02015681,A_16_P02015696,A_16_P02015714,A_14_P122369,A_16_P18474982,A_16_P02015778,A_16_P18475099,A_16_P18475201,A_16_P18475275,A_16_P02015936,A_16_P18475361,A_16_P18475382,A_16_P02015995,A_14_P201099,A_14_P109768,A_16_P18475461,A_16_P38570426,A_16…	8	125704.831-126293.391	8q24.13	MTSS1,ZNF572,SQLE,KIAA0196,NSMCE2	9788,137209,6713,9897,286053	0.90625	0.359375	1.6625e-07	3.93282e-05	0.1875	0.015625	0.00514818	0.219966	0	0.046875	1	1	0	0	1	1	Gain
A_16_P18476100,A_16_P18476140,A_16_P02016461,A_16_P18476188,A_16_P18476203,A_16_P18476210,A_16_P38571235,A_14_P119670,A_16_P18476275,A_16_P18476297,A_16_P38571316,A_16_P18476341,A_14_P134313,A_16_P38571386,A_16_P18476418,A_16_P18476451,A_16_P38571470,A_16_P38571484,A_16_P18476504,A_16_P18476522,A_14_P111142,A_16_P02016718,A_16_P02016726,A_16_P18476634,A_14_P107944,A_14_P106006,A_16_P02016765,A_16…	8	126299.386-126541.273	8q24.13	NSMCE2,TRIB1	286053,10221	0.90625	0.359375	1.6625e-07	3.93282e-05	0.1875	0.015625	0.00514818	0.219966	0	0.046875	1	1	0	0	1	1	Gain
A_16_P38571742,A_16_P18476823,A_16_P38571890,A_14_P118229,A_16_P02016978,A_16_P02017002,A_16_P38572129,A_16_P18477173,A_16_P02017076,A_16_P02017103,A_16_P38572301,A_16_P38572334,A_16_P18477398,A_16_P02017202,A_16_P18477485,A_16_P18477519,A_16_P18477537,A_16_P38572560,A_16_P38572590,A_16_P18477607,A_16_P38572631,A_16_P18477677,A_16_P18477715,A_16_P18477743,A_16_P18477773,A_16_P38572833,A_16_P02017…	8	126552.359-127244.435	8q24.13			0.90625	0.359375	1.6625e-07	3.93282e-05	0.1875	0.015625	0.00514818	0.219966	0	0.046875	1	1	0	0	1	1	Gain
A_16_P02017751,A_16_P18478440,A_16_P18478537,A_16_P18478614,A_16_P18478650,A_14_P122030,A_16_P02018009,A_16_P18478890,A_16_P18478959,A_16_P18479006,A_16_P02018131,A_16_P18479050,A_16_P18479065,A_14_P120190,A_14_P103927,A_14_P200695,A_16_P18479113,A_16_P18479128,A_16_P02018197,A_16_P18479174,A_16_P18479208	8	127274.7-127689.556	8q24.13-8q24.21	FAM84B	157638	0.90625	0.359375	1.6625e-07	3.93282e-05	0.1875	0.015625	0.00514818	0.219966	0	0.046875	1	1	0	0	1	1	Gain
A_16_P02018254,A_16_P18479346,A_16_P18479413,A_16_P38574451,A_16_P18479519,A_16_P18479584,A_16_P18479626,A_16_P38574627,A_16_P38574695	8	127707.791-127923.915	8q24.21			0.90625	0.359375	1.6625e-07	3.93282e-05	0.21875	0.015625	0.00170386	0.170368	0	0.046875	1	1	0	0	1	1	Gain
A_16_P18479751,A_16_P18479790,A_16_P18479831,A_16_P38574854	8	127938.48-127985.137	8q24.21			0.90625	0.375	3.43412e-07	4.94161e-05	0.21875	0.015625	0.00170386	0.170368	0	0.046875	1	1	0	0	1	1	Gain
A_16_P18479913,A_16_P18479967,A_16_P38575015,A_16_P38575056	8	128006.157-128071.05	8q24.21			0.90625	0.375	3.43412e-07	4.94161e-05	0.21875	0.015625	0.00170386	0.170368	0	0.046875	1	1	0	0	1	1	Gain
A_16_P18480171,A_16_P02018825,A_16_P38575283,A_16_P38575380	8	128108.198-128199.767	8q24.21			0.90625	0.375	3.43412e-07	4.94161e-05	0.25	0.015625	0.000540838	0.102855	0	0.046875	1	1	0	0	1	1	Gain
A_16_P02018947,A_14_P118671,A_16_P18480550,A_16_P18480591,A_16_P02019063,A_16_P38575664,A_16_P18480701,A_16_P38575753,A_16_P38575806,A_16_P18480870,A_16_P02019217,A_16_P18480952,A_16_P18481012,A_16_P02019303,A_16_P02019326,A_16_P38576141,A_16_P18481172,A_16_P18481197,A_16_P38576200,A_14_P122553,A_16_P18481325,A_16_P02019471,A_16_P18481427,A_16_P02019562,A_16_P02019607,A_16_P02019666,A_16_P1848182…	8	128220.977-128776.641	8q24.21			0.90625	0.375	3.43412e-07	4.94161e-05	0.25	0.015625	0.000540838	0.102855	0	0.046875	1	1	0	0	1	1	Gain
A_16_P18481907,A_16_P02019792,A_16_P38576934,A_14_P123915,A_14_P128991,A_14_P138867,A_14_P137636,A_16_P02019835,A_16_P18482019,A_16_P18482038,A_16_P02019863,A_16_P02019868,A_16_P18482078,A_16_P02019896,A_16_P18482128,A_16_P02019922,A_16_P38577177,A_16_P02019955,A_16_P18482232,A_14_P107732	8	128797.789-128955.22	8q24.21	MYC	4609	0.90625	0.375	3.43412e-07	4.94161e-05	0.25	0.015625	0.000540838	0.102855	0	0.046875	1	1	0	0	1	1	Gain
A_16_P02020021,A_16_P02020050,A_16_P02020073,A_16_P18482418,A_16_P38577426,A_16_P18482465,A_16_P18482483,A_16_P02020139	8	128971.874-129035.624	8q24.21			0.90625	0.375	3.43412e-07	4.94161e-05	0.21875	0.015625	0.00170386	0.170368	0	0.046875	1	1	0	0	1	1	Gain
A_16_P18482535,A_16_P18482554,A_16_P02020177,A_16_P18482597	8	129046.532-129069.198	8q24.21			0.875	0.375	2.11503e-06	0.000111065	0.21875	0.015625	0.00170386	0.170368	0.03125	0.046875	0.808735	1	0	0	1	1	Gain
A_16_P02020208,A_16_P18482657,A_16_P18482691,A_16_P02020280	8	129081.332-129123.664	8q24.21			0.875	0.359375	1.06569e-06	6.8451e-05	0.21875	0.015625	0.00170386	0.170368	0.03125	0.046875	0.808735	1	0	0	1	1	Gain
A_16_P18482778,A_16_P18482837,A_16_P02020348,A_16_P02020366,A_16_P18482911,A_16_P02020399,A_14_P124694,A_16_P38578003	8	129135.775-129230.984	8q24.21			0.875	0.359375	1.06569e-06	6.8451e-05	0.21875	0.015625	0.00170386	0.170368	0.03125	0.046875	0.808735	1	0	0	1	1	Gain
A_16_P02020484,A_16_P18483222,A_16_P02020649	8	129252.323-129350.287	8q24.21			0.875	0.359375	1.06569e-06	6.8451e-05	0.21875	0.015625	0.00170386	0.170368	0.03125	0.046875	0.808735	1	0	0	1	1	Gain
A_16_P38578412,A_16_P18483538,A_16_P02020811,A_16_P38578643	8	129381.72-129474.855	8q24.21			0.84375	0.359375	5.50996e-06	0.000209945	0.1875	0.015625	0.00514818	0.219966	0.03125	0.046875	0.808735	1	0	0	1	1	Gain
A_16_P02020870,A_16_P18483769,A_16_P18483820,A_16_P18483867,A_14_P117724,A_16_P02021048,A_16_P18484065,A_16_P18484109,A_16_P38579141,A_16_P18484216,A_16_P18484278,A_16_P18484395,A_16_P18484467,A_16_P18484541,A_16_P38579571,A_16_P18484643,A_16_P18484790,A_14_P104581,A_16_P38579882,A_16_P02021626,A_16_P02021727,A_16_P38580170,A_16_P18485215,A_14_P135981,A_16_P18485408,A_16_P18485531,A_16_P02022039,…	8	129491.203-130589.082	8q24.21			0.84375	0.359375	5.50996e-06	0.000209945	0.1875	0.015625	0.00514818	0.219966	0.03125	0.046875	0.808735	1	0	0	1	1	Gain
A_16_P38581322,A_16_P02022461,A_16_P02022470,A_14_P106501,A_16_P38581411,A_16_P38581439,A_16_P02022534,A_16_P18486505,A_16_P18486511,A_16_P18486534,A_16_P02022596,A_16_P02022609,A_16_P02022620,A_16_P18486629,A_16_P02022649,A_16_P18486693,A_16_P38581713,A_14_P107650,A_16_P18486791,A_16_P38581790,A_14_P123637,A_16_P02022752,A_14_P124002,A_16_P02022763,A_16_P18486883,A_16_P02022777,A_16_P18486919,A_…	8	130598.725-131275.465	8q24.21	MLZE,FAM49B,DDEF1	56169,51571,50807	0.84375	0.359375	5.50996e-06	0.000209945	0.1875	0.015625	0.00514818	0.219966	0.03125	0.046875	0.808735	1	0	0	1	1	Gain
A_16_P18487863,A_16_P02023383,A_14_P125361,A_16_P02023403,A_16_P18487959,A_16_P02023436,A_16_P18488005,A_16_P18488044,A_16_P02023497,A_16_P38583125,A_16_P18488116,A_16_P02023538,A_14_P104731,A_14_P201816,A_16_P18488194,A_16_P18488215,A_16_P18488243,A_16_P38583314,A_16_P02023633,A_16_P02023656,A_16_P02023680,A_16_P02023696,A_16_P18488412,A_16_P38583485,A_16_P38583506,A_16_P18488471,A_16_P02023746,…	8	131281.334-132014.915	8q24.21-8q24.22	DDEF1,ADCY8	50807,100134077	0.84375	0.359375	5.50996e-06	0.000209945	0.1875	0.015625	0.00514818	0.219966	0.03125	0.046875	0.808735	1	0	0	1	1	Gain
A_14_P128509,A_16_P18489750,A_16_P18489768,A_16_P18489789,A_16_P18489811,A_16_P18489833,A_14_P121325,A_16_P18489886,A_16_P18489916,A_16_P02024587,A_16_P18489964,A_14_P134941,A_16_P02024642,A_16_P18490048,A_16_P18490107,A_16_P02024710,A_16_P18490203	8	132024.836-132212.592	8q24.22	ADCY8	100134077	0.84375	0.359375	5.50996e-06	0.000209945	0.1875	0.015625	0.00514818	0.219966	0.03125	0.046875	0.808735	1	0	0	1	1	Gain
A_16_P18490253,A_14_P112715,A_16_P38585469,A_16_P18490487,A_16_P38585622,A_16_P18490571,A_16_P18490650,A_16_P18490736	8	132230.801-132480.33	8q24.22			0.84375	0.34375	2.81738e-06	0.000136629	0.1875	0.015625	0.00514818	0.219966	0.03125	0.0625	0.875262	1	0	0	1	1	Gain
A_14_P114484,A_16_P18490850,A_16_P02025161,A_16_P18490960,A_16_P38586086,A_16_P18491111,A_16_P38586291,A_14_P123099,A_16_P18491297	8	132504.165-132760.18	8q24.22			0.84375	0.359375	5.50996e-06	0.000209945	0.1875	0.015625	0.00514818	0.219966	0.03125	0.0625	0.875262	1	0	0	1	1	Gain
A_16_P18491342,A_16_P02025460,A_16_P02025525,A_16_P02025565	8	132780.887-132881.57	8q24.22			0.84375	0.359375	5.50996e-06	0.000209945	0.1875	0.015625	0.00514818	0.219966	0.03125	0.0625	0.875262	1	0	0	1	1	Gain
A_16_P02025621,A_16_P38586793,A_16_P02025678,A_16_P02025708,A_16_P18491835,A_16_P02025736,A_16_P18491884,A_14_P124736,A_16_P02025791	8	132918.241-133021.974	8q24.22	KIAA0143		0.84375	0.359375	5.50996e-06	0.000209945	0.15625	0.015625	0.0148798	0.368923	0.03125	0.0625	0.875262	1	0	0	1	1	Gain
A_16_P18491960,A_16_P02025829,A_16_P02025842,A_16_P18492030,A_16_P18492060,A_16_P02025896,A_16_P38587215,A_16_P18492139,A_16_P18492165,A_16_P38587309,A_16_P02025971,A_16_P38587356,A_16_P38587373,A_16_P02026011,A_14_P202158,A_14_P109833,A_16_P02026036,A_16_P02026047,A_16_P18492333,A_16_P18492347,A_16_P18492354,A_16_P02026084	8	133031.408-133189.029	8q24.22	KIAA0143		0.84375	0.359375	5.50996e-06	0.000209945	0.15625	0.015625	0.0148798	0.368923	0.03125	0.0625	0.875262	1	0	0	1	1	Gain
A_16_P02026099,A_16_P18492454,A_14_P130094,A_16_P18492491,A_16_P38587658,A_16_P18492545,A_16_P18492567,A_16_P18492591,A_16_P02026219,A_16_P18492633,A_16_P18492657,A_16_P02026265,A_14_P112529,A_16_P02026286,A_16_P18492750,A_16_P38587927,A_16_P02026325,A_16_P02026338,A_16_P18492822,A_16_P02026356,A_16_P38588002,A_16_P18492875,A_16_P02026386,A_16_P18492928,A_16_P02026415	8	133201.119-133403.598	8q24.22	KCNQ3	3786	0.84375	0.375	1.05098e-05	0.000352714	0.15625	0.015625	0.0148798	0.368923	0.03125	0.046875	0.808735	1	0	0	1	1	Gain
A_16_P18492966,A_16_P02026439,A_16_P18493004,A_16_P02026465	8	133410.759-133430.172	8q24.22	KCNQ3	3786	0.84375	0.375	1.05098e-05	0.000352714	0.15625	0.015625	0.0148798	0.368923	0.03125	0.046875	0.808735	1	0	0	1	1	Gain
A_16_P02026487,A_16_P18493082,A_16_P02026512,A_14_P114557,A_16_P02026543,A_16_P38588311,A_16_P38588343,A_16_P18493228,A_16_P02026600,A_16_P02026615,A_16_P38588436,A_14_P119671,A_16_P02026658	8	133440.653-133550.493	8q24.22	KCNQ3	3786	0.84375	0.375	1.05098e-05	0.000352714	0.15625	0.015625	0.0148798	0.368923	0.03125	0.046875	0.808735	1	0	0	1	1	Gain
A_16_P38588506,A_16_P02026678,A_16_P18493448,A_16_P18493514,A_16_P18493554,A_16_P18493592	8	133555.596-133638.069	8q24.22	KCNQ3	3786	0.84375	0.375	1.05098e-05	0.000352714	0.15625	0.015625	0.0148798	0.368923	0.03125	0.046875	0.808735	1	0	0	1	1	Gain
A_14_P132543,A_16_P18493657,A_16_P02026827,A_14_P106503,A_16_P18493710,A_16_P18493740,A_14_P120415,A_16_P18493792,A_16_P18493809,A_16_P18493815,A_16_P18493838,A_16_P18493855,A_14_P139920,A_16_P18493920,A_16_P18493935,A_16_P38589091,A_16_P02026990,A_16_P18493990,A_14_P113030,A_16_P18494033,A_16_P02027045,A_16_P38589236,A_16_P18494104,A_14_P120643	8	133653.574-133859.213	8q24.22	LRRC6,TMEM71,PHF20L1	23639,137835,51105	0.875	0.375	2.11503e-06	0.000111065	0.1875	0.015625	0.00514818	0.219966	0.03125	0.046875	0.808735	1	0	0	1	1	Gain
A_16_P18494173	8	133872	8q24.22	PHF20L1	51105	0.875	0.375	2.11503e-06	0.000111065	0.1875	0.015625	0.00514818	0.219966	0.03125	0.046875	0.808735	1	0	0	1	1	Gain
A_16_P38589359,A_14_P106705,A_16_P18494243,A_16_P18494264,A_16_P18494279,A_14_P135823,A_16_P38589492,A_16_P38589540,A_16_P18494385,A_16_P18494402,A_16_P02027270,A_14_P113537,A_16_P18494476,A_16_P38589665,A_16_P18494513,A_16_P18494554,A_16_P18494573,A_14_P107862,A_16_P38589831,A_16_P38589850,A_16_P02027422,A_16_P02027434,A_16_P02027451,A_16_P18494750,A_16_P18494770,A_16_P02027494	8	133881.4-134075.095	8q24.22	PHF20L1,TG	51105,7038	0.84375	0.375	1.05098e-05	0.000352714	0.15625	0.015625	0.0148798	0.368923	0.03125	0.046875	0.808735	1	0	0	1	1	Gain
A_16_P02027507	8	134083	8q24.22	TG	7038	0.84375	0.375	1.05098e-05	0.000352714	0.15625	0.015625	0.0148798	0.368923	0.03125	0.046875	0.808735	1	0	0	1	1	Gain
A_16_P18494859,A_14_P124314,A_16_P02027558,A_16_P18494922,A_14_P121102,A_14_P139659,A_14_P129068,A_16_P02027602,A_16_P18495000,A_16_P02027627,A_16_P02027637,A_14_P139972,A_16_P02027675,A_16_P02027691,A_16_P02027703,A_16_P02027711,A_16_P18495172,A_16_P18495210,A_14_P130125,A_16_P18495259	8	134093.511-134221.571	8q24.22	TG	7038	0.84375	0.375	1.05098e-05	0.000352714	0.15625	0.03125	0.0392087	0.676559	0.03125	0.046875	0.808735	1	0	0	1	1	Gain
A_16_P02027787,A_16_P38590518,A_16_P02027816,A_16_P18495352,A_16_P18495392,A_14_P127065,A_16_P02027882	8	134232.104-134292.657	8q24.22	WISP1	8840	0.84375	0.375	1.05098e-05	0.000352714	0.15625	0.03125	0.0392087	0.676559	0.03125	0.046875	0.808735	1	0	0	1	1	Gain
A_14_P133940,A_14_P111681,A_14_P111630,A_14_P107381,A_16_P02027957,A_16_P02027975,A_14_P129210,A_14_P100016,A_14_P201418,A_16_P02028051,A_16_P02028053,A_16_P18495776	8	134302.487-134416.558	8q24.22	WISP1,NDRG1	8840,10397,	0.84375	0.375	1.05098e-05	0.000352714	0.15625	0.03125	0.0392087	0.676559	0.03125	0.046875	0.808735	1	0	0	1	1	Gain
A_16_P18495834,A_16_P02028145,A_16_P18495926,A_16_P18495974,A_16_P02028209	8	134439.121-134515.168	8q24.22			0.84375	0.375	1.05098e-05	0.000352714	0.15625	0.03125	0.0392087	0.676559	0.03125	0.046875	0.808735	1	0	0	1	1	Gain
A_16_P38591268,A_16_P02028238,A_16_P02028255,A_16_P02028274,A_14_P133218,A_16_P18496136,A_16_P02028322,A_14_P133357,A_16_P02028370,A_14_P107210,A_16_P18496294,A_16_P18496315,A_16_P18496353,A_16_P02028444,A_16_P18496431,A_16_P18496483,A_16_P02028533,A_16_P02028581,A_16_P18496667,A_16_P02028640,A_16_P02028688,A_16_P18496905,A_16_P02028768,A_14_P124236,A_16_P02028861,A_16_P18497133,A_16_P18497249,A_…	8	134527.703-135209.64	8q24.22	ST3GAL1	6482	0.84375	0.375	1.05098e-05	0.000352714	0.15625	0.03125	0.0392087	0.676559	0.03125	0.046875	0.808735	1	0	0	1	1	Gain
A_16_P18497831,A_16_P18497942,A_14_P132831,A_16_P18498045,A_16_P18498135,A_16_P18498192,A_16_P02029532,A_16_P18498286,A_16_P18498352,A_16_P02029652,A_16_P02029693,A_16_P18498550,A_16_P02029726,A_14_P109569,A_16_P02029754,A_16_P18498637,A_16_P18498652,A_16_P02029788,A_16_P18498697,A_16_P18498719,A_16_P18498750,A_16_P02029849,A_16_P18498804,A_16_P02029883,A_16_P02029910,A_16_P38594146,A_16_P0202994…	8	135251.554-135765.683	8q24.22	ZFAT1		0.84375	0.375	1.05098e-05	0.000352714	0.15625	0.015625	0.0148798	0.368923	0.03125	0.046875	0.808735	1	0	0	1	1	Gain
A_16_P02030082,A_16_P38594423,A_16_P02030100,A_16_P02030105,A_16_P38594466,A_16_P02030135,A_16_P38594515,A_16_P18499289	8	135771.668-135828.957	8q24.22	ZFAT1		0.84375	0.375	1.05098e-05	0.000352714	0.15625	0.015625	0.0148798	0.368923	0.03125	0.046875	0.808735	1	0	0	1	1	Gain
A_16_P38594587,A_16_P02030209,A_16_P38594628,A_16_P02030224,A_16_P18499391,A_16_P18499408,A_16_P18499423,A_16_P38594690,A_16_P38594702,A_16_P18499459,A_16_P38594726,A_16_P18499496,A_16_P18499518,A_16_P18499555,A_16_P02030386,A_16_P18499677,A_16_P18499739,A_16_P38595066,A_16_P18499863,A_16_P18499945,A_16_P02030617,A_14_P114700,A_16_P02030677,A_16_P18500183,A_16_P02030716,A_16_P18500219,A_16_P02030…	8	135846.156-136990.538	8q24.22-8q24.23	KHDRBS3	10656	0.84375	0.375	1.05098e-05	0.000352714	0.15625	0.015625	0.0148798	0.368923	0.03125	0.046875	0.808735	1	0	0	1	1	Gain
A_16_P02031910,A_16_P18502275,A_16_P38597604,A_16_P18502399,A_16_P18502445,A_16_P18502477,A_16_P02032086,A_14_P120439,A_16_P02032109,A_16_P18502575,A_16_P02032149,A_16_P02032188,A_16_P18502726	8	137027.419-137222.183	8q24.23			0.84375	0.359375	5.50996e-06	0.000209945	0.15625	0.015625	0.0148798	0.368923	0.03125	0.0625	0.875262	1	0	0.015625	1	1	Gain
A_16_P18502822,A_16_P18502927,A_16_P18503001,A_16_P18503100	8	137259.202-137374.217	8q24.23			0.84375	0.359375	5.50996e-06	0.000209945	0.15625	0.03125	0.0392087	0.676559	0.03125	0.0625	0.875262	1	0	0.015625	1	1	Gain
A_16_P38598426,A_16_P02032525,A_16_P02032566	8	137395.027-137470.815	8q24.23			0.84375	0.359375	5.50996e-06	0.000209945	0.15625	0.015625	0.0148798	0.368923	0.03125	0.0625	0.875262	1	0	0.015625	1	1	Gain
A_16_P18503395,A_16_P38598715,A_16_P18503555,A_16_P02032735,A_14_P132585,A_16_P02032787,A_16_P18503728,A_16_P18503828	8	137501.692-137702.868	8q24.23			0.84375	0.359375	5.50996e-06	0.000209945	0.1875	0.015625	0.00514818	0.219966	0.03125	0.0625	0.875262	1	0	0.015625	1	1	Gain
A_16_P02032921,A_16_P18503976,A_16_P18504060,A_16_P18504100,A_16_P18504123,A_16_P18504210,A_16_P18504261	8	137737.806-137891.281	8q24.23			0.84375	0.359375	5.50996e-06	0.000209945	0.1875	0.015625	0.00514818	0.219966	0.0625	0.0625	0.655942	1	0	0.015625	1	1	Gain
A_16_P18504326,A_16_P18504380,A_16_P38599687,A_16_P02033259,A_16_P02033261,A_16_P18504508,A_16_P02033339,A_14_P133167,A_16_P18504709,A_16_P02033428,A_16_P02033465	8	137919.308-138166.085	8q24.23			0.8125	0.359375	2.39093e-05	0.000672162	0.1875	0.015625	0.00514818	0.219966	0.09375	0.0625	0.429311	1	0.03125	0.015625	0.557895	1	Gain
A_16_P02033513,A_16_P18504986,A_16_P18505049,A_16_P18505235,A_16_P38600558,A_16_P02033782,A_16_P18505426,A_16_P18505560,A_16_P38600865	8	138199.061-138501.807	8q24.23			0.84375	0.359375	5.50996e-06	0.000209945	0.1875	0.015625	0.00514818	0.219966	0.0625	0.0625	0.655942	1	0	0.015625	1	1	Gain
A_16_P18505737,A_16_P18505801,A_16_P18505861,A_16_P18505922,A_16_P18506025	8	138542.039-138653.306	8q24.23			0.84375	0.359375	5.50996e-06	0.000209945	0.1875	0.015625	0.00514818	0.219966	0.0625	0.0625	0.655942	1	0	0.015625	1	1	Gain
A_16_P18506119,A_16_P18506247,A_16_P18506300,A_16_P18506320,A_16_P18506336,A_16_P02034383,A_16_P18506375,A_16_P18506397,A_16_P18506427,A_16_P18506531,A_16_P18506613	8	138686.235-138894.605	8q24.23			0.84375	0.359375	5.50996e-06	0.000209945	0.1875	0.015625	0.00514818	0.219966	0.0625	0.0625	0.655942	1	0	0.015625	1	1	Gain
A_16_P38601893	8	138905	8q24.23			0.84375	0.359375	5.50996e-06	0.000209945	0.1875	0.03125	0.0154811	0.368923	0.0625	0.0625	0.655942	1	0	0.015625	1	1	Gain
A_16_P18506633,A_16_P18506669,A_16_P18506717	8	138914.259-138943.974	8q24.23			0.84375	0.359375	5.50996e-06	0.000209945	0.1875	0.03125	0.0154811	0.368923	0.0625	0.0625	0.655942	1	0	0.015625	1	1	Gain
A_16_P18506746,A_16_P02034632,A_16_P18506814,A_16_P02034666,A_16_P02034684,A_16_P02034705,A_16_P18506977	8	138954.342-139046.597	8q24.23			0.84375	0.359375	5.50996e-06	0.000209945	0.15625	0.03125	0.0392087	0.676559	0.0625	0.0625	0.655942	1	0	0.015625	1	1	Gain
A_16_P38602272,A_16_P18507018,A_16_P02034783,A_16_P18507064	8	139056.124-139099.798	8q24.23			0.84375	0.34375	2.81738e-06	0.000136629	0.15625	0.03125	0.0392087	0.676559	0.0625	0.0625	0.655942	1	0	0.015625	1	1	Gain
A_16_P18507082,A_16_P02034839,A_16_P18507164,A_16_P02034866,A_16_P02034911,A_16_P38602556,A_16_P02034942,A_14_P102181,A_14_P202241,A_16_P38602653,A_16_P18507394,A_16_P02035003,A_16_P02035016,A_16_P02035027,A_16_P18507468	8	139108.52-139276.479	8q24.23	C8ORFK32		0.84375	0.34375	2.81738e-06	0.000136629	0.15625	0.03125	0.0392087	0.676559	0.0625	0.0625	0.655942	1	0	0.015625	1	1	Gain
A_16_P02035052,A_16_P38602787,A_16_P18507538,A_16_P02035097,A_16_P02035115,A_16_P18507617,A_16_P02035150,A_16_P02035161,A_14_P125026,A_16_P38603013,A_16_P18507745,A_16_P02035238,A_16_P38603083,A_16_P18507827,A_16_P18507857,A_16_P02035282,A_16_P18507892,A_16_P02035308,A_16_P02035321,A_16_P02035349,A_16_P18507996,A_16_P18508041,A_16_P18508053,A_16_P02035407,A_16_P02035422,A_16_P18508118,A_16_P02035…	8	139282.078-139832.719	8q24.23	C8ORFK32,COL22A1	169044	0.84375	0.34375	2.81738e-06	0.000136629	0.125	0.03125	0.09308	1	0.0625	0.0625	0.655942	1	0	0.015625	1	1	Gain
A_16_P02035970,A_16_P02035991,A_16_P18509062,A_16_P18509079,A_16_P18509100,A_16_P18509128,A_16_P02036049,A_16_P02036062,A_16_P02036085,A_16_P02036094,A_16_P18509221,A_16_P02036119,A_16_P18509269,A_16_P02036139,A_16_P18509303,A_16_P18509328,A_16_P02036187,A_16_P02036202,A_16_P18509391	8	139838.297-139973.196	8q24.23	COL22A1	169044	0.84375	0.34375	2.81738e-06	0.000136629	0.125	0.03125	0.09308	1	0.0625	0.0625	0.655942	1	0	0.015625	1	1	Gain
A_16_P38604755,A_16_P18509436,A_16_P18509454	8	139982.005-139995.297	8q24.23	COL22A1	169044	0.84375	0.34375	2.81738e-06	0.000136629	0.125	0.03125	0.09308	1	0.0625	0.0625	0.655942	1	0	0.015625	1	1	Gain
A_16_P18509474,A_16_P18509498,A_14_P129927,A_16_P18509661,A_16_P18509745,A_16_P02036447,A_16_P18509874,A_16_P38605299,A_16_P18510068,A_16_P18510130,A_16_P18510196,A_16_P18510253,A_16_P18510318	8	140002.499-140366.871	8q24.3			0.8125	0.34375	1.27177e-05	0.000408439	0.125	0.03125	0.09308	1	0.0625	0.0625	0.655942	1	0	0.015625	1	1	Gain
A_16_P02036783,A_16_P02036814,A_16_P38605859,A_16_P38605918,A_14_P126791,A_16_P18510677,A_16_P02037001,A_16_P02037032,A_16_P02037100,A_16_P18510980,A_16_P18511015,A_16_P18511046,A_16_P02037210,A_16_P18511103,A_14_P120813,A_16_P18511160,A_16_P18511178,A_16_P18511212,A_16_P02037301	8	140392.62-140734.636	8q24.3	KCNK9	51305	0.8125	0.34375	1.27177e-05	0.000408439	0.125	0.03125	0.09308	1	0.0625	0.0625	0.655942	1	0	0.015625	1	1	Gain
A_16_P38606606,A_14_P127556	8	140741.473-140752.08	8q24.3	KCNK9	51305	0.8125	0.34375	1.27177e-05	0.000408439	0.125	0.03125	0.09308	1	0.0625	0.0625	0.655942	1	0	0.015625	1	1	Gain
A_16_P02037341,A_16_P18511325,A_16_P18511352,A_14_P120445	8	140758.952-140782.694	8q24.3	KCNK9	51305	0.8125	0.34375	1.27177e-05	0.000408439	0.125	0.03125	0.09308	1	0.0625	0.0625	0.655942	1	0	0.015625	1	1	Gain
A_16_P18511398	8	140791	8q24.3			0.8125	0.34375	1.27177e-05	0.000408439	0.125	0.03125	0.09308	1	0.0625	0.0625	0.655942	1	0	0.015625	1	1	Gain
A_16_P38606787	8	140801	8q24.3			0.8125	0.34375	1.27177e-05	0.000408439	0.125	0.03125	0.09308	1	0.0625	0.0625	0.655942	1	0	0.015625	1	1	Gain
A_16_P38606799,A_16_P18511459,A_14_P118948,A_16_P02037467	8	140810.366-140839.75	8q24.3	NIBP		0.78125	0.34375	4.94901e-05	0.00116789	0.125	0.03125	0.09308	1	0.0625	0.0625	0.655942	1	0	0.015625	1	1	Gain
A_16_P18511569,A_16_P18511594,A_16_P02037509,A_16_P02037524	8	140851.121-140880.138	8q24.3	NIBP		0.78125	0.34375	4.94901e-05	0.00116789	0.125	0.03125	0.09308	1	0.0625	0.0625	0.655942	1	0	0.015625	1	1	Gain
A_16_P18511658	8	140891	8q24.3	NIBP		0.78125	0.34375	4.94901e-05	0.00116789	0.125	0.03125	0.09308	1	0.0625	0.046875	0.542626	1	0	0	1	1	Gain
A_16_P18511683,A_16_P02037568,A_14_P130138,A_16_P02037602,A_16_P38607136,A_16_P02037630,A_16_P18511822,A_16_P02037674,A_16_P18511917,A_16_P18511950,A_16_P02037733,A_16_P02037742,A_16_P02037754,A_16_P38607390,A_14_P116410,A_16_P18512057,A_16_P38607445,A_16_P38607456,A_16_P18512137,A_16_P02037848,A_16_P18512188,A_16_P18512209,A_16_P02037879,A_16_P18512248	8	140902.902-141093.485	8q24.3	NIBP		0.78125	0.34375	4.94901e-05	0.00116789	0.125	0.03125	0.09308	1	0.0625	0.046875	0.542626	1	0	0	1	1	Gain
A_16_P18512257,A_16_P38607643,A_14_P127191,A_16_P02037929,A_16_P02037942,A_16_P18512345,A_16_P02037958	8	141100.905-141140.025	8q24.3	NIBP		0.78125	0.328125	2.66703e-05	0.000734874	0.125	0.03125	0.09308	1	0.0625	0.046875	0.542626	1	0	0	1	1	Gain
A_16_P02037978,A_16_P38607780,A_16_P18512420,A_16_P02038013,A_16_P02038037,A_16_P18512511,A_16_P18512538,A_16_P02038092,A_16_P18512583,A_16_P18512617,A_16_P02038127,A_16_P02038148,A_16_P02038154,A_16_P18512703,A_16_P18512728,A_16_P18512754,A_16_P18512767	8	141152.984-141295.687	8q24.3	NIBP		0.78125	0.328125	2.66703e-05	0.000734874	0.125	0.03125	0.09308	1	0.0625	0.0625	0.655942	1	0	0	1	1	Gain
A_16_P18512785,A_16_P02038232,A_16_P18512819,A_16_P02038260,A_16_P02038271,A_16_P38608265,A_14_P201008,A_16_P02038317,A_14_P120811,A_16_P38608372,A_16_P18513020,A_16_P18513037,A_16_P18513061,A_16_P02038405,A_16_P18513128,A_16_P18513149,A_16_P18513180	8	141303.065-141450.876	8q24.3	NIBP		0.78125	0.34375	4.94901e-05	0.00116789	0.125	0.03125	0.09308	1	0.0625	0.0625	0.655942	1	0	0	1	1	Gain
A_16_P02038468,A_16_P02038479,A_14_P109358,A_16_P18513262,A_16_P18513269,A_16_P38608674,A_16_P38608698,A_16_P02038552	8	141456.876-141531.006	8q24.3	NIBP		0.78125	0.34375	4.94901e-05	0.00116789	0.125	0.015625	0.0409465	0.676559	0.0625	0.0625	0.655942	1	0	0	1	1	Gain
A_16_P18513369,A_16_P18513389,A_16_P18513397,A_16_P38608783,A_16_P02038587,A_16_P18513419,A_16_P02038593,A_14_P111875,A_16_P18513466	8	141542.263-141602.065	8q24.3	CHRAC1	54108	0.75	0.34375	0.000169294	0.00286559	0.125	0.015625	0.0409465	0.676559	0.09375	0.0625	0.429311	1	0	0	1	1	Gain
A_16_P02038627,A_16_P18513502,A_16_P18513534,A_16_P02038666,A_14_P138136,A_16_P18513608	8	141606.454-141645.781	8q24.3	EIF2C2	27161	0.75	0.34375	0.000169294	0.00286559	0.125	0.015625	0.0409465	0.676559	0.09375	0.0625	0.429311	1	0	0	1	1	Gain
A_16_P18513628,A_16_P18513639,A_14_P131988,A_16_P18513681	8	141651.451-141671.841	8q24.3	EIF2C2	27161	0.75	0.34375	0.000169294	0.00286559	0.125	0.015625	0.0409465	0.676559	0.09375	0.078125	0.53626	1	0	0.015625	1	1	Gain
A_16_P02038774,A_16_P38609152,A_16_P02038795	8	141685.841-141700.922	8q24.3	EIF2C2	27161	0.75	0.34375	0.000169294	0.00286559	0.125	0.015625	0.0409465	0.676559	0.09375	0.0625	0.429311	1	0	0	1	1	Gain
A_14_P134532,A_16_P02038829,A_16_P02038833,A_16_P02038837,A_14_P125871,A_16_P18513867,A_16_P18513884,A_16_P18513896,A_16_P18513907,A_16_P02038891,A_16_P18513937,A_16_P18513954,A_16_P38609388,A_16_P38609398,A_16_P02038928,A_16_P02038939,A_16_P02038943,A_16_P02038952,A_16_P38609466,A_16_P18514059,A_16_P18514079,A_16_P18514091,A_16_P02038995,A_16_P18514123,A_16_P02039021,A_16_P38609599,A_16_P38609629	8	141711.484-141879.156	8q24.3	EIF2C2,PTK2	27161,5747	0.75	0.34375	0.000169294	0.00286559	0.125	0.015625	0.0409465	0.676559	0.09375	0.0625	0.429311	1	0	0	1	1	Gain
A_16_P18514231,A_16_P38609667,A_16_P02039099,A_16_P18514321,A_16_P18514346,A_16_P18514367	8	141886.723-141943.614	8q24.3	PTK2	5747	0.8125	0.34375	1.27177e-05	0.000408439	0.125	0.015625	0.0409465	0.676559	0.0625	0.0625	0.655942	1	0	0	1	1	Gain
A_16_P02039172,A_14_P105935,A_16_P18514438,A_16_P18514452	8	141960.935-141988.532	8q24.3	PTK2	5747	0.8125	0.359375	2.39093e-05	0.000672162	0.125	0.015625	0.0409465	0.676559	0.0625	0.0625	0.655942	1	0	0	1	1	Gain
A_16_P18514475,A_16_P38609915,A_16_P38609929,A_16_P38609949,A_16_P38609973	8	141998.161-142024.422	8q24.3	PTK2	5747	0.8125	0.34375	1.27177e-05	0.000408439	0.125	0.015625	0.0409465	0.676559	0.0625	0.0625	0.655942	1	0	0	1	1	Gain
A_14_P114910,A_16_P18514577,A_16_P18514603,A_16_P38610038,A_16_P38610046	8	142030.49-142062.684	8q24.3	PTK2	5747	0.8125	0.34375	1.27177e-05	0.000408439	0.125	0.015625	0.0409465	0.676559	0.0625	0.0625	0.655942	1	0	0	1	1	Gain
A_16_P18514649,A_16_P18514655,A_16_P02039330,A_16_P02039336,A_16_P02039364,A_16_P38610199	8	142072.286-142127.328	8q24.3	PTK2	5747	0.8125	0.34375	1.27177e-05	0.000408439	0.125	0.015625	0.0409465	0.676559	0.0625	0.0625	0.655942	1	0	0	1	1	Gain
A_16_P18514819,A_16_P18514835,A_16_P02039434,A_16_P02039447,A_16_P02039469,A_14_P201506	8	142149.209-142210.559	8q24.3	DENND3	22898	0.78125	0.34375	4.94901e-05	0.00116789	0.125	0.015625	0.0409465	0.676559	0.0625	0.0625	0.655942	1	0	0	1	1	Gain
A_14_P126359	8	142212	8q24.3	DENND3	22898	0.78125	0.34375	4.94901e-05	0.00116789	0.125	0.015625	0.0409465	0.676559	0.0625	0.0625	0.655942	1	0	0.015625	1	1	Gain
A_16_P18515001	8	142223	8q24.3	DENND3	22898	0.78125	0.34375	4.94901e-05	0.00116789	0.125	0	0.0108249	0.368923	0.0625	0.0625	0.655942	1	0	0.015625	1	1	Gain
A_14_P115130,A_16_P02039539	8	142232.67-142238.969	8q24.3	DENND3	22898	0.78125	0.34375	4.94901e-05	0.00116789	0.125	0	0.0108249	0.368923	0.0625	0.078125	0.746594	1	0	0.015625	1	1	Gain
A_16_P38610485,A_16_P02039574,A_16_P18515131,A_14_P103511,A_16_P18515171,A_16_P02039645,A_16_P02039655,A_16_P18515269,A_16_P02039689	8	142245.392-142324.664	8q24.3	DENND3	22898	0.78125	0.359375	8.94602e-05	0.00183441	0.125	0	0.0108249	0.368923	0.0625	0.09375	0.816705	1	0	0.015625	1	1	Gain
A_14_P120304,A_16_P02039740,A_16_P02039757,A_16_P02039772,A_16_P02039786	8	142339.658-142385.522	8q24.3			0.78125	0.40625	0.00045735	0.00556567	0.125	0	0.0108249	0.368923	0.0625	0.09375	0.816705	1	0	0.015625	1	1	Gain
A_16_P38610955,A_16_P02039805,A_16_P02039835	8	142390.625-142414.005	8q24.3			0.78125	0.390625	0.000271643	0.00390321	0.125	0	0.0108249	0.368923	0.0625	0.09375	0.816705	1	0	0.015625	1	1	Gain
A_16_P02039841,A_16_P02039846,A_16_P38611088,A_14_P131447,A_16_P02039884,A_16_P02039900,A_16_P02039914,A_16_P18515733	8	142418.246-142467.406	8q24.3	GPR20	2843	0.78125	0.390625	0.000271643	0.00390321	0.125	0	0.0108249	0.368923	0.0625	0.125	0.908442	1	0	0.03125	1	1	Gain
A_16_P02039945,A_16_P02039962,A_16_P02039975,A_16_P02039981,A_14_P104818,A_14_P100653,A_16_P02040012,A_16_P02040021	8	142475.163-142517.207	8q24.3	PTP4A3,FLJ43860	11156	0.75	0.390625	0.000826908	0.00775646	0.125	0	0.0108249	0.368923	0.0625	0.125	0.908442	1	0	0.03125	1	1	Gain
A_16_P18515932,A_16_P38611444,A_16_P18515967	8	142525.908-142548.095	8q24.3	FLJ43860		0.78125	0.390625	0.000271643	0.00390321	0.125	0	0.0108249	0.368923	0.0625	0.125	0.908442	1	0	0.03125	1	1	Gain
A_16_P38611515,A_14_P104782,A_16_P02040096,A_16_P02040099,A_16_P18516067,A_16_P02040123,A_16_P02040138,A_16_P18516156,A_16_P18516185,A_16_P02040189,A_16_P18516223	8	142560.552-142643.63	8q24.3	FLJ43860		0.78125	0.390625	0.000271643	0.00390321	0.125	0	0.0108249	0.368923	0.0625	0.109375	0.869516	1	0	0.015625	1	1	Gain
A_16_P02040223,A_16_P02040243,A_16_P18516335	8	142652.333-142680.866	8q24.3			0.78125	0.390625	0.000271643	0.00390321	0.125	0	0.0108249	0.368923	0.0625	0.109375	0.869516	1	0	0.015625	1	1	Gain
A_16_P02040280,A_16_P02040293,A_16_P02040315,A_16_P18516480,A_16_P02040373,A_16_P02040391,A_16_P18516615,A_16_P02040447,A_16_P02040481	8	142688.738-142801.907	8q24.3			0.78125	0.390625	0.000271643	0.00390321	0.125	0	0.0108249	0.368923	0.0625	0.109375	0.869516	1	0	0.015625	1	1	Gain
A_16_P18516761,A_16_P18516810,A_16_P38612420,A_16_P02040593,A_16_P02040622,A_16_P18517014,A_16_P02040667,A_16_P02040686,A_16_P18517113,A_14_P106791,A_16_P18517167,A_16_P02040760	8	142815.632-142983.22	8q24.3			0.78125	0.390625	0.000271643	0.00390321	0.125	0	0.0108249	0.368923	0.0625	0.109375	0.869516	1	0	0.015625	1	1	Gain
A_16_P02040776,A_16_P02040793,A_16_P02040816,A_16_P18517326,A_16_P18517340,A_16_P02040857,A_16_P02040878,A_16_P18517433,A_16_P02040924,A_16_P02040954,A_16_P02040978,A_16_P02041001,A_16_P02041022,A_16_P02041031,A_16_P38613266,A_16_P02041090,A_16_P02041107,A_14_P135338	8	142997.655-143211.215	8q24.3			0.78125	0.390625	0.000271643	0.00390321	0.125	0	0.0108249	0.368923	0.0625	0.109375	0.869516	1	0	0.015625	1	1	Gain
A_16_P02041141,A_16_P18517922,A_16_P02041199,A_16_P02041212,A_16_P18518018,A_16_P18518041,A_16_P02041270,A_16_P38613663,A_16_P18518125,A_16_P02041318	8	143219.176-143318.902	8q24.3	TSNARE1	203062	0.78125	0.390625	0.000271643	0.00390321	0.09375	0	0.0347144	0.676559	0.0625	0.109375	0.869516	1	0	0.015625	1	1	Gain
A_16_P38613720,A_14_P128721,A_16_P02041338,A_16_P18518221,A_16_P02041356,A_16_P02041369,A_16_P02041379,A_16_P38613888,A_16_P38613913,A_16_P02041420,A_16_P02041439,A_16_P02041448,A_14_P139521,A_16_P38614029,A_16_P02041510,A_14_P112746,A_16_P02041525,A_16_P18518557,A_16_P02041546	8	143324.914-143475.783	8q24.3	TSNARE1	203062	0.78125	0.390625	0.000271643	0.00390321	0.09375	0	0.0347144	0.676559	0.0625	0.109375	0.869516	1	0	0.015625	1	1	Gain
A_14_P116586,A_16_P02041568,A_16_P02041586,A_16_P02041602,A_16_P02041630,A_16_P02041651,A_16_P02041665	8	143481.245-143546.228	8q24.3	TSNARE1,BAI1	203062575	0.78125	0.390625	0.000271643	0.00390321	0.09375	0	0.0347144	0.676559	0.0625	0.125	0.908442	1	0	0.015625	1	1	Gain
A_16_P02041678,A_16_P02041689,A_14_P124832,A_14_P123133	8	143554.51-143574.914	8q24.3	BAI1	575	0.78125	0.390625	0.000271643	0.00390321	0.09375	0	0.0347144	0.676559	0.0625	0.125	0.908442	1	0	0.015625	1	1	Gain
A_16_P18518910,A_16_P02041741,A_16_P18518965,A_16_P02041786,A_16_P02041810	8	143583.288-143628.711	8q24.3	BAI1	575	0.78125	0.390625	0.000271643	0.00390321	0.09375	0	0.0347144	0.676559	0.0625	0.125	0.908442	1	0	0.015625	1	1	Gain
A_16_P38614675,A_16_P02041826,A_16_P38614742,A_16_P02041877,A_16_P02041890,A_16_P02041900,A_14_P112514,A_16_P02041920,A_16_P02041943,A_16_P18519347,A_16_P02041973,A_14_P132996,A_14_P123580,A_16_P02041993,A_16_P02041999,A_16_P18519401,A_16_P02042007,A_14_P131683,A_16_P02042020,A_16_P18519442,A_16_P38615061,A_16_P02042031,A_14_P113392,A_14_P108964,A_14_P104023,A_16_P38615095,A_16_P18519484,A_16_P18…	8	143635.77-143824.98	8q24.3	ARC,JRK,PSCA,LY6K,C8orf55,SLURP1	23237,8000,54742,51337,57152	0.78125	0.40625	0.00045735	0.00556567	0.09375	0	0.0347144	0.676559	0.0625	0.109375	0.869516	1	0	0.015625	1	1	Gain
A_16_P02042092,A_16_P02042096,A_16_P18519592,A_16_P02042109,A_16_P02042117,A_16_P02042125,A_14_P116274,A_16_P02042134,A_14_P110352,A_16_P02042149,A_16_P02042157,A_16_P02042165,A_16_P02042183,A_16_P02042189,A_16_P02042204,A_16_P18519784,A_16_P18519789,A_14_P104046,A_16_P02042223,A_16_P38615459,A_16_P02042231,A_16_P02042232,A_14_P136693	8	143833.011-143954.402	8q24.3	LYNX1,LY6D,GML,CYP11B1	66004,8581,2765,1584	0.78125	0.421875	0.000753565	0.00720791	0.09375	0	0.0347144	0.676559	0.0625	0.109375	0.869516	1	0	0.015625	1	1	Gain
A_16_P02042243,A_16_P02042244,A_16_P18519864,A_14_P116126,A_14_P200243,A_16_P18519909	8	143958.456-144003.086	8q24.3	CYP11B2	1585	0.78125	0.421875	0.000753565	0.00720791	0.09375	0	0.0347144	0.676559	0.0625	0.109375	0.869516	1	0	0.015625	1	1	Gain
A_16_P18519920,A_16_P02042277,A_16_P38615611,A_16_P18519982,A_16_P18519994,A_14_P121295,A_16_P02042317	8	144106.507-144176.314	8q24.3	LY6E	4061	0.78125	0.40625	0.00045735	0.00556567	0.09375	0	0.0347144	0.676559	0.0625	0.125	0.908442	1	0	0.015625	1	1	Gain
A_16_P02042325	8	144180	8q24.3			0.8125	0.40625	0.000137438	0.00259341	0.09375	0	0.0347144	0.676559	0.03125	0.125	0.978758	1	0	0.015625	1	1	Gain
A_16_P38615704,A_16_P18520060,A_16_P02042345,A_14_P111635,A_16_P02042354,A_16_P02042356,A_16_P02042363,A_16_P18520148	8	144186.276-144237.617	8q24.3	C8orf31	286122	0.8125	0.390625	7.85072e-05	0.0017111	0.09375	0	0.0347144	0.676559	0.03125	0.125	0.978758	1	0	0.015625	1	1	Gain
A_14_P113485,A_16_P02042393	8	144243.565-144254.492	8q24.3			0.78125	0.390625	0.000271643	0.00390321	0.09375	0	0.0347144	0.676559	0.0625	0.125	0.908442	1	0	0.015625	1	1	Gain
A_16_P18520180,A_16_P02042405,A_16_P18520228,A_16_P18520248,A_14_P120371,A_16_P02042453,A_16_P02042459,A_16_P02042463,A_16_P02042474,A_16_P02042487,A_16_P02042488,A_16_P02042504,A_14_P134994,A_16_P02042516	8	144258.243-144372.354	8q24.3	LY6H,LOC338328	4062	0.78125	0.390625	0.000271643	0.00390321	0.09375	0	0.0347144	0.676559	0.0625	0.125	0.908442	1	0	0.015625	1	1	Gain
A_16_P02042525,A_16_P02042537,A_16_P18520483,A_16_P02042553,A_14_P107418,A_16_P02042576,A_16_P38616247,A_14_P111990,A_16_P02042601,A_16_P02042610,A_16_P02042615,A_16_P02042631,A_14_P136193,A_16_P18520661,A_16_P02042650,A_16_P18520693,A_16_P18520708,A_14_P126018,A_16_P02042688,A_16_P18520776,A_16_P02042710,A_16_P02042716,A_14_P122700,A_14_P127991,A_16_P02042746,A_14_P112959,A_16_P02042763,A_16_P02…	8	144377.988-144695.255	8q24.3	ZFP41,GLI4,ZNF696,TOP1MT,RHPN1,ZC3H3	286128,79943,116447,114822,23144	0.78125	0.390625	0.000271643	0.00390321	0.09375	0.015625	0.106383	1	0.0625	0.125	0.908442	1	0	0.015625	1	1	Gain
A_16_P02043017,A_16_P02043026,A_14_P132308,A_14_P131372,A_16_P38617152,A_16_P02043053,A_14_P130729,A_16_P02043070,A_16_P18521461,A_14_P128209,A_16_P18521482,A_16_P02043096,A_14_P129761,A_16_P02043104,A_14_P125942,A_14_P127014,A_16_P18521576,A_16_P18521577,A_16_P18521597	8	144702.851-144792.138	8q24.3	GSDMDC1,NAPRT1,EEF1D,TIGD5,PYCRL,TSTA3	79792,93100,1936,84948,65263,7264	0.78125	0.390625	0.000271643	0.00390321	0.09375	0.015625	0.106383	1	0.0625	0.125	0.908442	1	0	0.015625	1	1	Gain
A_16_P18521605	8	144798	8q24.3			0.78125	0.390625	0.000271643	0.00390321	0.09375	0.015625	0.106383	1	0.0625	0.140625	0.936605	1	0	0.015625	1	1	Gain
A_14_P137462,A_16_P02043151,A_16_P18521640,A_16_P02043160,A_16_P38617427,A_14_P137050,A_16_P02043172,A_16_P02043179,A_16_P38617491,A_16_P18521721,A_16_P18521736,A_14_P129093,A_16_P38617573,A_16_P02043230,A_16_P02043237,A_16_P18521841	8	144803.157-144897.9	8q24.3	ZNF623,ZNF707,MAPK15,FAM83H	9831,286075,225689,286077	0.78125	0.390625	0.000271643	0.00390321	0.09375	0.015625	0.106383	1	0.0625	0.140625	0.936605	1	0	0.015625	1	1	Gain
A_16_P18521842,A_16_P02043258,A_16_P02043262,A_16_P18521886,A_16_P02043272,A_14_P134268,A_16_P02043303,A_16_P02043312,A_16_P02043319,A_14_P103871,A_16_P02043333,A_16_P02043341,A_14_P116011,A_16_P02043354,A_16_P18522067,A_16_P18522072,A_16_P18522079,A_14_P105856,A_14_P200244,A_16_P02043383,A_16_P38618000,A_16_P18522149,A_16_P38618051,A_16_P02043425,A_16_P02043435,A_16_P02043437,A_14_P103833,A_16_P…	8	144910.121-145464.363	8q24.3	SCRIB,SIAHBP1,NRBP2,EPPK1,PLEC1,PARP10,SPATC1,OPLAH,GPAA1,CYC1,SHARPIN,MAF1,KIAA1875,BOP1	23513,340371,5339,84875,375686,26873,8733,1537,81858,84232,340390,23246	0.78125	0.390625	0.000271643	0.00390321	0.09375	0.015625	0.106383	1	0.0625	0.15625	0.95665	1	0	0.015625	1	1	Gain
A_16_P02043784,A_16_P38619418,A_14_P136776,A_16_P02043815	8	145469.632-145487.034	8q24.3	BOP1,HSF1	23246,642255	0.78125	0.375	0.000157742	0.00271266	0.09375	0.015625	0.106383	1	0.0625	0.15625	0.95665	1	0	0.015625	1	1	Gain
A_16_P38619607,A_14_P128035,A_16_P02043821,A_16_P02043823,A_14_P130533,A_14_P100658,A_16_P02043846	8	145533.392-145561.669	8q24.3	FBXL6,GPR172A	26233,79581	0.78125	0.375	0.000157742	0.00271266	0.09375	0.015625	0.106383	1	0.0625	0.15625	0.95665	1	0	0.015625	1	1	Gain
A_16_P02043850,A_16_P18523505,A_16_P18523533,A_14_P132715,A_14_P126264,A_16_P38619815,A_16_P02043895,A_14_P137783,A_16_P02043900,A_14_P138372,A_16_P18523629,A_14_P116468,A_16_P18523660,A_14_P101177	8	145568.163-145631.665	8q24.3	ADCK5,CPSF1,SLC39A4,VPS28,NFKBIL2	203054,29894,55630,51160,4796	0.78125	0.375	0.000157742	0.00271266	0.09375	0.015625	0.106383	1	0.0625	0.15625	0.95665	1	0	0.015625	1	1	Gain
A_16_P18523683,A_14_P104927	8	145635.84-145641.165	8q24.3	NFKBIL2	4796	0.78125	0.375	0.000157742	0.00271266	0.09375	0.03125	0.204538	1	0.0625	0.15625	0.95665	1	0	0.015625	1	1	Gain
A_16_P02043952,A_16_P02043969,A_14_P104746,A_14_P200245	8	145646.126-145661.12	8q24.3	CYHR1	50626	0.78125	0.375	0.000157742	0.00271266	0.09375	0.015625	0.106383	1	0.0625	0.15625	0.95665	1	0	0.015625	1	1	Gain
A_16_P02043989,A_14_P138731,A_16_P02044006,A_16_P18523821,A_16_P18523828,A_16_P38620158,A_16_P02044021,A_14_P113577,A_14_P103719,A_16_P02044050,A_16_P02044058,A_14_P135178	8	145665.177-145713.013	8q24.3	KIFC2,PPP1R16A,RECQL4	90990,84988,9401	0.78125	0.375	0.000157742	0.00271266	0.09375	0.015625	0.106383	1	0.0625	0.140625	0.936605	1	0	0.015625	1	1	Gain
A_14_P138916,A_16_P18523971,A_16_P02044095,A_16_P18524002,A_16_P02044113,A_16_P02044130,A_16_P02044141,A_16_P02044143,A_16_P18524084,A_16_P18524103,A_16_P18524130,A_16_P02044179,A_16_P18524152,A_16_P38620532,A_16_P02044201,A_16_P02044220,A_16_P18524227,A_16_P02044238,A_16_P18524256,A_16_P02044268,A_16_P18524326,A_16_P18524339,A_16_P18524365,A_16_P02044309,A_16_P18524407,A_16_P18524426,A_16_P18524…	8	145718.225-145983.755	8q24.3	LRRC14,LRRC24,KIAA1688,ZNF34	9684,441381,80778	0.78125	0.375	0.000157742	0.00271266	0.09375	0.015625	0.106383	1	0.0625	0.140625	0.936605	1	0	0.015625	1	1	Gain
A_14_P122817,A_14_P200246	8	145985.951-145986.495	8q24.3	RPL8	6132	0.78125	0.375	0.000157742	0.00271266	0.09375	0.015625	0.106383	1	0.0625	0.140625	0.936605	1	0	0.015625	1	1	Gain
A_16_P02044388,A_16_P18524553,A_16_P02044399,A_16_P02044405,A_16_P18524580,A_16_P02044412,A_14_P138131,A_14_P124270,A_14_P200247	8	145993.077-146037.329	8q24.3	ZNF517,ZNF7	340385,7553	0.78125	0.328125	2.66703e-05	0.000734874	0.09375	0.015625	0.106383	1	0.0625	0.109375	0.869516	1	0	0.015625	1	1	Gain
A_14_P106450,A_16_P02044458,A_16_P02044465	8	146043.651-146056.277	8q24.3	COMMD5	28991	0.78125	0.34375	4.94901e-05	0.00116789	0.09375	0.015625	0.106383	1	0.0625	0.109375	0.869516	1	0	0.015625	1	1	Gain
A_16_P02044466,A_16_P38621121,A_16_P18524735,A_14_P130787,A_16_P18524786,A_16_P38621194,A_16_P38621208,A_14_P117630,A_16_P18524829,A_14_P138388,A_16_P18524853	8	146070.958-146147.901	8q24.3	ZNF250,ZNF16	58500,7564	0.78125	0.34375	4.94901e-05	0.00116789	0.09375	0.015625	0.106383	1	0.0625	0.09375	0.816705	1	0	0.015625	1	1	Gain
A_16_P02044546,A_16_P38621293,A_16_P18524889,A_16_P18524898,A_16_P02044577,A_14_P119006,A_16_P18524940,A_16_P18524941,A_16_P02044604,A_14_P132395	8	146164.706-146250.765	8q24.3	C8orf77,C8orf33	65265	0.78125	0.34375	4.94901e-05	0.00116789	0.09375	0.03125	0.204538	1	0.0625	0.0625	0.655942	1	0	0.015625	1	1	Gain
A_16_P38621406	8	146265	8q24.3			0.78125	0.34375	4.94901e-05	0.00116789	0.09375	0.03125	0.204538	1	0.0625	0.0625	0.655942	1	0	0.015625	1	1	Gain
A_16_P02044629,A_16_P18525471,A_14_P110624,A_16_P02044658,A_16_P02044673,A_16_P02044678,A_16_P18525568,A_16_P18525598,A_16_P18525624,A_16_P18525650,A_16_P18525665,A_16_P38622151,A_16_P38622168,A_16_P18525726,A_16_P18525750,A_16_P18525781	9	153.131-315.713	9p24.3	CBWD1,C9orf66,DOCK8	55871,157983,81704	0.78125	0.34375	4.94901e-05	0.00116789	0.09375	0.03125	0.204538	1	0.0625	0.0625	0.655942	1	0	0.015625	1	1	Gain
A_16_P18719504,A_14_P101520,A_16_P38820648,A_16_P18719667,A_16_P02147355	9	105441.657-105533.24	9q31.1			0.21875	0.046875	0.014477	0.0493541	0	0	1	1	0.3125	0.171875	0.0966429	0.680712	0	0.015625	1	1	Gain
A_16_P02147409,A_16_P18719854,A_16_P38820983,A_14_P120667,A_16_P02147604,A_14_P136467,A_16_P18720290,A_16_P02147740,A_16_P18720450,A_16_P18720491,A_16_P18720530,A_16_P18720548,A_14_P104087,A_16_P18720599,A_16_P02147884,A_16_P18720646,A_16_P02147923,A_14_P139774,A_16_P18720726,A_16_P18720759,A_16_P18720881,A_16_P18720989,A_16_P18721088,A_16_P02148209,A_16_P18721240,A_14_P127332,A_16_P18721385,A_16…	9	105569.522-106595.465	9q31.1	SMC2,OR13F1,OR13C4,NIPSNAP3A,NIPSNAP3B,ABCA1	10592,138805,138804,25934,55335,19	0.21875	0.046875	0.014477	0.0493541	0	0	1	1	0.3125	0.171875	0.0966429	0.680712	0	0.015625	1	1	Gain
A_14_P135049,A_16_P02153979,A_16_P38832118,A_16_P18731037,A_16_P38832275,A_16_P18731250,A_16_P18731291,A_14_P132283,A_16_P18731529,A_16_P18731573,A_16_P18731599,A_16_P38832799,A_16_P18731692,A_16_P02154544,A_14_P112515,A_16_P38833154,A_16_P18732021,A_16_P02154686,A_16_P18732069,A_16_P38833252,A_14_P122587,A_16_P02154727,A_14_P133548	9	110087.453-110664.379	9q31.2-9q31.3	ACTL7B	10880	0.21875	0.046875	0.014477	0.0493541	0.03125	0	0.333333	1	0.3125	0.171875	0.0966429	0.680712	0	0.015625	1	1	Gain
A_16_P02394284,A_14_P136251,A_16_P19153343,A_14_P124299,A_14_P102298,A_16_P39269188,A_14_P124840	11	12160.726-12222.081	11p15.3	MICAL2	9645	0.21875	0.03125	0.00577442	0.0247656	0	0	1	1	0.25	0.21875	0.459624	1	0	0	1	1	Gain
A_14_P136746,A_16_P19153567,A_16_P19153585	11	12241.185-12261.174	11p15.3	MICAL2	9645	0.21875	0.03125	0.00577442	0.0247656	0.03125	0	0.333333	1	0.25	0.21875	0.459624	1	0	0	1	1	Gain
A_14_P105745,A_16_P19153632,A_16_P19153634,A_14_P135037,A_16_P39269433,A_14_P100024,A_16_P02394543,A_14_P126783,A_16_P19153755,A_14_P124812,A_16_P19153785,A_16_P19153808,A_16_P02394626,A_16_P19153859,A_16_P02394649,A_16_P02394674,A_16_P02394685,A_16_P19153974,A_16_P02394724,A_16_P02394742,A_14_P121036,A_16_P02394778,A_16_P19154126,A_16_P02394825,A_14_P102805,A_16_P19154220,A_16_P19154257,A_16_P19…	11	12272.714-12828.176	11p15.3-11p15.2	MICALCL,PARVA,TEAD1	84953,55742,7003	0.21875	0.03125	0.00577442	0.0247656	0.03125	0	0.333333	1	0.25	0.21875	0.459624	1	0	0	1	1	Gain
A_16_P02395357	11	12840.4	11p15.2	TEAD1	7003	0.21875	0.03125	0.00577442	0.0247656	0	0	1	1	0.25	0.21875	0.459624	1	0	0	1	1	Gain
A_14_P124914,A_16_P19155147,A_16_P19155170,A_14_P119530,A_16_P02395464,A_16_P19155251,A_14_P129715,A_16_P02395512,A_16_P19155332,A_16_P02395542,A_16_P19155381,A_16_P19155400,A_16_P19155441,A_16_P02395604,A_16_P19155487,A_16_P39271328,A_16_P02395654,A_16_P19155597,A_16_P02395715,A_16_P02395762,A_16_P02395778,A_16_P02395824	11	12852.608-13153.37	11p15.2	TEAD1	7003	0.21875	0.03125	0.00577442	0.0247656	0	0	1	1	0.25	0.21875	0.459624	1	0.03125	0	0.333333	1	Gain
A_16_P19156132,A_16_P19156167	11	13269.821-13280.972	11p15.2	ARNTL	406	0.21875	0.03125	0.00577442	0.0247656	0	0	1	1	0.25	0.21875	0.459624	1	0.03125	0	0.333333	1	Gain
A_14_P106407,A_16_P19156208,A_14_P110321,A_16_P02396092,A_14_P138600,A_16_P39272127,A_16_P02396140,A_16_P02396147,A_16_P39272197,A_16_P39272221,A_16_P39272247,A_16_P19156439,A_16_P39272280,A_14_P137158,A_16_P02396225,A_14_P125178,A_16_P39272386,A_14_P108834,A_16_P19156611,A_16_P39272453,A_14_P135906,A_16_P02396312,A_16_P19156674,A_16_P19156682,A_14_P106400	11	13288.083-13517.494	11p15.2	ARNTL,BTBD10,PTH	406,84280,5741	0.21875	0.03125	0.00577442	0.0247656	0	0	1	1	0.25	0.21875	0.459624	1	0.03125	0	0.333333	1	Gain
A_16_P19156750,A_16_P39272661,A_16_P19156855,A_16_P02396420,A_14_P202063,A_14_P100835,A_16_P02396476,A_14_P135659,A_16_P39272864,A_16_P02396529,A_16_P19157045,A_16_P19157078,A_16_P02396566,A_14_P127651,A_16_P39273044	11	13545.273-13767.1	11p15.2	MLSTD2		0.25	0.03125	0.00204474	0.0134181	0	0	1	1	0.21875	0.21875	0.596878	1	0	0	1	1	Gain
A_16_P39273059	11	13787.1	11p15.2			0.25	0.03125	0.00204474	0.0134181	0	0	1	1	0.21875	0.21875	0.596878	1	0	0	1	1	Gain
A_16_P02396659,A_16_P39273256,A_16_P19157455,A_16_P19157519,A_16_P39273387,A_16_P19157553,A_16_P02396852,A_14_P103330,A_16_P39273479,A_16_P02396897,A_16_P39273513	11	13816.096-13980.105	11p15.2	SPON1	10418	0.21875	0.03125	0.00577442	0.0247656	0	0	1	1	0.25	0.21875	0.459624	1	0	0	1	1	Gain
A_16_P19157688,A_16_P02396941,A_16_P02396954,A_16_P02396957,A_16_P02396967,A_16_P39273640,A_16_P19157819,A_16_P02397007,A_14_P112513,A_16_P39273738,A_16_P19157901,A_16_P19157922,A_16_P19157937,A_16_P19157968,A_14_P108300,A_16_P19158029,A_16_P02397133,A_16_P02397135,A_16_P19158084,A_14_P125111	11	13991.165-14181.258	11p15.2	SPON1	10418	0.21875	0.03125	0.00577442	0.0247656	0	0	1	1	0.25	0.21875	0.459624	1	0	0	1	1	Gain
A_16_P19160030,A_16_P19160076,A_16_P19160109,A_16_P02398324,A_16_P19160156,A_16_P19160181,A_16_P19160202,A_16_P19160218,A_16_P02398385,A_14_P126188,A_16_P02398422,A_16_P02398450,A_16_P02398470,A_16_P02398490,A_16_P19160432,A_16_P39276356	11	15080.08-15223.898	11p15.2	INSC	387755	0.21875	0.03125	0.00577442	0.0247656	0	0	1	1	0.21875	0.21875	0.596878	1	0.03125	0	0.333333	1	Gain
A_16_P39276373,A_16_P02398558,A_16_P39276527,A_16_P39276606,A_16_P02398743,A_16_P02398775,A_16_P39276873,A_16_P19161014	11	15231.551-15447.783	11p15.2			0.25	0.03125	0.00204474	0.0134181	0	0	1	1	0.1875	0.21875	0.728852	1	0	0	1	1	Gain
A_16_P19161085,A_16_P19161181,A_16_P02398986,A_16_P19161312,A_16_P19161369,A_16_P19161447,A_16_P02399201,A_16_P19161569,A_16_P39277575,A_16_P19161700,A_14_P137835,A_16_P19161904,A_16_P19162107,A_16_P19162246,A_16_P19162283,A_16_P39278235,A_16_P02399695,A_16_P39278308,A_16_P02399729,A_16_P19162444,A_16_P19162471,A_16_P02399782,A_16_P19162511,A_16_P19162545,A_16_P39278513,A_14_P129683,A_16_P1916262…	11	15473.113-16532.712	11p15.2-11p15.1	SOX6	55553	0.21875	0.03125	0.00577442	0.0247656	0	0	1	1	0.21875	0.21875	0.596878	1	0.03125	0	0.333333	1	Gain
A_16_P19163905,A_16_P19163927,A_16_P02400690	11	16550.165-16575.23	11p15.1			0.21875	0.03125	0.00577442	0.0247656	0	0	1	1	0.21875	0.203125	0.528251	1	0.03125	0	0.333333	1	Gain
A_16_P02401273,A_16_P02401282,A_16_P19164960,A_16_P19164975,A_16_P19164991,A_16_P19165002,A_14_P201041,A_14_P103156,A_16_P19165029,A_16_P19165039,A_16_P19165054,A_16_P39281049,A_14_P123792,A_16_P39281097,A_14_P108966,A_16_P19165142,A_16_P39281160,A_16_P02401414,A_16_P39281229,A_14_P109329,A_16_P39281296,A_14_P104839,A_16_P02401508,A_16_P39281393,A_16_P19165391,A_16_P19165413,A_16_P39281442	11	16980.758-17238.601	11p15.1	PLEKHA7,RPS13,PIK3C2A	144100,6207,5286	0.21875	0.03125	0.00577442	0.0247656	0	0	1	1	0.1875	0.203125	0.668672	1	0	0	1	1	Gain
A_16_P19165442,A_14_P105723,A_16_P02401586,A_14_P139498,A_16_P19165527,A_16_P19165544,A_14_P125689,A_16_P19165572,A_16_P02401641	11	17246.367-17328.759	11p15.1	NUCB2	4925	0.21875	0.046875	0.014477	0.0493541	0	0	1	1	0.1875	0.1875	0.601722	1	0	0	1	1	Gain
A_16_P19170677	11	19466.5	11p15.1			0.25	0.0625	0.0127912	0.0459998	0	0	1	1	0.1875	0.171875	0.529193	1	0	0	1	1	Gain
A_16_P02456072	11	62770.9	11q12.3			0.25	0.0625	0.0127912	0.0459998	0	0	1	1	0.28125	0.25	0.462011	1	0	0.046875	1	1	Gain
A_14_P138783,A_16_P19261528,A_14_P129860,A_16_P02456838,A_16_P39380685,A_16_P39380702	11	63499.557-63527.131	11q13.1	COX8A,OTUB1,LRP16	1351,55611	0.25	0.0625	0.0127912	0.0459998	0	0	1	1	0.3125	0.265625	0.400706	1	0	0.015625	1	1	Gain
A_16_P02456860,A_16_P19261607,A_14_P126837,A_16_P19261660,A_14_P113482,A_16_P19261742,A_14_P116480,A_16_P02456986	11	63533.033-63605.37	11q13.1	LRP16		0.25	0.0625	0.0127912	0.0459998	0	0	1	1	0.3125	0.28125	0.463979	1	0	0.015625	1	1	Gain
A_16_P19261825,A_16_P02457011,A_16_P02457022,A_16_P19261895,A_14_P200299,A_14_P139900,A_16_P02457073,A_16_P02457082,A_16_P02457100,A_16_P02457111,A_14_P106748,A_16_P02457121,A_16_P19262050,A_16_P19262083,A_14_P130405,A_16_P19262120,A_14_P131568,A_16_P19262138	11	63611.13-63722.022	11q13.1	LRP16,STIP1	10963	0.25	0.0625	0.0127912	0.0459998	0	0	1	1	0.3125	0.28125	0.463979	1	0	0.015625	1	1	Gain
A_16_P02457189,A_16_P02457202,A_14_P135948,A_14_P100010,A_14_P119768,A_14_P117157,A_14_P102277,A_14_P100806,A_14_P111274,A_14_P127402,A_14_P116400,A_14_P136370,A_16_P02457249,A_16_P02457253,A_14_P105405,A_14_P125033,A_14_P126552,A_16_P02457287,A_16_P02457296,A_14_P117359,A_16_P02457303,A_14_P110437	11	63728.054-63810.889	11q13.1	STIP1,URP2,TRPT1,NUDT22,DNAJC4,VEGFB,FKBP2,PPP1R14B,PLCB3,BAD,GPR137	10963,83707,84304,3338,7423,2286,26472,5331,572,56834	0.25	0.0625	0.0127912	0.0459998	0	0	1	1	0.3125	0.265625	0.400706	1	0	0.015625	1	1	Gain
A_16_P02457322,A_16_P19262409,A_16_P19262427,A_14_P106991,A_16_P19262448,A_14_P105431,A_16_P19262455,A_14_P108194,A_14_P109778,A_16_P19262494,A_16_P02457379,A_16_P02457380,A_16_P39381831,A_16_P02457391,A_16_P19262557,A_16_P02457407	11	63816.734-63883.891	11q13.1	KCNK4,ESRRA,PRDX5,CCDC88,RPS6KA4	50801,2101,25824,8986	0.25	0.0625	0.0127912	0.0459998	0	0	1	1	0.3125	0.28125	0.463979	1	0	0.03125	1	1	Gain
A_14_P118827,A_14_P106010,A_16_P02457433,A_16_P02457448	11	63887.918-63907.979	11q13.1	RPS6KA4	8986	0.25	0.0625	0.0127912	0.0459998	0	0	1	1	0.3125	0.296875	0.527056	1	0	0.046875	1	1	Gain
A_16_P19262663,A_16_P02457477,A_16_P19262718,A_16_P19262754	11	63914.712-63965.112	11q13.1			0.25	0.0625	0.0127912	0.0459998	0	0	1	1	0.3125	0.296875	0.527056	1	0	0.03125	1	1	Gain
A_14_P102823,A_16_P19262786,A_16_P19262799,A_16_P39382201,A_14_P112425,A_16_P19262940,A_16_P19262968,A_14_P119661,A_16_P02457650,A_16_P02457660,A_14_P120448,A_16_P19263077,A_16_P02457698,A_16_P02457710,A_16_P39382483,A_14_P120249,A_16_P02457761,A_16_P19263215,A_16_P02457794,A_16_P02457808,A_14_P126717,A_16_P19263326,A_14_P114803,A_16_P02457894,A_16_P39382802,A_14_P100145,A_16_P02457942,A_16_P0245…	11	63975.514-64284.738	11q13.1	SLC22A11,SLC22A12,NRXN2,RASGRP2,PYGM	55867,116085,9379,10235,5837	0.25	0.046875	0.00565877	0.0247656	0	0	1	1	0.3125	0.3125	0.588486	1	0	0.03125	1	1	Gain
A_16_P02458025,A_14_P118279,A_14_P125345,A_14_P122781,A_14_P124330,A_16_P19263682,A_16_P19263690,A_14_P135243	11	64288.86-64316.924	11q13.1	SF1,MAP4K2	7536,5871	0.25	0.046875	0.00565877	0.0247656	0	0	1	1	0.3125	0.328125	0.64699	1	0	0.03125	1	1	Gain
A_16_P02458082,A_16_P02458087,A_14_P108967,A_14_P113645,A_14_P105811,A_16_P02458112,A_16_P19263781,A_16_P02458129	11	64320.682-64355.291	11q13.1	MAP4K2,MEN1,CDC42BPG	5871,4221,55561	0.28125	0.046875	0.00209257	0.0134529	0	0	1	1	0.3125	0.328125	0.64699	1	0	0.03125	1	1	Gain
A_16_P02458141	11	64361.1	11q13.1	CDC42BPG	55561	0.25	0.046875	0.00565877	0.0247656	0	0	1	1	0.3125	0.328125	0.64699	1	0	0.03125	1	1	Gain
A_16_P02458155,A_16_P02458167,A_16_P02458180,A_16_P19263898,A_16_P02458200,A_14_P124120,A_16_P02458219,A_16_P02458229,A_16_P19263965,A_16_P02458247,A_16_P02458253,A_16_P02458261,A_16_P02458266,A_16_P19264027,A_16_P19264042,A_16_P02458294,A_16_P02458308	11	64367.226-64450.515	11q13.1	CDC42BPG,EHD1,KIAA0404,PPP2R5B	55561,10938,5526	0.25	0.0625	0.0127912	0.0459998	0	0	1	1	0.3125	0.3125	0.588486	1	0	0.03125	1	1	Gain
A_14_P200300,A_14_P120664,A_14_P138303,A_14_P200301	11	64456.826-64459.209	11q13.1	PPP2R5B,GPHA2	5526,170589	0.25	0.0625	0.0127912	0.0459998	0	0	1	1	0.3125	0.296875	0.527056	1	0	0.03125	1	1	Gain
A_16_P39383669,A_16_P02458353,A_16_P19264173,A_16_P19264183,A_16_P19264198,A_16_P02458380,A_16_P19264207,A_14_P107453,A_16_P19264239,A_14_P111789,A_14_P200302,A_16_P19264289,A_14_P123879,A_16_P02458437,A_14_P200303,A_14_P113945,A_16_P19264355,A_14_P139357,A_16_P02458478,A_16_P02458485,A_16_P02458494,A_16_P02458500,A_16_P39384003,A_14_P139795,A_14_P131132,A_14_P112352,A_16_P39384056,A_16_P19264477…	11	64464.677-64775.051	11q13.1	LOC283129,BATF2,ARL2,SNX15,SAC3D1,NAALADL1,CDCA5,ZFPL1,C11orf2,TM7SF2,FAU,MRPL49,SYVN1,CAPN1,FLJ16331	116071,402,29907,29901,10004,113130,7542,738,7108,2197,740,84447,823	0.25	0.0625	0.0127912	0.0459998	0	0	1	1	0.3125	0.28125	0.463979	1	0	0.03125	1	1	Gain
A_16_P19265316	11	65003.9	11q13.1			0.28125	0.078125	0.0108945	0.0410353	0	0	1	1	0.25	0.265625	0.655015	1	0	0.03125	1	1	Gain
A_16_P39389114,A_16_P19268799,A_16_P02460917,A_16_P02460922,A_14_P110672	11	66540.59-66568.242	11q13.1	SYT12	91683	0.40625	0.171875	0.0133457	0.0465444	0.125	0.015625	0.0409465	0.676559	0.125	0.203125	0.892989	1	0	0.015625	1	1	Gain
A_14_P123540,A_16_P02460949,A_16_P02460953,A_14_P139963,A_16_P02460968,A_16_P02460972	11	66574.792-66600.071	11q13.1	SYT12,RHOD	91683,29984	0.40625	0.15625	0.00798531	0.0319765	0.125	0	0.0108249	0.368923	0.125	0.203125	0.892989	1	0	0.015625	1	1	Gain
A_16_P02460980,A_16_P39389275	11	66606.092-66612.792	11q13.1			0.40625	0.15625	0.00798531	0.0319765	0.15625	0	0.00329455	0.219966	0.15625	0.203125	0.795132	1	0	0.015625	1	1	Gain
A_16_P19268960,A_16_P19268987,A_14_P127433,A_16_P02461030	11	66623.265-66659.03	11q13.1	FBXL11	22992	0.40625	0.171875	0.0133457	0.0465444	0.15625	0	0.00329455	0.219966	0.15625	0.203125	0.795132	1	0	0.015625	1	1	Gain
A_14_P120922	11	66721	11q13.1	FBXL11	22992	0.4375	0.1875	0.0101223	0.0389126	0.15625	0.015625	0.0148798	0.368923	0.15625	0.1875	0.741407	1	0	0.015625	1	1	Gain
A_16_P19269165	11	66731.5	11q13.1	FBXL11	22992	0.46875	0.1875	0.00451944	0.0225376	0.15625	0.015625	0.0148798	0.368923	0.15625	0.1875	0.741407	1	0	0.015625	1	1	Gain
A_16_P02461113	11	66741.3	11q13.1	FBXL11	22992	0.46875	0.1875	0.00451944	0.0225376	0.1875	0.015625	0.00514818	0.219966	0.15625	0.1875	0.741407	1	0	0.015625	1	1	Gain
A_16_P02461128	11	66752.1	11q13.1	FBXL11	22992	0.46875	0.1875	0.00451944	0.0225376	0.1875	0.03125	0.0154811	0.368923	0.15625	0.1875	0.741407	1	0	0.015625	1	1	Gain
A_14_P119516	11	66765	11q13.1	FBXL11	22992	0.5	0.1875	0.00188851	0.0131358	0.1875	0.03125	0.0154811	0.368923	0.125	0.1875	0.857323	1	0	0.015625	1	1	Gain
A_14_P108928,A_14_P113161,A_14_P116458,A_16_P02461227,A_16_P19269399	11	66780.416-66809.52	11q13.1	FBXL11,ADRBK1	22992156	0.5	0.171875	0.0010284	0.00880361	0.1875	0.015625	0.00514818	0.219966	0.125	0.203125	0.892989	1	0	0.03125	1	1	Gain
A_16_P02461252,A_16_P02461254,A_16_P19269439	11	66816.456-66826.733	11q13.1	ANKRD13D	338692	0.46875	0.15625	0.00139772	0.0106267	0.1875	0.015625	0.00514818	0.219966	0.125	0.21875	0.920948	1	0	0.046875	1	1	Gain
A_14_P126077	11	66829.9	11q13.1	SSH3	54961	0.4375	0.140625	0.00185369	0.0129438	0.1875	0.015625	0.00514818	0.219966	0.125	0.21875	0.920948	1	0	0.046875	1	1	Gain
A_16_P19269471	11	66836.6	11q13.1			0.4375	0.140625	0.00185369	0.0129438	0.15625	0.015625	0.0148798	0.368923	0.125	0.21875	0.920948	1	0	0.046875	1	1	Gain
A_16_P19269492,A_16_P19269505,A_16_P19269506,A_14_P104457,A_16_P19269539,A_14_P112353,A_14_P126506,A_16_P02461345,A_16_P02461350,A_16_P02461354,A_16_P19269619,A_14_P129363,A_14_P125850	11	66843.628-66921.243	11q13.1	POLD4,CLCF1,RAD9A	57804,23529,5883	0.4375	0.140625	0.00185369	0.0129438	0.15625	0.015625	0.0148798	0.368923	0.125	0.203125	0.892989	1	0	0.03125	1	1	Gain
A_14_P139630,A_16_P19269667,A_16_P02461397,A_16_P02461405,A_16_P39390155,A_16_P19269735,A_16_P02461429,A_14_P114204	11	66922.407-66952.782	11q13.1	RAD9A,TBC1D10C,RPS6KB2	5883,374403,6199	0.4375	0.140625	0.00185369	0.0129438	0.15625	0.015625	0.0148798	0.368923	0.125	0.203125	0.892989	1	0	0.03125	1	1	Gain
A_14_P114012,A_14_P101433,A_14_P200313,A_16_P02461467,A_16_P19269811,A_16_P19269823	11	66960.462-66977.728	11q13.1	PTPRCAP,CORO1B	5790,57175,	0.4375	0.140625	0.00185369	0.0129438	0.1875	0.015625	0.00514818	0.219966	0.125	0.203125	0.892989	1	0	0.03125	1	1	Gain
A_14_P125716,A_16_P39390335	11	66981.036-66985.541	11q13.1	CABP4	57010	0.4375	0.140625	0.00185369	0.0129438	0.1875	0.03125	0.0154811	0.368923	0.125	0.203125	0.892989	1	0	0.03125	1	1	Gain
A_14_P136885,A_16_P02461497,A_16_P19269871,A_16_P39390370,A_14_P116251	11	66988.388-67008.155	11q13.1	TMEM134,AIP	80194,9049	0.4375	0.125	0.000932736	0.00811355	0.1875	0.015625	0.00514818	0.219966	0.125	0.203125	0.892989	1	0	0.03125	1	1	Gain
A_16_P02461511,A_14_P104338,A_14_P128883,A_16_P02461546,A_14_P127564,A_16_P02461563,A_16_P19270008,A_16_P19270028	11	67015.819-67071.714	11q13.1	PITPNM1,CDK2AP2,CABP2	9600,10263,51475	0.4375	0.125	0.000932736	0.00811355	0.1875	0.015625	0.00514818	0.219966	0.125	0.203125	0.892989	1	0	0.03125	1	1	Gain
A_14_P108961,A_16_P02461588	11	67082.144-67098.983	11q13.1			0.40625	0.125	0.00240009	0.0142901	0.15625	0.015625	0.0148798	0.368923	0.15625	0.203125	0.795132	1	0	0.03125	1	1	Gain
A_16_P19270247	11	67199.9	11q13.2	ALDH3B2	222	0.375	0.140625	0.0103483	0.03936	0.09375	0.015625	0.106383	1	0.15625	0.203125	0.795132	1	0	0.03125	1	1	Gain
A_16_P02461930	11	67658.5	11q13.2			0.375	0.140625	0.0103483	0.03936	0.0625	0	0.108772	1	0.15625	0.1875	0.741407	1	0	0.015625	1	1	Gain
A_16_P02461938,A_16_P39391848,A_14_P134742,A_16_P02461997,A_14_P119783,A_16_P19271315,A_16_P19271340	11	67668.609-67730.006	11q13.2	SUV420H1	51111	0.375	0.140625	0.0103483	0.03936	0.0625	0	0.108772	1	0.15625	0.1875	0.741407	1	0	0.015625	1	1	Gain
A_16_P39392030,A_16_P19271393	11	67744.844-67755.906	11q13.2			0.375	0.140625	0.0103483	0.03936	0.0625	0	0.108772	1	0.15625	0.203125	0.795132	1	0	0.015625	1	1	Gain
A_16_P19271394,A_14_P113461,A_14_P133098,A_16_P02462123,A_16_P19271468,A_16_P19271477,A_16_P19271479,A_16_P39392151,A_16_P19271508,A_16_P39392193,A_16_P39392226,A_16_P02462187,A_14_P118612,A_16_P19271657,A_16_P19271702,A_16_P02462248,A_16_P02462258,A_16_P02462266,A_16_P02462274	11	67777.087-67926.064	11q13.2	C11orf24,LRP5	53838,4041	0.375	0.125	0.00580646	0.0247656	0.0625	0	0.108772	1	0.15625	0.203125	0.795132	1	0	0.015625	1	1	Gain
A_16_P02462286,A_14_P139193,A_16_P02462308,A_16_P02462322	11	67933.472-67958.243	11q13.2	LRP5	4041	0.34375	0.125	0.0132031	0.0462468	0.0625	0	0.108772	1	0.1875	0.203125	0.668672	1	0	0.015625	1	1	Gain
A_16_P02463407,A_14_P202226,A_16_P02463461,A_14_P200314,A_14_P116728,A_16_P19273902,A_16_P02463489,A_16_P19273940,A_16_P19273955	11	68782.356-68850.812	11q13.2	MYEOV	26579	0.53125	0.265625	0.0101072	0.0389126	0.3125	0.125	0.0281912	0.643356	0.0625	0.125	0.908442	1	0	0	1	1	Gain
A_16_P19273992	11	68877.2	11q13.2			0.53125	0.265625	0.0101072	0.0389126	0.3125	0.140625	0.0448445	0.735951	0.0625	0.125	0.908442	1	0	0	1	1	Gain
A_16_P02463553,A_16_P39394873	11	68894.909-68913.061	11q13.2			0.53125	0.265625	0.0101072	0.0389126	0.3125	0.140625	0.0448445	0.735951	0.0625	0.125	0.908442	1	0	0	1	1	Gain
A_14_P103111	11	68943.5	11q13.2			0.5625	0.265625	0.004565	0.0226244	0.34375	0.140625	0.0222435	0.511232	0.0625	0.125	0.908442	1	0	0	1	1	Gain
A_16_P39395040	11	68972.5	11q13.2			0.59375	0.25	0.0011257	0.00953555	0.375	0.15625	0.0173427	0.402409	0.0625	0.125	0.908442	1	0	0	1	1	Gain
A_16_P19274281	11	68989	11q13.2			0.59375	0.25	0.0011257	0.00953555	0.375	0.15625	0.0173427	0.402409	0.0625	0.125	0.908442	1	0	0	1	1	Gain
A_16_P02463736	11	69008.9	11q13.2			0.59375	0.25	0.0011257	0.00953555	0.375	0.15625	0.0173427	0.402409	0.0625	0.125	0.908442	1	0	0	1	1	Gain
A_16_P02463775	11	69034.3	11q13.2			0.59375	0.265625	0.00191505	0.0131358	0.375	0.171875	0.0275507	0.631713	0.0625	0.109375	0.869516	1	0	0	1	1	Gain
A_16_P19274458,A_16_P19274533,A_16_P39395381	11	69051.273-69104.365	11q13.2			0.59375	0.265625	0.00191505	0.0131358	0.375	0.15625	0.0173427	0.402409	0.0625	0.109375	0.869516	1	0	0	1	1	Gain
A_14_P131163,A_16_P02463930,A_16_P02463944,A_16_P02463962,A_14_P102675,A_14_P117958,A_16_P19274799,A_16_P19274808	11	69131.64-69187.645	11q13.2	CCND1	595	0.59375	0.265625	0.00191505	0.0131358	0.375	0.15625	0.0173427	0.402409	0.0625	0.109375	0.869516	1	0	0	1	1	Gain
A_14_P107399,A_16_P02464020,A_16_P02464029,A_16_P19274852,A_16_P02464050,A_16_P02464051	11	69191.919-69218.397	11q13.2-11q13.3	ORAOV1	220064	0.59375	0.265625	0.00191505	0.0131358	0.375	0.15625	0.0173427	0.402409	0.0625	0.109375	0.869516	1	0	0	1	1	Gain
A_14_P131520,A_16_P19274926	11	69223.616-69230.956	11q13.3	FGF19	9965	0.59375	0.265625	0.00191505	0.0131358	0.375	0.15625	0.0173427	0.402409	0.0625	0.109375	0.869516	1	0	0	1	1	Gain
A_16_P02464077	11	69236.1	11q13.3			0.59375	0.265625	0.00191505	0.0131358	0.375	0.15625	0.0173427	0.402409	0.0625	0.109375	0.869516	1	0	0	1	1	Gain
A_16_P39395767,A_16_P02464105,A_16_P02464130,A_16_P19275056,A_16_P02464141	11	69244.683-69291.538	11q13.3			0.59375	0.265625	0.00191505	0.0131358	0.375	0.15625	0.0173427	0.402409	0.0625	0.109375	0.869516	1	0	0	1	1	Gain
A_14_P121059,A_16_P39395919,A_16_P39395928	11	69297.018-69307.001	11q13.3	FGF4	2249	0.59375	0.265625	0.00191505	0.0131358	0.375	0.15625	0.0173427	0.402409	0.0625	0.109375	0.869516	1	0	0	1	1	Gain
A_16_P02464165,A_16_P39395944,A_16_P02464179,A_16_P02464189,A_14_P108289,A_14_P113283,A_14_P124753	11	69311.363-69339.332	11q13.3	FGF3	2248	0.59375	0.265625	0.00191505	0.0131358	0.375	0.140625	0.0103483	0.368923	0.0625	0.109375	0.869516	1	0	0	1	1	Gain
A_16_P19275229	11	69350.1	11q13.3			0.59375	0.265625	0.00191505	0.0131358	0.375	0.140625	0.0103483	0.368923	0.09375	0.125	0.781708	1	0	0.015625	1	1	Gain
A_16_P19275250	11	69357.4	11q13.3			0.59375	0.265625	0.00191505	0.0131358	0.375	0.140625	0.0103483	0.368923	0.09375	0.125	0.781708	1	0	0.015625	1	1	Gain
A_16_P19275280,A_16_P19275326,A_16_P39396389,A_16_P19275618	11	69370.206-69518.352	11q13.3			0.625	0.28125	0.00127411	0.0101625	0.375	0.140625	0.0103483	0.368923	0.0625	0.109375	0.869516	1	0	0	1	1	Gain
A_16_P19275677,A_14_P106555	11	69547.615-69569.221	11q13.3			0.625	0.28125	0.00127411	0.0101625	0.375	0.140625	0.0103483	0.368923	0.0625	0.109375	0.869516	1	0	0	1	1	Gain
A_16_P02464515,A_16_P02464538	11	69580.76-69599.341	11q13.3			0.625	0.28125	0.00127411	0.0101625	0.375	0.15625	0.0173427	0.402409	0.0625	0.109375	0.869516	1	0	0	1	1	Gain
A_16_P19275800,A_16_P02464570,A_16_P02464581	11	69605.276-69618.602	11q13.3	TMEM16A	55107	0.625	0.28125	0.00127411	0.0101625	0.34375	0.15625	0.0353283	0.676559	0.0625	0.109375	0.869516	1	0	0	1	1	Gain
A_14_P128746,A_16_P02464626,A_16_P19275939,A_14_P103825,A_16_P19276013,A_14_P107655,A_16_P02464728	11	69629.475-69697.125	11q13.3	TMEM16A	55107	0.625	0.28125	0.00127411	0.0101625	0.34375	0.15625	0.0353283	0.676559	0.0625	0.109375	0.869516	1	0	0	1	1	Gain
A_16_P02464737,A_14_P128437,A_16_P19276137,A_14_P123448	11	69703.427-69727.018	11q13.3	TMEM16A,FADD	55107,8772	0.625	0.28125	0.00127411	0.0101625	0.34375	0.15625	0.0353283	0.676559	0.0625	0.109375	0.869516	1	0	0	1	1	Gain
A_14_P124980,A_14_P110132,A_16_P02464782,A_16_P19276177,A_16_P02464788,A_16_P02464808	11	69728.478-69770.048	11q13.3	FADD	8772	0.625	0.265625	0.000743494	0.00712564	0.34375	0.15625	0.0353283	0.676559	0.0625	0.125	0.908442	1	0	0	1	1	Gain
A_16_P19276252	11	69782.3	11q13.3			0.625	0.265625	0.000743494	0.00712564	0.34375	0.15625	0.0353283	0.676559	0.0625	0.125	0.908442	1	0	0	1	1	Gain
A_16_P02464832	11	69790.8	11q13.3			0.625	0.265625	0.000743494	0.00712564	0.34375	0.15625	0.0353283	0.676559	0.0625	0.125	0.908442	1	0	0	1	1	Gain
A_16_P19276285,A_14_P107308,A_16_P19276330,A_16_P19276358,A_14_P134238	11	69797.399-69840.506	11q13.3	PPFIA1	8500	0.625	0.265625	0.000743494	0.00712564	0.34375	0.15625	0.0353283	0.676559	0.0625	0.125	0.908442	1	0	0	1	1	Gain
A_16_P39397248,A_14_P106516	11	69848.533-69859.41	11q13.3	PPFIA1	8500	0.625	0.265625	0.000743494	0.00712564	0.34375	0.15625	0.0353283	0.676559	0.0625	0.125	0.908442	1	0	0	1	1	Gain
A_16_P39397312	11	69867.3	11q13.3	PPFIA1	8500	0.625	0.25	0.000419446	0.00531098	0.3125	0.140625	0.0448445	0.735951	0.0625	0.140625	0.936605	1	0	0.015625	1	1	Gain
A_16_P19276462	11	69873.3	11q13.3	PPFIA1	8500	0.625	0.25	0.000419446	0.00531098	0.3125	0.15625	0.0674455	1	0.0625	0.140625	0.936605	1	0	0.015625	1	1	Gain
A_16_P19276482,A_14_P131569,A_16_P19276525,A_16_P19276545,A_14_P116043	11	69879.315-69907.845	11q13.3	PPFIA1	8500	0.625	0.25	0.000419446	0.00531098	0.3125	0.15625	0.0674455	1	0.0625	0.140625	0.936605	1	0	0.015625	1	1	Gain
A_16_P19276580,A_14_P134671	11	69916.845-69929.054	11q13.3	CTTN	2017	0.625	0.25	0.000419446	0.00531098	0.3125	0.15625	0.0674455	1	0.0625	0.140625	0.936605	1	0	0.015625	1	1	Gain
A_14_P130252	11	69939.9	11q13.3	CTTN	2017	0.625	0.234375	0.000228168	0.00361012	0.3125	0.140625	0.0448445	0.735951	0.0625	0.15625	0.95665	1	0	0.015625	1	1	Gain
A_16_P19276671,A_14_P107190,A_16_P39397616,A_16_P02465129,A_16_P02465136,A_16_P19276779,A_16_P02465175,A_14_P126938	11	69948.817-70012.764	11q13.3	CTTN,SHANK2	2017,22941	0.625	0.234375	0.000228168	0.00361012	0.28125	0.140625	0.0846678	1	0.0625	0.15625	0.95665	1	0	0.015625	1	1	Gain
A_16_P39397776,A_16_P02465233	11	70020.742-70027.952	11q13.3	SHANK2	22941	0.625	0.21875	0.000119312	0.00225577	0.28125	0.125	0.0564295	0.915233	0.0625	0.15625	0.95665	1	0	0.015625	1	1	Gain
A_16_P39397827,A_14_P116036,A_16_P19276963	11	70035.066-70057.157	11q13.3	SHANK2	22941	0.59375	0.21875	0.000348352	0.00452905	0.25	0.125	0.105639	1	0.0625	0.15625	0.95665	1	0	0.015625	1	1	Gain
A_16_P02465299,A_16_P02465303,A_16_P19277035	11	70076.174-70090.526	11q13.3	SHANK2	22941	0.5625	0.21875	0.000941775	0.00817019	0.25	0.125	0.105639	1	0.0625	0.15625	0.95665	1	0	0.015625	1	1	Gain
A_16_P02465328,A_14_P104386	11	70105.05-70110.393	11q13.3	SHANK2	22941	0.5625	0.203125	0.000514511	0.00568649	0.25	0.125	0.105639	1	0.0625	0.171875	0.970708	1	0	0.015625	1	1	Gain
A_16_P39398010,A_16_P02465358,A_16_P02465379,A_14_P139965	11	70117.021-70150.044	11q13.3	SHANK2	22941	0.5625	0.203125	0.000514511	0.00568649	0.25	0.125	0.105639	1	0.0625	0.171875	0.970708	1	0	0.015625	1	1	Gain
A_16_P19277219	11	70155.8	11q13.3	SHANK2	22941	0.5625	0.1875	0.000268584	0.00390321	0.25	0.125	0.105639	1	0.0625	0.171875	0.970708	1	0	0.015625	1	1	Gain
A_16_P02465409,A_16_P19277267,A_14_P103298,A_16_P02465465,A_16_P39398252	11	70161.856-70200.628	11q13.3	SHANK2	22941	0.53125	0.1875	0.000737485	0.00712564	0.21875	0.125	0.184374	1	0.09375	0.171875	0.912359	1	0	0.015625	1	1	Gain
A_16_P02465505,A_16_P02465536,A_16_P02465574,A_16_P19277552,A_16_P02465621	11	70212.622-70278.677	11q13.3			0.53125	0.1875	0.000737485	0.00712564	0.21875	0.125	0.184374	1	0.09375	0.171875	0.912359	1	0	0.015625	1	1	Gain
A_16_P02465634,A_16_P02465659	11	70287.661-70304.714	11q13.3			0.5	0.171875	0.0010284	0.00880361	0.21875	0.109375	0.131228	1	0.125	0.1875	0.857323	1	0.03125	0.015625	0.557895	1	Gain
A_16_P02465674,A_16_P02465691	11	70313.623-70324.966	11q13.3			0.5	0.15625	0.00053073	0.00568649	0.21875	0.09375	0.0875387	1	0.125	0.203125	0.892989	1	0.03125	0.03125	0.708399	1	Gain
A_16_P02465737,A_16_P39398718,A_16_P02465791,A_16_P39398766	11	70348.607-70378.018	11q13.3			0.5	0.15625	0.00053073	0.00568649	0.21875	0.09375	0.0875387	1	0.125	0.21875	0.920948	1	0.03125	0.03125	0.708399	1	Gain
A_16_P19277863,A_14_P135648,A_14_P200629,A_16_P02465832,A_16_P19277923,A_16_P39398864,A_16_P02465881,A_16_P19278010,A_16_P02465920,A_16_P39398999	11	70381.972-70455.766	11q13.3	C11orf76		0.5	0.140625	0.00025779	0.00390321	0.21875	0.078125	0.0538738	0.875246	0.125	0.234375	0.942455	1	0.03125	0.03125	0.708399	1	Gain
A_16_P02465956	11	70462.1	11q13.3			0.5	0.140625	0.00025779	0.00390321	0.21875	0.078125	0.0538738	0.875246	0.125	0.234375	0.942455	1	0.03125	0.03125	0.708399	1	Gain
A_16_P02465966	11	70472.2	11q13.3			0.5	0.140625	0.00025779	0.00390321	0.21875	0.0625	0.0299089	0.676559	0.125	0.234375	0.942455	1	0.03125	0.03125	0.708399	1	Gain
A_16_P02465972,A_16_P02465989,A_16_P39399101,A_16_P02466005,A_16_P02466011,A_16_P19278221,A_16_P02466029	11	70478.958-70519.863	11q13.3			0.5	0.140625	0.00025779	0.00390321	0.21875	0.0625	0.0299089	0.676559	0.125	0.234375	0.942455	1	0	0.03125	1	1	Gain
A_16_P39399189	11	70530.7	11q13.3			0.5	0.140625	0.00025779	0.00390321	0.1875	0.0625	0.065521	1	0.125	0.234375	0.942455	1	0	0.03125	1	1	Gain
A_16_P02466051,A_16_P19278282,A_16_P02466079,A_16_P39399255,A_16_P02466090	11	70534.691-70562.838	11q13.3			0.5	0.125	0.000116853	0.00222663	0.1875	0.046875	0.0348946	0.676559	0.125	0.25	0.958707	1	0	0.03125	1	1	Gain
A_16_P39399303	11	70581.3	11q13.3			0.5	0.125	0.000116853	0.00222663	0.15625	0.046875	0.0787546	1	0.125	0.25	0.958707	1	0	0.03125	1	1	Gain
A_16_P19278410	11	70592.9	11q13.3			0.46875	0.140625	0.000713761	0.00701395	0.15625	0.046875	0.0787546	1	0.15625	0.25	0.907384	1	0	0.03125	1	1	Gain
A_16_P39399378,A_16_P02466167,A_16_P39399433	11	70610.269-70639.632	11q13.3			0.46875	0.140625	0.000713761	0.00701395	0.1875	0.046875	0.0348946	0.676559	0.15625	0.25	0.907384	1	0	0.03125	1	1	Gain
A_16_P02466221	11	70668.6	11q13.3			0.46875	0.125	0.000340694	0.00449576	0.1875	0.046875	0.0348946	0.676559	0.125	0.265625	0.970783	1	0	0.046875	1	1	Gain
A_16_P19278612	11	70693.2	11q13.3			0.46875	0.125	0.000340694	0.00449576	0.21875	0.046875	0.014477	0.368923	0.125	0.265625	0.970783	1	0	0.046875	1	1	Gain
A_16_P19278660,A_16_P02466313,A_16_P02466336	11	70719.359-70761.494	11q13.4			0.46875	0.125	0.000340694	0.00449576	0.21875	0.046875	0.014477	0.368923	0.125	0.25	0.958707	1	0	0.046875	1	1	Gain
A_14_P116722,A_16_P19278830,A_16_P02466373,A_16_P02466384	11	70768.3-70795.994	11q13.4			0.5	0.125	0.000116853	0.00222663	0.21875	0.046875	0.014477	0.368923	0.09375	0.25	0.985608	1	0	0.046875	1	1	Gain
A_16_P19278883	11	70800	11q13.4			0.5	0.125	0.000116853	0.00222663	0.1875	0.046875	0.0348946	0.676559	0.09375	0.25	0.985608	1	0	0.046875	1	1	Gain
A_16_P39399829	11	70803.9	11q13.4			0.53125	0.125	3.7576e-05	0.00100375	0.1875	0.046875	0.0348946	0.676559	0.09375	0.25	0.985608	1	0	0.046875	1	1	Gain
A_16_P02466403,A_16_P19278918,A_16_P02466420,A_16_P02466428,A_14_P130130,A_16_P39399934	11	70810.008-70839.89	11q13.4	DHCR7	1717	0.5	0.125	0.000116853	0.00222663	0.1875	0.046875	0.0348946	0.676559	0.125	0.25	0.958707	1	0	0.046875	1	1	Gain
A_16_P02466448,A_16_P19279015	11	70843.735-70849.757	11q13.4	NADSYN1	55191	0.5	0.125	0.000116853	0.00222663	0.1875	0.046875	0.0348946	0.676559	0.125	0.234375	0.942455	1	0	0.046875	1	1	Gain
A_16_P19279028,A_16_P02466483	11	70855.431-70866.286	11q13.4	NADSYN1	55191	0.5	0.109375	4.89012e-05	0.00116789	0.1875	0.046875	0.0348946	0.676559	0.125	0.234375	0.942455	1	0	0.046875	1	1	Gain
A_14_P117177,A_16_P19279106	11	70876.072-70887.216	11q13.4	NADSYN1	55191	0.46875	0.109375	0.000150394	0.00265213	0.1875	0.046875	0.0348946	0.676559	0.15625	0.234375	0.877445	1	0	0.046875	1	1	Gain
A_16_P39400091,A_16_P19279146,A_16_P19279162	11	70896.315-70917.857	11q13.4	KRTAP5-8	440050	0.46875	0.109375	0.000150394	0.00265213	0.15625	0.046875	0.0787546	1	0.15625	0.234375	0.877445	1	0	0.046875	1	1	Gain
A_16_P02466542	11	70926	11q13.4	KRTAP5-8	440050	0.46875	0.109375	0.000150394	0.00265213	0.15625	0.046875	0.0787546	1	0.15625	0.25	0.907384	1	0	0.046875	1	1	Gain
A_16_P02466546	11	70929.3	11q13.4			0.46875	0.09375	6.05559e-05	0.00140847	0.15625	0.03125	0.0392087	0.676559	0.15625	0.265625	0.931053	1	0	0.046875	1	1	Gain
A_14_P136975,A_16_P19279207,A_16_P02466559	11	70937.887-70945.811	11q13.4	KRTAP5-9	3846	0.46875	0.09375	6.05559e-05	0.00140847	0.125	0.03125	0.09308	1	0.15625	0.265625	0.931053	1	0	0.046875	1	1	Gain
A_16_P02466562,A_16_P19279249,A_14_P118462	11	70954.905-70964.424	11q13.4	KRTAP5-10	387273	0.46875	0.109375	0.000150394	0.00265213	0.125	0.03125	0.09308	1	0.15625	0.265625	0.931053	1	0	0.046875	1	1	Gain
A_16_P02466574	11	70972	11q13.4			0.46875	0.109375	0.000150394	0.00265213	0.09375	0.03125	0.204538	1	0.15625	0.265625	0.931053	1	0	0.046875	1	1	Gain
A_16_P39400444,A_16_P02466587	11	71081.93-71105.17	11q13.4			0.4375	0.09375	0.000185331	0.00305183	0.03125	0.03125	0.708399	1	0.15625	0.28125	0.949427	1	0	0.046875	1	1	Gain
A_16_P02466596	11	71215.6	11q13.4			0.4375	0.09375	0.000185331	0.00305183	0.03125	0.03125	0.708399	1	0.1875	0.28125	0.896168	1	0.03125	0.046875	0.808735	1	Gain
A_16_P02466605	11	71253.7	11q13.4			0.40625	0.09375	0.000534702	0.00568649	0	0.03125	1	1	0.21875	0.28125	0.81628	1	0.03125	0.046875	0.808735	1	Gain
A_16_P39400799	11	71266.7	11q13.4			0.375	0.109375	0.00303271	0.0173638	0	0.03125	1	1	0.25	0.265625	0.655015	1	0.03125	0.046875	0.808735	1	Gain
A_16_P02466612,A_14_P123182,A_16_P19279869,A_16_P02466632,A_14_P137535	11	71292.433-71325.621	11q13.4	RNF121	55298	0.375	0.09375	0.00145502	0.0106267	0	0.03125	1	1	0.25	0.265625	0.655015	1	0.03125	0.046875	0.808735	1	Gain
A_16_P19279925	11	71337.5	11q13.4	RNF121	55298	0.375	0.09375	0.00145502	0.0106267	0	0.03125	1	1	0.28125	0.265625	0.527252	1	0.03125	0.046875	0.808735	1	Gain
A_14_P116064,A_16_P02466679,A_14_P121837,A_16_P02466697,A_16_P39401011	11	71345.91-71377.65	11q13.4	RNF121	55298	0.375	0.09375	0.00145502	0.0106267	0	0.015625	1	1	0.28125	0.265625	0.527252	1	0.03125	0.046875	0.808735	1	Gain
A_16_P39401022,A_16_P19280033,A_14_P123767,A_14_P200315,A_16_P39401086,A_14_P107477	11	71381.835-71401.245	11q13.4	RNF121,NUMA1	55298,4926	0.375	0.078125	0.000629908	0.00646505	0	0.015625	1	1	0.28125	0.28125	0.590525	1	0.03125	0.046875	0.808735	1	Gain
A_14_P130195,A_16_P19280119	11	71406.223-71413.035	11q13.4	NUMA1	4926	0.375	0.078125	0.000629908	0.00646505	0	0.015625	1	1	0.28125	0.28125	0.590525	1	0.03125	0.046875	0.808735	1	Gain
A_14_P104704,A_16_P19280196,A_16_P39401250,A_16_P19280237,A_14_P130743,A_14_P133831	11	71431.391-71470.89	11q13.4	NUMA1,LRRC51	4926,220074	0.34375	0.078125	0.00172543	0.0123414	0	0.015625	1	1	0.3125	0.28125	0.463979	1	0.03125	0.046875	0.808735	1	Gain
A_16_P02466872	11	71476.2	11q13.4	LRRC51	220074	0.34375	0.078125	0.00172543	0.0123414	0.03125	0.015625	0.557895	1	0.3125	0.28125	0.463979	1	0.03125	0.046875	0.808735	1	Gain
A_14_P200316,A_14_P116166,A_16_P02466901,A_14_P134296,A_14_P126164,A_16_P02466934,A_16_P39401417,A_16_P39401426,A_14_P131433,A_16_P02466951,A_16_P02466954,A_16_P19280420,A_16_P19280438,A_16_P19280452,A_14_P125003,A_16_P19280482,A_16_P39401558,A_16_P19280494	11	71482.363-71604.556	11q13.4	LRRC51,C11orf59,C11orf51,FOLR3,FOLR1	220074,55004,25906,2352,2348	0.34375	0.0625	0.000704181	0.00701216	0.03125	0.015625	0.557895	1	0.3125	0.28125	0.463979	1	0.03125	0.046875	0.808735	1	Gain
[truncated: 1,613 more rows]

## Sheet: Table S2B
Table S2B: Identification of luminal B specific regions significantly targeted by CNAs after comparison of CNA frequencies between luminal B and luminal A BCs.
[truncated: 147 more rows]

## Sheet: Table S2C
Table S2C: Comparison of CNA frequencies between luminal B and basal BCs. (Fisher 2*2 ; FDR < 0,05)
[truncated: 1,566 more rows]

[truncated: 3 more sheets: Table S2D, Table S2E, Table S2F]
