# Supplementary material for: Candidate Luminal B Breast Cancer Genes Identified by Genome, Gene Expression and DNA Methylation Profiling
Source: PLoS One. 2014 Jan 9;9(1):e81843. doi: 10.1371/journal.pone.0081843 (PMC3886975; doi:10.1371/journal.pone.0081843)
Supplement: Table S3 — A: Comparison of expression levels according to CNAs (Mann-Whitney ; FDR<0.05) inluminal B vs luminal A BCs. B: Identification of specific luminal B candidate genes from comparison between luminal B and luminal A BCs. A comparison with TCGA data [28] was done. C: Comparison of expression levels according to CNAs (Mann-Whitney ; FDR<0.05) in luminal B vs basal BCs. D: Identification of specific luminal B candidate genes from comparison between luminal B and basal BCs. A comparison with TCGA data [28] was done. E: Comparison of expression levels according to CNAs (Mann-Whitney ; FDR<0.05) in luminal B vs non luminal B BCs. F: Identification of specific luminal B candidate genes from comparison between luminal B and non-luminal B BCs. A comparison with TCGA data [28] was done. G: Summary of specific luminal B candidate genes from different comparisons between luminal B and the other molecular subtypes. H: 34 genes are exclusively deregulated in the comparison luminal B vs luminal A. I: 47 genes are exclusively deregulated in the comparison luminal B vs basal. J: 2 genes are exclusively deregulated in the comparison luminal B vs normal-like. K: 101 candidate oncogenes in the luminal B core. L: DAVID ontology analysis on the 101 genes of the luminal B core. M: The overexpression of 67 “luminal B core” candidate oncogenes is associated with poor MFS. A data comparison was done with those obtained for tumors classified with PAM50 SSP [48]. N: Mutually exclusive and co-occurring luminal B CNAs. (XLSX) [file pone.0081843.s019.xlsx]

## Sheet: Table S3A
Table S3A: Comparison of expression levels according to CNAs (Mann-Whitney ; FDR<0.05)_luminal B vs luminal A.
Symbol	Cytoband	P-value	FDR	Type_of_CNA
LSM1	8p12	4.04136e-10	4.65191e-08	Amp
RAB11FIP1	8p12	5.16879e-10	4.65191e-08	Amp
CCND1	11q13.2	6.20631e-09	3.72379e-07	Gain
ASH2L	8p12	9.30226e-09	4.18602e-07	Amp
LETM2	8p12	1.46443e-08	5.27194e-07	Gain
BRF2	8p12	4.01956e-08	1.11618e-06	Amp
PPAPDC1B	8p12	4.34071e-08	1.11618e-06	Gain
MTERFD1	8q22.1	6.59638e-08	1.48419e-06	Gain
EIF4EBP1	8p12	7.83081e-08	1.56616e-06	Amp
AGPAT6	8p11.21	1.11459e-07	1.98775e-06	Gain
PROSC	8p12	1.28356e-07	1.98775e-06	Amp
FAM82B	8q21.3	1.38248e-07	1.98775e-06	Gain
TRMT12	8q24.13	1.4356e-07	1.98775e-06	Gain
SLC35B1	17q21.33	2.11982e-07	2.72548e-06	Gain
BOP1	8q24.3	2.91514e-07	3.49427e-06	Gain
DDHD2	8p12	3.10602e-07	3.49427e-06	Gain
CYB561	17q23.3	3.81734e-07	4.04189e-06	Gain
YWHAZ	8q22.3	9.44114e-07	9.44114e-06	Gain
ATP6V1C1	8q22.3	1.05177e-06	9.91571e-06	Gain
FAM33A	17q22	1.10175e-06	9.91571e-06	Gain
SHARPIN	8q24.3	1.22162e-06	1.0471e-05	Gain
MTDH	8q22.1	1.29706e-06	1.06123e-05	Gain
CLTC	17q23.1	1.69713e-06	1.32819e-05	Gain
INTS8	8q22.1	2.73089e-06	2.04817e-05	Gain
PYCRL	8q24.3	3.05384e-06	2.19877e-05	Gain
UBE2O	17q25.1	3.36927e-06	2.33257e-05	Gain
VDAC3	8p11.21	3.68996e-06	2.38421e-05	Gain
TUBG1	17q21.31	3.70878e-06	2.38421e-05	Gain
CSE1L	20q13.13	4.03783e-06	2.50624e-05	Gain
CABLES2	20q13.33	4.43815e-06	2.66289e-05	Gain
GPR172A	8q24.3	7.13411e-06	4.06582e-05	Gain
SQLE	8q24.13	7.22813e-06	4.06582e-05	Gain
RAD9A	11q13.1	7.87461e-06	4.29524e-05	Gain
CEP250	20q11.22	8.30562e-06	4.39709e-05	Gain
LLGL2	17q25.1	9.11144e-06	4.68588e-05	Gain
INTS2	17q23.2	1.18501e-05	5.92506e-05	Gain
CTTN	11q13.3	1.30394e-05	6.18954e-05	Gain
C17orf28	17q25.1	1.30668e-05	6.18954e-05	Gain
STX16	20q13.32	1.48688e-05	6.557e-05	Gain
MYST3	8p11.21	1.48868e-05	6.557e-05	Gain
HSF1	8q24.3	1.49354e-05	6.557e-05	Gain
C20orf59	20q13.33	1.59494e-05	6.83547e-05	Gain
C8orf53	8q24.11	2.01058e-05	8.41638e-05	Gain
C20orf20	20q13.33	2.15205e-05	8.80385e-05	Gain
EVPL	17q25.1	2.2641e-05	9.05641e-05	Gain
WDR68	17q23.3	2.53639e-05	9.92501e-05	Gain
BRCA1	17q21.31	2.66018e-05	0.000101879	Gain
CYHR1	8q24.3	2.94947e-05	0.000110605	Gain
MCM4	8q11.21	3.06862e-05	0.000112725	Gain
AP3M2	8p11.21	3.56304e-05	0.00012827	Gain
TERF1	8q21.11	3.66255e-05	0.000128785	Gain
ZNF703	8p12	3.72045e-05	0.000128785	Amp
FOXK2	17q25.3	4.10963e-05	0.000139572	Gain
ADRM1	20q13.33	4.62619e-05	0.000154206	Gain
SPAG5	17q11.2	4.81939e-05	0.000157725	Gain
RAD21	8q24.11	5.18716e-05	0.00016673	Gain
HN1	17q25.1	5.4193e-05	0.000171136	Gain
PPP1R16A	8q24.3	5.66061e-05	0.000175674	Gain
MTBP	8q24.12	5.82114e-05	0.000175818	Gain
ZC3H3	8q24.3	5.94947e-05	0.000175818	Gain
POP1	8q22.2	5.95829e-05	0.000175818	Gain
SC65	17q21.2	6.3099e-05	0.000181972	Gain
NUP205	7q33	6.36903e-05	0.000181972	Gain
C8orf55	8q24.3	6.55369e-05	0.000184323	Gain
UBE2C	20q13.12	7.19225e-05	0.000196986	Gain
FBXL6	8q24.3	7.26949e-05	0.000196986	Gain
KIFC2	8q24.3	7.33225e-05	0.000196986	Gain
NOL11	17q24.2	8.88529e-05	0.000235199	Gain
ATAD2	8q24.13	9.32363e-05	0.000242021	Gain
FAM83H	8q24.3	9.41193e-05	0.000242021	Gain
EIF2AK1	7p22.1	9.77537e-05	0.000247826	Gain
EZH2	7q36.1	0.000103054	0.000253754	Gain
YTHDF1	20q13.33	0.000103477	0.000253754	Gain
ARFGEF1	8q13.2	0.000104321	0.000253754	Gain
GRHL2	8q22.3	0.000115516	0.000277239	Gain
FAM83D	20q11.23	0.000118106	0.000279724	Gain
TPD52	8q21.13	0.00012766	0.000298426	Gain
SLC39A4	8q24.3	0.000134066	0.000309382	Gain
COX6C	8q22.2	0.000151985	0.000346295	Gain
EME1	17q21.33	0.000160638	0.000361435	Gain
PUS7	7q22.2	0.000167172	0.000371493	Gain
ANKRD46	8q22.3	0.000206869	0.000454102	Gain
RBM35A	8q22.1	0.000214157	0.000461963	Gain
DBF4B	17q21.31	0.000215583	0.000461963	Gain
NFKBIL2	8q24.3	0.000233021	0.000493456	Gain
C8orf76	8q24.13	0.000243974	0.000510643	Gain
TAF2	8q24.12	0.000312695	0.000643461	Gain
IKBKB	8p11.21	0.000314581	0.000643461	Gain
NUP107	12q15	0.0003743	0.000757011	Gain
NCAPG2	7q36.3	0.000381422	0.000762844	Gain
GINS4	8p11.21	0.000388556	0.000763583	Gain
MYBL2	20q13.12	0.000390276	0.000763583	Gain
RPS6KB2	11q13.1	0.000418469	0.000803314	Gain
RRM2B	8q22.3	0.000421352	0.000803314	Gain
LAPTM4B	8q22.1	0.000423971	0.000803314	Gain
CCNE2	8q22.1	0.000449972	0.000843698	Gain
RPN2	20q11.23	0.000456339	0.000844085	Gain
TK1	17q25.3	0.000459557	0.000844085	Gain
TMEM97	17q11.2	0.000510183	0.000927605	Gain
TLK2	17q23.2	0.00056132	0.00101038	Gain
RAD54B	8q22.1	0.000625283	0.00111437	Gain
ZBTB10	8q21.13	0.000740113	0.00130608	Gain
FRS2	12q15	0.000783303	0.00136888	Gain
SLC25A39	17q21.31	0.000817088	0.00141419	Gain
INPPL1	11q13.4	0.000943423	0.0016173	Gain
GNPNAT1	14q22.2	0.00100459	0.00169969	Gain
CDCA3	12p13.31	0.00101949	0.00169969	Gain
LMBR1	7q36.3	0.00101981	0.00169969	Gain
BIRC5	17q25.3	0.00110439	0.00182376	Gain
E2F7	12q21.2	0.00114233	0.00186927	Gain
SCRIB	8q24.3	0.00116527	0.00188963	Gain
EPN3	17q21.33	0.00119447	0.00191968	Gain
SLC26A7	8q21.3	0.00122021	0.0019437	Gain
ADCK5	8q24.3	0.00130705	0.00206377	Gain
FOXM1	12p13.33	0.0015575	0.00243782	Gain
CROP	17q21.33	0.00159417	0.00247371	Gain
TOP1MT	8q24.3	0.00177412	0.00272941	Gain
STARD10	11q13.4	0.00213614	0.00325851	Gain
GPAA1	8q24.3	0.00233139	0.00352647	Gain
ERAL1	17q11.2	0.00251162	0.00376743	Gain
RECQL4	8q24.3	0.00307222	0.00457025	Gain
CPSF1	8q24.3	0.0031215	0.0046055	Gain
RHPN1	8q24.3	0.0031907	0.00466931	Gain
PSMC3IP	17q21.31	0.00321683	0.00466959	Gain
LRRCC1	8q21.2	0.0035875	0.00516601	Gain
SPAG1	8q22.2	0.00479429	0.00684899	Gain
LARP4	12q13.13	0.00534488	0.00752475	Gain
PAXIP1	7q36.2	0.00535093	0.00752475	Gain
DLG7	14q22.3	0.00565288	0.00788774	Gain
RHBDD2	7q11.23	0.00591341	0.0081878	Gain
LRRC14	8q24.3	0.00661218	0.00908544	Gain
PMAIP1	18q21.32	0.00711297	0.00969951	Gain
WDR67	8q24.13	0.00738962	0.010001	Gain
CIT	12q24.23	0.00756388	0.0101604	Gain
NSF	17q21.32	0.00840333	0.0112044	Gain
ANAPC7	12q24.11	0.00919661	0.012172	Gain
RIMS2	8q22.3	0.0109013	0.0143229	Gain
ZNF572	8q24.13	0.0111941	0.014601	Gain
SRGAP1	12q14.2	0.0120636	0.0156219	Gain
ST3GAL1	8q24.22	0.0121586	0.0156324	Gain
TRIM24	7q34	0.0170637	0.0217835	Gain
DOPEY2	21q22.12	0.0200172	0.025374	Gain
GDAP1	8q21.11	0.0217846	0.0274212	Gain
STMN3	20q13.33	0.0222654	0.0277599	Gain
HSPB1	7q11.23	0.0223829	0.0277599	Gain
RBM12B	8q22.1	0.0225163	0.0277599	Gain
RUNDC1	17q21.31	0.0231848	0.0283895	Gain
PGM2L1	11q13.4	0.0241329	0.0293508	Gain
IMPDH1	7q32.1	0.0243912	0.0294659	Gain
TROAP	12q13.12	0.0264524	0.0317429	Gain
ATP2A2	12q24.11	0.0285131	0.0339892	Gain
KRT18	12q13.13	0.0289241	0.0342522	Gain
SFRS2	17q25.2	0.030171	0.0354953	Gain
DDEF1	8q24.21	0.0354817	0.0414721	Gain
ZFP41	8q24.3	0.0377324	0.0438153	Gain
OVOL2	20p11.23	0.0382115	0.0438153	Gain
MPP3	17q21.31	0.0382167	0.0438153	Gain
STX1A	7q11.23	0.0391839	0.0446177	Gain
ESPL1	12q13.13	0.0394123	0.0446177	Gain
GARNL1	14q13.2	0.0409783	0.0461006	Gain

## Sheet: Table S3B
Table S3B: Identification of specific luminal B candidate genes from comparison between luminal B and luminal A BCs.
Our study									Comparison with TCGA Data [28]
ProbeID	Symbol	Cytoband	Description	P-value	FDR	Statistic	Type of CNA	Type of candidate	Comparison with TCGA Data [28]	Comparison of CNA frequencies P-value (Fisher)	Comparison of CNA frequencies FDR	odds	Comparison of combined alterations frequencies (CNA & mRNA) P-value (Fisher)	Comparison of combined alterations frequencies (CNA & mRNA) FDR	odds	Comparison of expression levels according to CNA P-value	Comparison of expression levels according to CNA FDR	Fold-change	Comparison of expression levels according to LumB/LumA P-value (ttest)	Comparison of expression levels according to LumB/LumA FDR	Fold-change	Type of candidate
222740_at	ATAD2	8q24.13	ATPase family, AAA domain containing 2	3.15e-05	7.53e-05	4.6	Gain	oncogene		2.95e-05	0.000126	2.85	7.17e-28	4.65e-27	10.34	5.74e-32	3.12e-31	1.46	2.21e-22	4.97e-21	1.57	oncogene
212563_at	BOP1	8q24.3	block of proliferation 1	3.3e-09	4.06e-08	6.93	Gain	oncogene		0.0048	0.00652	1.98	2.33e-32	2.45e-31	11.45	3.55e-41	5.2e-40	1.74	5.15e-05	0.000179	0.67	oncogene
225981_at	C17orf28	17q25.1	chromosome 17 open reading frame 28	1.8e-05	4.89e-05	4.72	Gain	oncogene		5.5e-06	3.94e-05	3.12	6.23e-15	1.49e-14	5.86	2.45e-12	4.07e-12	0.7	0.000331	0.000962	0.37	oncogene
226004_at	CABLES2	20q13.33	Cdk5 and Abl enzyme substrate 2	3.25e-06	1.3e-05	5.11	Gain	oncogene		3.6e-05	0.000141	2.71	6.62e-23	2.54e-22	7.55	4.8e-29	2.02e-28	1.26	1.04e-10	9.22e-10	0.97	oncogene
205034_at	CCNE2	8q22.1	cyclin E2	1.73e-05	4.88e-05	4.72	Gain	oncogene		0.000136	0.000385	2.61	2.16e-24	9.71e-24	9.16	3.84e-27	1.49e-26	1.15	8.65e-29	2.92e-27	1.47	oncogene
201754_at	COX6C	8q22-q23	cytochrome c oxidase subunit VIc	0.00171	0.00263764	3.29	Gain	oncogene		0.000204	0.000541	2.57	0.146	0.17	1.44	0.00259	0.00318	0.29	0.192	0.252	0.16	Not significant
203804_s_at	CROP	17q21.33	cisplatin resistance-associated overexpressed protein	0.0116	0.014852	2.62	Gain	oncogene		5.52e-07	6e-06	3.5	NA	NA	NA	NA	NA	NA	NA	NA	NA	NA
201111_at	CSE1L	20q13	CSE1 chromosome segregation 1-like (yeast)	0.00579	0.0077212	2.9	Gain	oncogene		7.29e-06	4.64e-05	2.98	1.23e-23	4.99e-23	7.53	2.28e-31	1.16e-30	1.45	2.18e-11	2.37e-10	1.24	oncogene
209163_at	CYB561	17q11-qter	cytochrome b-561	1.93e-05	5.06e-05	4.57	Gain	oncogene		1.43e-10	8.03e-09	4.91	8.51e-25	4.1e-24	8.4	9.63e-34	6.36e-33	1.42	3.06e-05	0.00011	0.6	oncogene
220318_at	EPN3	17q21.33	epsin 3	5.77e-07	2.8e-06	5.64	Gain	oncogene		3.62e-06	2.84e-05	3.18	2.07e-29	1.52e-28	11.65	1.09e-32	6.33e-32	1.44	1.59e-05	5.95e-05	0.55	oncogene
225687_at	FAM83D	20q11.22-q12	family with sequence similarity 83, member D	1.25e-07	9.07e-07	6.01	Gain	oncogene		8.48e-05	0.000265	2.6	1.77e-10	3.14e-10	3.56	3.16e-16	6.19e-16	0.77	2.51e-30	9.4e-29	1.24	oncogene
226129_at	FAM83H	8q24.3	family with sequence similarity 83, member H	8e-06	2.46e-05	4.88	Gain	oncogene		0.00477	0.00652	1.98	2.29e-32	2.45e-31	12.93	6.32e-36	5.46e-35	1.55	0.000877	0.00229	0.54	oncogene
219189_at	FBXL6	8q24.3	F-box and leucine-rich repeat protein 6	2.79e-10	4.46e-09	7.52	Gain	oncogene		0.0048	0.00652	1.98	2.88e-24	1.26e-23	8.26	2.26e-29	1e-28	1.37	3.64e-05	0.000129	0.72	oncogene
222155_s_at	GPR172A	8q24.3	G protein-coupled receptor 172A	1.42e-07	9.49e-07	6.03	Gain	oncogene		0.0048	0.00652	1.98	6.46e-32	6.05e-31	10.96	4.31e-39	5.01e-38	1.64	2.03e-07	1.05e-06	0.89	oncogene
219388_at	GRHL2	8q22.3	grainyhead-like 2 (Drosophila)	0.00157	0.00245679	3.32	Gain	oncogene		0.00013	0.000378	2.62	9.84e-08	1.47e-07	3.33	4.62e-11	7.28e-11	0.7	0.0155	0.0275	0.34	oncogene
218905_at	INTS8	8q22.1	integrator complex subunit 8	0.000557	0.000929117	3.67	Gain	oncogene		0.000136	0.000385	2.61	1.02e-30	8.38e-30	11.36	2.29e-36	2.09e-35	1.64	3.56e-06	1.56e-05	0.83	oncogene
203713_s_at	LLGL2	17q24-q25	lethal giant larvae homolog 2 (Drosophila)	1.76e-05	4.88e-05	4.7	Gain	oncogene		8.41e-07	8.1e-06	3.44	8.6e-29	5.91e-28	11.13	1.27e-32	7.19e-32	1.48	1.32e-05	5.09e-05	0.7	oncogene
212251_at	MTDH	8q22.1	metadherin	8.69e-06	2.62e-05	4.96	Gain	oncogene		0.000204	0.000541	2.57	1.59e-39	3.15e-38	17.28	7.9e-42	1.27e-40	2.13	1.82e-10	1.57e-09	1.45	oncogene
226150_at	PPAPDC1B	8p12	phosphatidic acid phosphatase type 2 domain containing 1B	0.00216	0.00319551	3.23	Gain	oncogene		0.0958	0.112	1.52	1.61e-23	6.31e-23	9.77	1.88e-30	9.18e-30	1.54	0.293	0.375	0.2	Not significant
218944_at	PYCRL	8q24.3	pyrroline-5-carboxylate reductase-like	1.33e-06	5.83e-06	5.51	Gain	oncogene		0.00942	0.012	1.9	2.72e-33	3.06e-32	12.45	6.58e-39	7.39e-38	1.75	1.18e-05	4.68e-05	0.82	oncogene
219494_at	RAD54B	8q21.3-q22	RAD54 homolog B (S. cerevisiae)	6.16e-06	2.1e-05	5.05	Gain	oncogene		0.000561	0.00117	2.35	7.32e-26	3.98e-25	9.32	8.95e-30	4.08e-29	1.3	1.89e-15	2.93e-14	1.16	oncogene
225846_at	RBM35A	8q22.1	RNA binding motif protein 35A	0.00186	0.00281131	3.31	Gain	oncogene		0.000215	0.000549	2.56	NA	NA	NA	NA	NA	NA	NA	NA	NA	NA
213520_at	RECQL4	8q24.3	RecQ protein-like 4	2.07e-14	1.06e-12	10.22	Gain	oncogene		0.0048	0.00652	1.98	4.73e-25	2.31e-24	8.18	1.12e-33	7.26e-33	1.5	1.27e-20	2.52e-19	1.49	oncogene
223342_at	RRM2B	8q23.1	ribonucleotide reductase M2 B (TP53 inducible)	0.0342	0.0402086	2.18	Gain	oncogene		0.00013	0.000378	2.62	3.41e-18	9.99e-18	7.14	2.64e-16	5.2e-16	1.17	0.0189	0.0325	0.44	oncogene
204078_at	SC65	17q21.2	synaptonemal complex protein SC65	0.000242	0.000472094	3.94	Gain	oncogene		0.00172	0.00293	2.31	NA	NA	NA	NA	NA	NA	NA	NA	NA	NA
212556_at	SCRIB	8q24.3	scribbled homolog (Drosophila)	2.23e-06	9.13e-06	5.31	Gain	oncogene		0.0046	0.00652	2.02	3.05e-32	3.11e-31	12.64	1.18e-40	1.53e-39	1.77	0.000173	0.00055	0.69	oncogene
219215_s_at	SLC39A4	8q24.3	solute carrier family 39 (zinc transporter), member 4	3.35e-05	7.87e-05	4.55	Gain	oncogene		0.0048	0.00652	1.98	1.48e-25	7.79e-25	8.84	8.03e-25	2.71e-24	1.1	0.00677	0.0134	0.45	oncogene
203145_at	SPAG5	17q11.2	sperm associated antigen 5	5.54e-10	8.06e-09	7.41	Gain	oncogene		8.79e-07	8.23e-06	3.59	9.06e-25	4.3e-24	9.33	3.08e-26	1.12e-25	1.15	8e-39	1.35e-36	1.47	oncogene
209218_at	SQLE	8q24.1	squalene epoxidase	0.00621	0.00821152	2.88	Gain	oncogene		4.44e-05	0.000168	2.82	5.94e-28	3.93e-27	10.84	6.36e-34	4.47e-33	1.51	2.61e-08	1.54e-07	0.92	oncogene
236655_at	TPD52	8q21	tumor protein D52	0.00143	0.00228741	3.34	Gain	oncogene		1.95e-05	9.96e-05	2.89	6.07e-19	1.88e-18	6.57	1.89e-25	6.63e-25	1.32	7.67e-09	5.07e-08	0.94	oncogene
201714_at	TUBG1	17q21	tubulin, gamma 1	2.47e-07	1.36e-06	5.94	Gain	oncogene		0.00201	0.00334	2.35	1.05e-22	3.93e-22	11.22	1.56e-29	7.01e-29	1.63	6.58e-09	4.43e-08	0.87	oncogene
202954_at	UBE2C	20q13.12	ubiquitin-conjugating enzyme E2C	6.59e-15	5.27e-13	9.45	Gain	oncogene		2.11e-05	0.000102	2.78	8.71e-12	1.67e-11	3.92	2.64e-16	5.2e-16	0.77	6.59e-35	4.44e-33	1.34	oncogene
214061_at	WDR67	8q24.13	WD repeat domain 67	0.000269	0.000519359	3.95	Gain	oncogene		4.97e-05	0.000176	2.78	8.29e-21	2.85e-20	7.53	1.44e-26	5.33e-26	1.25	3.69e-16	6.54e-15	1.41	oncogene
222760_at	ZNF703	8p12	zinc finger protein 703	0.000341	0.000598986	3.85	Amp	oncogene		0.0449	0.0535	1.64	3.88e-15	9.41e-15	5.55	1.37e-14	2.54e-14	0.89	0.143	0.198	0.2	Not significant
209517_s_at	ASH2L	8p11.2	ash2 (absent, small, or homeotic)-like (Drosophila)	0.00359	0.00490703	3.1	Amp	oncogene		0.157	0.173	1.4	6.42e-47	4.33e-45	27.15	9.11e-52	1.02e-49	2.5	0.0718	0.107	0.49	Not significant
218955_at	BRF2	8p12	BRF2, subunit of RNA polymerase III transcription initiation factor, BRF1-like	6.4e-06	2.1e-05	5.16	Amp	oncogene		0.0979	0.112	1.5	1.32e-41	4.04e-40	19.55	1.53e-50	7.37e-49	2.63	0.0159	0.0281	0.67	Not significant
212690_at	DDHD2	8p12	DDHD domain containing 2	0.00224	0.00327054	3.25	Gain	oncogene		0.0976	0.112	1.49	3.87e-43	1.45e-41	20.85	1.7e-51	1.43e-49	2.37	0.0574	0.0879	0.48	Not significant
212087_s_at	ERAL1	17q11.2	Era G-protein-like 1 (E. coli)	0.000144	0.000295427	4.15	Gain	oncogene		2.17e-07	2.94e-06	3.85	2.14e-24	9.71e-24	10.05	8.23e-34	5.55e-33	1.67	3.3e-06	1.46e-05	0.72	oncogene
226045_at	FRS2	12q15	fibroblast growth factor receptor substrate 2	0.0138	0.0171997	2.58	Gain	oncogene		8.06e-06	4.94e-05	3.16	1.16e-12	2.29e-12	5.11	2.39e-16	4.79e-16	1.07	0.0073	0.0144	0.43	oncogene
226271_at	GDAP1	8q21.11	ganglioside-induced differentiation-associated protein 1	0.0109	0.0140696	2.66	Gain	oncogene		5.95e-05	0.000195	2.68	1.02e-05	1.4e-05	2.89	0.00259	0.00318	0.37	0.173	0.232	0.23	Not significant
224308_s_at	INTS2	17q23.2	integrator complex subunit 2	0.000281	0.000532754	3.92	Gain	oncogene		1.82e-08	5.11e-07	3.97	1.39e-33	1.67e-32	11.83	3.2e-38	3.48e-37	2	2.74e-09	1.92e-08	1.34	oncogene
1557415_s_at	LETM2	8p12	leucine zipper-EF-hand containing transmembrane protein 2	0.0057	0.00766668	2.95	Gain	oncogene		0.0958	0.112	1.52	3.47e-11	6.39e-11	4.42	1.45e-11	2.34e-11	0.88	0.0333	0.054	0.32	Not significant
203534_at	LSM1	8p11.2	LSM1 homolog, U6 small nuclear RNA associated (S. cerevisiae)	4.07e-05	8.92e-05	4.57	Amp	oncogene		0.157	0.173	1.4	6.89e-56	2.32e-53	35.48	3.41e-54	1.15e-51	2.87	0.0109	0.0202	0.75	Not significant
206186_at	MPP3	17q21.31	membrane protein, palmitoylated 3 (MAGUK p55 subfamily member 3)	0.000158	0.000320351	4.17	Gain	oncogene		0.00435	0.00652	2.24	0.00818	0.0102	2.04	0.000104	0.000136	0.53	0.0183	0.0316	0.31	oncogene
202423_at	MYST3	8p11	MYST histone acetyltransferase (monocytic leukemia) 3	0.0136	0.017186	2.59	Gain	oncogene		0.0593	0.0701	1.57	NA	NA	NA	NA	NA	NA	NA	NA	NA	NA
225177_at	RAB11FIP1	8p11.22	RAB11 family interacting protein 1 (class I)	0.000331	0.000587999	3.9	Amp	oncogene		0.0764	0.09	1.53	1.07e-26	6.33e-26	10.14	7.87e-30	3.63e-29	1.57	0.941	1	-0.01	Not significant
223649_s_at	SLC25A39	17q12	solute carrier family 25, member 39	3.59e-05	8.2e-05	4.46	Gain	oncogene		0.00268	0.00428	2.32	1.43e-15	3.62e-15	7.88	5.5e-21	1.51e-20	1.32	0.000661	0.00175	0.47	oncogene
203448_s_at	TERF1	8q13	telomeric repeat binding factor (NIMA-interacting) 1	4.04e-06	1.47e-05	5.14	Gain	oncogene		0.000387	0.000893	2.42	3.86e-27	2.37e-26	9.94	4.28e-34	3.14e-33	1.58	0.000199	0.000621	0.72	oncogene
228627_at	TLK2	17q23	tousled-like kinase 2	6.56e-06	2.1e-05	4.92	Gain	oncogene		1.82e-08	5.11e-07	3.97	2.12e-36	3.29e-35	12.74	2.56e-43	4.79e-42	1.97	6.4e-07	3.13e-06	1.04	oncogene
228524_at	ADCK5	8q24.3	aarF domain containing kinase 5	4.14e-08	3.31e-07	6.35	Gain	oncogene		0.0048	0.00652	1.98	6.01e-27	3.62e-26	9.63	7.64e-34	5.25e-33	1.61	0.000549	0.0015	0.6	oncogene
201281_at	ADRM1	20q13.33	adhesion regulating molecule 1	2.23e-08	1.98e-07	6.63	Gain	oncogene		3.6e-05	0.000141	2.71	3.27e-25	1.62e-24	7.73	2.62e-30	1.24e-29	1.38	4.55e-07	2.29e-06	0.86	oncogene
224776_at	AGPAT6	8p11.21	1-acylglycerol-3-phosphate O-acyltransferase 6 (lysophosphatidic acid acyltransferase, zeta)	5.85e-06	2.03e-05	5.09	Gain	oncogene		0.0969	0.112	1.51	6.39e-20	2.09e-19	7.88	4.56e-29	1.95e-28	1.37	0.076	0.111	0.32	Not significant
238807_at	ANKRD46	8q22.3	Ankyrin repeat domain 46	7.48e-06	2.35e-05	4.97	Gain	oncogene		7.61e-05	0.000244	2.75	1.02e-19	3.27e-19	7.9	2.09e-25	7.22e-25	1.23	0.0931	0.134	0.29	Not significant
203410_at	AP3M2	8p11.2	adaptor-related protein complex 3, mu 2 subunit	0.0019	0.00284379	3.34	Gain	oncogene		0.0321	0.0385	1.7	1.53e-27	9.55e-27	9.65	6.23e-36	5.46e-35	2	0.000685	0.0018	0.79	oncogene
209186_at	ATP2A2	12q23-q24.1	ATPase, Ca++ transporting, cardiac muscle, slow twitch 2	0.000142	0.000294586	4.05	Gain	oncogene		0.102	0.116	1.62	3.51e-05	4.75e-05	3.27	2.89e-08	4.13e-08	0.63	0.00234	0.00535	0.35	Not significant
226463_at	ATP6V1C1	8q22.3	ATPase, H+ transporting, lysosomal 42kDa, V1 subunit C1	0.000557	0.000929117	3.7	Gain	oncogene		2.8e-05	0.000121	2.88	2.35e-29	1.69e-28	12.18	1.28e-32	7.19e-32	1.65	5.88e-06	2.39e-05	0.92	oncogene
202094_at	BIRC5	17q25	baculoviral IAP repeat-containing 5 (survivin)	6.87e-13	1.83e-11	9.36	Gain	oncogene		3.36e-08	6.66e-07	3.97	2.24e-31	1.99e-30	10.28	6.51e-38	6.86e-37	1.33	5.83e-32	2.46e-30	1.5	oncogene
204531_s_at	BRCA1	17q21	breast cancer 1, early onset	6.46e-06	2.1e-05	5.06	Gain	oncogene		0.00268	0.00428	2.32	4.26e-21	1.5e-20	10.99	4.06e-20	1.03e-19	1.26	1.91e-15	2.93e-14	1.09	oncogene
218586_at	C20orf20	20q13.33	chromosome 20 open reading frame 20	6.93e-08	5.28e-07	6.05	Gain	oncogene		2.2e-05	0.000103	2.77	2.03e-26	1.16e-25	8.3	1.61e-35	1.29e-34	1.41	3.31e-13	4.29e-12	1.16	oncogene
219559_at	C20orf59	20q13.33	chromosome 20 open reading frame 59	2.76e-05	7e-05	4.71	Gain	oncogene		2.2e-05	0.000103	2.77	NA	NA	NA	NA	NA	NA	NA	NA	NA	NA
227402_s_at	C8orf53	8q24.11	chromosome 8 open reading frame 53	3.46e-05	8.02e-05	4.6	Gain	oncogene		0.000339	0.000798	2.46	NA	NA	NA	NA	NA	NA	NA	NA	NA	NA
218500_at	C8orf55	8q24.3	chromosome 8 open reading frame 55	0.000126	0.000264267	4.17	Gain	oncogene		0.0046	0.00652	2.02	1.73e-21	6.14e-21	7.49	1.09e-27	4.32e-27	1.32	0.000125	0.000409	0.63	oncogene
225702_at	C8orf76	8q24.13	chromosome 8 open reading frame 76	0.0003	0.00054624	3.91	Gain	oncogene		5.42e-05	0.000184	2.72	8.55e-52	1.44e-49	29.16	5.87e-52	9.89e-50	2.42	3.36e-12	4.04e-11	1.64	oncogene
208712_at	CCND1	11q13	cyclin D1	0.0042	0.00570073	3.01	Gain	oncogene		1.54e-07	2.26e-06	3.61	4.99e-16	1.3e-15	5.9	7.99e-17	1.67e-16	0.86	0.0109	0.0202	0.33	oncogene
223307_at	CDCA3	12p13	cell division cycle associated 3	1.55e-12	3.11e-11	8.61	Gain	oncogene		0.0118	0.0148	2.1	1.9e-18	5.67e-18	6.73	4.12e-25	1.4e-24	1.26	6.38e-34	3.58e-32	1.28	oncogene
209495_at	CEP250	20q11.22-q12	centrosomal protein 250kDa	2.71e-07	1.4e-06	5.77	Gain	oncogene		1.14e-05	6.51e-05	2.86	3.4e-14	7.59e-14	4.43	4.1e-23	1.26e-22	1.13	2.6e-13	3.65e-12	1.18	oncogene
212801_at	CIT	12q24	citron (rho-interacting, serine/threonine kinase 21)	6.31e-09	6.73e-08	6.77	Gain	oncogene		0.13	0.146	1.6	8.05e-05	0.000107	2.89	3.25e-07	4.54e-07	0.61	9.56e-14	1.4e-12	0.83	Not significant
33132_at	CPSF1	8q24.23	cleavage and polyadenylation specific factor 1, 160kDa	0.000286	0.000532754	3.85	Gain	oncogene		0.0048	0.00652	1.98	6.87e-21	2.39e-20	7.07	9.99e-27	3.78e-26	1.21	0.0245	0.0413	0.36	oncogene
201059_at	CTTN	11q13	cortactin	3.56e-06	1.39e-05	5.26	Gain	oncogene		3.26e-07	3.92e-06	3.42	8.61e-36	1.26e-34	12.51	1.01e-41	1.55e-40	2.08	4.35e-06	1.83e-05	1.14	oncogene
223421_at	CYHR1	8q24.3	cysteine/histidine-rich 1	0.000543	0.000923507	3.65	Gain	oncogene		0.0048	0.00652	1.98	NA	NA	NA	NA	NA	NA	NA	NA	NA	NA
238508_at	DBF4B	17q21.31|17q21	DBF4 homolog B (S. cerevisiae)	1.34e-07	9.3e-07	6.11	Gain	oncogene		0.00107	0.00205	2.52	2.28e-09	3.71e-09	4.69	1.02e-10	1.58e-10	0.86	1.11e-09	8.5e-09	0.77	oncogene
224796_at	DDEF1	8q24.1-q24.2	development and differentiation enhancing factor 1	0.0402	0.0462965	2.11	Gain	oncogene		0.00129	0.00234	2.25	NA	NA	NA	NA	NA	NA	NA	NA	NA	NA
203764_at	DLG7	14q22.3	discs, large homolog 7 (Drosophila)	3.9e-06	1.45e-05	5.14	Gain	oncogene		0.0255	0.0308	2.01	NA	NA	NA	NA	NA	NA	NA	NA	NA	NA
228033_at	E2F7	12q21.2	E2F transcription factor 7	1.17e-05	3.48e-05	4.88	Gain	oncogene		0.0116	0.0146	2.03	1.64e-06	2.36e-06	3.11	6.21e-10	9.34e-10	0.7	9.91e-23	2.39e-21	1.09	oncogene
217736_s_at	EIF2AK1	7p22	eukaryotic translation initiation factor 2-alpha kinase 1	0.00254	0.00362599	3.17	Gain	oncogene		0.195	0.212	1.41	6.13e-10	1.03e-09	4.01	1.41e-16	2.9e-16	0.94	1.47e-05	5.57e-05	0.56	Not significant
221539_at	EIF4EBP1	8p12	eukaryotic translation initiation factor 4E binding protein 1	3.8e-06	1.45e-05	5.22	Amp	oncogene		0.0969	0.112	1.51	2.73e-11	5.06e-11	4.01	3.86e-18	8.85e-18	1.03	0.000211	0.000641	0.54	Not significant
234465_at	EME1	17q21.33	essential meiotic endonuclease 1 homolog 1 (S. pombe)	1.77e-05	4.88e-05	4.82	Gain	oncogene		1.2e-05	6.52e-05	2.99	NA	NA	NA	NA	NA	NA	NA	NA	NA	NA
38158_at	ESPL1	12q	extra spindle pole bodies homolog 1 (S. cerevisiae)	1.36e-12	3.11e-11	8.63	Gain	oncogene		0.00235	0.00384	2.29	2.92e-07	4.35e-07	3.33	1.28e-06	1.75e-06	0.55	5.37e-32	2.46e-30	1.31	oncogene
204503_at	EVPL	17q25	envoplakin	1.21e-08	1.21e-07	6.53	Gain	oncogene		2.18e-07	2.94e-06	3.66	2.41e-11	4.51e-11	4.42	1.96e-16	3.96e-16	0.9	0.0552	0.0857	0.26	Not significant
203358_s_at	EZH2	7q35-q36	enhancer of zeste homolog 2 (Drosophila)	1.45e-08	1.36e-07	6.51	Gain	oncogene		0.774	0.808	0.91	2.69e-08	4.2e-08	3.81	3.73e-12	6.16e-12	0.79	1.56e-15	2.63e-14	0.92	Not significant
225684_at	FAM33A	17q22	family with sequence similarity 33, member A	2.98e-05	7.33e-05	4.59	Gain	oncogene		2.17e-08	5.22e-07	3.93	NA	NA	NA	NA	NA	NA	NA	NA	NA	NA
222665_at	FAM82B	8q21.3	family with sequence similarity 82, member B	0.00225	0.00327054	3.22	Gain	oncogene		0.000376	0.000874	2.42	2.15e-36	3.29e-35	12.86	4.21e-44	8.87e-43	2.17	1.33e-05	5.09e-05	1.02	oncogene
226224_at	FOXK2	17q25	forkhead box K2	3.83e-05	8.64e-05	4.6	Gain	oncogene		5.5e-06	3.94e-05	3.12	3.14e-25	1.58e-24	8.77	1.29e-33	8.2e-33	1.43	1.01e-08	6.42e-08	0.89	oncogene
202580_x_at	FOXM1	12p13	forkhead box M1	5.69e-13	1.82e-11	8.9	Gain	oncogene		0.00314	0.00497	2.38	4.82e-23	1.87e-22	8.44	1.73e-24	5.72e-24	1.33	7.95e-40	2.68e-37	1.42	oncogene
211767_at	GINS4	8p11.21	GINS complex subunit 4 (Sld5 homolog)	0.000297	0.00054624	3.96	Gain	oncogene		0.0976	0.112	1.49	1.78e-16	4.8e-16	5.87	2.64e-20	6.74e-20	1.06	4.83e-08	2.67e-07	0.76	Not significant
225853_at	GNPNAT1	14q22.2	glucosamine-phosphate N-acetyltransferase 1	0.00285	0.00399722	3.16	Gain	oncogene		0.0948	0.111	1.66	8.73e-08	1.32e-07	4.16	3.74e-13	6.46e-13	0.96	8.32e-08	4.45e-07	0.66	Not significant
211060_x_at	GPAA1	8q24.3	glycosylphosphatidylinositol anchor attachment protein 1 homolog (yeast)	4.44e-06	1.58e-05	5.09	Gain	oncogene		0.0046	0.00652	2.02	1.35e-18	4.06e-18	6.97	3.92e-23	1.21e-22	1.09	0.00103	0.00263	0.51	oncogene
217755_at	HN1	17q25.1	hematological and neurological expressed 1	6.14e-07	2.89e-06	5.44	Gain	oncogene		1.58e-06	1.37e-05	3.32	6.75e-29	4.74e-28	9.41	9.6e-32	5.06e-31	1.39	2.7e-09	1.92e-08	0.84	oncogene
202344_at	HSF1	8q24.3	heat shock transcription factor 1	2.37e-05	6.13e-05	4.65	Gain	oncogene		0.0048	0.00652	1.98	2.07e-41	5.81e-40	17.5	1.37e-49	4.62e-48	2.31	0.000568	0.00153	0.75	oncogene
201841_s_at	HSPB1	7q11.23	heat shock 27kDa protein 1	0.000766	0.00126374	3.56	Gain	oncogene		0.783	0.814	1.11	0.247	0.281	1.34	0.051	0.059	0.2	0.00254	0.00563	0.3	Not significant
204169_at	IMPDH1	7q31.3-q32	IMP (inosine monophosphate) dehydrogenase 1	1.35e-06	5.83e-06	5.55	Gain	oncogene		0.566	0.6	0.84	5.56e-10	9.42e-10	4.2	8.86e-13	1.52e-12	0.84	0.00976	0.0184	0.33	Not significant
201598_s_at	INPPL1	11q23	inositol polyphosphate phosphatase-like 1	0.0324	0.0383433	2.2	Gain	oncogene		0.496	0.527	1.22	2.73e-11	5.06e-11	4.78	2.74e-17	6e-17	0.97	0.0263	0.0441	0.29	Not significant
226791_at	KIFC2	8q24.3	kinesin family member C2	1.23e-05	3.57e-05	4.77	Gain	oncogene		0.0048	0.00652	1.98	9.62e-25	4.5e-24	8.95	2.16e-30	1.04e-29	1.31	4.44e-07	2.27e-06	0.76	oncogene
214039_s_at	LAPTM4B	8q22.1	lysosomal associated protein transmembrane 4 beta	0.00153	0.00242139	3.4	Gain	oncogene		0.000204	0.000541	2.57	1.82e-29	1.36e-28	11.88	1.97e-28	8e-28	1.37	2.32e-11	2.44e-10	1.14	oncogene
32062_at	LRRC14	8q24.3	leucine rich repeat containing 14	1.21e-06	5.53e-06	5.42	Gain	oncogene		0.0048	0.00652	1.98	2.36e-22	8.55e-22	8.33	7.99e-23	2.4e-22	1.2	0.0122	0.0223	0.42	oncogene
212141_at	MCM4	8q11.2	minichromosome maintenance complex component 4	0.0002	0.000399987	3.99	Gain	oncogene		0.00484	0.00655	1.98	7.14e-14	1.54e-13	4.33	4.96e-23	1.51e-22	1.09	1.24e-19	2.32e-18	1.18	oncogene
233436_at	MTBP	8q24.12	Mdm2, transformed 3T3 cell double minute 2, p53 binding protein (mouse) binding protein, 104kDa	0.00284	0.00399722	3.15	Gain	oncogene		0.000136	0.000385	2.61	3.12e-34	4.04e-33	14.06	2.08e-39	2.5e-38	1.74	2.76e-13	3.72e-12	1.24	oncogene
219363_s_at	MTERFD1	8q22.1	MTERF domain containing 1	3.96e-05	8.81e-05	4.45	Gain	oncogene		0.000215	0.000549	2.56	1.23e-47	1.04e-45	22.95	5.45e-51	3.06e-49	2.11	1.3e-08	7.97e-08	1.11	oncogene
201710_at	MYBL2	20q13.1	v-myb myeloblastosis viral oncogene homolog (avian)-like 2	4.18e-15	5.27e-13	10.01	Gain	oncogene		3.19e-05	0.00013	2.74	4e-09	6.42e-09	3.21	8.33e-14	1.49e-13	0.76	8.33e-28	2.55e-26	1.31	oncogene
219588_s_at	NCAPG2	7q36.3	non-SMC condensin II complex, subunit G2	1.87e-05	5e-05	4.72	Gain	oncogene		0.774	0.808	0.89	2.72e-10	4.72e-10	4.21	1.94e-14	3.55e-14	0.89	7.1e-23	1.84e-21	1.16	Not significant
1558329_at	NFKBIL2	8q24.3	nuclear factor of kappa light polypeptide gene enhancer in B-cells inhibitor-like 2	2.6e-11	4.62e-10	8.75	Gain	oncogene		0.0048	0.00652	1.98	NA	NA	NA	NA	NA	NA	NA	NA	NA	NA
221970_s_at	NOL11	17q24.2	nucleolar protein 11	0.000847	0.00136881	3.58	Gain	oncogene		1.77e-11	2.94e-09	5.23	2.81e-37	4.73e-36	13.83	8.89e-38	9.08e-37	1.64	9.6e-12	1.08e-10	1.09	oncogene
218768_at	NUP107	12q15	nucleoporin 107kDa	0.00322	0.00443642	3.11	Gain	oncogene		4.78e-05	0.000171	2.85	4.1e-12	7.99e-12	4.56	2.73e-19	6.52e-19	1.19	4.22e-06	1.8e-05	0.74	oncogene
212247_at	NUP205	7q33	nucleoporin 205kDa	0.0314	0.0374437	2.23	Gain	oncogene		1	1	1.02	1.72e-16	4.67e-16	6.34	4.6e-21	1.27e-20	1.27	6.8e-10	5.33e-09	0.82	Not significant
206048_at	OVOL2	20pter-q11.23	ovo-like 2 (Drosophila)	0.029	0.0349034	2.24	Gain	oncogene		0.0147	0.0181	1.81	0.0607	0.072	1.6	0.000318	0.000409	0.35	0.561	0.678	-0.06	Not significant
213449_at	POP1	8q22.1	processing of precursor 1, ribonuclease P/MRP subunit (S. cerevisiae)	1.81e-06	7.61e-06	5.62	Gain	oncogene		0.000214	0.000549	2.52	6.43e-18	1.87e-17	6.75	1.1e-25	3.9e-25	1.22	1.93e-10	1.63e-09	0.84	oncogene
225203_at	PPP1R16A	8q24.3	protein phosphatase 1, regulatory (inhibitor) subunit 16A	2.61e-07	1.39e-06	5.85	Gain	oncogene		0.0048	0.00652	1.98	9.81e-23	3.71e-22	7.74	6.93e-32	3.71e-31	1.55	6.73e-05	0.000229	0.73	oncogene
213951_s_at	PSMC3IP	17q12-q21	PSMC3 interacting protein	1.6e-07	1.01e-06	6.19	Gain	oncogene		0.00201	0.00334	2.35	NA	NA	NA	NA	NA	NA	NA	NA	NA	NA
218984_at	PUS7	7q22.2	pseudouridylate synthase 7 homolog (S. cerevisiae)	0.00311	0.00432386	3.13	Gain	oncogene		1	1	0.96	4.43e-14	9.76e-14	5.72	4.56e-18	1.03e-17	1.17	0.0138	0.0247	0.26	Not significant
204828_at	RAD9A	11q13.1-q13.2	RAD9 homolog A (S. pombe)	0.000404	0.000703101	3.86	Gain	oncogene		3.14e-05	0.000129	2.83	4.56e-17	1.28e-16	6.41	6.25e-19	1.47e-18	1.26	1.92e-09	1.44e-08	1.05	oncogene
222995_s_at	RHBDD2	7q11.23	rhomboid domain containing 2	0.0158	0.019583	2.5	Gain	oncogene		0.89	0.917	1.06	0.145	0.169	1.46	0.000702	0.00089	0.4	0.189	0.25	-0.16	Not significant
228405_at	RHPN1	8q24.3	rhophilin, Rho GTPase binding protein 1	4.6e-05	9.94e-05	4.41	Gain	oncogene		0.0046	0.00652	2.02	1.7e-13	3.54e-13	4.76	1.33e-16	2.75e-16	1.03	0.00509	0.0105	0.43	oncogene
206137_at	RIMS2	8q22.3	regulating synaptic membrane exocytosis 2	0.000206	0.000406597	4.11	Gain	oncogene		4.44e-05	0.000168	2.82	0.035	0.0421	1.67	0.000422	0.000539	0.35	0.00157	0.00383	0.47	oncogene
208689_s_at	RPN2	20q12-q13.1	ribophorin II	0.0193	0.0237717	2.4	Gain	oncogene		3.02e-05	0.000127	2.76	1.46e-15	3.64e-15	5.24	1.89e-19	4.55e-19	0.97	5.99e-11	5.61e-10	0.84	oncogene
203777_s_at	RPS6KB2	11q13.1	ribosomal protein S6 kinase, 70kDa, polypeptide 2	5.48e-07	2.74e-06	5.72	Gain	oncogene		1.83e-05	9.49e-05	2.9	7.45e-10	1.25e-09	3.95	1.99e-12	3.32e-12	0.79	1.86e-08	1.12e-07	0.77	oncogene
214882_s_at	SFRS2	17q25.2	splicing factor, arginine/serine-rich 2	0.0262	0.0319756	2.31	Gain	oncogene		1.39e-07	2.22e-06	3.69	NA	NA	NA	NA	NA	NA	NA	NA	NA	NA
220973_s_at	SHARPIN	8q24.3	SHANK-associated RH domain interactor	6.27e-09	6.73e-08	6.88	Gain	oncogene		0.00673	0.00872	1.94	3.99e-31	3.45e-30	10.98	7.62e-37	7.34e-36	1.74	2.45e-06	1.1e-05	0.95	oncogene
238214_at	SLC26A7	8q23	Solute carrier family 26, member 7	0.00168	0.00261089	3.31	Gain	oncogene		0.00129	0.00234	2.25	0.156	0.181	1.43	0.0168	0.02	0.36	0.169	0.229	0.14	Not significant
202433_at	SLC35B1	17q21.33	solute carrier family 35, member B1	1.65e-07	1.01e-06	5.97	Gain	oncogene		6.55e-06	4.41e-05	3.07	6.78e-50	7.62e-48	25.4	4.09e-51	2.76e-49	2.4	2.27e-10	1.83e-09	1.25	oncogene
1554473_at	SRGAP1	12q14.2	SLIT-ROBO Rho GTPase activating protein 1	0.0371	0.0432896	2.15	Gain	oncogene		0.00125	0.00233	2.35	0.00161	0.00206	2.26	0.00533	0.00646	0.33	0.911	1	0.01	Not significant
223103_at	STARD10	11q13	StAR-related lipid transfer (START) domain containing 10	0.00653	0.00849472	2.84	Gain	oncogene		0.334	0.36	1.32	0.000222	0.000291	2.54	4.46e-06	6.06e-06	0.48	0.161	0.221	0.12	Not significant
222557_at	STMN3	20q13.3	stathmin-like 3	3.13e-05	7.53e-05	4.57	Gain	oncogene		2.1e-05	0.000102	2.82	5.18e-09	8.23e-09	3.79	0.00348	0.00424	0.44	0.0858	0.124	0.27	Not significant
221500_s_at	STX16	20q13.32	syntaxin 16	0.00253	0.00362599	3.2	Gain	oncogene		7.29e-06	4.64e-05	2.98	8.06e-22	2.89e-21	7.32	1.14e-28	4.74e-28	1.37	9.28e-07	4.4e-06	0.96	oncogene
204729_s_at	STX1A	7q11.23	syntaxin 1A (brain)	0.000777	0.00126779	3.63	Gain	oncogene		1	1	1.03	0.000358	0.000464	2.45	4.73e-09	6.93e-09	0.56	0.0752	0.111	0.25	Not significant
209523_at	TAF2	8q24.12	TAF2 RNA polymerase II, TATA box binding protein (TBP)-associated factor, 150kDa	0.0127	0.016177	2.61	Gain	oncogene		0.000541	0.00115	2.4	1.38e-40	3.32e-39	18.93	4.74e-41	6.66e-40	1.93	6.36e-05	0.000219	0.79	oncogene
202338_at	TK1	17q23.2-q25.3	thymidine kinase 1, soluble	7.2e-10	9.6e-09	6.96	Gain	oncogene		3.36e-08	6.66e-07	3.97	1.51e-22	5.59e-22	7.44	2.55e-29	1.1e-28	1.2	7.46e-22	1.57e-20	1.37	oncogene
212282_at	TMEM97	17q11.2	transmembrane protein 97	0.000284	0.000532754	3.94	Gain	oncogene		7.27e-07	7.42e-06	3.71	2.45e-18	7.24e-18	7	6e-24	1.93e-23	1.26	3.61e-12	4.2e-11	0.92	oncogene
225802_at	TOP1MT	8q24.3	topoisomerase (DNA) I, mitochondrial	4.02e-08	3.31e-07	6.43	Gain	oncogene		0.0046	0.00652	2.02	9.76e-20	3.16e-19	7.53	2.31e-26	8.46e-26	1.37	0.192	0.252	0.21	Not significant
219299_at	TRMT12	8q24.13	tRNA methyltransferase 12 homolog (S. cerevisiae)	2.85e-05	7.13e-05	4.56	Gain	oncogene		2.8e-05	0.000121	2.88	1.34e-34	1.81e-33	17.53	1.53e-34	1.15e-33	1.67	0.00272	0.00599	0.62	oncogene
204649_at	TROAP	12q13.12	trophinin associated protein (tastin)	2.64e-14	1.06e-12	9.37	Gain	oncogene		0.00316	0.00498	2.26	4.11e-07	6.05e-07	3.26	8.31e-08	1.17e-07	0.68	1e-27	2.81e-26	1.3	oncogene
218141_at	UBE2O	17q25.1	ubiquitin-conjugating enzyme E2O	2.13e-07	1.26e-06	6.1	Gain	oncogene		7.97e-09	2.98e-07	4.19	6.03e-24	2.54e-23	7.56	5.13e-35	3.93e-34	1.64	1.56e-06	7.3e-06	0.77	oncogene
208845_at	VDAC3	8p11.2	voltage-dependent anion channel 3	0.000313	0.000562043	3.94	Gain	oncogene		0.0242	0.0293	1.72	3.43e-45	1.93e-43	21.02	6.55e-50	2.76e-48	2.48	0.000132	0.000428	0.94	oncogene
224748_at	WDR68	17q23.3	WD repeat domain 68	0.00178	0.00271184	3.27	Gain	oncogene		3.15e-10	1.52e-08	4.73	NA	NA	NA	NA	NA	NA	NA	NA	NA	NA
221741_s_at	YTHDF1	20q13.33	YTH domain family, member 1	7.97e-05	0.000169971	4.25	Gain	oncogene		3.6e-05	0.000141	2.71	3.98e-40	8.94e-39	15.13	3.21e-45	8.32e-44	1.89	0.000279	0.000832	0.73	oncogene
200640_at	YWHAZ	8q23.1	tyrosine 3-monooxygenase/tryptophan 5-monooxygenase activation protein, zeta polypeptide	0.000481	0.000827683	3.79	Gain	oncogene		7.61e-05	0.000244	2.75	6.21e-40	1.31e-38	16.93	1.51e-44	3.39e-43	2.02	3.8e-11	3.77e-10	1.32	oncogene
228562_at	ZBTB10	8q13-q21.1	Zinc finger and BTB domain containing 10	0.0269	0.0325764	2.29	Gain	oncogene		1.04e-05	6.04e-05	3.02	6.74e-24	2.8e-23	8.99	1.72e-23	5.42e-23	1.16	0.00254	0.00563	0.57	oncogene
213445_at	ZC3H3	8q24.3	zinc finger CCCH-type containing 3	2.24e-07	1.28e-06	6.02	Gain	oncogene		0.00665	0.00865	1.94	4.37e-16	1.15e-15	6.16	1.28e-18	2.97e-18	0.97	0.00571	0.0115	0.45	oncogene
1553229_at	ZNF572	8q24.13	zinc finger protein 572	0.00651	0.00849472	2.86	Gain	oncogene		4.44e-05	0.000168	2.82	7.48e-19	2.29e-18	6.94	4.99e-15	9.39e-15	0.86	0.00393	0.00838	0.46	oncogene
NA: Not assigned in TCGA study
We identified 138 candidate oncogenes from our comparison Luminal A/Luminal B. Among them, 89 (64 %) were found significant in The Cancer Genome Atlas (TCGA) data [29].

## Sheet: Table S3C
Table S3C: Comparison of expression levels according to CNAs (Mann-Whitney ; FDR<0.05)_luminal B vs basal BCs.
Symbol	P-value	FDR	Type_of_CNA	Cytoband
PROSC	1.41786e-08	1.07757e-06	Gain	8p12
FADD	8.89419e-08	3.37979e-06	Gain	11q13.3
IKBKB	2.8528e-07	7.2271e-06	Gain	8p11.21
CYB561	5.43469e-07	1.03259e-05	Gain	17q23.3
LETM2	1.31528e-06	1.6445e-05	Gain	8p12
MYST3	1.43777e-06	1.6445e-05	Gain	8p11.21
TPD52	1.73182e-06	1.6445e-05	Gain	8q21.13
TERF1	1.89301e-06	1.6445e-05	Gain	8q21.11
LSM1	1.94743e-06	1.6445e-05	Gain	8p12
RAB11FIP1	2.82168e-06	2.14448e-05	Gain	8p12
DDHD2	3.81078e-06	2.6329e-05	Gain	8p12
C17orf58	6.505e-06	4.11983e-05	Gain	17q24.2
GDPD1	8.82191e-06	5.00563e-05	Gain	17q22
ASH2L	9.62909e-06	5.00563e-05	Gain	8p12
TOM1L1	9.87953e-06	5.00563e-05	Gain	17q22
BRF2	1.25085e-05	5.94152e-05	Gain	8p12
INTS2	1.43579e-05	6.41883e-05	Gain	17q23.2
TUBG1	1.54335e-05	6.51635e-05	Gain	17q21.31
RPS6KB1	1.90403e-05	7.61612e-05	Gain	17q23.1
ZBTB10	2.14342e-05	8.14501e-05	Gain	8q21.13
STAU2	3.07749e-05	0.000109148	Gain	8q21.11
SC65	3.15954e-05	0.000109148	Gain	17q21.2
ZNF703	4.09545e-05	0.000135328	Gain	8p12
CHD6	4.46674e-05	0.00013606	Gain	20q12
TLK2	4.47565e-05	0.00013606	Gain	17q23.2
PPAPDC1B	6.56104e-05	0.000191784	Gain	8p12
BAG4	9.13888e-05	0.000257242	Gain	8p12
SPATA20	0.00010998	0.000298517	Gain	17q21.33
EPN3	0.000132241	0.000346563	Gain	17q21.33
RUNDC1	0.000319053	0.000808269	Gain	17q21.31
CROP	0.000337756	0.000828047	Gain	17q21.33
FRS2	0.000484146	0.00114985	Gain	12q15
KRR1	0.000636088	0.00146493	Gain	12q21.2
KIAA0556	0.000707593	0.00158168	Gain	16p12.1
G6PC3	0.000768901	0.00166961	Gain	17q21.31
FGFR1	0.000859323	0.00178761	Gain	8p12
USP32	0.000870283	0.00178761	Gain	17q23.2
NSF	0.00111792	0.0021938	Gain	17q21.32
SLC25A39	0.00112577	0.0021938	Gain	17q21.31
LARP4	0.00122188	0.00232156	Gain	12q13.13
GDAP1	0.0018196	0.00331175	Gain	8q21.11
EME1	0.00183018	0.00331175	Gain	17q21.33
MPP3	0.00214247	0.0037867	Gain	17q21.31
CCDC55	0.0026174	0.00452097	Gain	17q11.2
ERAL1	0.00283247	0.00478373	Gain	17q11.2
MSI2	0.00456911	0.00754897	Gain	17q22
NAGS	0.00540545	0.00874072	Gain	17q21.31
RAB3IP	0.00690647	0.0109352	Gain	12q15
KPNB1	0.010979	0.0170287	Gain	17q21.32
SLC6A4	0.0143041	0.0217423	Gain	17q11.2
MAPT	0.0172164	0.0256558	Gain	17q21.31
ZMAT4	0.024105	0.0352304	Gain	8p11.21
PYY	0.0285668	0.0409637	Gain	17q21.31
TAOK1	0.0310185	0.0436557	Gain	17q11.2
ATAD4	0.0327459	0.0452488	Gain	17q21.32
TMEM49	0.0367019	0.0498097	Gain	17q23.1
SYNCRIP	9.63105e-11	1.22314e-08	Loss	6q14.3
CCNC	1.25829e-09	7.99014e-08	Loss	6q16.3
HEBP2	8.9918e-08	3.80653e-06	Loss	6q23.3
TBPL1	2.09655e-07	5.71533e-06	Loss	6q23.2
HECA	2.25013e-07	5.71533e-06	Loss	6q24.1
ASCC3	3.16965e-07	6.70909e-06	Loss	6q16.3
HMGN3	4.63848e-07	8.41553e-06	Loss	6q14.1
PGM3	1.09501e-06	1.63186e-05	Loss	6q14.2
PNRC1	1.15643e-06	1.63186e-05	Loss	6q15
C6orf66	1.53602e-06	1.79104e-05	Loss	6q16.1
PEX3	1.5513e-06	1.79104e-05	Loss	6q24.2
C6orf166	1.88893e-06	1.99912e-05	Loss	6q15
C6orf72	2.36932e-06	2.31464e-05	Loss	6q25.1
ATG5	3.11778e-06	2.82827e-05	Loss	6q21
HDAC2	3.5239e-06	2.98357e-05	Loss	6q22.1
FBXO30	4.7493e-06	3.76975e-05	Loss	6q24.3
COQ3	5.41136e-06	3.85093e-05	Loss	6q16.3
SNX3	5.99463e-06	3.85093e-05	Loss	6q21
PSIP1	6.17186e-06	3.85093e-05	Loss	9p22.3
NUS1	6.32817e-06	3.85093e-05	Loss	6q22.2
STX7	6.36769e-06	3.85093e-05	Loss	6q23.2
RPS12	7.19089e-06	4.15111e-05	Loss	6q23.2
MAP3K5	1.26793e-05	7.00119e-05	Loss	6q23.3
KATNA1	1.72631e-05	9.13507e-05	Loss	6q25.1
PHACTR2	2.00092e-05	0.000101647	Loss	6q24.2
HIVEP2	2.85612e-05	0.00013951	Loss	6q24.2
MDN1	2.99491e-05	0.000140872	Loss	6q15
CCDC28A	6.09126e-05	0.000276282	Loss	6q24.1
SF3B5	7.00758e-05	0.000306884	Loss	6q24.2
TNFAIP3	7.71914e-05	0.000326777	Loss	6q23.3
RNGTT	8.27427e-05	0.000338978	Loss	6q15
TRMT11	9.1016e-05	0.00036122	Loss	6q22.32
UBE2J1	9.92716e-05	0.000382045	Loss	6q15
OSTM1	0.00012019	0.000448946	Loss	6q21
NT5DC1	0.000130547	0.000473699	Loss	6q22.1
UTRN	0.00017903	0.000631577	Loss	6q24.2
C6orf173	0.000213638	0.000727927	Loss	6q22.32
C6orf162	0.000217805	0.000727927	Loss	6q15
BXDC1	0.000226601	0.000737905	Loss	6q21
FBXL4	0.000248255	0.00078821	Loss	6q16.2
NCOA7	0.000270372	0.000837494	Loss	6q22.31
PTPRK	0.000280948	0.000849533	Loss	6q22.33
AMD1	0.000368131	0.00108727	Loss	6q21
STX11	0.000406597	0.00115515	Loss	6q24.2
GPR126	0.000414813	0.00115515	Loss	6q24.1
CITED2	0.000427345	0.00115515	Loss	6q24.1
JMJD2C	0.000427495	0.00115515	Loss	9p24.1
CD164	0.000511052	0.00135216	Loss	6q21
CYB5R4	0.000600279	0.00155583	Loss	6q14.2
RRAGD	0.000655761	0.00163891	Loss	6q15
EPB41L2	0.000662206	0.00163891	Loss	6q23.1
WASF1	0.00067105	0.00163891	Loss	6q21
ASF1A	0.000736438	0.00176467	Loss	6q22.31
AKAP7	0.000770181	0.00181135	Loss	6q23.2
CDC40	0.000873339	0.00201662	Loss	6q21
HACE1	0.00117851	0.00267268	Loss	6q21
KIAA0776	0.00137543	0.00306455	Loss	6q16.1
TPD52L1	0.00157572	0.00345028	Loss	6q22.31
DCBLD1	0.00189126	0.00407102	Loss	6q22.2
C6orf192	0.0019575	0.00414339	Loss	6q23.2
COX7A2	0.00205818	0.00428507	Loss	6q14.1
ECHDC1	0.00228002	0.00467036	Loss	6q22.33
ARHGAP18	0.00260235	0.00524601	Loss	6q22.33
C6orf204	0.0028419	0.00563939	Loss	6q22.31
MANEA	0.00291204	0.00568968	Loss	6q16.1
SNAPC3	0.00494555	0.00951644	Loss	9p22.3
HSF2	0.00555784	0.010535	Loss	6q22.31
UST	0.00578995	0.0107774	Loss	6q25.1
LMBRD1	0.00585543	0.0107774	Loss	6q13
HDDC2	0.00626707	0.0113702	Loss	6q22.31
IRAK1BP1	0.00704502	0.0126017	Loss	6q14.1
SASH1	0.00720371	0.0127065	Loss	6q24.3
NT5E	0.00745215	0.0128077	Loss	6q14.3
RAB20	0.00746277	0.0128077	Loss	13q34
RTN4IP1	0.00841005	0.014241	Loss	6q21
GOPC	0.00999529	0.0166618	Loss	6q22.2
SLC35A1	0.0101021	0.0166618	Loss	6q15
TSPYL1	0.0115968	0.0184327	Loss	6q22.1
BVES	0.0116293	0.0184327	Loss	6q21
SERINC1	0.0116667	0.0184327	Loss	6q22.31
PDSS2	0.0117563	0.0184327	Loss	6q21
HINT3	0.0140936	0.0218279	Loss	6q22.32
RSPO3	0.0145287	0.0222307	Loss	6q22.33
L3MBTL4	0.01561	0.0236009	Loss	18p11.31
QRSL1	0.0165924	0.024791	Loss	6q21
MARCKS	0.0172316	0.0254466	Loss	6q22.1
PLAGL1	0.0191721	0.0279869	Loss	6q24.2
TUBE1	0.0220071	0.0317603	Loss	6q21
ANKRD6	0.0305619	0.0436108	Loss	6q15
AIM1	0.0327976	0.0462811	Loss	6q21
IFNGR1	0.033248	0.046401	Loss	6q23.3
C9orf52	0.0346524	0.0478353	Loss	9p22.3

## Sheet: Table S3D
Table S3D: Identification of specific luminal B candidate genes from comparison between luminal B and basal BCs.
Our study									Comparison with TCGA Data [28]
ProbeID	Symbol	Cytoband	Description	P-value	FDR	Statistic	Type of CNA	Type of candidate	Comparison with TCGA Data [28]	Comparison of CNA frequencies P-value (Fisher)	Comparison of CNA frequencies FDR	odds	Comparison of combined alterations frequencies (CNA & mRNA) P-value (Fisher)	Comparison of combined alterations frequencies (CNA & mRNA) FDR	odds	Comparison of expression levels according to CNA P-value	Comparison of expression levels according to CNA FDR	Fold-change	Comparison of expression levels according to LumB/Basal P-value (ttest)	Comparison of expression levels according to LumB/Basal FDR	Fold-change	Type of candidate
203804_s_at	CROP	17q21.33	cisplatin resistance-associated overexpressed protein	0.000254669	0.000483217	3.92	Gain	oncogene		5.43e-07	1.22e-05	5.2	NA	NA	NA	NA	NA	NA	NA	NA	NA	NA
209163_at	CYB561	17q11-qter	cytochrome b-561	1.68e-10	2.76e-09	7.35	Gain	oncogene		7.74e-05	0.000391	3.31	8.51e-25	4.1e-24	8.4	9.63e-34	6.36e-33	1.42	7.79e-15	5.47e-14	1.41	oncogene
220318_at	EPN3	17q21.33	epsin 3	2.95e-12	8.74e-11	8.63	Gain	oncogene		2.04e-06	3.44e-05	4.84	2.07e-29	1.52e-28	11.65	1.09e-32	6.33e-32	1.44	1.79e-19	2.08e-18	1.68	oncogene
226150_at	PPAPDC1B	8p12	phosphatidic acid phosphatase type 2 domain containing 1B	0.00136564	0.00198151	3.38	Gain	oncogene		0.0769	0.0967	1.72	1.61e-23	6.31e-23	9.77	1.88e-30	9.18e-30	1.54	7.62e-11	3.38e-10	1.42	Not significant
204078_at	SC65	17q21.2	synaptonemal complex protein SC65	4.74e-06	1.53e-05	4.98	Gain	oncogene		7.13e-05	0.00037	4.77	NA	NA	NA	NA	NA	NA	NA	NA	NA	NA
204226_at	STAU2	8q13-q21.1	staufen, RNA binding protein, homolog 2 (Drosophila)	8.33e-05	0.000186765	4.32	Gain	oncogene		0.244	0.276	0.65	1.38e-23	5.47e-23	8.5	1.13e-27	4.43e-27	1.37	0.000938	0.00179	0.75	Not significant
236655_at	TPD52	8q21	tumor protein D52	1.01e-08	8.81e-08	6.55	Gain	oncogene		0.307	0.345	0.68	6.07e-19	1.88e-18	6.57	1.89e-25	6.63e-25	1.32	8.11e-10	3.11e-09	1.31	Not significant
201714_at	TUBG1	17q21	tubulin, gamma 1	0.00101881	0.00153862	3.44	Gain	oncogene		0.000526	0.00181	3.87	1.05e-22	3.93e-22	11.22	1.56e-29	7.01e-29	1.63	5.98e-06	1.48e-05	0.82	oncogene
222760_at	ZNF703	8p12	zinc finger protein 703	7.14e-18	1.06e-15	12.8	Gain	oncogene		0.00196	0.00506	2.58	3.88e-15	9.41e-15	5.55	1.37e-14	2.54e-14	0.89	4.29e-27	8.5e-26	1.79	oncogene
212543_at	AIM1	6q21	absent in melanoma 1	0.00193929	0.00265754	-3.27	Loss	TSG		7.56e-06	4.55e-05	4.51	0.0202	0.0297	1.81	4.73e-13	1.4e-12	-0.72	0.108	0.15	-0.28	Not significant
205771_s_at	AKAP7	6q23	A kinase (PRKA) anchor protein 7	9.02e-07	4.04e-06	-5.36	Loss	TSG		0.00154	0.00376	3	0.000247	0.000443	2.48	5.13e-12	1.36e-11	-0.63	0.000143	0.000303	-0.71	TSG
201197_at	AMD1	6q21-q22	adenosylmethionine decarboxylase 1	2.56e-08	1.99e-07	-6.71	Loss	TSG		1.92e-06	3.27e-05	4.93	6.62e-05	0.00013	2.74	2.26e-15	7.77e-15	-0.8	5.14e-25	9.12e-24	-1.73	TSG
204671_s_at	ANKRD6	6q14.2-q16.1	ankyrin repeat domain 6	0.00124422	0.00184145	-3.37	Loss	TSG		3.19e-05	0.000134	4	0.0413	0.0578	1.63	0.0725	0.0857	-0.23	4.07e-06	1.05e-05	-0.82	Not significant
225171_at	ARHGAP18	6q22.33	Rho GTPase activating protein 18	0.00729891	0.00900199	-2.79	Loss	TSG		0.00162	0.00387	2.89	3.7e-09	1.18e-08	4.14	2.3e-10	5.35e-10	-0.63	0.0841	0.121	-0.29	Not significant
212815_at	ASCC3	6q16.1-q16.3	activating signal cointegrator 1 complex subunit 3	2.85e-06	1.02e-05	-5.38	Loss	TSG		2.15e-05	9.79e-05	3.97	8.9e-19	6.82e-18	6.58	7.46e-24	5.24e-23	-1.14	0.00102	0.00192	-0.64	TSG
203427_at	ASF1A	6q22.31	ASF1 anti-silencing function 1 homolog A (S. cerevisiae)	0.000750705	0.00124836	-3.59	Loss	TSG		3.57e-06	3.68e-05	4.76	NA	NA	NA	NA	NA	NA	NA	NA	NA	NA
209517_s_at	ASH2L	8p11.2	ash2 (absent, small, or homeotic)-like (Drosophila)	0.000999853	0.00152555	3.58	Gain	oncogene		0.0769	0.0967	1.72	6.42e-47	4.33e-45	27.15	9.11e-52	1.02e-49	2.5	0.00652	0.0112	0.8	Not significant
219127_at	ATAD4	17q21.32	ATPase family, AAA domain containing 4	2.99e-08	2.11e-07	6.18	Gain	oncogene		5.35e-07	1.22e-05	6.3	NA	NA	NA	NA	NA	NA	NA	NA	NA	NA
202511_s_at	ATG5	6q21	ATG5 autophagy related 5 homolog (S. cerevisiae)	2.98e-08	2.11e-07	-6.43	Loss	TSG		7.56e-06	4.55e-05	4.51	4.19e-32	1.18e-30	12.41	4.13e-39	1.55e-37	-2.1	0.291	0.377	-0.33	Not significant
228189_at	BAG4	8p12	BCL2-associated athanogene 4	0.0226332	0.0261696	2.37	Gain	oncogene		0.0769	0.0967	1.72	6.39e-35	8.97e-34	17.77	5.6e-48	1.72e-46	2.33	0.543	0.668	0.18	Not significant
218955_at	BRF2	8p12	BRF2, subunit of RNA polymerase III transcription initiation factor, BRF1-like	6.66e-05	0.000156511	4.48	Gain	oncogene		0.0117	0.021	2.19	1.32e-41	4.04e-40	19.55	1.53e-50	7.37e-49	2.63	0.000289	0.00059	1.06	oncogene
228783_at	BVES	6q21	blood vessel epicardial substance	0.00139524	0.00200481	-3.31	Loss	TSG		1.92e-06	3.27e-05	4.93	0.224	0.286	1.38	0.0117	0.0146	-0.29	5.17e-06	1.3e-05	-0.86	Not significant
225866_at	BXDC1	6q21	brix domain containing 1	6.7e-06	2.02e-05	-5.03	Loss	TSG		3.57e-06	3.68e-05	4.76	NA	NA	NA	NA	NA	NA	NA	NA	NA	NA
226901_at	C17orf58	17q24.2	chromosome 17 open reading frame 58	1.23e-12	6.07e-11	8.85	Gain	oncogene		0.00323	0.0074	2.49	1.25e-09	2.08e-09	3.58	7.97e-12	1.3e-11	0.78	4.71e-34	1.44e-32	2.01	oncogene
213312_at	C6orf162	6q15-q16.1	chromosome 6 open reading frame 162	0.000816293	0.0013276	-3.52	Loss	TSG		6.84e-05	0.000253	3.7	2.8e-26	4.1e-25	9.41	1.08e-29	1.1e-28	-1.36	2.45e-09	8.6e-09	-1.35	TSG
223145_s_at	C6orf166	6q15	chromosome 6 open reading frame 166	9.71e-07	4.23e-06	-5.68	Loss	TSG		0.000121	0.000416	3.57	NA	NA	NA	NA	NA	NA	NA	NA	NA	NA
226936_at	C6orf173	6q22.32	chromosome 6 open reading frame 173	9.82e-11	1.82e-09	-7.69	Loss	TSG		0.00028	0.000862	3.51	NA	NA	NA	NA	NA	NA	NA	NA	NA	NA
226301_at	C6orf192	6q22.3-q23.3	chromosome 6 open reading frame 192	8.54e-08	5.05e-07	-5.99	Loss	TSG		0.000507	0.0014	3.27	3.61e-05	7.51e-05	2.67	7.74e-11	1.86e-10	-0.65	3.97e-11	1.81e-10	-1.12	TSG
228007_at	C6orf204	6q22	Chromosome 6 open reading frame 204	1.7e-06	6.63e-06	-5.17	Loss	TSG		3.57e-06	3.68e-05	4.76	NA	NA	NA	NA	NA	NA	NA	NA	NA	NA
219006_at	C6orf66	6q16.1	chromosome 6 open reading frame 66	6.52e-08	4.02e-07	-6.2	Loss	TSG		7.56e-06	4.55e-05	4.51	NA	NA	NA	NA	NA	NA	NA	NA	NA	NA
232000_at	C9orf52	9p22.3	Chromosome 9 open reading frame 52	0.0222637	0.0259451	-2.36	Loss	TSG		1.47e-05	7.29e-05	3.94	NA	NA	NA	NA	NA	NA	NA	NA	NA	NA
209479_at	CCDC28A	6q23.1-q24.1	coiled-coil domain containing 28A	2.27e-05	5.69e-05	-4.6	Loss	TSG		0.0137	0.0255	2.23	5.39e-08	1.54e-07	3.44	6.08e-15	2.07e-14	-0.81	0.934	1	-0.01	Not significant
201955_at	CCNC	6q21	cyclin C	5.3e-06	1.67e-05	-5.21	Loss	TSG		9.33e-06	5.07e-05	4.3	6.7e-20	5.64e-19	7.22	9.37e-33	1.26e-31	-1.26	0.000105	0.000224	-0.77	TSG
203376_at	CDC40	6q21	cell division cycle 40 homolog (S. cerevisiae)	0.000141747	0.000291369	-4.16	Loss	TSG		3.93e-06	3.68e-05	4.68	2.43e-33	7.44e-32	14.53	2.75e-43	1.85e-41	-1.84	0.0407	0.061	-0.56	Not significant
225031_at	CHD6	20q12	chromodomain helicase DNA binding protein 6	4.62e-08	3.11e-07	6.19	Gain	oncogene		0.000704	0.00235	2.86	1.1e-09	1.84e-09	3.64	2.99e-08	4.25e-08	0.58	1.76e-11	8.24e-11	1.11	oncogene
223515_s_at	COQ3	6q16.3	coenzyme Q3 homolog, methyltransferase (S. cerevisiae)	2.32e-06	8.57e-06	-5.14	Loss	TSG		9.33e-06	5.07e-05	4.3	4.07e-08	1.17e-07	3.53	2.19e-15	7.61e-15	-0.87	1.23e-05	2.88e-05	-0.83	TSG
219079_at	CYB5R4	6pter-q22.33	cytochrome b5 reductase 4	3.16e-06	1.09e-05	-5.16	Loss	TSG		0.000193	0.000644	3.47	0.000724	0.00123	2.33	9.68e-10	2.09e-09	-0.57	0.712	0.842	0.07	Not significant
226609_at	DCBLD1	6q22.2	discoidin, CUB and LCCL domain containing 1	4.55e-05	0.000110333	-4.34	Loss	TSG		7.56e-06	4.55e-05	4.51	0.0304	0.0436	1.72	2.67e-06	4.35e-06	-0.49	1.28e-07	3.92e-07	-0.95	TSG
212690_at	DDHD2	8p12	DDHD domain containing 2	0.00172863	0.002391	3.35	Gain	oncogene		0.0769	0.0967	1.72	3.87e-43	1.45e-41	20.85	1.7e-51	1.43e-49	2.37	0.547	0.67	-0.17	Not significant
223087_at	ECHDC1	6q22.33	enoyl Coenzyme A hydratase domain containing 1	9.87e-06	2.81e-05	-4.99	Loss	TSG		0.000555	0.00148	3.23	0.0288	0.0418	1.74	6.23e-06	9.86e-06	-0.45	2.79e-11	1.29e-10	-1.08	TSG
201719_s_at	EPB41L2	6q23	erythrocyte membrane protein band 4.1-like 2	1.22e-05	3.34e-05	-4.72	Loss	TSG		0.00162	0.00387	2.89	0.24	0.305	1.35	0.0407	0.0488	-0.23	1.22e-10	5.01e-10	-1.2	Not significant
212087_s_at	ERAL1	17q11.2	Era G-protein-like 1 (E. coli)	0.000925484	0.00147281	3.57	Gain	oncogene		9.64e-06	9.82e-05	4.7	2.14e-24	9.71e-24	10.05	8.23e-34	5.55e-33	1.67	9.73e-05	0.000209	0.77	oncogene
202535_at	FADD	11q13.3	Fas (TNFRSF6)-associated via death domain	0.00437099	0.00562528	3.02	Gain	oncogene		1.02e-05	9.82e-05	3.86	1.95e-42	6.57e-41	17.13	7.19e-42	1.21e-40	2.53	1.44e-09	5.22e-09	1.93	oncogene
209943_at	FBXL4	6q16.1-q16.3	F-box and leucine-rich repeat protein 4	0.000266154	0.000496557	-3.93	Loss	TSG		5.02e-06	4.34e-05	4.46	3.88e-05	7.97e-05	2.69	1.19e-13	3.68e-13	-0.66	0.91	1	0.02	Not significant
226541_at	FBXO30	6q24	F-box protein 30	8.23e-05	0.000186765	-4.24	Loss	TSG		0.00546	0.0112	2.48	3.89e-17	2.57e-16	6.66	1.28e-23	8.63e-23	-1.12	1.3e-09	4.76e-09	-1.18	TSG
226705_at	FGFR1	8p11.2-p11.1	fibroblast growth factor receptor 1 (fms-related tyrosine kinase 2, Pfeiffer syndrome)	0.000596694	0.00101507	3.71	Gain	oncogene		0.106	0.13	1.63	1.58e-09	2.6e-09	3.95	2.76e-10	4.17e-10	0.86	0.0136	0.0222	0.5	Not significant
226045_at	FRS2	12q15	fibroblast growth factor receptor substrate 2	1.47e-06	6.04e-06	5.73	Gain	oncogene		0.000328	0.00123	3.35	1.16e-12	2.29e-12	5.11	2.39e-16	4.79e-16	1.07	1.22e-14	8.39e-14	1.48	oncogene
44654_at	G6PC3	17q21.31	glucose 6 phosphatase, catalytic, 3	2.03e-10	3e-09	7.87	Gain	oncogene		3.36e-05	0.000204	5.79	9.66e-13	1.93e-12	7.5	9.46e-17	1.97e-16	1.07	2.38e-24	3.65e-23	1.61	oncogene
226271_at	GDAP1	8q21.11	ganglioside-induced differentiation-associated protein 1	1.94e-05	5.04e-05	4.87	Gain	oncogene		0.244	0.276	0.65	1.02e-05	1.4e-05	2.89	0.00259	0.00318	0.37	2.69e-05	6.04e-05	0.76	Not significant
238681_at	GDPD1	17q22	glycerophosphodiester phosphodiesterase domain containing 1	0.000102395	0.000213443	4.25	Gain	oncogene		1.86e-05	0.000149	3.76	3.05e-14	6.9e-14	4.95	7.66e-17	1.61e-16	1	1.22e-11	5.79e-11	1.24	oncogene
225022_at	GOPC	6q21	golgi associated PDZ and coiled-coil motif containing	0.0148616	0.0177381	-2.51	Loss	TSG		7.56e-06	4.55e-05	4.51	2.78e-25	3.6e-24	9.86	6.06e-32	7.85e-31	-1.4	6.04e-17	5.09e-16	-1.66	TSG
213094_at	GPR126	6q24.1	G protein-coupled receptor 126	2.29e-06	8.57e-06	-5.2	Loss	TSG		0.00356	0.00764	2.57	0.365	0.447	1.27	7.07e-06	1.11e-05	-0.49	4.17e-20	5.2e-19	-1.3	Not significant
227471_at	HACE1	6q21	HECT domain and ankyrin repeat containing, E3 ubiquitin protein ligase 1	0.000150138	0.000296273	-4	Loss	TSG		3.93e-06	3.68e-05	4.68	3.65e-05	7.55e-05	2.77	1.1e-16	4.31e-16	-0.82	0.0026	0.00466	-0.56	TSG
201833_at	HDAC2	6q21	histone deacetylase 2	1.43e-07	7.04e-07	-6.16	Loss	TSG		7.56e-06	4.55e-05	4.51	1.98e-19	1.55e-18	8.69	2.16e-26	1.82e-25	-1.1	3.76e-17	3.42e-16	-1.44	TSG
203260_at	HDDC2	6q13-q24.3	HD domain containing 2	0.00593444	0.00750682	-2.82	Loss	TSG		7.58e-05	0.000275	3.98	1.31e-08	3.98e-08	3.8	6.15e-13	1.77e-12	-0.86	0.644	0.778	-0.09	Not significant
203430_at	HEBP2	6q24	heme binding protein 2	2.55e-08	1.99e-07	-6.4	Loss	TSG		0.0083	0.0163	2.39	7.97e-22	7.26e-21	8.01	5.09e-29	4.9e-28	-1.32	8.63e-11	3.78e-10	-1.41	TSG
218603_at	HECA	6q23-q24	headcase homolog (Drosophila)	4.59e-07	2.12e-06	-5.85	Loss	TSG		0.0137	0.0255	2.23	2.48e-15	1.35e-14	6.47	1.91e-20	9.9e-20	-1.08	1.54e-18	1.67e-17	-1.82	TSG
226537_at	HINT3	6q22.32	histidine triad nucleotide binding protein 3	0.00398638	0.0052211	-2.96	Loss	TSG		8.28e-05	0.000294	3.84	4.03e-13	1.84e-12	6.01	3.25e-18	1.38e-17	-0.94	0.000443	0.000883	-0.62	TSG
212641_at	HIVEP2	6q23-q24	human immunodeficiency virus type I enhancer binding protein 2	0.0016793	0.00234468	-3.3	Loss	TSG		0.00312	0.00674	2.67	0.0176	0.0262	1.89	1.88e-10	4.4e-10	-0.57	1e-10	4.32e-10	-0.94	TSG
209377_s_at	HMGN3	6q14.1	high mobility group nucleosomal binding domain 3	6.66e-06	2.02e-05	-5.12	Loss	TSG		0.00016	0.000539	3.64	8.73e-17	5.55e-16	6.04	2.91e-19	1.31e-18	-0.99	9.88e-09	3.36e-08	-1.03	TSG
209657_s_at	HSF2	6q22.31	heat shock transcription factor 2	0.00158594	0.00223542	-3.28	Loss	TSG		4.15e-05	0.000163	4.13	1.81e-13	8.47e-13	5.42	3.96e-26	3.25e-25	-1.13	0.000398	0.000807	-0.7	TSG
242903_at	IFNGR1	6q23.3	interferon gamma receptor 1	8.6e-05	0.000187106	-4.15	Loss	TSG		0.00279	0.00635	2.77	1.68e-11	6.22e-11	4.71	7.27e-13	2.08e-12	-0.87	1.27e-13	7.51e-13	-1.44	TSG
209341_s_at	IKBKB	8p11.2	inhibitor of kappa light polypeptide gene enhancer in B-cells, kinase beta	0.000592266	0.00101507	3.74	Gain	oncogene		0.464	0.503	1.28	1.1e-12	2.18e-12	5	2.16e-21	6.17e-21	1.27	1.8e-14	1.19e-13	1.53	Not significant
224308_s_at	INTS2	17q23.2	integrator complex subunit 2	0.000221567	0.000425868	4	Gain	oncogene		0.000412	0.00149	2.96	1.39e-33	1.67e-32	11.83	3.2e-38	3.48e-37	2	9.03e-12	4.41e-11	1.68	oncogene
209984_at	JMJD2C	9p24.1	jumonji domain containing 2C	0.00693551	0.00862567	-2.81	Loss	TSG		2.33e-06	3.56e-05	4.78	NA	NA	NA	NA	NA	NA	NA	NA	NA	NA
205526_s_at	KATNA1	6q25.1	katanin p60 (ATPase-containing) subunit A 1	1.1e-07	6.25e-07	-6.02	Loss	TSG		0.0319	0.0557	2.02	6.04e-25	7.27e-24	9.4	1.95e-29	1.93e-28	-1.5	5.49e-17	4.74e-16	-1.9	Not significant
213185_at	KIAA0556	16p12.1-p11.2	KIAA0556	1.25e-07	6.36e-07	6.13	Gain	oncogene		0.000231	0.000916	3.13	1.37e-23	5.47e-23	8.46	1.67e-28	6.86e-28	1.23	2.45e-05	5.54e-05	0.89	oncogene
213507_s_at	KPNB1	17q21.32	karyopherin (importin) beta 1	0.000329998	0.000595607	3.82	Gain	oncogene		2.38e-06	3.49e-05	5.65	3.33e-14	7.48e-14	6.35	1.35e-14	2.51e-14	0.91	0.358	0.457	0.14	Not significant
203202_at	KRR1	12q21.2	KRR1, small subunit (SSU) processome component, homolog (yeast)	3.69e-05	9.1e-05	4.52	Gain	oncogene		0.00165	0.00452	3.13	1e-13	2.12e-13	5.72	8.19e-23	2.44e-22	1.32	6.34e-12	3.24e-11	1.44	oncogene
228557_at	L3MBTL4	18p11.31	l(3)mbt-like 4 (Drosophila)	1.08e-13	7.96e-12	-9.15	Loss	TSG		0.44	0.555	1.29	0.0738	0.1	1.61	0.000828	0.00111	-0.42	2.23e-19	2.51e-18	-2.07	Not significant
212714_at	LARP4	12q13.13	La ribonucleoprotein domain family, member 4	0.00648896	0.00813869	2.88	Gain	oncogene		2.9e-06	3.76e-05	7.63	4.78e-19	1.49e-18	8.8	4.34e-18	9.88e-18	1.11	8.4e-08	2.6e-07	0.95	oncogene
1557415_s_at	LETM2	8p12	leucine zipper-EF-hand containing transmembrane protein 2	1.75e-05	4.63e-05	4.98	Gain	oncogene		0.106	0.13	1.63	3.47e-11	6.39e-11	4.42	1.45e-11	2.34e-11	0.88	1.04e-16	8.34e-16	1.53	Not significant
218191_s_at	LMBRD1	6q13	LMBR1 domain containing 1	0.0100731	0.0121204	-2.69	Loss	TSG		3.97e-05	0.000161	4.5	1.42e-12	5.84e-12	4.95	1.34e-19	6.36e-19	-1.01	0.0237	0.0373	0.38	Not significant
203534_at	LSM1	8p11.2	LSM1 homolog, U6 small nuclear RNA associated (S. cerevisiae)	0.00247408	0.0033593	3.21	Gain	oncogene		0.0769	0.0967	1.72	6.89e-56	2.32e-53	35.48	3.41e-54	1.15e-51	2.87	0.0325	0.0491	0.69	Not significant
222805_at	MANEA	6q16.1	mannosidase, endo-alpha	0.0294025	0.0332181	-2.24	Loss	TSG		2.04e-06	3.27e-05	4.84	3.85e-08	1.13e-07	3.62	3.69e-16	1.4e-15	-0.76	0.94	1	0.01	Not significant
203837_at	MAP3K5	6q22.33	mitogen-activated protein kinase kinase kinase 5	0.00021904	0.000425868	-4.02	Loss	TSG		0.0083	0.0163	2.39	0.0295	0.0425	1.72	1.56e-06	2.56e-06	-0.51	8.92e-06	2.12e-05	-0.67	TSG
225379_at	MAPT	17q21.1	microtubule-associated protein tau	2.42e-10	3.2e-09	8.63	Gain	oncogene		2.19e-05	0.000168	5.16	0.0195	0.0238	2.28	0.011	0.0132	0.28	2.33e-32	6.54e-31	1.65	oncogene
225897_at	MARCKS	6q22.2	myristoylated alanine-rich protein kinase C substrate	0.0374681	0.0420096	-2.15	Loss	TSG		7.56e-06	4.55e-05	4.51	0.692	0.804	0.88	0.507	0.577	-0.08	6.91e-05	0.000151	-0.55	Not significant
212693_at	MDN1	6q15	MDN1, midasin homolog (yeast)	1.57e-06	6.29e-06	-5.56	Loss	TSG		3.19e-05	0.000134	4	2.04e-12	8.28e-12	4.6	2.66e-23	1.72e-22	-1.02	7.1e-09	2.44e-08	-1.08	TSG
206186_at	MPP3	17q21.31	membrane protein, palmitoylated 3 (MAGUK p55 subfamily member 3)	0.000476106	0.000838854	3.73	Gain	oncogene		0.000168	0.000708	4.71	0.00818	0.0102	2.04	0.000104	0.000136	0.53	8.28e-07	2.33e-06	0.84	oncogene
243579_at	MSI2	17q22	musashi homolog 2 (Drosophila)	2e-05	5.09e-05	4.77	Gain	oncogene		3.17e-05	0.000204	3.72	5.31e-14	1.15e-13	4.93	3.95e-21	1.1e-20	1.13	4e-13	2.25e-12	1.37	oncogene
202423_at	MYST3	8p11	MYST histone acetyltransferase (monocytic leukemia) 3	0.0203943	0.0239552	2.41	Gain	oncogene		0.661	0.698	1.16	NA	NA	NA	NA	NA	NA	NA	NA	NA	NA
229432_at	NAGS	17q21.31	N-acetylglutamate synthase	0.000992555	0.00152555	3.55	Gain	oncogene		3.36e-05	0.000204	5.79	2.95e-07	4.38e-07	4.69	3.69e-11	5.87e-11	0.84	0.00385	0.00683	0.43	oncogene
225344_at	NCOA7	6q22.31-q22.32	nuclear receptor coactivator 7	4.49e-12	1.11e-10	-8.96	Loss	TSG		8.28e-05	0.000294	3.84	1.32e-06	3.18e-06	3.16	3.27e-09	6.76e-09	-0.65	4.61e-32	1.2e-30	-1.82	TSG
202395_at	NSF	17q21	N-ethylmaleimide-sensitive factor	0.00353908	0.00471877	3.1	Gain	oncogene		1.12e-05	9.93e-05	5.56	1.28e-27	8.14e-27	13.59	3.74e-32	2.07e-31	1.98	1.04e-10	4.44e-10	1.35	oncogene
223177_at	NT5DC1	6q22.1	5'-nucleotidase domain containing 1	0.00129268	0.00189423	-3.43	Loss	TSG		3.93e-06	3.68e-05	4.68	1.49e-16	9.13e-16	5.85	2.1e-24	1.57e-23	-1.1	0.0938	0.133	0.27	Not significant
203939_at	NT5E	6q14-q21	5'-nucleotidase, ecto (CD73)	0.00514291	0.00656164	-2.91	Loss	TSG		0.000237	0.000761	3.32	0.131	0.172	1.45	0.011	0.0138	-0.24	0.00148	0.00276	-0.58	Not significant
225070_at	NUS1	6q22.2	nuclear undecaprenyl pyrophosphate synthase 1 homolog (S. cerevisiae)	9.74e-06	2.81e-05	-4.97	Loss	TSG		1.92e-06	3.27e-05	4.93	4.93e-07	1.27e-06	3.21	5.3e-16	1.98e-15	-0.81	2.2e-15	1.61e-14	-1.16	TSG
218196_at	OSTM1	6q21	osteopetrosis associated transmembrane protein 1	0.00428576	0.00556396	-3.01	Loss	TSG		3.93e-06	3.68e-05	4.68	5.65e-05	0.000112	2.56	2.89e-11	7.21e-11	-0.73	0.104	0.145	0.3	Not significant
219307_at	PDSS2	6q21	prenyl (decaprenyl) diphosphate synthase, subunit 2	0.0254301	0.0289512	-2.29	Loss	TSG		1.05e-06	2.27e-05	5.02	4.45e-15	2.38e-14	5.9	3.82e-24	2.8e-23	-1.26	0.0416	0.0618	0.45	Not significant
203972_s_at	PEX3	6q24.2	peroxisomal biogenesis factor 3	1.27e-05	3.42e-05	-4.84	Loss	TSG		0.00312	0.00674	2.67	2.58e-09	8.36e-09	3.78	1.26e-21	6.96e-21	-1.02	0.614	0.744	0.1	Not significant
210041_s_at	PGM3	6q14.1-q15	phosphoglucomutase 3	0.000147103	0.000296273	-4.11	Loss	TSG		0.000328	0.00097	3.35	2.31e-09	7.63e-09	4.01	6.68e-21	3.57e-20	-0.95	0.688	0.816	0.07	Not significant
227947_at	PHACTR2	6q24.2	phosphatase and actin regulator 2	0.000618706	0.00104055	-3.66	Loss	TSG		0.00312	0.00674	2.67	0.000826	0.00138	2.27	1.82e-07	3.19e-07	-0.54	9.08e-05	0.000197	-0.61	TSG
207002_s_at	PLAGL1	6q24-q25	pleiomorphic adenoma gene-like 1	7.63e-10	8.06e-09	-7.05	Loss	TSG		0.00312	0.00674	2.67	0.0521	0.072	1.7	0.00355	0.00458	-0.34	1.37e-24	2.2e-23	-1.93	Not significant
209034_at	PNRC1	6q15	proline-rich nuclear receptor coactivator 1	2.6e-10	3.2e-09	-8.29	Loss	TSG		3.19e-05	0.000134	4	1.32e-14	6.74e-14	5.68	3.11e-18	1.34e-17	-0.87	6.53e-25	1.1e-23	-1.72	TSG
209384_at	PROSC	8p11.2	proline synthetase co-transcribed homolog (bacterial)	0.0178544	0.0211396	2.48	Gain	oncogene		0.00309	0.0072	2.49	2.05e-37	3.64e-36	16.7	7.77e-41	1.05e-39	2.4	5.59e-07	1.61e-06	1.53	oncogene
209337_at	PSIP1	9p22.3	PC4 and SFRS1 interacting protein 1	0.00095966	0.00149974	-3.53	Loss	TSG		1.47e-05	7.29e-05	3.94	0.0081	0.0125	1.94	5.74e-09	1.13e-08	-0.62	5.26e-10	2.04e-09	-1.06	TSG
203038_at	PTPRK	6q22.2-q22.3	protein tyrosine phosphatase, receptor type, K	1.19e-07	6.36e-07	-6.05	Loss	TSG		0.00107	0.00267	2.98	9.84e-05	0.000189	2.61	2.56e-11	6.44e-11	-0.64	3.62e-14	2.26e-13	-1.19	TSG
207080_s_at	PYY	17q21.1	peptide YY	0.000408558	0.000728513	3.94	Gain	oncogene		3.36e-05	0.000204	5.79	0.00875	0.0109	2.28	0.00131	0.00164	0.34	3.47e-09	1.21e-08	0.77	oncogene
233089_at	QRSL1	6q21	glutaminyl-tRNA synthase (glutamine-hydrolyzing)-like 1	8.81e-05	0.000188865	-4.13	Loss	TSG		7.56e-06	4.55e-05	4.51	1.23e-26	1.88e-25	10.45	3.07e-33	4.5e-32	-1.67	0.0135	0.0222	-0.66	TSG
225177_at	RAB11FIP1	8p11.22	RAB11 family interacting protein 1 (class I)	1.27e-06	5.38e-06	5.67	Gain	oncogene		0.0117	0.021	2.19	1.07e-26	6.33e-26	10.14	7.87e-30	3.63e-29	1.57	2.09e-12	1.12e-11	1.51	oncogene
219622_at	RAB20	13q34	RAB20, member RAS oncogene family	7.63e-05	0.000176533	-4.3	Loss	TSG		0.075	0.121	1.73	1.57e-07	4.37e-07	3.07	3.33e-17	1.32e-16	-0.79	0.308	0.398	-0.18	Not significant
238853_at	RAB3IP	12q14.3	RAB3A interacting protein (rabin3)	2.9e-06	1.02e-05	5.19	Gain	oncogene		0.000555	0.00189	3.23	9.38e-13	1.88e-12	5.37	1.98e-12	3.32e-12	0.88	1.1e-10	4.63e-10	1.17	oncogene
204208_at	RNGTT	6q16	RNA guanylyltransferase and 5'-phosphatase	0.000314276	0.000574232	-3.86	Loss	TSG		3.19e-05	0.000134	4	2.4e-16	1.42e-15	6.07	1.1e-24	8.62e-24	-1.2	5.64e-06	1.41e-05	-0.85	TSG
213377_x_at	RPS12	6q23.2	ribosomal protein S12	0.000148152	0.000296273	-4.2	Loss	TSG		0.000507	0.0014	3.27	NA	NA	NA	NA	NA	NA	NA	NA	NA	NA
226660_at	RPS6KB1	17q23.1	ribosomal protein S6 kinase, 70kDa, polypeptide 1	0.00049214	0.000856902	3.79	Gain	oncogene		4.45e-06	5e-05	4.2	2.31e-41	5.99e-40	16.33	4.21e-47	1.18e-45	2.8	7.93e-12	3.99e-11	2.17	oncogene
221524_s_at	RRAGD	6q15-q16	Ras-related GTP binding D	1.23e-07	6.36e-07	-5.94	Loss	TSG		1.73e-05	7.99e-05	4.15	0.878	1	1.05	0.00364	0.00468	-0.35	5.18e-17	4.59e-16	-1.39	Not significant
228186_s_at	RSPO3	6q22.33	R-spondin 3 homolog (Xenopus laevis)	5.62e-08	3.62e-07	-5.97	Loss	TSG		0.00107	0.00267	2.98	0.884	1	0.94	0.881	0.99	-0.02	1.53e-07	4.6e-07	-0.75	Not significant
224509_s_at	RTN4IP1	6q21	reticulon 4 interacting protein 1	8.54e-05	0.000187106	-4.2	Loss	TSG		7.56e-06	4.55e-05	4.51	2.04e-16	1.23e-15	6.32	2.4e-25	1.93e-24	-1.44	0.000213	0.000438	-0.97	TSG
226298_at	RUNDC1	17q21.31	RUN domain containing 1	4.76e-09	4.5e-08	7.06	Gain	oncogene		0.00114	0.0034	3.43	4.99e-14	1.09e-13	7.62	2.97e-17	6.46e-17	1.11	1.97e-36	7.38e-35	1.81	oncogene
221263_s_at	SF3B5	6q24.2	splicing factor 3b, subunit 5, 10kDa	9.87e-05	0.000208638	-4.24	Loss	TSG		0.00312	0.00674	2.67	1.07e-33	4.01e-32	14.66	1.62e-35	2.87e-34	-1.73	6.98e-06	1.69e-05	-1.05	TSG
223649_s_at	SLC25A39	17q12	solute carrier family 25, member 39	0.024617	0.0282428	2.29	Gain	oncogene		0.000168	0.000708	4.71	1.43e-15	3.62e-15	7.88	5.5e-21	1.51e-20	1.32	0.649	0.781	0.08	Not significant
207519_at	SLC6A4	17q11.1-q12	solute carrier family 6 (neurotransmitter transporter, serotonin), member 4	0.000837455	0.00134721	3.62	Gain	oncogene		1.55e-05	0.000134	5.06	0.182	0.21	1.47	0.00175	0.00218	0.28	2.39e-07	7.13e-07	0.59	Not significant
210648_x_at	SNX3	6q21	sorting nexin 3	3.35e-06	1.13e-05	-5.29	Loss	TSG		7.56e-06	4.55e-05	4.51	7.87e-13	3.44e-12	5.15	9.59e-30	1.01e-28	-1.29	0.000529	0.00104	-0.75	TSG
218164_at	SPATA20	17q21.33	spermatogenesis associated 20	2.49e-12	8.74e-11	8.99	Gain	oncogene		2.04e-06	3.44e-05	4.84	3.71e-16	9.84e-16	6.3	1.85e-16	3.76e-16	0.99	3.69e-29	8.29e-28	2.06	oncogene
210190_at	STX11	6q24.2	syntaxin 11	0.00360742	0.00476695	-3	Loss	TSG		0.00312	0.00674	2.67	0.895	1	0.95	0.2	0.232	-0.11	0.197	0.263	-0.21	Not significant
212632_at	STX7	6q23.1	Syntaxin 7	0.00155451	0.00221218	-3.33	Loss	TSG		0.000507	0.0014	3.27	1.32e-06	3.18e-06	3.31	7.29e-16	2.67e-15	-0.94	2.57e-08	8.41e-08	-0.95	TSG
217832_at	SYNCRIP	6q14-q15	synaptotagmin binding, cytoplasmic RNA interacting protein	8.9e-06	2.64e-05	-5.02	Loss	TSG		0.000213	0.000697	3.44	8.46e-25	9.5e-24	9.17	2.04e-35	3.44e-34	-1.47	1.03e-11	4.96e-11	-1.4	TSG
208398_s_at	TBPL1	6q22.1-q22.3	TBP-like 1	2.34e-07	1.12e-06	-6.07	Loss	TSG		0.000306	0.000921	3.39	1.53e-19	1.26e-18	8.1	1.22e-26	1.05e-25	-1.36	9.09e-13	5.02e-12	-1.46	TSG
203448_s_at	TERF1	8q13	telomeric repeat binding factor (NIMA-interacting) 1	1.14e-05	3.19e-05	4.7	Gain	oncogene		0.194	0.225	0.64	3.86e-27	2.37e-26	9.94	4.28e-34	3.14e-33	1.58	0.000427	0.000857	0.8	Not significant
228627_at	TLK2	17q23	tousled-like kinase 2	4.86e-09	4.5e-08	6.87	Gain	oncogene		0.000412	0.00149	2.96	2.12e-36	3.29e-35	12.74	2.56e-43	4.79e-42	1.97	0.00249	0.00454	0.73	oncogene
202644_s_at	TNFAIP3	6q23	tumor necrosis factor, alpha-induced protein 3	4.09e-10	4.66e-09	-7.44	Loss	TSG		0.0083	0.0163	2.39	0.0124	0.0187	1.88	0.000532	0.00072	-0.33	3.42e-15	2.45e-14	-1.19	TSG
240261_at	TOM1L1	17q23.2	target of myb1 (chicken)-like 1	0.000268409	0.000496557	3.87	Gain	oncogene		0.000334	0.00124	3.09	1.36e-16	3.73e-16	6.26	3.9e-22	1.13e-21	1.16	2.58e-13	1.5e-12	1.38	oncogene
203786_s_at	TPD52L1	6q22-q23	tumor protein D52-like 1	0.00772326	0.00944663	-2.76	Loss	TSG		7.58e-05	0.000275	3.98	0.0377	0.0531	1.71	7.97e-07	1.36e-06	-0.49	0.339	0.434	-0.14	Not significant
218877_s_at	TRMT11	6q11.1-q22.33	tRNA methyltransferase 11 homolog (S. cerevisiae)	8.25e-11	1.74e-09	-7.61	Loss	TSG		0.00028	0.000862	3.51	1.8e-15	1.01e-14	6.34	3.53e-23	2.2e-22	-1.07	1.12e-10	4.66e-10	-1.24	TSG
226181_at	TUBE1	6q21	tubulin, epsilon 1	0.00307492	0.00413716	-3.08	Loss	TSG		7.56e-06	4.55e-05	4.51	1.77e-14	8.9e-14	5.38	3.27e-18	1.38e-17	-0.95	0.00612	0.0106	-0.51	TSG
217824_at	UBE2J1	6q15	ubiquitin-conjugating enzyme E2, J1 (UBC6 homolog, yeast)	5.29e-05	0.000126179	-4.37	Loss	TSG		1.73e-05	7.99e-05	4.15	5.29e-15	2.79e-14	5.81	7.99e-22	4.56e-21	-1.06	1.83e-18	1.93e-17	-1.61	TSG
244871_s_at	USP32	17q23.2	ubiquitin specific peptidase 32	4.42e-06	1.46e-05	5.3	Gain	oncogene		2.37e-06	3.49e-05	4.31	1.64e-26	9.53e-26	9.43	3.09e-33	1.89e-32	2.11	2.56e-12	1.35e-11	2.02	oncogene
205139_s_at	UST	6q25.1	uronyl-2-sulfotransferase	0.00122248	0.00182754	-3.35	Loss	TSG		0.0319	0.0557	2.02	0.0378	0.0531	1.65	0.000245	0.000344	-0.36	0.00979	0.0166	-0.46	Not significant
225093_at	UTRN	6q24	utrophin	0.00841554	0.010209	-2.72	Loss	TSG		0.00488	0.0101	2.57	2.96e-05	6.2e-05	2.71	1.71e-08	3.24e-08	-0.55	0.0149	0.0243	-0.39	TSG
204165_at	WASF1	6q21-q22	WAS protein family, member 1	0.000962673	0.00149974	-3.47	Loss	TSG		7.56e-06	4.55e-05	4.51	0.312	0.388	1.3	0.0063	0.00798	-0.3	3.26e-07	9.47e-07	-0.85	Not significant
219877_at	ZMAT4	8p11.21	zinc finger, matrin type 4	0.000808277	0.0013276	3.69	Gain	oncogene		0.462	0.503	1.28	0.000722	0.000929	2.08	4.5e-05	5.97e-05	0.46	2.98e-07	8.73e-07	0.84	Not significant
NA: Not assigned in TCGA study
We identified 132 candidates (51 oncogenes and 81 TSG) from our comparison Luminal B/Basal. Among them, 55 % (72 candidates including 31 oncogenes (61%) and 41 TSGs (51 %)) were found significant in TCGA data [29].

## Sheet: Table S3E
Table S3E: Comparison of expression levels according to CNAs (Mann-Whitney ; FDR<0.05)_luminal B vs non-luminal B BCs.
Symbol	P-value	FDR	Type_of_CNA	Cytoband
PPFIA1	2.72048e-15	7.49612e-13	Gain	11q13.3
FADD	7.71654e-15	7.49612e-13	Gain	11q13.3
LSM1	7.94642e-15	7.49612e-13	Amp	8p12
MTERFD1	1.34011e-14	9.4813e-13	Gain	8q22.1
TAF4	2.93969e-14	1.66387e-12	Gain	20q13.33
PROSC	6.94966e-13	3.27792e-11	Amp	8p12
SLC35B1	2.30178e-12	9.30578e-11	Gain	17q21.33
ASH2L	4.26043e-12	1.50713e-10	Amp	8p12
FAM82B	6.33246e-12	1.99121e-10	Gain	8q21.3
MTDH	1.20245e-11	3.40293e-10	Gain	8q22.1
EBAG9	5.26383e-11	1.35424e-09	Gain	8q23.2
CLNS1A	1.23837e-10	2.67318e-09	Gain	11q14.1
DDHD2	1.31742e-10	2.67318e-09	Amp	8p12
SQLE	1.32242e-10	2.67318e-09	Gain	8q24.13
ARFGEF1	1.89874e-10	3.5823e-09	Gain	8q13.2
BRF2	2.18378e-10	3.86256e-09	Amp	8p12
CYB561	2.55528e-10	4.2538e-09	Gain	17q23.3
RAB11FIP1	2.79767e-10	4.39856e-09	Amp	8p12
TM2D2	3.07041e-10	4.57329e-09	Amp	8p11.23
YWHAZ	3.98828e-10	5.64341e-09	Gain	8q22.3
AGPAT6	5.47903e-10	7.38365e-09	Gain	8p11.21
RBM35A	6.07987e-10	7.57255e-09	Gain	8q22.1
CLTC	6.15437e-10	7.57255e-09	Gain	17q23.1
VDAC3	7.61769e-10	8.98252e-09	Amp	8p11.21
WDR68	7.95369e-10	9.00358e-09	Gain	17q23.3
ATP6V1C1	1.18666e-09	1.29164e-08	Gain	8q22.3
LLGL2	1.28552e-09	1.34741e-08	Gain	17q25.1
TUBG1	1.72954e-09	1.74807e-08	Gain	17q21.31
PTK2	1.86758e-09	1.8225e-08	Gain	8q24.3
PPAPDC1B	5.20484e-09	4.9099e-08	Amp	8p12
ATAD2	6.05392e-09	5.52665e-08	Gain	8q24.13
EIF4EBP1	8.47403e-09	7.49422e-08	Amp	8p12
INTS2	8.87328e-09	7.49456e-08	Gain	17q23.2
CSE1L	9.00406e-09	7.49456e-08	Gain	20q13.13
RSAD1	1.12675e-08	9.1106e-08	Gain	17q21.33
FAM33A	1.40426e-08	1.10391e-07	Gain	17q22
PIGS	2.73478e-08	2.09174e-07	Gain	17q11.2
TERF1	2.83925e-08	2.11449e-07	Gain	8q21.11
C17orf80	3.01162e-08	2.18536e-07	Gain	17q25.1
MYST3	3.6732e-08	2.59879e-07	Amp	8p11.21
AZIN1	3.993e-08	2.75615e-07	Gain	8q22.3
FAM83H	5.81523e-08	3.91836e-07	Gain	8q24.3
RAD21	6.26547e-08	4.06727e-07	Gain	8q24.11
EVPL	6.32368e-08	4.06727e-07	Gain	17q25.1
PYCRL	7.55106e-08	4.74878e-07	Gain	8q24.3
SHARPIN	8.1399e-08	5.00781e-07	Gain	8q24.3
EPN3	9.42798e-08	5.67685e-07	Gain	17q21.33
TLK2	1.11461e-07	6.52326e-07	Gain	17q23.2
CCDC45	1.12947e-07	6.52326e-07	Gain	17q24.1
BAG4	1.41391e-07	8.00273e-07	Amp	8p12
ZC3H3	1.82046e-07	1.01018e-06	Gain	8q24.3
CCNE2	2.49738e-07	1.35915e-06	Gain	8q22.1
IFT20	2.70961e-07	1.44683e-06	Gain	17q11.2
GPR172A	3.03669e-07	1.59145e-06	Gain	8q24.3
HSF1	3.63319e-07	1.86944e-06	Gain	8q24.3
LETM2	5.12119e-07	2.58803e-06	Gain	8p12
FBXL6	5.23044e-07	2.59687e-06	Gain	8q24.3
ADIPOR2	5.69385e-07	2.7782e-06	Gain	12p13.33
RAD54B	6.19697e-07	2.94429e-06	Gain	8q22.1
LAPTM4B	6.24231e-07	2.94429e-06	Gain	8q22.1
AP3M2	6.89499e-07	3.19882e-06	Amp	8p11.21
TPD52	7.53707e-07	3.44031e-06	Gain	8q21.13
GRHL2	8.05664e-07	3.61909e-06	Gain	8q22.3
CCND1	8.81532e-07	3.89803e-06	Amp	11q13.2
TLCD1	9.22509e-07	4.01646e-06	Gain	17q11.2
G6PC3	1.07491e-06	4.60909e-06	Gain	17q21.31
KIFC2	1.19305e-06	5.03932e-06	Gain	8q24.3
RRM2B	1.28116e-06	5.33188e-06	Gain	8q22.3
PPP1R16A	1.32168e-06	5.4208e-06	Gain	8q24.3
TMEM97	1.43551e-06	5.76074e-06	Gain	17q11.2
CROP	1.44527e-06	5.76074e-06	Gain	17q21.33
ZBTB10	1.73017e-06	6.80053e-06	Gain	8q21.13
C8orf53	1.79879e-06	6.97341e-06	Gain	8q24.11
ERAL1	1.96238e-06	7.50109e-06	Gain	17q11.2
VPS28	1.98792e-06	7.50109e-06	Gain	8q24.3
METTL2B	2.09516e-06	7.80172e-06	Gain	7q32.1
SC65	2.14093e-06	7.86861e-06	Gain	17q21.2
CABLES2	2.27165e-06	8.24202e-06	Gain	20q13.33
EME1	2.30106e-06	8.24304e-06	Gain	17q21.33
C20orf20	2.49775e-06	8.83581e-06	Gain	20q13.33
RAD9A	2.62635e-06	9.12082e-06	Gain	11q13.1
ORAOV1	2.66061e-06	9.12082e-06	Amp	11q13.2
ZNF250	2.68552e-06	9.12082e-06	Gain	8q24.3
SLC26A7	2.70724e-06	9.12082e-06	Gain	8q21.3
STX16	2.88634e-06	9.54634e-06	Gain	20q13.32
SCRIB	2.90118e-06	9.54634e-06	Gain	8q24.3
PTPN1	2.93474e-06	9.54634e-06	Gain	20q13.13
WDR67	3.17129e-06	1.01986e-05	Gain	8q24.13
C8orf55	3.20868e-06	1.02029e-05	Gain	8q24.3
SLC39A11	4.00366e-06	1.25893e-05	Gain	17q24.3
BOP1	4.43164e-06	1.36991e-05	Gain	8q24.3
CTTN	4.45343e-06	1.36991e-05	Gain	11q13.3
STAU2	4.85138e-06	1.47628e-05	Gain	8q21.11
CCDC43	5.03423e-06	1.51562e-05	Gain	17q21.31
UBE2C	5.70851e-06	1.70054e-05	Gain	20q13.12
SLC26A11	5.87513e-06	1.73194e-05	Gain	17q25.3
NUP107	6.38854e-06	1.86387e-05	Gain	12q15
CCDC55	7.63174e-06	2.20386e-05	Gain	17q11.2
FOXK2	7.74471e-06	2.21389e-05	Gain	17q25.3
ANAPC7	7.88213e-06	2.23064e-05	Gain	12q24.11
SLC25A39	8.00411e-06	2.24274e-05	Gain	17q21.31
SPAG1	1.01676e-05	2.821e-05	Gain	8q22.2
CCDC47	1.06629e-05	2.9297e-05	Gain	17q23.3
AQP11	1.11012e-05	3.02082e-05	Gain	11q14.1
ATP9A	1.24666e-05	3.36006e-05	Gain	20q13.2
DBF4B	1.46284e-05	3.90549e-05	Gain	17q21.31
YTHDF1	1.57461e-05	4.16463e-05	Gain	20q13.33
FAM84B	1.6795e-05	4.39894e-05	Gain	8q24.21
DNAJC7	1.69429e-05	4.39894e-05	Gain	17q21.2
SPAG5	1.794e-05	4.61547e-05	Gain	17q11.2
SEC23B	2.3135e-05	5.89838e-05	Gain	20p11.23
CDKN3	2.64935e-05	6.69434e-05	Gain	14q22.2
USP32	2.70189e-05	6.76667e-05	Gain	17q23.2
ADCK5	3.17187e-05	7.87403e-05	Gain	8q24.3
AIP	3.24205e-05	7.91637e-05	Gain	11q13.1
ADRM1	3.24487e-05	7.91637e-05	Gain	20q13.33
PSMC3IP	3.64139e-05	8.80781e-05	Gain	17q21.31
LRRC14	4.00807e-05	9.61258e-05	Gain	8q24.3
FGFR1	4.12841e-05	9.78684e-05	Gain	8p12
RAB3IP	4.1499e-05	9.78684e-05	Gain	12q15
CHD6	4.2107e-05	9.84816e-05	Gain	20q12
SLC39A4	4.48463e-05	0.000104029	Gain	8q24.3
NAGS	4.97647e-05	0.000114499	Gain	17q21.31
RECQL4	5.04024e-05	0.000115031	Gain	8q24.3
NFKBIL2	5.30075e-05	0.000120009	Gain	8q24.3
PIGT	6.07559e-05	0.00013646	Gain	20q13.12
CSRP2BP	6.67113e-05	0.000148656	Gain	20p11.23
GDPD1	7.06132e-05	0.000156121	Gain	17q22
KPNB1	7.16495e-05	0.000157185	Gain	17q21.32
ANKRD46	7.41304e-05	0.000161376	Gain	8q22.3
RNF170	7.78376e-05	0.000168153	Gain	8p11.21
WWP1	8.21768e-05	0.000176182	Gain	8q21.3
MYBL2	8.33699e-05	0.000177396	Gain	20q13.12
CYHR1	8.74306e-05	0.000184476	Gain	8q24.3
COX6C	8.80008e-05	0.000184476	Gain	8q22.2
NSF	9.8699e-05	0.000205381	Gain	17q21.32
ZNF34	0.000106079	0.000219126	Gain	8q24.3
PAXIP1	0.000118858	0.000243746	Gain	7q36.2
RHPN1	0.000152143	0.000309758	Gain	8q24.3
ATP6V0A1	0.000161209	0.000325873	Gain	17q21.31
MSI2	0.000163466	0.00032809	Gain	17q22
ZNF703	0.000185703	0.000370097	Amp	8p12
LARP4	0.000224691	0.000444669	Gain	12q13.13
GNPNAT1	0.000242484	0.000476549	Gain	14q22.2
IKBKB	0.000261596	0.000510564	Amp	8p11.21
RDM1	0.00026359	0.000510932	Gain	17q12
GIT1	0.0002658	0.000511711	Gain	17q11.2
FAM83D	0.000275432	0.00052667	Gain	20q11.23
ZNF217	0.000336208	0.00063857	Gain	20q13.2
STX1A	0.000346174	0.000653115	Gain	7q11.23
LRRCC1	0.000354235	0.000663897	Gain	8q21.2
C20orf117	0.000365797	0.000681056	Gain	20q11.23
PHLPPL	0.000484603	0.000896357	Gain	16q22.3
TAOK1	0.000510562	0.000938241	Gain	17q11.2
VPS13B	0.000528413	0.00096478	Gain	8q22.2
DLG7	0.000615131	0.00111591	Gain	14q22.3
BRCA1	0.000621345	0.00112	Gain	17q21.31
KRR1	0.000639293	0.00114255	Gain	12q21.2
RBM12B	0.000641928	0.00114255	Gain	8q22.1
ST3GAL1	0.000671339	0.00118743	Gain	8q24.22
KIAA1688	0.000728756	0.00128098	Gain	8q24.3
RPS6KB2	0.000768973	0.00134333	Gain	11q13.1
RGS19	0.000905784	0.00157262	Gain	20q13.33
RUNDC1	0.000956309	0.00165022	Gain	17q21.31
C17orf28	0.000978152	0.00167768	Gain	17q25.1
CPSF1	0.00106312	0.00181242	Gain	8q24.3
TMEM118	0.00120115	0.00203549	Gain	12q24.22
FRS2	0.00121704	0.00205013	Gain	12q15
TSNARE1	0.00126288	0.00211476	Gain	8q24.3
GINS4	0.00131971	0.00219693	Gain	8p11.21
SUDS3	0.00141015	0.00233375	Gain	12q24.23
GARNL1	0.00141941	0.00233542	Gain	14q13.2
FLJ25006	0.00153083	0.00250419	Gain	17q11.2
RACGAP1	0.00156752	0.00254948	Gain	12q13.13
C20orf59	0.00165879	0.0026825	Gain	20q13.33
TOP1MT	0.00177479	0.00285377	Gain	8q24.3
ZNF335	0.00184504	0.00294998	Gain	20q13.12
MPP2	0.00191582	0.00304594	Gain	17q21.31
ARFGAP1	0.00195693	0.00309391	Gain	20q13.33
GSDMDC1	0.00206752	0.0032506	Gain	8q24.3
ANKRD13D	0.0023139	0.00361786	Gain	11q13.1
TROAP	0.00241897	0.00376136	Gain	12q13.12
C12orf60	0.00247382	0.00382563	Gain	12p12.3
FLJ14803	0.00257625	0.00396238	Gain	7q32.2
FDXR	0.00290544	0.00444454	Gain	17q25.1
SPATA20	0.00319368	0.0048592	Gain	17q21.33
ARF3	0.00354371	0.00536295	Gain	12q13.12
ESPL1	0.00370433	0.0055762	Gain	12q13.13
SRGAP1	0.00389722	0.00583553	Gain	12q14.2
E2F7	0.00428147	0.00637713	Gain	12q21.2
CRNKL1	0.00447371	0.00662859	Gain	20p11.23
KTN1	0.00452348	0.00666742	Gain	14q22.3
MPP3	0.00483323	0.00708707	Gain	17q21.31
PNN	0.00486437	0.00709596	Gain	14q21.1
SGK3	0.00493167	0.00715724	Gain	8q13.1
TMEM134	0.00699107	0.0100943	Gain	11q13.1
LRRC46	0.00817119	0.0117383	Gain	17q21.32
FKBP10	0.00869063	0.0124215	Gain	17q21.2
SLC9A3R1	0.00910597	0.0129427	Gain	17q25.1
RSBN1L	0.00914679	0.0129427	Gain	7q11.23
ATP2A2	0.00996294	0.0140274	Gain	12q24.11
PYY	0.0112129	0.0157091	Gain	17q21.31
CHFR	0.0115745	0.0161359	Gain	12q24.33
AP1G1	0.0123919	0.0171907	Gain	16q22.3
GDAP1	0.0132967	0.018356	Gain	8q21.11
KRT18	0.0137642	0.018909	Gain	12q13.13
FAM49B	0.0154292	0.021094	Gain	8q24.21
CIT	0.0159792	0.021741	Gain	12q24.23
BCAS4	0.0161629	0.0218856	Gain	20q13.13
SLC39A6	0.0167887	0.0225743	Gain	18q12.2
OPLAH	0.016831	0.0225743	Gain	8q24.3
CACNG1	0.0175931	0.0234852	Gain	17q24.2
H2AFJ	0.0203809	0.0270788	Gain	12p12.3
AP1G2	0.0207688	0.0274653	Gain	14q11.2
MAPK15	0.0268727	0.035372	Gain	8q24.3
PARD6B	0.0279765	0.0366544	Gain	20q13.13
MAPT	0.0283219	0.036936	Gain	17q21.31
CACNG4	0.0306443	0.0397813	Gain	17q24.2
B4GALNT1	0.0325523	0.0420653	Gain	12q14.1
P2RY2	0.0345028	0.0443831	Gain	11q13.4
ARID2	0.035379	0.0453044	Gain	12q12
TM9SF1	0.039013	0.0497327	Gain	14q12
SYNCRIP	1.05265e-13	1.21054e-11	Loss	6q14.3
CCNC	5.57723e-11	3.2069e-09	Loss	6q16.3
ORC3L	1.192e-10	4.56934e-09	Loss	6q15
MDN1	5.04543e-10	1.22047e-08	Loss	6q15
C6orf166	5.81514e-10	1.22047e-08	Loss	6q15
ASCC3	6.36765e-10	1.22047e-08	Loss	6q16.3
PNRC1	1.07704e-09	1.76943e-08	Loss	6q15
PEX3	1.49974e-09	2.15587e-08	Loss	6q24.2
TBPL1	2.22232e-08	2.83963e-07	Loss	6q23.2
PGM3	4.17799e-08	4.79021e-07	Loss	6q14.2
NT5DC1	4.58194e-08	4.79021e-07	Loss	6q22.1
C6orf162	6.69716e-08	6.41811e-07	Loss	6q15
TRMT11	9.11709e-08	8.06512e-07	Loss	6q22.32
ASF1A	1.58396e-07	1.30111e-06	Loss	6q22.31
HMGN3	2.92601e-07	2.24327e-06	Loss	6q14.1
SNX3	5.61695e-07	3.94384e-06	Loss	6q21
UBE2J1	5.83003e-07	3.94384e-06	Loss	6q15
HECA	7.14944e-07	4.5677e-06	Loss	6q24.1
HEBP2	1.00306e-06	6.07117e-06	Loss	6q23.3
C6orf66	1.50528e-06	8.34617e-06	Loss	6q16.1
ZFP161	1.52408e-06	8.34617e-06	Loss	18p11.31
NUS1	2.69355e-06	1.40799e-05	Loss	6q22.2
COQ3	2.96843e-06	1.48422e-05	Loss	6q16.3
ATG5	3.19986e-06	1.53327e-05	Loss	6q21
FBXL4	3.93912e-06	1.75128e-05	Loss	6q16.2
ZBTB24	3.95942e-06	1.75128e-05	Loss	6q21
UTRN	6.06317e-06	2.58246e-05	Loss	6q24.2
RNF146	8.56322e-06	3.51704e-05	Loss	6q22.33
KLHL9	1.29873e-05	5.15012e-05	Loss	9p21.3
TSPYL1	1.45807e-05	5.58926e-05	Loss	6q22.1
KIAA0776	1.74839e-05	6.48596e-05	Loss	6q16.1
CCDC28A	2.04095e-05	7.19364e-05	Loss	6q24.1
RRAGA	2.06426e-05	7.19364e-05	Loss	9p22.1
GNAQ	2.35572e-05	7.96789e-05	Loss	9q21.2
CD164	3.10078e-05	0.000101883	Loss	6q21
CYB5R4	4.21618e-05	0.000131234	Loss	6q14.2
SF3B5	4.22232e-05	0.000131234	Loss	6q24.2
SERINC1	4.85282e-05	0.000146862	Loss	6q22.31
CDC40	5.21015e-05	0.000153632	Loss	6q21
PSIP1	5.64976e-05	0.000162431	Loss	9p22.3
PHACTR2	8.07265e-05	0.000226428	Loss	6q24.2
MANEA	9.24162e-05	0.000253044	Loss	6q16.1
OSTM1	9.84316e-05	0.000263247	Loss	6q21
MAP3K5	0.000103984	0.000271777	Loss	6q23.3
SNAPC3	0.000121613	0.000310789	Loss	9p22.3
IRAK1BP1	0.000222791	0.000553157	Loss	6q14.1
AMD1	0.000226073	0.000553157	Loss	6q21
TUBE1	0.000233973	0.000558273	Loss	6q21
HIVEP2	0.000237873	0.000558273	Loss	6q24.2
BCLAF1	0.000386845	0.000889743	Loss	6q23.3
HACE1	0.000431008	0.000971882	Loss	6q21
SESN1	0.000576	0.00127385	Loss	6q21
CITED2	0.000606925	0.00131691	Loss	6q24.1
GOPC	0.00077706	0.00165485	Loss	6q22.2
BXDC1	0.000916716	0.00191677	Loss	6q21
SMPDL3A	0.000970416	0.00199129	Loss	6q22.31
NCOA7	0.000986989	0.00199129	Loss	6q22.31
TPD52L1	0.00108494	0.00215118	Loss	6q22.31
GPR126	0.00130064	0.00253515	Loss	6q24.1
PDSS2	0.00151576	0.0029052	Loss	6q21
STX11	0.00167286	0.00315376	Loss	6q24.2
HINT3	0.00175734	0.00325959	Loss	6q22.32
FAM29A	0.00179148	0.00327017	Loss	9p22.1
SH3BGRL2	0.0023713	0.00426094	Loss	6q14.1
SLC35A1	0.00247387	0.00437684	Loss	6q15
MARCKS	0.00278928	0.00486012	Loss	6q22.1
PTPRK	0.00421188	0.00722934	Loss	6q22.33
ECHDC1	0.00447537	0.00756864	Loss	6q22.33
NFIB	0.00466055	0.00776759	Loss	9p23
RWDD1	0.00547444	0.00899373	Loss	6q22.1
PGM5	0.00639527	0.0101906	Loss	9q13
C6orf204	0.00642239	0.0101906	Loss	6q22.31
DOCK8	0.00651243	0.0101906	Loss	9p24.3
AIG1	0.00655742	0.0101906	Loss	6q24.2
L3MBTL4	0.00717724	0.0110051	Loss	18p11.31
AIM1	0.00767172	0.0116085	Loss	6q21
QRSL1	0.00916786	0.0135521	Loss	6q21
WASF1	0.00919186	0.0135521	Loss	6q21
BVES	0.0116574	0.0169696	Loss	6q21
FREM1	0.0131282	0.0188718	Loss	9p22.3
C9orf52	0.013964	0.0198255	Loss	9p22.3
TNFAIP3	0.0215712	0.0302522	Loss	6q23.3
REPS1	0.0254497	0.0352617	Loss	6q24.1
MAN1A1	0.0278531	0.0381322	Loss	6q22.31
ARHGAP18	0.0333614	0.045136	Loss	6q22.33

## Sheet: Table S3F
Table S3F: Identification of specific luminal B candidate genes from comparison between luminal B and non-luminal B BCs.
Our study									Comparison with TCGA Data [28]
ProbeID	Symbol	Cytoband	Description	P-value	FDR	Statistic	Type of CNA	Type of candidate	Comparison with TCGA Data [28]	Comparison of CNA frequencies P-value (Fisher)	Comparison of CNA frequencies FDR	odds	Comparison of combined alterations frequencies (CNA & mRNA) P-value (Fisher)	Comparison of combined alterations frequencies (CNA & mRNA) FDR	odds	Comparison of expression levels according to CNA P-value	Comparison of expression levels according to CNA FDR	Fold-change	Comparison of expression levels according to LumB/non LumB P-value (ttest)	Comparison of expression levels according to LumB/non LumB FDR	Fold-change	Type of candidate
202956_at	ARFGEF1	8q13	ADP-ribosylation factor guanine nucleotide-exchange factor 1(brefeldin A-inhibited)	0.0392	0.048	2.14	Gain	oncogene		0.342	0.382	0.72	1.4e-28	9.44e-28	9.76	7.82e-33	4.62e-32	1.67	9.54e-14	5.85e-13	1.62	Not significant
222740_at	ATAD2	8q24.13	ATPase family, AAA domain containing 2	0.000909	0.00202	3.57	Gain	oncogene		0.048	0.0644	0.46	7.17e-28	4.65e-27	10.34	5.74e-32	3.12e-31	1.46	0.0173	0.0279	-0.41	Not significant
212563_at	BOP1	8q24.3	block of proliferation 1	0.000249	0.000702	3.93	Gain	oncogene		0.00892	0.0164	0.4	2.33e-32	2.45e-31	11.45	3.55e-41	5.2e-40	1.74	1.13e-13	6.8e-13	-1.61	Not significant
225981_at	C17orf28	17q25.1	chromosome 17 open reading frame 28	2.09e-09	1.6e-07	7.28	Gain	oncogene		0.884	0.907	1.07	6.23e-15	1.49e-14	5.86	2.45e-12	4.07e-12	0.7	1.05e-36	5.01e-35	2.22	Not significant
226004_at	CABLES2	20q13.33	Cdk5 and Abl enzyme substrate 2	0.000353	0.000926	3.84	Gain	oncogene		0.237	0.272	1.43	6.62e-23	2.54e-22	7.55	4.8e-29	2.02e-28	1.26	0.00409	0.00722	-0.55	Not significant
205034_at	CCNE2	8q22.1	cyclin E2	0.000887	0.00199	3.56	Gain	oncogene		0.121	0.145	0.56	2.16e-24	9.71e-24	9.16	3.84e-27	1.49e-26	1.15	0.315	0.405	0.16	Not significant
201754_at	COX6C	8q22-q23	cytochrome c oxidase subunit VIc	3.15e-08	6.44e-07	6.7	Gain	oncogene		0.0329	0.047	0.44	0.146	0.17	1.44	0.00259	0.00318	0.29	6.18e-23	9.06e-22	1.27	Not significant
203804_s_at	CROP	17q21.33	cisplatin resistance-associated overexpressed protein	0.00122	0.00257	3.48	Gain	oncogene		5.43e-07	1.22e-05	5.2	NA	NA	NA	NA	NA	NA	NA	NA	NA	NA
201111_at	CSE1L	20q13	CSE1 chromosome segregation 1-like (yeast)	0.0363	0.0447	2.17	Gain	oncogene		0.00484	0.0103	2.37	1.23e-23	4.99e-23	7.53	2.28e-31	1.16e-30	1.45	0.997	1	0	Not significant
209163_at	CYB561	17q11-qter	cytochrome b-561	1.92e-08	5.35e-07	6.47	Gain	oncogene		7.74e-05	0.000391	3.31	8.51e-25	4.1e-24	8.4	9.63e-34	6.36e-33	1.42	7.79e-15	5.47e-14	1.41	oncogene
220318_at	EPN3	17q21.33	epsin 3	5.98e-10	6.12e-08	7.79	Gain	oncogene		2.04e-06	3.44e-05	4.84	2.07e-29	1.52e-28	11.65	1.09e-32	6.33e-32	1.44	1.79e-19	2.08e-18	1.68	oncogene
225687_at	FAM83D	20q11.22-q12	family with sequence similarity 83, member D	0.0205	0.0271	2.38	Gain	oncogene		0.00344	0.00783	2.42	1.77e-10	3.14e-10	3.56	3.16e-16	6.19e-16	0.77	2.52e-06	6.69e-06	-0.51	Not significant
226129_at	FAM83H	8q24.3	family with sequence similarity 83, member H	3.43e-07	4.07e-06	5.91	Gain	oncogene		0.036	0.0495	0.49	2.29e-32	2.45e-31	12.93	6.32e-36	5.46e-35	1.55	0.0815	0.117	0.37	Not significant
219189_at	FBXL6	8q24.3	F-box and leucine-rich repeat protein 6	1.65e-08	5.35e-07	6.85	Gain	oncogene		0.00892	0.0164	0.4	2.88e-24	1.26e-23	8.26	2.26e-29	1e-28	1.37	0.952	1	-0.01	Not significant
222155_s_at	GPR172A	8q24.3	G protein-coupled receptor 172A	3e-05	0.000142	4.61	Gain	oncogene		0.00892	0.0164	0.4	6.46e-32	6.05e-31	10.96	4.31e-39	5.01e-38	1.64	0.0153	0.0248	-0.49	Not significant
219388_at	GRHL2	8q22.3	grainyhead-like 2 (Drosophila)	0.000666	0.00157	3.61	Gain	oncogene		0.0541	0.0712	0.48	9.84e-08	1.47e-07	3.33	4.62e-11	7.28e-11	0.7	0.000538	0.00105	0.6	Not significant
203713_s_at	LLGL2	17q24-q25	lethal giant larvae homolog 2 (Drosophila)	1.38e-06	1.18e-05	5.54	Gain	oncogene		1	1	1.04	8.6e-29	5.91e-28	11.13	1.27e-32	7.19e-32	1.48	2.81e-08	9.11e-08	1.08	Not significant
212251_at	MTDH	8q22.1	metadherin	0.000223	0.000653	4.01	Gain	oncogene		0.0329	0.047	0.44	1.59e-39	3.15e-38	17.28	7.9e-42	1.27e-40	2.13	0.262	0.342	0.3	Not significant
226150_at	PPAPDC1B	8p12	phosphatidic acid phosphatase type 2 domain containing 1B	0.000296	0.000811	3.98	Amp	oncogene		0.0769	0.0967	1.72	1.61e-23	6.31e-23	9.77	1.88e-30	9.18e-30	1.54	7.62e-11	3.38e-10	1.42	Not significant
218944_at	PYCRL	8q24.3	pyrroline-5-carboxylate reductase-like	5.78e-07	5.92e-06	5.92	Gain	oncogene		0.0348	0.0495	0.47	2.72e-33	3.06e-32	12.45	6.58e-39	7.39e-38	1.75	0.000636	0.00122	0.79	Not significant
219494_at	RAD54B	8q21.3-q22	RAD54 homolog B (S. cerevisiae)	0.000642	0.00155	3.68	Gain	oncogene		0.0877	0.109	0.53	7.32e-26	3.98e-25	9.32	8.95e-30	4.08e-29	1.3	0.00491	0.00857	-0.46	Not significant
225846_at	RBM35A	8q22.1	RNA binding motif protein 35A	0.0132	0.019	2.59	Gain	oncogene		0.121	0.145	0.56	NA	NA	NA	NA	NA	NA	NA	NA	NA	NA
213520_at	RECQL4	8q24.3	RecQ protein-like 4	2.59e-11	7.94e-09	8.7	Gain	oncogene		0.00892	0.0164	0.4	4.73e-25	2.31e-24	8.18	1.12e-33	7.26e-33	1.5	0.0443	0.0652	-0.36	Not significant
223342_at	RRM2B	8q23.1	ribonucleotide reductase M2 B (TP53 inducible)	0.00398	0.00686	3.07	Gain	oncogene		0.0541	0.0712	0.48	3.41e-18	9.99e-18	7.14	2.64e-16	5.2e-16	1.17	9.91e-10	3.74e-09	1.37	Not significant
204078_at	SC65	17q21.2	synaptonemal complex protein SC65	2.84e-06	2.08e-05	5.39	Gain	oncogene		7.13e-05	0.00037	4.77	NA	NA	NA	NA	NA	NA	NA	NA	NA	NA
212556_at	SCRIB	8q24.3	scribbled homolog (Drosophila)	6.35e-06	3.82e-05	5.17	Gain	oncogene		0.036	0.0495	0.49	3.05e-32	3.11e-31	12.64	1.18e-40	1.53e-39	1.77	0.0286	0.0438	-0.49	Not significant
219215_s_at	SLC39A4	8q24.3	solute carrier family 39 (zinc transporter), member 4	9.63e-05	0.000348	4.34	Gain	oncogene		0.00892	0.0164	0.4	1.48e-25	7.79e-25	8.84	8.03e-25	2.71e-24	1.1	0.02	0.0316	-0.45	Not significant
201349_at	SLC9A3R1	17q25.1	solute carrier family 9 (sodium/hydrogen exchanger), member 3 regulator 1	2.6e-08	6.14e-07	6.65	Gain	oncogene		0.884	0.907	1.07	3.48e-20	1.16e-19	7.52	7.45e-17	1.58e-16	0.92	2.74e-41	1.85e-39	2.27	Not significant
203145_at	SPAG5	17q11.2	sperm associated antigen 5	1.48e-06	1.23e-05	5.53	Gain	oncogene		1.11e-05	9.93e-05	4.53	9.06e-25	4.3e-24	9.33	3.08e-26	1.12e-25	1.15	0.662	0.794	0.05	Not significant
204226_at	STAU2	8q13-q21.1	staufen, RNA binding protein, homolog 2 (Drosophila)	0.002	0.00383	3.32	Gain	oncogene		0.244	0.276	0.65	1.38e-23	5.47e-23	8.5	1.13e-27	4.43e-27	1.37	0.000938	0.00179	0.75	Not significant
236655_at	TPD52	8q21	tumor protein D52	6.2e-07	6.14e-06	5.79	Gain	oncogene		0.307	0.345	0.68	6.07e-19	1.88e-18	6.57	1.89e-25	6.63e-25	1.32	8.11e-10	3.11e-09	1.31	Not significant
201714_at	TUBG1	17q21	tubulin, gamma 1	3.18e-07	4.06e-06	6.03	Gain	oncogene		0.000526	0.00181	3.87	1.05e-22	3.93e-22	11.22	1.56e-29	7.01e-29	1.63	5.98e-06	1.48e-05	0.82	oncogene
202954_at	UBE2C	20q13.12	ubiquitin-conjugating enzyme E2C	3.03e-08	6.44e-07	6.13	Gain	oncogene		0.00211	0.00527	2.52	8.71e-12	1.67e-11	3.92	2.64e-16	5.2e-16	0.77	0.000461	0.000914	-0.39	Not significant
222760_at	ZNF703	8p12	zinc finger protein 703	1.17e-10	1.8e-08	8.18	Amp	oncogene		0.00196	0.00506	2.58	3.88e-15	9.41e-15	5.55	1.37e-14	2.54e-14	0.89	4.29e-27	8.5e-26	1.79	oncogene
212543_at	AIM1	6q21	absent in melanoma 1	0.0123	0.0182	-2.63	Loss	TSG		7.56e-06	4.55e-05	4.51	0.0202	0.0297	1.81	4.73e-13	1.4e-12	-0.72	0.108	0.15	-0.28	Not significant
201197_at	AMD1	6q21-q22	adenosylmethionine decarboxylase 1	0.0129	0.019	-2.6	Loss	TSG		1.92e-06	3.27e-05	4.93	6.62e-05	0.00013	2.74	2.26e-15	7.77e-15	-0.8	5.14e-25	9.12e-24	-1.73	TSG
212815_at	ASCC3	6q16.1-q16.3	activating signal cointegrator 1 complex subunit 3	0.000548	0.00135	-3.78	Loss	TSG		2.15e-05	9.79e-05	3.97	8.9e-19	6.82e-18	6.58	7.46e-24	5.24e-23	-1.14	0.00102	0.00192	-0.64	TSG
203427_at	ASF1A	6q22.31	ASF1 anti-silencing function 1 homolog A (S. cerevisiae)	0.00763	0.0125	-2.82	Loss	TSG		3.57e-06	3.68e-05	4.76	NA	NA	NA	NA	NA	NA	NA	NA	NA	NA
209517_s_at	ASH2L	8p11.2	ash2 (absent, small, or homeotic)-like (Drosophila)	0.000667	0.00157	3.74	Amp	oncogene		0.0769	0.0967	1.72	6.42e-47	4.33e-45	27.15	9.11e-52	1.02e-49	2.5	0.00652	0.0112	0.8	Not significant
202511_s_at	ATG5	6q21	ATG5 autophagy related 5 homolog (S. cerevisiae)	0.000762	0.00179	-3.63	Loss	TSG		7.56e-06	4.55e-05	4.51	4.19e-32	1.18e-30	12.41	4.13e-39	1.55e-37	-2.1	0.291	0.377	-0.33	Not significant
228189_at	BAG4	8p12	BCL2-associated athanogene 4	0.0295	0.0371	2.27	Amp	oncogene		0.0769	0.0967	1.72	6.39e-35	8.97e-34	17.77	5.6e-48	1.72e-46	2.33	0.543	0.668	0.18	Not significant
218955_at	BRF2	8p12	BRF2, subunit of RNA polymerase III transcription initiation factor, BRF1-like	6.06e-06	3.72e-05	5.33	Amp	oncogene		0.0117	0.021	2.19	1.32e-41	4.04e-40	19.55	1.53e-50	7.37e-49	2.63	0.000289	0.00059	1.06	oncogene
228783_at	BVES	6q21	blood vessel epicardial substance	0.00866	0.0138	-2.72	Loss	TSG		1.92e-06	3.27e-05	4.93	0.224	0.286	1.38	0.0117	0.0146	-0.29	5.17e-06	1.3e-05	-0.86	Not significant
223145_s_at	C6orf166	6q15	chromosome 6 open reading frame 166	0.0108	0.0164	-2.67	Loss	TSG		0.000121	0.000416	3.57	NA	NA	NA	NA	NA	NA	NA	NA	NA	NA
228007_at	C6orf204	6q22	Chromosome 6 open reading frame 204	0.000215	0.000634	-3.97	Loss	TSG		3.57e-06	3.68e-05	4.76	NA	NA	NA	NA	NA	NA	NA	NA	NA	NA
219006_at	C6orf66	6q16.1	chromosome 6 open reading frame 66	0.00987	0.0152	-2.7	Loss	TSG		7.56e-06	4.55e-05	4.51	NA	NA	NA	NA	NA	NA	NA	NA	NA	NA
209479_at	CCDC28A	6q23.1-q24.1	coiled-coil domain containing 28A	8.36e-05	0.000325	-4.37	Loss	TSG		0.0137	0.0255	2.23	5.39e-08	1.54e-07	3.44	6.08e-15	2.07e-14	-0.81	0.934	1	-0.01	Not significant
201955_at	CCNC	6q21	cyclin C	0.00106	0.00228	-3.55	Loss	TSG		9.33e-06	5.07e-05	4.3	6.7e-20	5.64e-19	7.22	9.37e-33	1.26e-31	-1.26	0.000105	0.000224	-0.77	TSG
203376_at	CDC40	6q21	cell division cycle 40 homolog (S. cerevisiae)	0.00272	0.00495	-3.21	Loss	TSG		3.93e-06	3.68e-05	4.68	2.43e-33	7.44e-32	14.53	2.75e-43	1.85e-41	-1.84	0.0407	0.061	-0.56	Not significant
225031_at	CHD6	20q12	chromodomain helicase DNA binding protein 6	1.25e-05	6.99e-05	4.93	Gain	oncogene		0.000704	0.00235	2.86	1.1e-09	1.84e-09	3.64	2.99e-08	4.25e-08	0.58	1.76e-11	8.24e-11	1.11	oncogene
223515_s_at	COQ3	6q16.3	coenzyme Q3 homolog, methyltransferase (S. cerevisiae)	0.0323	0.0404	-2.2	Loss	TSG		9.33e-06	5.07e-05	4.3	4.07e-08	1.17e-07	3.53	2.19e-15	7.61e-15	-0.87	1.23e-05	2.88e-05	-0.83	TSG
219079_at	CYB5R4	6pter-q22.33	cytochrome b5 reductase 4	0.000309	0.000824	-3.94	Loss	TSG		0.000193	0.000644	3.47	0.000724	0.00123	2.33	9.68e-10	2.09e-09	-0.57	0.712	0.842	0.07	Not significant
212690_at	DDHD2	8p12	DDHD domain containing 2	0.000775	0.0018	3.68	Amp	oncogene		0.0769	0.0967	1.72	3.87e-43	1.45e-41	20.85	1.7e-51	1.43e-49	2.37	0.547	0.67	-0.17	Not significant
223087_at	ECHDC1	6q22.33	enoyl Coenzyme A hydratase domain containing 1	0.00282	0.00506	-3.2	Loss	TSG		0.000555	0.00148	3.23	0.0288	0.0418	1.74	6.23e-06	9.86e-06	-0.45	2.79e-11	1.29e-10	-1.08	TSG
212087_s_at	ERAL1	17q11.2	Era G-protein-like 1 (E. coli)	0.000433	0.0011	3.86	Gain	oncogene		9.64e-06	9.82e-05	4.7	2.14e-24	9.71e-24	10.05	8.23e-34	5.55e-33	1.67	9.73e-05	0.000209	0.77	oncogene
202535_at	FADD	11q13.3	Fas (TNFRSF6)-associated via death domain	0.00154	0.00309	3.42	Gain	oncogene		1.02e-05	9.82e-05	3.86	1.95e-42	6.57e-41	17.13	7.19e-42	1.21e-40	2.53	1.44e-09	5.22e-09	1.93	oncogene
226705_at	FGFR1	8p11.2-p11.1	fibroblast growth factor receptor 1 (fms-related tyrosine kinase 2, Pfeiffer syndrome)	0.00126	0.00261	3.51	Gain	oncogene		0.106	0.13	1.63	1.58e-09	2.6e-09	3.95	2.76e-10	4.17e-10	0.86	0.0136	0.0222	0.5	Not significant
226045_at	FRS2	12q15	fibroblast growth factor receptor substrate 2	0.000148	0.00048	4.27	Gain	oncogene		0.000328	0.00123	3.35	1.16e-12	2.29e-12	5.11	2.39e-16	4.79e-16	1.07	1.22e-14	8.39e-14	1.48	oncogene
44654_at	G6PC3	17q21.31	glucose 6 phosphatase, catalytic, 3	2.49e-08	6.14e-07	6.92	Gain	oncogene		3.36e-05	0.000204	5.79	9.66e-13	1.93e-12	7.5	9.46e-17	1.97e-16	1.07	2.38e-24	3.65e-23	1.61	oncogene
226271_at	GDAP1	8q21.11	ganglioside-induced differentiation-associated protein 1	0.000259	0.000718	4.07	Gain	oncogene		0.244	0.276	0.65	1.02e-05	1.4e-05	2.89	0.00259	0.00318	0.37	2.69e-05	6.04e-05	0.76	Not significant
238681_at	GDPD1	17q22	glycerophosphodiester phosphodiesterase domain containing 1	0.015	0.0208	2.54	Gain	oncogene		1.86e-05	0.000149	3.76	3.05e-14	6.9e-14	4.95	7.66e-17	1.61e-16	1	1.22e-11	5.79e-11	1.24	oncogene
225022_at	GOPC	6q21	golgi associated PDZ and coiled-coil motif containing	0.0131	0.019	-2.6	Loss	TSG		7.56e-06	4.55e-05	4.51	2.78e-25	3.6e-24	9.86	6.06e-32	7.85e-31	-1.4	6.04e-17	5.09e-16	-1.66	TSG
213094_at	GPR126	6q24.1	G protein-coupled receptor 126	0.0228	0.0294	-2.35	Loss	TSG		0.00356	0.00764	2.57	0.365	0.447	1.27	7.07e-06	1.11e-05	-0.49	4.17e-20	5.2e-19	-1.3	Not significant
227471_at	HACE1	6q21	HECT domain and ankyrin repeat containing, E3 ubiquitin protein ligase 1	0.00231	0.00432	-3.24	Loss	TSG		3.93e-06	3.68e-05	4.68	3.65e-05	7.55e-05	2.77	1.1e-16	4.31e-16	-0.82	0.0026	0.00466	-0.56	TSG
203430_at	HEBP2	6q24	heme binding protein 2	0.0018	0.00349	-3.32	Loss	TSG		0.0083	0.0163	2.39	7.97e-22	7.26e-21	8.01	5.09e-29	4.9e-28	-1.32	8.63e-11	3.78e-10	-1.41	TSG
218603_at	HECA	6q23-q24	headcase homolog (Drosophila)	0.000602	0.00147	-3.75	Loss	TSG		0.0137	0.0255	2.23	2.48e-15	1.35e-14	6.47	1.91e-20	9.9e-20	-1.08	1.54e-18	1.67e-17	-1.82	TSG
209377_s_at	HMGN3	6q14.1	high mobility group nucleosomal binding domain 3	0.0182	0.0246	-2.47	Loss	TSG		0.00016	0.000539	3.64	8.73e-17	5.55e-16	6.04	2.91e-19	1.31e-18	-0.99	9.88e-09	3.36e-08	-1.03	TSG
224308_s_at	INTS2	17q23.2	integrator complex subunit 2	6.69e-05	0.00027	4.47	Gain	oncogene		0.000412	0.00149	2.96	1.39e-33	1.67e-32	11.83	3.2e-38	3.48e-37	2	9.03e-12	4.41e-11	1.68	oncogene
213507_s_at	KPNB1	17q21.32	karyopherin (importin) beta 1	3.5e-06	2.44e-05	5.29	Gain	oncogene		2.38e-06	3.49e-05	5.65	3.33e-14	7.48e-14	6.35	1.35e-14	2.51e-14	0.91	0.358	0.457	0.14	Not significant
203202_at	KRR1	12q21.2	KRR1, small subunit (SSU) processome component, homolog (yeast)	0.0022	0.00418	3.28	Gain	oncogene		0.00165	0.00452	3.13	1e-13	2.12e-13	5.72	8.19e-23	2.44e-22	1.32	6.34e-12	3.24e-11	1.44	oncogene
228557_at	L3MBTL4	18p11.31	l(3)mbt-like 4 (Drosophila)	2.33e-07	3.11e-06	-5.46	Loss	TSG		0.44	0.555	1.29	0.0738	0.1	1.61	0.000828	0.00111	-0.42	2.23e-19	2.51e-18	-2.07	Not significant
212714_at	LARP4	12q13.13	La ribonucleoprotein domain family, member 4	0.038	0.0466	2.16	Gain	oncogene		2.9e-06	3.76e-05	7.63	4.78e-19	1.49e-18	8.8	4.34e-18	9.88e-18	1.11	8.4e-08	2.6e-07	0.95	oncogene
1557415_s_at	LETM2	8p12	leucine zipper-EF-hand containing transmembrane protein 2	0.000258	0.000718	4.1	Gain	oncogene		0.106	0.13	1.63	3.47e-11	6.39e-11	4.42	1.45e-11	2.34e-11	0.88	1.04e-16	8.34e-16	1.53	Not significant
203534_at	LSM1	8p11.2	LSM1 homolog, U6 small nuclear RNA associated (S. cerevisiae)	6.27e-05	0.00026	4.52	Amp	oncogene		0.0769	0.0967	1.72	6.89e-56	2.32e-53	35.48	3.41e-54	1.15e-51	2.87	0.0325	0.0491	0.69	Not significant
203837_at	MAP3K5	6q22.33	mitogen-activated protein kinase kinase kinase 5	0.00258	0.00471	-3.23	Loss	TSG		0.0083	0.0163	2.39	0.0295	0.0425	1.72	1.56e-06	2.56e-06	-0.51	8.92e-06	2.12e-05	-0.67	TSG
225379_at	MAPT	17q21.1	microtubule-associated protein tau	0.000104	0.000364	4.27	Gain	oncogene		2.19e-05	0.000168	5.16	0.0195	0.0238	2.28	0.011	0.0132	0.28	2.33e-32	6.54e-31	1.65	oncogene
212693_at	MDN1	6q15	MDN1, midasin homolog (yeast)	0.00986	0.0152	-2.72	Loss	TSG		3.19e-05	0.000134	4	2.04e-12	8.28e-12	4.6	2.66e-23	1.72e-22	-1.02	7.1e-09	2.44e-08	-1.08	TSG
206186_at	MPP3	17q21.31	membrane protein, palmitoylated 3 (MAGUK p55 subfamily member 3)	0.000158	0.000495	4.21	Gain	oncogene		0.000168	0.000708	4.71	0.00818	0.0102	2.04	0.000104	0.000136	0.53	8.28e-07	2.33e-06	0.84	oncogene
243579_at	MSI2	17q22	musashi homolog 2 (Drosophila)	0.00145	0.00292	3.44	Gain	oncogene		3.17e-05	0.000204	3.72	5.31e-14	1.15e-13	4.93	3.95e-21	1.1e-20	1.13	4e-13	2.25e-12	1.37	oncogene
202423_at	MYST3	8p11	MYST histone acetyltransferase (monocytic leukemia) 3	0.0104	0.016	2.71	Amp	oncogene		0.661	0.698	1.16	NA	NA	NA	NA	NA	NA	NA	NA	NA	NA
229432_at	NAGS	17q21.31	N-acetylglutamate synthase	0.000331	0.000875	3.98	Gain	oncogene		3.36e-05	0.000204	5.79	2.95e-07	4.38e-07	4.69	3.69e-11	5.87e-11	0.84	0.00385	0.00683	0.43	oncogene
225344_at	NCOA7	6q22.31-q22.32	nuclear receptor coactivator 7	4.11e-06	2.74e-05	-5.28	Loss	TSG		8.28e-05	0.000294	3.84	1.32e-06	3.18e-06	3.16	3.27e-09	6.76e-09	-0.65	4.61e-32	1.2e-30	-1.82	TSG
202395_at	NSF	17q21	N-ethylmaleimide-sensitive factor	0.00778	0.0126	2.82	Gain	oncogene		1.12e-05	9.93e-05	5.56	1.28e-27	8.14e-27	13.59	3.74e-32	2.07e-31	1.98	1.04e-10	4.44e-10	1.35	oncogene
223177_at	NT5DC1	6q22.1	5'-nucleotidase domain containing 1	0.000417	0.00108	-3.88	Loss	TSG		3.93e-06	3.68e-05	4.68	1.49e-16	9.13e-16	5.85	2.1e-24	1.57e-23	-1.1	0.0938	0.133	0.27	Not significant
225070_at	NUS1	6q22.2	nuclear undecaprenyl pyrophosphate synthase 1 homolog (S. cerevisiae)	0.0125	0.0184	-2.62	Loss	TSG		1.92e-06	3.27e-05	4.93	4.93e-07	1.27e-06	3.21	5.3e-16	1.98e-15	-0.81	2.2e-15	1.61e-14	-1.16	TSG
218196_at	OSTM1	6q21	osteopetrosis associated transmembrane protein 1	0.011	0.0165	-2.68	Loss	TSG		3.93e-06	3.68e-05	4.68	5.65e-05	0.000112	2.56	2.89e-11	7.21e-11	-0.73	0.104	0.145	0.3	Not significant
203972_s_at	PEX3	6q24.2	peroxisomal biogenesis factor 3	0.00179	0.00349	-3.35	Loss	TSG		0.00312	0.00674	2.67	2.58e-09	8.36e-09	3.78	1.26e-21	6.96e-21	-1.02	0.614	0.744	0.1	Not significant
210041_s_at	PGM3	6q14.1-q15	phosphoglucomutase 3	0.00337	0.00587	-3.12	Loss	TSG		0.000328	0.00097	3.35	2.31e-09	7.63e-09	4.01	6.68e-21	3.57e-20	-0.95	0.688	0.816	0.07	Not significant
227947_at	PHACTR2	6q24.2	phosphatase and actin regulator 2	0.00641	0.0107	-2.89	Loss	TSG		0.00312	0.00674	2.67	0.000826	0.00138	2.27	1.82e-07	3.19e-07	-0.54	9.08e-05	0.000197	-0.61	TSG
209034_at	PNRC1	6q15	proline-rich nuclear receptor coactivator 1	1.76e-07	2.57e-06	-6.44	Loss	TSG		3.19e-05	0.000134	4	1.32e-14	6.74e-14	5.68	3.11e-18	1.34e-17	-0.87	6.53e-25	1.1e-23	-1.72	TSG
209384_at	PROSC	8p11.2	proline synthetase co-transcribed homolog (bacterial)	0.0281	0.0355	2.29	Amp	oncogene		0.00309	0.0072	2.49	2.05e-37	3.64e-36	16.7	7.77e-41	1.05e-39	2.4	5.59e-07	1.61e-06	1.53	oncogene
203038_at	PTPRK	6q22.2-q22.3	protein tyrosine phosphatase, receptor type, K	0.000795	0.00184	-3.6	Loss	TSG		0.00107	0.00267	2.98	9.84e-05	0.000189	2.61	2.56e-11	6.44e-11	-0.64	3.62e-14	2.26e-13	-1.19	TSG
207080_s_at	PYY	17q21.1	peptide YY	0.00139	0.00283	3.49	Gain	oncogene		3.36e-05	0.000204	5.79	0.00875	0.0109	2.28	0.00131	0.00164	0.34	3.47e-09	1.21e-08	0.77	oncogene
233089_at	QRSL1	6q21	glutaminyl-tRNA synthase (glutamine-hydrolyzing)-like 1	0.0033	0.00578	-3.1	Loss	TSG		7.56e-06	4.55e-05	4.51	1.23e-26	1.88e-25	10.45	3.07e-33	4.5e-32	-1.67	0.0135	0.0222	-0.66	TSG
225177_at	RAB11FIP1	8p11.22	RAB11 family interacting protein 1 (class I)	9.52e-06	5.41e-05	5.16	Amp	oncogene		0.0117	0.021	2.19	1.07e-26	6.33e-26	10.14	7.87e-30	3.63e-29	1.57	2.09e-12	1.12e-11	1.51	oncogene
238853_at	RAB3IP	12q14.3	RAB3A interacting protein (rabin3)	8.46e-05	0.000325	4.36	Gain	oncogene		0.000555	0.00189	3.23	9.38e-13	1.88e-12	5.37	1.98e-12	3.32e-12	0.88	1.1e-10	4.63e-10	1.17	oncogene
226298_at	RUNDC1	17q21.31	RUN domain containing 1	0.000114	0.000387	4.25	Gain	oncogene		0.00114	0.0034	3.43	4.99e-14	1.09e-13	7.62	2.97e-17	6.46e-17	1.11	1.97e-36	7.38e-35	1.81	oncogene
223649_s_at	SLC25A39	17q12	solute carrier family 25, member 39	5.16e-05	0.00022	4.46	Gain	oncogene		0.000168	0.000708	4.71	1.43e-15	3.62e-15	7.88	5.5e-21	1.51e-20	1.32	0.649	0.781	0.08	Not significant
210648_x_at	SNX3	6q21	sorting nexin 3	0.00156	0.00312	-3.41	Loss	TSG		7.56e-06	4.55e-05	4.51	7.87e-13	3.44e-12	5.15	9.59e-30	1.01e-28	-1.29	0.000529	0.00104	-0.75	TSG
218164_at	SPATA20	17q21.33	spermatogenesis associated 20	1.69e-07	2.57e-06	6.24	Gain	oncogene		2.04e-06	3.44e-05	4.84	3.71e-16	9.84e-16	6.3	1.85e-16	3.76e-16	0.99	3.69e-29	8.29e-28	2.06	oncogene
217832_at	SYNCRIP	6q14-q15	synaptotagmin binding, cytoplasmic RNA interacting protein	0.0131	0.019	-2.6	Loss	TSG		0.000213	0.000697	3.44	8.46e-25	9.5e-24	9.17	2.04e-35	3.44e-34	-1.47	1.03e-11	4.96e-11	-1.4	TSG
208398_s_at	TBPL1	6q22.1-q22.3	TBP-like 1	0.0083	0.0133	-2.78	Loss	TSG		0.000306	0.000921	3.39	1.53e-19	1.26e-18	8.1	1.22e-26	1.05e-25	-1.36	9.09e-13	5.02e-12	-1.46	TSG
203448_s_at	TERF1	8q13	telomeric repeat binding factor (NIMA-interacting) 1	3.94e-06	2.69e-05	5.26	Gain	oncogene		0.194	0.225	0.64	3.86e-27	2.37e-26	9.94	4.28e-34	3.14e-33	1.58	0.000427	0.000857	0.8	Not significant
228627_at	TLK2	17q23	tousled-like kinase 2	1.21e-07	1.95e-06	6.21	Gain	oncogene		0.000412	0.00149	2.96	2.12e-36	3.29e-35	12.74	2.56e-43	4.79e-42	1.97	0.00249	0.00454	0.73	oncogene
202644_s_at	TNFAIP3	6q23	tumor necrosis factor, alpha-induced protein 3	1.65e-05	8.42e-05	-4.81	Loss	TSG		0.0083	0.0163	2.39	0.0124	0.0187	1.88	0.000532	0.00072	-0.33	3.42e-15	2.45e-14	-1.19	TSG
218877_s_at	TRMT11	6q11.1-q22.33	tRNA methyltransferase 11 homolog (S. cerevisiae)	5.8e-05	0.000244	-4.41	Loss	TSG		0.00028	0.000862	3.51	1.8e-15	1.01e-14	6.34	3.53e-23	2.2e-22	-1.07	1.12e-10	4.66e-10	-1.24	TSG
226181_at	TUBE1	6q21	tubulin, epsilon 1	0.0003	0.000812	-3.95	Loss	TSG		7.56e-06	4.55e-05	4.51	1.77e-14	8.9e-14	5.38	3.27e-18	1.38e-17	-0.95	0.00612	0.0106	-0.51	TSG
217824_at	UBE2J1	6q15	ubiquitin-conjugating enzyme E2, J1 (UBC6 homolog, yeast)	0.00874	0.0138	-2.76	Loss	TSG		1.73e-05	7.99e-05	4.15	5.29e-15	2.79e-14	5.81	7.99e-22	4.56e-21	-1.06	1.83e-18	1.93e-17	-1.61	TSG
244871_s_at	USP32	17q23.2	ubiquitin specific peptidase 32	0.00214	0.00409	3.3	Gain	oncogene		2.37e-06	3.49e-05	4.31	1.64e-26	9.53e-26	9.43	3.09e-33	1.89e-32	2.11	2.56e-12	1.35e-11	2.02	oncogene
225093_at	UTRN	6q24	utrophin	0.000112	0.000386	-4.28	Loss	TSG		0.00488	0.0101	2.57	2.96e-05	6.2e-05	2.71	1.71e-08	3.24e-08	-0.55	0.0149	0.0243	-0.39	TSG
228524_at	ADCK5	8q24.3	aarF domain containing kinase 5	2.07e-06	1.59e-05	5.5	Gain	oncogene		0.00892	0.0164	0.4	6.01e-27	3.62e-26	9.63	7.64e-34	5.25e-33	1.61	0.189	0.254	-0.29	Not significant
201281_at	ADRM1	20q13.33	adhesion regulating molecule 1	8.17e-05	0.000321	4.36	Gain	oncogene		0.237	0.272	1.43	3.27e-25	1.62e-24	7.73	2.62e-30	1.24e-29	1.38	0.0288	0.0439	-0.41	Not significant
224776_at	AGPAT6	8p11.21	1-acylglycerol-3-phosphate O-acyltransferase 6 (lysophosphatidic acid acyltransferase, zeta)	1.81e-06	1.43e-05	5.63	Gain	oncogene		0.66	0.698	1.18	6.39e-20	2.09e-19	7.88	4.56e-29	1.95e-28	1.37	6.05e-06	1.49e-05	0.91	Not significant
238807_at	ANKRD46	8q22.3	Ankyrin repeat domain 46	9e-06	5.21e-05	5.07	Gain	oncogene		0.0764	0.0967	0.51	1.02e-19	3.27e-19	7.9	2.09e-25	7.22e-25	1.23	0.117	0.162	0.34	Not significant
203410_at	AP3M2	8p11.2	adaptor-related protein complex 3, mu 2 subunit	0.00113	0.00243	3.55	Amp	oncogene		0.464	0.503	1.28	1.53e-27	9.55e-27	9.65	6.23e-36	5.46e-35	2	6e-05	0.000133	1.12	Not significant
209186_at	ATP2A2	12q23-q24.1	ATPase, Ca++ transporting, cardiac muscle, slow twitch 2	0.00948	0.0148	2.7	Gain	oncogene		0.0138	0.0231	2.84	3.51e-05	4.75e-05	3.27	2.89e-08	4.13e-08	0.63	0.752	0.883	0.05	Not significant
226463_at	ATP6V1C1	8q22.3	ATPase, H+ transporting, lysosomal 42kDa, V1 subunit C1	0.000189	0.000563	4.13	Gain	oncogene		0.107	0.131	0.53	2.35e-29	1.69e-28	12.18	1.28e-32	7.19e-32	1.65	6.65e-07	1.88e-06	1.2	Not significant
204531_s_at	BRCA1	17q21	breast cancer 1, early onset	5.06e-06	3.24e-05	5.25	Gain	oncogene		0.00152	0.00427	3.56	4.26e-21	1.5e-20	10.99	4.06e-20	1.03e-19	1.26	0.000145	0.000305	0.79	oncogene
218586_at	C20orf20	20q13.33	chromosome 20 open reading frame 20	1.48e-05	7.95e-05	4.78	Gain	oncogene		0.183	0.214	1.5	2.03e-26	1.16e-25	8.3	1.61e-35	1.29e-34	1.41	0.977	1	0.01	Not significant
219559_at	C20orf59	20q13.33	chromosome 20 open reading frame 59	0.000179	0.000539	4.17	Gain	oncogene		0.139	0.165	1.58	NA	NA	NA	NA	NA	NA	NA	NA	NA	NA
227402_s_at	C8orf53	8q24.11	chromosome 8 open reading frame 53	9.19e-05	0.00034	4.38	Gain	oncogene		0.0224	0.0336	0.42	NA	NA	NA	NA	NA	NA	NA	NA	NA	NA
218500_at	C8orf55	8q24.3	chromosome 8 open reading frame 55	0.000421	0.00108	3.82	Gain	oncogene		0.036	0.0495	0.49	1.73e-21	6.14e-21	7.49	1.09e-27	4.32e-27	1.32	0.151	0.204	0.3	Not significant
208712_at	CCND1	11q13	cyclin D1	1.92e-07	2.69e-06	6.2	Amp	oncogene		2.21e-07	7.45e-06	5.01	4.99e-16	1.3e-15	5.9	7.99e-17	1.67e-16	0.86	5.87e-21	7.61e-20	1.89	oncogene
212801_at	CIT	12q24	citron (rho-interacting, serine/threonine kinase 21)	3.79e-05	0.000169	4.52	Gain	oncogene		0.0212	0.0326	2.71	8.05e-05	0.000107	2.89	3.25e-07	4.54e-07	0.61	0.00315	0.00562	-0.34	Not significant
33132_at	CPSF1	8q24.23	cleavage and polyadenylation specific factor 1, 160kDa	0.000518	0.00128	3.75	Gain	oncogene		0.00892	0.0164	0.4	6.87e-21	2.39e-20	7.07	9.99e-27	3.78e-26	1.21	0.00418	0.00734	-0.55	Not significant
201059_at	CTTN	11q13	cortactin	5.91e-06	3.7e-05	5.26	Gain	oncogene		4.78e-06	5.2e-05	4.1	8.61e-36	1.26e-34	12.51	1.01e-41	1.55e-40	2.08	5.98e-07	1.71e-06	1.43	oncogene
223421_at	CYHR1	8q24.3	cysteine/histidine-rich 1	3.82e-07	4.35e-06	5.96	Gain	oncogene		0.00892	0.0164	0.4	NA	NA	NA	NA	NA	NA	NA	NA	NA	NA
238508_at	DBF4B	17q21.31|17q21	DBF4 homolog B (S. cerevisiae)	0.000126	0.00042	4.19	Gain	oncogene		1.83e-05	0.000149	6.03	2.28e-09	3.71e-09	4.69	1.02e-10	1.58e-10	0.86	0.0412	0.0614	0.28	Not significant
228033_at	E2F7	12q21.2	E2F transcription factor 7	0.0031	0.00547	3.12	Gain	oncogene		0.00307	0.0072	3.16	1.64e-06	2.36e-06	3.11	6.21e-10	9.34e-10	0.7	0.0384	0.0578	-0.27	Not significant
221539_at	EIF4EBP1	8p12	eukaryotic translation initiation factor 4E binding protein 1	0.00253	0.00465	3.21	Amp	oncogene		0.0263	0.039	2	2.73e-11	5.06e-11	4.01	3.86e-18	8.85e-18	1.03	6.16e-05	0.000136	-0.72	Not significant
234465_at	EME1	17q21.33	essential meiotic endonuclease 1 homolog 1 (S. pombe)	0.00103	0.00225	3.55	Gain	oncogene		3.93e-06	4.73e-05	4.68	NA	NA	NA	NA	NA	NA	NA	NA	NA	NA
38158_at	ESPL1	12q	extra spindle pole bodies homolog 1 (S. cerevisiae)	3.74e-08	7.17e-07	6.38	Gain	oncogene		9.58e-08	3.59e-06	13.04	2.92e-07	4.35e-07	3.33	1.28e-06	1.75e-06	0.55	0.685	0.816	-0.04	Not significant
204503_at	EVPL	17q25	envoplakin	4.37e-09	2.66e-07	7.05	Gain	oncogene		0.468	0.504	1.25	2.41e-11	4.51e-11	4.42	1.96e-16	3.96e-16	0.9	0.398	0.504	-0.18	Not significant
225684_at	FAM33A	17q22	family with sequence similarity 33, member A	0.0013	0.00268	3.45	Gain	oncogene		1e-05	9.82e-05	3.9	NA	NA	NA	NA	NA	NA	NA	NA	NA	NA
222665_at	FAM82B	8q21.3	family with sequence similarity 82, member B	0.000854	0.00194	3.59	Gain	oncogene		0.186	0.217	0.62	2.15e-36	3.29e-35	12.86	4.21e-44	8.87e-43	2.17	0.0004	0.000807	0.96	Not significant
226224_at	FOXK2	17q25	forkhead box K2	8.79e-05	0.000329	4.4	Gain	oncogene		0.884	0.907	1.07	3.14e-25	1.58e-24	8.77	1.29e-33	8.2e-33	1.43	0.00252	0.00457	-0.55	Not significant
211767_at	GINS4	8p11.21	GINS complex subunit 4 (Sld5 homolog)	0.0223	0.0289	2.38	Gain	oncogene		0.769	0.805	1.14	1.78e-16	4.8e-16	5.87	2.64e-20	6.74e-20	1.06	4.88e-06	1.24e-05	-0.75	Not significant
225853_at	GNPNAT1	14q22.2	glucosamine-phosphate N-acetyltransferase 1	0.000515	0.00128	3.8	Gain	oncogene		0.0212	0.0326	2.71	8.73e-08	1.32e-07	4.16	3.74e-13	6.46e-13	0.96	1.31e-07	3.98e-07	0.76	oncogene
202344_at	HSF1	8q24.3	heat shock transcription factor 1	0.000247	0.000702	4.02	Gain	oncogene		0.00892	0.0164	0.4	2.07e-41	5.81e-40	17.5	1.37e-49	4.62e-48	2.31	0.0107	0.0179	-0.72	Not significant
226791_at	KIFC2	8q24.3	kinesin family member C2	3.44e-07	4.07e-06	6	Gain	oncogene		0.00892	0.0164	0.4	9.62e-25	4.5e-24	8.95	2.16e-30	1.04e-29	1.31	0.0435	0.0643	0.36	Not significant
32062_at	LRRC14	8q24.3	leucine rich repeat containing 14	6.73e-07	6.45e-06	5.88	Gain	oncogene		0.00892	0.0164	0.4	2.36e-22	8.55e-22	8.33	7.99e-23	2.4e-22	1.2	0.0982	0.139	0.36	Not significant
219363_s_at	MTERFD1	8q22.1	MTERF domain containing 1	0.00124	0.00259	3.45	Gain	oncogene		0.121	0.145	0.56	1.23e-47	1.04e-45	22.95	5.45e-51	3.06e-49	2.11	0.000201	0.000416	-0.8	Not significant
201710_at	MYBL2	20q13.1	v-myb myeloblastosis viral oncogene homolog (avian)-like 2	1.39e-05	7.64e-05	4.65	Gain	oncogene		0.000781	0.00258	2.75	4e-09	6.42e-09	3.21	8.33e-14	1.49e-13	0.76	1.3e-05	3e-05	-0.59	Not significant
1558329_at	NFKBIL2	8q24.3	nuclear factor of kappa light polypeptide gene enhancer in B-cells inhibitor-like 2	5.57e-07	5.9e-06	5.81	Gain	oncogene		0.00892	0.0164	0.4	NA	NA	NA	NA	NA	NA	NA	NA	NA	NA
218768_at	NUP107	12q15	nucleoporin 107kDa	0.026	0.0332	2.32	Gain	oncogene		0.000306	0.00117	3.39	4.1e-12	7.99e-12	4.56	2.73e-19	6.52e-19	1.19	0.233	0.308	0.23	Not significant
225203_at	PPP1R16A	8q24.3	protein phosphatase 1, regulatory (inhibitor) subunit 16A	1.01e-08	4.34e-07	6.99	Gain	oncogene		0.00892	0.0164	0.4	9.81e-23	3.71e-22	7.74	6.93e-32	3.71e-31	1.55	0.472	0.589	0.17	Not significant
213951_s_at	PSMC3IP	17q12-q21	PSMC3 interacting protein	7.15e-07	6.65e-06	5.92	Gain	oncogene		0.000526	0.00181	3.87	NA	NA	NA	NA	NA	NA	NA	NA	NA	NA
204828_at	RAD9A	11q13.1-q13.2	RAD9 homolog A (S. pombe)	0.00082	0.00188	3.66	Gain	oncogene		5.84e-05	0.000328	3.86	4.56e-17	1.28e-16	6.41	6.25e-19	1.47e-18	1.26	0.0102	0.0172	0.54	oncogene
228405_at	RHPN1	8q24.3	rhophilin, Rho GTPase binding protein 1	9.1e-08	1.55e-06	6.43	Gain	oncogene		0.036	0.0495	0.49	1.7e-13	3.54e-13	4.76	1.33e-16	2.75e-16	1.03	2.59e-10	1.04e-09	1.3	Not significant
203777_s_at	RPS6KB2	11q13.1	ribosomal protein S6 kinase, 70kDa, polypeptide 2	1.95e-05	9.67e-05	4.87	Gain	oncogene		0.000121	0.000544	3.57	7.45e-10	1.25e-09	3.95	1.99e-12	3.32e-12	0.79	0.267	0.347	0.18	Not significant
220973_s_at	SHARPIN	8q24.3	SHANK-associated RH domain interactor	1.13e-08	4.34e-07	7.08	Gain	oncogene		0.0153	0.0255	0.43	3.99e-31	3.45e-30	10.98	7.62e-37	7.34e-36	1.74	0.0136	0.0222	0.58	Not significant
238214_at	SLC26A7	8q23	Solute carrier family 26, member 7	0.00822	0.0133	2.77	Gain	oncogene		0.244	0.276	0.65	0.156	0.181	1.43	0.0168	0.02	0.36	6.45e-06	1.58e-05	-1.27	Not significant
202433_at	SLC35B1	17q21.33	solute carrier family 35, member B1	2.96e-05	0.000142	4.62	Gain	oncogene		3.93e-06	4.73e-05	4.68	6.78e-50	7.62e-48	25.4	4.09e-51	2.76e-49	2.4	8.35e-06	2e-05	0.89	oncogene
1554473_at	SRGAP1	12q14.2	SLIT-ROBO Rho GTPase activating protein 1	0.000146	0.000477	4.19	Gain	oncogene		2.19e-05	0.000168	5.16	0.00161	0.00206	2.26	0.00533	0.00646	0.33	0.000908	0.00174	0.48	oncogene
221500_s_at	STX16	20q13.32	syntaxin 16	0.0153	0.0212	2.54	Gain	oncogene		0.0519	0.0691	1.85	8.06e-22	2.89e-21	7.32	1.14e-28	4.74e-28	1.37	0.512	0.634	0.15	Not significant
204729_s_at	STX1A	7q11.23	syntaxin 1A (brain)	0.000301	0.000812	4	Gain	oncogene		0.00183	0.00478	0.37	0.000358	0.000464	2.45	4.73e-09	6.93e-09	0.56	0.564	0.689	-0.08	Not significant
212282_at	TMEM97	17q11.2	transmembrane protein 97	0.00102	0.00224	3.56	Gain	oncogene		4.24e-06	4.93e-05	5.02	2.45e-18	7.24e-18	7	6e-24	1.93e-23	1.26	0.013	0.0216	0.4	oncogene
225802_at	TOP1MT	8q24.3	topoisomerase (DNA) I, mitochondrial	7.36e-05	0.000293	4.38	Gain	oncogene		0.0224	0.0336	0.45	9.76e-20	3.16e-19	7.53	2.31e-26	8.46e-26	1.37	1.27e-10	5.16e-10	-1.46	Not significant
204649_at	TROAP	12q13.12	trophinin associated protein (tastin)	5.19e-09	2.66e-07	6.73	Gain	oncogene		3.36e-05	0.000204	5.79	4.11e-07	6.05e-07	3.26	8.31e-08	1.17e-07	0.68	0.0174	0.0279	-0.3	Not significant
208845_at	VDAC3	8p11.2	voltage-dependent anion channel 3	0.00133	0.00272	3.48	Amp	oncogene		0.38	0.421	1.33	3.43e-45	1.93e-43	21.02	6.55e-50	2.76e-48	2.48	0.241	0.317	0.35	Not significant
224748_at	WDR68	17q23.3	WD repeat domain 68	0.00243	0.00453	3.23	Gain	oncogene		0.000136	0.000603	3.19	NA	NA	NA	NA	NA	NA	NA	NA	NA	NA
221741_s_at	YTHDF1	20q13.33	YTH domain family, member 1	9.95e-05	0.000355	4.31	Gain	oncogene		0.139	0.165	1.58	3.98e-40	8.94e-39	15.13	3.21e-45	8.32e-44	1.89	0.0763	0.111	0.39	Not significant
200640_at	YWHAZ	8q23.1	tyrosine 3-monooxygenase/tryptophan 5-monooxygenase activation protein, zeta polypeptide	0.015	0.0208	2.54	Gain	oncogene		0.0764	0.0967	0.51	6.21e-40	1.31e-38	16.93	1.51e-44	3.39e-43	2.02	0.202	0.269	-0.28	Not significant
228562_at	ZBTB10	8q13-q21.1	Zinc finger and BTB domain containing 10	0.021	0.0275	2.41	Gain	oncogene		0.39	0.43	0.72	6.74e-24	2.8e-23	8.99	1.72e-23	5.42e-23	1.16	0.406	0.512	-0.19	Not significant
213445_at	ZC3H3	8q24.3	zinc finger CCCH-type containing 3	1.67e-06	1.35e-05	5.63	Gain	oncogene		0.036	0.0495	0.49	4.37e-16	1.15e-15	6.16	1.28e-18	2.97e-18	0.97	0.73	0.86	-0.07	Not significant
201346_at	ADIPOR2	12p13.31	adiponectin receptor 2	0.00652	0.0108	2.88	Gain	oncogene		0.00163	0.0045	0.38	0.0433	0.0519	1.68	1.99e-10	3.05e-10	0.52	9.99e-10	3.74e-09	0.81	Not significant
201782_s_at	AIP	11q13.3	aryl hydrocarbon receptor interacting protein	0.00346	0.00601	3.13	Gain	oncogene		6.84e-05	0.000366	3.7	7.34e-15	1.71e-14	5.27	3.63e-16	7.07e-16	1.17	0.00115	0.00215	0.69	oncogene
225521_at	ANAPC7	12q24.11	anaphase promoting complex subunit 7	0.00405	0.00688	3.05	Gain	oncogene		0.0138	0.0231	2.84	5.29e-11	9.64e-11	5.88	5.29e-18	1.19e-17	1.18	0.000479	0.000944	0.72	oncogene
238642_at	ANKRD13D	11q13.1	ankyrin repeat domain 13 family, member D	0.00293	0.00523	3.16	Gain	oncogene		0.000112	0.000517	3.6	6.16e-12	1.19e-11	4.8	1.32e-13	2.33e-13	0.92	0.0247	0.0387	0.4	oncogene
225771_at	AP1G1	16q23	adaptor-related protein complex 1, gamma 1 subunit	4.33e-05	0.000187	4.59	Gain	oncogene		0.000223	0.000905	0.23	1.42e-10	2.56e-10	9.71	2.89e-21	8.12e-21	1.78	0.104	0.145	-0.28	Not significant
201613_s_at	AP1G2	14q11.2	adaptor-related protein complex 1, gamma 2 subunit	0.000887	0.00199	3.58	Gain	oncogene		0.114	0.139	1.88	8.61e-05	0.000114	3.22	5.11e-11	8.01e-11	0.83	7.12e-27	1.33e-25	1.75	Not significant
229526_at	AQP11	11q14.1	aquaporin 11	0.000245	0.000702	4.06	Gain	oncogene		0.435	0.476	1.32	3.12e-13	6.41e-13	5.25	1.26e-11	2.04e-11	0.94	1.66e-17	1.58e-16	1.55	Not significant
200011_s_at	ARF3	12q13	ADP-ribosylation factor 3	1.5e-05	7.96e-05	4.87	Gain	oncogene		9.58e-05	0.000455	4.9	3.73e-14	8.27e-14	6.23	1.78e-23	5.55e-23	1.32	1.46e-17	1.45e-16	1.53	oncogene
217888_s_at	ARFGAP1	20q13.33	ADP-ribosylation factor GTPase activating protein 1	0.000165	0.000512	4.15	Gain	oncogene		0.104	0.129	1.64	1.7e-17	4.86e-17	5.74	1.63e-23	5.18e-23	1.07	0.12	0.165	0.28	Not significant
212383_at	ATP6V0A1	17q21	ATPase, H+ transporting, lysosomal V0 subunit a1	6.45e-05	0.000264	4.47	Gain	oncogene		0.000306	0.00117	4.02	1.92e-15	4.72e-15	8.47	2.43e-21	6.88e-21	1.43	3.57e-10	1.42e-09	1.21	oncogene
212062_at	ATP9A	20q13.2	ATPase, class II, type 9A	0.0031	0.00547	3.16	Gain	oncogene		0.0359	0.0495	1.9	2.07e-19	6.58e-19	6.01	9.87e-31	4.89e-30	1.56	0.00194	0.00357	0.72	oncogene
206435_at	B4GALNT1	12q13.3	beta-1,4-N-acetyl-galactosaminyl transferase 1	0.00516	0.00871	2.96	Gain	oncogene		3.6e-07	1.1e-05	8.91	0.0783	0.0926	1.57	0.0338	0.0395	0.31	4.68e-06	1.19e-05	-0.94	Not significant
220588_at	BCAS4	20q13.13	breast carcinoma amplified sequence 4	6.98e-06	4.12e-05	5.15	Gain	oncogene		0.0519	0.0691	1.85	3.45e-07	5.1e-07	3.14	1.97e-06	2.69e-06	0.48	3.82e-36	1.29e-34	2.03	Not significant
229888_at	C12orf60	12p12.3	chromosome 12 open reading frame 60	0.000365	0.00095	3.97	Gain	oncogene		0.0396	0.0538	0.5	0.0487	0.0582	1.75	6.42e-05	8.45e-05	0.35	2.84e-07	8.4e-07	0.71	Not significant
223351_at	C17orf80	17q25.1	chromosome 17 open reading frame 80	9.52e-05	0.000348	4.28	Gain	oncogene		0.188	0.218	1.53	9.85e-26	5.27e-25	8.48	3.1e-40	3.87e-39	1.76	1.24e-05	2.88e-05	1	Not significant
225473_at	C20orf117	20q11.23	chromosome 20 open reading frame 117	1.64e-05	8.42e-05	4.82	Gain	oncogene		0.0189	0.0308	2.07	NA	NA	NA	NA	NA	NA	NA	NA	NA	NA
206612_at	CACNG1	17q24	calcium channel, voltage-dependent, gamma subunit 1	3.46e-06	2.44e-05	5.52	Gain	oncogene		0.00119	0.0034	2.72	3.33e-06	4.74e-06	2.69	6.68e-07	9.23e-07	0.47	1.19e-36	5.01e-35	1.77	oncogene
221585_at	CACNG4	17q24	calcium channel, voltage-dependent, gamma subunit 4	0.000155	0.000494	4.15	Gain	oncogene		0.00119	0.0034	2.72	5.42e-06	7.64e-06	2.67	1.7e-10	2.62e-10	0.63	8.75e-20	1.05e-18	1.33	oncogene
225607_at	CCDC43	17q21.31	coiled-coil domain containing 43	0.000179	0.000539	4.1	Gain	oncogene		1.83e-05	0.000149	6.03	1.67e-31	1.52e-30	19.81	1.02e-35	8.38e-35	2.04	3.41e-06	8.91e-06	0.95	oncogene
225705_at	CCDC45	17q24.1	coiled-coil domain containing 45	0.0158	0.0218	2.52	Gain	oncogene		0.000424	0.00152	2.91	NA	NA	NA	NA	NA	NA	NA	NA	NA	NA
208405_s_at	CD164	6q21	CD164 molecule, sialomucin	0.0146	0.0205	-2.56	Loss	TSG		3.93e-06	3.68e-05	4.68	5.86e-17	3.8e-16	6.19	1.58e-23	1.04e-22	-1.13	0.00019	0.000395	0.71	Not significant
209714_s_at	CDKN3	14q22	cyclin-dependent kinase inhibitor 3 (CDK2-associated dual specificity phosphatase)	0.000456	0.00115	3.72	Gain	oncogene		0.00534	0.011	3.71	1.49e-06	2.16e-06	3.66	8.38e-07	1.15e-06	0.59	0.963	1	0	Not significant
209357_at	CITED2	6q23.3	Cbp/p300-interacting transactivator, with Glu/Asp-rich carboxy-terminal domain, 2	0.00644	0.0107	-2.89	Loss	TSG		0.0137	0.0255	2.23	0.000104	0.000199	2.48	3.15e-07	5.44e-07	-0.5	0.000169	0.000354	0.53	Not significant
228543_at	CSRP2BP	20p11.23	CSRP2 binding protein	0.00873	0.0138	2.77	Gain	oncogene		1	1	0.99	5.61e-15	1.35e-14	5.67	1.82e-19	4.41e-19	1.05	2.22e-06	5.94e-06	0.97	Not significant
202416_at	DNAJC7	17q11.2	DnaJ (Hsp40) homolog, subfamily C, member 7	0.000646	0.00155	3.7	Gain	oncogene		0.000229	0.000916	4.41	3.31e-06	4.73e-06	3.41	6.28e-14	1.14e-13	0.99	0.0789	0.114	0.29	Not significant
225502_at	DOCK8	9p24.3	dedicator of cytokinesis 8	1.95e-05	9.67e-05	-4.89	Loss	TSG		2.77e-06	3.59e-05	4.58	0.633	0.743	1.13	0.000281	0.00039	-0.34	0.254	0.333	-0.2	Not significant
204274_at	EBAG9	8q23	estrogen receptor binding site associated, antigen, 9	0.0139	0.0196	2.58	Gain	oncogene		0.0813	0.102	0.51	1.81e-33	2.1e-32	13.12	6.63e-36	5.59e-35	1.89	0.00871	0.0148	0.74	Not significant
225864_at	FAM84B	8q24.21	family with sequence similarity 84, member B	0.0161	0.022	2.52	Gain	oncogene		0.0329	0.047	0.44	7.35e-15	1.71e-14	5.8	2.12e-13	3.7e-13	1	2.94e-12	1.52e-11	1.56	Not significant
207813_s_at	FDXR	17q24-q25	ferredoxin reductase	1.8e-08	5.35e-07	6.76	Gain	oncogene		0.884	0.907	1.07	2.95e-19	9.29e-19	7.18	1.01e-20	2.66e-20	1.11	4.2e-16	3.22e-15	1.51	Not significant
219249_s_at	FKBP10	17q21.2	FK506 binding protein 10, 65 kDa	0.0263	0.0334	2.29	Gain	oncogene		7.13e-05	0.00037	4.77	0.0797	0.0939	1.68	0.0377	0.044	0.25	0.845	0.975	0.03	Not significant
1553292_s_at	FLJ25006	17q11.2	hypothetical protein FLJ25006	0.0241	0.031	2.35	Gain	oncogene		NA	NA	NA	NA	NA	NA	NA	NA	NA	NA	NA	NA	NA
228233_at	FREM1	9p22.3	FRAS1 related extracellular matrix 1	0.00177	0.00348	-3.24	Loss	TSG		1.47e-05	7.29e-05	3.94	1	1	0.99	0.0303	0.0366	-0.18	0.0456	0.0668	-0.24	Not significant
213049_at	GARNL1	14q13.2	GTPase activating Rap/RanGAP domain-like 1	0.015	0.0208	2.55	Gain	oncogene		0.00161	0.00448	3.42	NA	NA	NA	NA	NA	NA	NA	NA	NA	NA
218030_at	GIT1	17p11.2	G protein-coupled receptor kinase interactor 1	0.0189	0.0252	2.46	Gain	oncogene		1.27e-06	2.52e-05	5.86	1.26e-13	2.65e-13	6.09	8.06e-20	2e-19	1.19	0.221	0.293	-0.21	Not significant
202615_at	GNAQ	9q21	Guanine nucleotide binding protein (G protein), q polypeptide	0.0134	0.0191	-2.6	Loss	TSG		0.648	0.743	0.86	NA	NA	NA	NA	NA	NA	NA	NA	NA	NA
218154_at	GSDMDC1	8q24.3	gasdermin domain containing 1	0.0101	0.0156	2.71	Gain	oncogene		0.036	0.0495	0.49	NA	NA	NA	NA	NA	NA	NA	NA	NA	NA
228213_at	H2AFJ	12p12	H2A histone family, member J	9.55e-07	8.63e-06	5.95	Gain	oncogene		0.0396	0.0538	0.5	0.0957	0.112	1.55	0.000836	0.00106	0.34	1.21e-16	9.48e-16	1.18	Not significant
210312_s_at	IFT20	17q11.2	intraflagellar transport 20 homolog (Chlamydomonas)	0.0176	0.024	2.49	Gain	oncogene		2.28e-06	3.49e-05	5.2	5.67e-12	1.1e-11	5.35	1.31e-19	3.2e-19	1.36	9.17e-07	2.55e-06	0.98	oncogene
212633_at	KIAA0776	6q16.1	KIAA0776	0.0135	0.0192	-2.59	Loss	TSG		3.93e-06	3.68e-05	4.68	NA	NA	NA	NA	NA	NA	NA	NA	NA	NA
227876_at	KIAA1688	8q24.3	KIAA1688 protein	0.00114	0.00243	3.46	Gain	oncogene		NA	NA	NA	NA	NA	NA	NA	NA	NA	NA	NA	NA	NA
213117_at	KLHL9	9p22	kelch-like 9 (Drosophila)	0.00118	0.0025	-3.47	Loss	TSG		0.000339	0.000985	3.11	4.5e-30	9.48e-29	10.99	6.87e-36	1.36e-34	-1.64	0.14	0.191	-0.33	Not significant
201596_x_at	KRT18	12q13	keratin 18	1.06e-06	9.32e-06	5.49	Gain	oncogene		5.62e-06	5.92e-05	7.33	2.37e-10	4.16e-10	5.31	1.84e-16	3.76e-16	1.01	5.05e-49	8.51e-47	2.47	oncogene
230600_at	LRRC46	17q21.32	leucine rich repeat containing 46	0.000157	0.000495	4.16	Gain	oncogene		1.27e-06	2.52e-05	5.86	0.00676	0.00847	2.15	3.37e-09	4.96e-09	0.62	3.86e-44	3.25e-42	1.74	oncogene
241357_at	MAPK15	0,00E+00	mitogen-activated protein kinase 15	0.000116	0.000391	4.29	Gain	oncogene		0.036	0.0495	0.49	9.55e-06	1.32e-05	3.15	2.8e-05	3.74e-05	0.45	0.142	0.193	0.23	Not significant
213270_at	MPP2	17q12-q21	membrane protein, palmitoylated 2 (MAGUK p55 subfamily member 2)	2.13e-05	0.000104	4.92	Gain	oncogene		9.58e-05	0.000455	4.9	3.14e-10	5.4e-10	5.26	1.2e-13	2.13e-13	0.89	1.25e-14	8.43e-14	1.03	oncogene
209289_at	NFIB	9p24.1	nuclear factor I/B	2.14e-06	1.6e-05	-5.42	Loss	TSG		2.77e-06	3.59e-05	4.58	1	1	0.99	1.65e-07	2.93e-07	-0.44	8.34e-30	2.01e-28	-1.66	Not significant
228676_at	ORAOV1	11q13.2	oral cancer overexpressed 1	4.62e-06	3.02e-05	5.35	Amp	oncogene		4.7e-07	1.22e-05	4.82	4.09e-44	1.72e-42	17.72	4.27e-45	1.03e-43	2.37	7.45e-06	1.79e-05	1.23	oncogene
206277_at	P2RY2	11q13.5-q14.1	purinergic receptor P2Y, G-protein coupled, 2	0.000936	0.00207	3.59	Gain	oncogene		0.729	0.768	1.18	7.04e-09	1.11e-08	4.75	8.02e-09	1.17e-08	0.58	3.91e-06	1.01e-05	0.82	Not significant
235165_at	PARD6B	20q13.13	par-6 partitioning defective 6 homolog beta (C. elegans)	0.00251	0.00464	3.22	Gain	oncogene		0.0734	0.0948	1.78	0.00029	0.000377	2.12	0.000149	0.000193	0.41	6.36e-28	1.34e-26	1.57	Not significant
212825_at	PAXIP1	7q36	PAX interacting (with transcription-activation domain) protein 1	0.0195	0.0259	2.44	Gain	oncogene		0.00173	0.00463	0.35	1.96e-05	2.67e-05	3.02	9.36e-14	1.67e-13	0.72	0.00645	0.0111	0.42	Not significant
226303_at	PGM5	9q13	phosphoglucomutase 5	0.000102	0.000361	-4.04	Loss	TSG		0.762	0.811	0.88	0.161	0.209	1.42	8.16e-05	0.000117	-0.35	0.0284	0.0437	0.26	Not significant
213407_at	PHLPPL	16q22.3	PH domain and leucine rich repeat protein phosphatase-like	0.0107	0.0163	2.69	Gain	oncogene		0.000223	0.000905	0.23	NA	NA	NA	NA	NA	NA	NA	NA	NA	NA
202066_at	PPFIA1	11q13.3	protein tyrosine phosphatase, receptor type, f polypeptide (PTPRF), interacting protein (liprin), alpha 1	0.00158	0.00313	3.42	Gain	oncogene		3.9e-05	0.000227	3.51	1.22e-38	2.28e-37	14.42	1.44e-43	2.85e-42	2.63	2.12e-06	5.72e-06	1.66	oncogene
208820_at	PTK2	8q24-qter	PTK2 protein tyrosine kinase 2	0.00886	0.0139	2.76	Gain	oncogene		0.012	0.0214	0.4	1.48e-44	7.13e-43	21.27	1.17e-49	4.38e-48	2.34	0.0283	0.0437	-0.63	Not significant
202716_at	PTPN1	20q13.1-q13.2	protein tyrosine phosphatase, non-receptor type 1	0.0133	0.0191	2.59	Gain	oncogene		0.0385	0.0527	1.87	9.36e-09	1.47e-08	3.45	4.23e-17	9.02e-17	0.91	4.3e-11	1.93e-10	1.18	Not significant
222077_s_at	RACGAP1	12q13.13	Rac GTPase activating protein 1	0.0188	0.0252	2.45	Gain	oncogene		2.9e-06	3.76e-05	7.63	4.96e-11	9.08e-11	4.67	7.34e-11	1.15e-10	0.75	0.773	0.905	0.03	Not significant
239169_at	RDM1	17q11.2	RAD52 motif 1	0.000146	0.000477	4.17	Gain	oncogene		3.36e-05	0.000204	5.79	1.75e-10	3.12e-10	4.99	4.17e-17	8.95e-17	1.05	0.108	0.15	0.26	Not significant
215201_at	REPS1	0,00E+00	RALBP1 associated Eps domain containing 1	0.00826	0.0133	-2.78	Loss	TSG		0.0137	0.0255	2.23	2.02e-25	2.72e-24	10.25	6.36e-32	7.94e-31	-1.57	1.39e-08	4.64e-08	-1.39	TSG
223886_s_at	RNF146	6q22.1-q22.33	ring finger protein 146	0.0117	0.0174	-2.65	Loss	TSG		0.000555	0.00148	3.23	4.64e-07	1.23e-06	3.34	6.88e-14	2.15e-13	-0.77	0.478	0.594	-0.12	Not significant
226104_at	RNF170	8p11.21	ring finger protein 170	0.021	0.0275	2.41	Gain	oncogene		0.661	0.698	1.15	1.45e-29	1.11e-28	10.91	1.1e-31	5.7e-31	1.58	2.77e-06	7.29e-06	1.05	Not significant
201628_s_at	RRAGA	9p22.1	Ras-related GTP binding A	0.0113	0.017	-2.66	Loss	TSG		0.000334	0.000979	3.09	1.38e-31	3.58e-30	11.75	6.97e-37	1.47e-35	-1.55	0.0179	0.0286	-0.5	TSG
218307_at	RSAD1	17q21.33	radical S-adenosyl methionine domain containing 1	0.000227	0.000656	4.09	Gain	oncogene		2.04e-06	3.44e-05	4.84	5.12e-26	2.83e-25	10.38	1.77e-35	1.39e-34	1.76	2.05e-14	1.33e-13	1.69	oncogene
201582_at	SEC23B	20p11.23	Sec23 homolog B (S. cerevisiae)	0.0183	0.0246	2.47	Gain	oncogene		0.883	0.907	0.94	2.06e-15	5.03e-15	5.58	8.64e-20	2.13e-19	0.87	1.5e-09	5.38e-09	1.12	Not significant
208671_at	SERINC1	6q22.31	serine incorporator 1	0.0301	0.0377	-2.26	Loss	TSG		4.15e-05	0.000163	4.13	0.0291	0.0421	1.7	3.31e-10	7.54e-10	-0.59	2.37e-14	1.51e-13	1.07	Not significant
218346_s_at	SESN1	6q21	sestrin 1	0.00402	0.00688	-3.02	Loss	TSG		2.04e-06	3.27e-05	4.84	0.00184	0.00301	2.02	1.21e-08	2.33e-08	-0.57	1.2e-09	4.44e-09	0.89	Not significant
225354_s_at	SH3BGRL2	6q13-q15	SH3 domain binding glutamic acid-rich protein like 2	0.0134	0.0191	-2.56	Loss	TSG		5.13e-05	0.000196	3.91	0.164	0.213	1.39	6.52e-05	9.39e-05	-0.35	0.784	0.914	0.05	Not significant
226679_at	SLC26A11	17q25.3	solute carrier family 26, member 11	4.17e-05	0.000183	4.58	Gain	oncogene		0.661	0.698	1.17	9.93e-17	2.74e-16	6.19	6.92e-22	1.99e-21	1.17	8.18e-16	6.13e-15	1.73	Not significant
203306_s_at	SLC35A1	6q15	solute carrier family 35 (CMP-sialic acid transporter), member A1	0.0221	0.0287	-2.39	Loss	TSG		6.84e-05	0.000253	3.7	1.19e-08	3.65e-08	3.35	1.76e-16	6.82e-16	-0.84	5.44e-05	0.000121	0.68	Not significant
227046_at	SLC39A11	17q24.3-q25.1	solute carrier family 39 (metal ion transporter), member 11	0.00194	0.00375	3.29	Gain	oncogene		0.242	0.276	1.46	8.78e-07	1.28e-06	2.98	1.08e-08	1.57e-08	0.57	6.36e-18	6.49e-17	1.39	Not significant
202088_at	SLC39A6	18q12.2	solute carrier family 39 (zinc transporter), member 6	0.000176	0.000539	4.09	Gain	oncogene		0.0123	0.0214	0.43	0.121	0.142	1.56	0.976	1	0.03	1.39e-38	7.81e-37	1.75	Not significant
213624_at	SMPDL3A	6q22.31	sphingomyelin phosphodiesterase, acid-like 3A	0.0249	0.0319	-2.33	Loss	TSG		4.15e-05	0.000163	4.13	0.00638	0.00986	1.92	2.49e-07	4.33e-07	-0.48	0.0255	0.0398	0.36	Not significant
210117_at	SPAG1	8q22.2	sperm associated antigen 1	0.0336	0.0417	2.2	Gain	oncogene		0.048	0.0644	0.46	2.69e-05	3.66e-05	2.61	1.89e-08	2.71e-08	0.57	1.42e-06	3.89e-06	0.83	Not significant
208322_s_at	ST3GAL1	8q24.22	ST3 beta-galactoside alpha-2,3-sialyltransferase 1	0.00405	0.00688	3.04	Gain	oncogene		0.0276	0.0408	0.45	2.62e-09	4.22e-09	3.86	1.17e-10	1.81e-10	0.76	0.00055	0.00107	0.67	Not significant
213090_s_at	TAF4	20q13.33	TAF4 RNA polymerase II, TATA box binding protein (TBP)-associated factor, 135kDa	0.00281	0.00506	3.21	Gain	oncogene		0.183	0.214	1.5	2.81e-25	1.43e-24	7.72	3.6e-37	3.57e-36	1.64	0.00259	0.00466	0.6	Not significant
227804_at	TLCD1	17q11.2	TLC domain containing 1	8.78e-05	0.000329	4.29	Gain	oncogene		1.11e-05	9.93e-05	4.53	NA	NA	NA	NA	NA	NA	NA	NA	NA	NA
224413_s_at	TM2D2	8p11.23	TM2 domain containing 2	0.019	0.0252	2.46	Amp	oncogene		0.377	0.419	1.32	3.91e-34	4.88e-33	17.32	1.26e-42	2.23e-41	1.86	1.99e-05	4.53e-05	1.07	Not significant
221909_at	TMEM118	12q24.22	transmembrane protein 118	5.02e-07	5.5e-06	5.62	Gain	oncogene		0.011	0.0199	3.14	NA	NA	NA	NA	NA	NA	NA	NA	NA	NA
218531_at	TMEM134	11q13.1	transmembrane protein 134	3.33e-05	0.000153	4.74	Gain	oncogene		0.000121	0.000544	3.57	6.4e-13	1.3e-12	4.72	5.49e-15	1.03e-14	1.23	5.04e-08	1.59e-07	1.24	oncogene
228862_at	TSNARE1	8q24.3	t-SNARE domain containing 1	0.00228	0.0043	3.27	Gain	oncogene		0.0326	0.047	0.47	0.0238	0.0289	1.78	0.003	0.00368	0.24	0.0127	0.0212	0.37	Not significant
221493_at	TSPYL1	6q22-q23	TSPY-like 1	0.035	0.0433	-2.2	Loss	TSG		9.33e-06	5.07e-05	4.3	0.000127	0.000239	2.35	4.95e-11	1.21e-10	-0.67	3.23e-13	1.84e-12	1.09	Not significant
218679_s_at	VPS28	8q24.3	vacuolar protein sorting 28 homolog (S. cerevisiae)	3.31e-05	0.000153	4.67	Gain	oncogene		0.00892	0.0164	0.4	4.06e-32	4.02e-31	14.16	6.54e-33	3.94e-32	1.64	1.22e-05	2.88e-05	1.18	Not significant
212638_s_at	WWP1	8q21	WW domain containing E3 ubiquitin protein ligase 1	6.11e-08	1.1e-06	6.5	Gain	oncogene		0.14	0.166	0.6	4.23e-10	7.24e-10	3.95	1.59e-08	2.29e-08	0.73	3.72e-44	3.25e-42	2.59	Not significant
205340_at	ZBTB24	6q21	zinc finger and BTB domain containing 24	0.018	0.0244	-2.47	Loss	TSG		7.56e-06	4.55e-05	4.51	6.7e-25	7.79e-24	9.62	1.91e-31	2.3e-30	-1.34	3.24e-08	1.04e-07	-1.16	TSG
209724_s_at	ZFP161	18pter-p11.2	zinc finger protein 161 homolog (mouse)	0.0052	0.00872	-2.93	Loss	TSG		0.54	0.657	1.22	2.65e-14	1.31e-13	4.99	1.12e-20	5.9e-20	-1.07	0.681	0.814	0.07	Not significant
213858_at	ZNF250	8q24.3	zinc finger protein 250	0.00744	0.0122	2.83	Gain	oncogene		0.00892	0.0164	0.4	2.2e-30	1.72e-29	10.97	2.08e-36	1.95e-35	1.59	9.55e-05	0.000206	-0.91	Not significant
219801_at	ZNF34	8q24.3	zinc finger protein 34	3.78e-05	0.000169	4.68	Gain	oncogene		0.00892	0.0164	0.4	1.56e-25	8.09e-25	9.31	6.95e-27	2.66e-26	1.63	0.000985	0.00186	0.85	Not significant
We identified 251 candidates (189 oncogenes and 62 TSG) from our comparison Luminal B/ not Luminal B. Among them, 32% (81 candidates including 52 oncogenes (28 %) and 29 TSGs (47 %)) were found significant in TCGA data [29].

## Sheet: Table S3G
Table S3G: Summary of specific luminal B candidate genes from different comparisons between luminal B and the other molecular subtypes
Candidates were observed						Annotations					luminal B vs luminal A						luminal B vs basal						luminal B vs non luminal B						luminal B vs normal-like
Exclusively in luminal B vs normal-like	Exclusively in luminal B vs basal	Exclusively in luminal B vs luminal A	Exclusively in luminal B vs non luminal B	previously reported associated with endocrine resistance	Druggable protein (Patel et al., 2013)(43)	Symbol	ProbeID	Cytoband	Encode		P.value	FDR	Statistic	Type.of.CNA	Type.of.candidate		P.value	FDR	Statistic	Type.of.CNA	Type.of.candidate		P.value	FDR	Statistic	Type.of.CNA	Type.of.candidate		P.value	FDR	Statistic	Type.of.CNA	Type.of.candidate
					No	ARFGEF1	202956_at	8q13	ADP-ribosylation factor guanine nucleotide-exchange factor 1(brefeldin A-inhibited)														0.0392	0.048	2.14	Gain	oncogene		1.59E-03	1.68E-03	3.35E+00	Gain	oncogene
					No	ATAD2	222740_at	8q24.13	ATPase family, AAA domain containing 2		3.15e-05	7.53e-05	4.6	Gain	oncogene								0.000909	0.00202	3.57	Gain	oncogene		1.28E-08	4.35E-08	6.81E+00	Gain	oncogene
					No	BOP1	212563_at	8q24.3	block of proliferation 1		3.3e-09	4.06e-08	6.93	Gain	oncogene								0.000249	0.000702	3.93	Gain	oncogene		5.78E-04	6.44E-04	3.74E+00	Gain	oncogene
					No	C17orf28	225981_at	17q25.1	chromosome 17 open reading frame 28		1.8e-05	4.89e-05	4.72	Gain	oncogene								2.09e-09	1.6e-07	7.28	Gain	oncogene		6.21E-07	1.35E-06	5.84E+00	Gain	oncogene
					No	CABLES2	226004_at	20q13.33	Cdk5 and Abl enzyme substrate 2		3.25e-06	1.3e-05	5.11	Gain	oncogene								0.000353	0.000926	3.84	Gain	oncogene		1.90E-05	2.58E-05	4.78E+00	Gain	oncogene
Y					No	CBX4	227558_at	17q25.3	chromobox homolog 4 (Pc class homolog, Drosophila)																				9.31E-09	3.63E-08	6.87E+00	Gain	oncogene
					No	CCNE2	205034_at	8q22.1	cyclin E2		1.73e-05	4.88e-05	4.72	Gain	oncogene								0.000887	0.00199	3.56	Gain	oncogene		1.27E-09	8.28E-09	7.40E+00	Gain	oncogene
					Yes	COX6C	201754_at	8q22-q23	cytochrome c oxidase subunit VIc		0.00171	0.00263764	3.29	Gain	oncogene								3.15e-08	6.44e-07	6.7	Gain	oncogene		5.00E-09	2.44E-08	7.23E+00	Gain	oncogene
					No	CROP	203804_s_at	17q21.33	cisplatin resistance-associated overexpressed protein		0.0116	0.014852	2.62	Gain	oncogene		0.000254669	0.000483217	3.92	Gain	oncogene		0.00122	0.00257	3.48	Gain	oncogene		1.25E-02	1.25E-02	2.59E+00	Gain	oncogene
					No	CSE1L	201111_at	20q13	CSE1 chromosome segregation 1-like (yeast)		0.00579	0.0077212	2.9	Gain	oncogene								0.0363	0.0447	2.17	Gain	oncogene		1.77E-06	3.63E-06	5.44E+00	Gain	oncogene
					No	CYB561	209163_at	17q11-qter	cytochrome b-561		1.93e-05	5.06e-05	4.57	Gain	oncogene		1.68e-10	2.76e-09	7.35	Gain	oncogene		1.92e-08	5.35e-07	6.47	Gain	oncogene		2.25E-08	6.26E-08	7.10E+00	Gain	oncogene
					No	EPN3	220318_at	17q21.33	epsin 3		5.77e-07	2.8e-06	5.64	Gain	oncogene		2.95e-12	8.74e-11	8.63	Gain	oncogene		5.98e-10	6.12e-08	7.79	Gain	oncogene		3.03E-10	2.36E-09	8.00E+00	Gain	oncogene
					No	FAM83D	225687_at	20q11.22-q12	family with sequence similarity 83, member D		1.25e-07	9.07e-07	6.01	Gain	oncogene								0.0205	0.0271	2.38	Gain	oncogene		4.93E-07	1.13E-06	5.93E+00	Gain	oncogene
					No	FAM83H	226129_at	8q24.3	family with sequence similarity 83, member H		8e-06	2.46e-05	4.88	Gain	oncogene								3.43e-07	4.07e-06	5.91	Gain	oncogene		1.15E-05	1.73E-05	5.06E+00	Gain	oncogene
					No	FBXL6	219189_at	8q24.3	F-box and leucine-rich repeat protein 6		2.79e-10	4.46e-09	7.52	Gain	oncogene								1.65e-08	5.35e-07	6.85	Gain	oncogene		4.84E-09	2.44E-08	7.09E+00	Gain	oncogene
				Bergamashi et al., 2011 (44)	No	GPR172A	222155_s_at	8q24.3	G protein-coupled receptor 172A		1.42e-07	9.49e-07	6.03	Gain	oncogene								3e-05	0.000142	4.61	Gain	oncogene		1.92E-06	3.73E-06	5.53E+00	Gain	oncogene
					No	GRHL2	219388_at	8q22.3	grainyhead-like 2 (Drosophila)		0.00157	0.00245679	3.32	Gain	oncogene								0.000666	0.00157	3.61	Gain	oncogene		1.92E-05	2.58E-05	4.93E+00	Gain	oncogene
					No	INTS8	218905_at	8q22.1	integrator complex subunit 8		0.000557	0.000929117	3.67	Gain	oncogene														3.21E-06	5.69E-06	5.23E+00	Gain	oncogene
					No	LLGL2	203713_s_at	17q24-q25	lethal giant larvae homolog 2 (Drosophila)		1.76e-05	4.88e-05	4.7	Gain	oncogene								1.38e-06	1.18e-05	5.54	Gain	oncogene		2.97E-07	7.72E-07	5.94E+00	Gain	oncogene
Y					No	LRRCC1	231872_at	8q21.2	leucine rich repeat and coiled-coil domain containing 1																				2.01E-03	2.07E-03	3.26E+00	Gain	oncogene
					No	MTDH	212251_at	8q22.1	metadherin		8.69e-06	2.62e-05	4.96	Gain	oncogene								0.000223	0.000653	4.01	Gain	oncogene		8.19E-04	8.87E-04	3.64E+00	Gain	oncogene
					No	PPAPDC1B	226150_at	8p12	phosphatidic acid phosphatase type 2 domain containing 1B		0.00216	0.00319551	3.23	Gain	oncogene		0.00136564	0.00198151	3.38	Gain	oncogene		0.000296	0.000811	3.98	Amp	oncogene		1.68E-05	2.43E-05	4.76E+00	Gain	oncogene
					No	PYCRL	218944_at	8q24.3	pyrroline-5-carboxylate reductase-like		1.33e-06	5.83e-06	5.51	Gain	oncogene								5.78e-07	5.92e-06	5.92	Gain	oncogene		2.39E-06	4.43E-06	5.39E+00	Gain	oncogene
					No	RAD54B	219494_at	8q21.3-q22	RAD54 homolog B (S. cerevisiae)		6.16e-06	2.1e-05	5.05	Gain	oncogene								0.000642	0.00155	3.68	Gain	oncogene		7.16E-09	3.10E-08	6.95E+00	Gain	oncogene
					No	RBM35A	225846_at	8q22.1	RNA binding motif protein 35A		0.00186	0.00281131	3.31	Gain	oncogene								0.0132	0.019	2.59	Gain	oncogene		7.93E-06	1.24E-05	4.99E+00	Gain	oncogene
				Bergamashi et al., 2011 (44)	Yes	RECQL4	213520_at	8q24.3	RecQ protein-like 4		2.07e-14	1.06e-12	10.22	Gain	oncogene								2.59e-11	7.94e-09	8.7	Gain	oncogene		1.57E-08	4.71E-08	7.11E+00	Gain	oncogene
					No	RRM2B	223342_at	8q23.1	ribonucleotide reductase M2 B (TP53 inducible)		0.0342	0.0402086	2.18	Gain	oncogene								0.00398	0.00686	3.07	Gain	oncogene		3.14E-04	3.83E-04	3.87E+00	Gain	oncogene
					No	SC65	204078_at	17q21.2	synaptonemal complex protein SC65		0.000242	0.000472094	3.94	Gain	oncogene		4.74e-06	1.53e-05	4.98	Gain	oncogene		2.84e-06	2.08e-05	5.39	Gain	oncogene		4.77E-04	5.47E-04	3.81E+00	Gain	oncogene
					No	SCRIB	212556_at	8q24.3	scribbled homolog (Drosophila)		2.23e-06	9.13e-06	5.31	Gain	oncogene								6.35e-06	3.82e-05	5.17	Gain	oncogene		2.93E-05	3.81E-05	4.60E+00	Gain	oncogene
				Bergamashi et al., 2011 (44)	No	SLC39A4	219215_s_at	8q24.3	solute carrier family 39 (zinc transporter), member 4		3.35e-05	7.87e-05	4.55	Gain	oncogene								9.63e-05	0.000348	4.34	Gain	oncogene		5.49E-06	8.92E-06	5.08E+00	Gain	oncogene
				Karn T et al., 2011 (34)	No	SLC9A3R1/NHERF1	201349_at	17q25.1	solute carrier family 9 (sodium/hydrogen exchanger), member 3 regulator 1														2.6e-08	6.14e-07	6.65	Gain	oncogene		6.53E-11	8.49E-10	8.24E+00	Gain	oncogene
					No	SPAG5	203145_at	17q11.2	sperm associated antigen 5		5.54e-10	8.06e-09	7.41	Gain	oncogene								1.48e-06	1.23e-05	5.53	Gain	oncogene		4.49E-11	8.49E-10	8.33E+00	Gain	oncogene
				Bergamashi et al., 2011 (44)	No	SQLE	209218_at	8q24.1	squalene epoxidase		0.00621	0.00821152	2.88	Gain	oncogene														4.47E-04	5.28E-04	3.76E+00	Gain	oncogene
					No	STAU2	204226_at	8q13-q21.1	staufen, RNA binding protein, homolog 2 (Drosophila)								8.33e-05	0.000186765	4.32	Gain	oncogene		0.002	0.00383	3.32	Gain	oncogene		4.95E-06	8.40E-06	5.12E+00	Gain	oncogene
					No	TPD52	236655_at	8q21	tumor protein D52		0.00143	0.00228741	3.34	Gain	oncogene		1.01e-08	8.81e-08	6.55	Gain	oncogene		6.2e-07	6.14e-06	5.79	Gain	oncogene		1.34E-08	4.35E-08	6.77E+00	Gain	oncogene
					No	TUBG1	201714_at	17q21	tubulin, gamma 1		2.47e-07	1.36e-06	5.94	Gain	oncogene		0.00101881	0.00153862	3.44	Gain	oncogene		3.18e-07	4.06e-06	6.03	Gain	oncogene		2.02E-13	7.86E-12	9.89E+00	Gain	oncogene
				Bergamashi et al., 2011 (44)	No	UBE2C	202954_at	20q13.12	ubiquitin-conjugating enzyme E2C		6.59e-15	5.27e-13	9.45	Gain	oncogene								3.03e-08	6.44e-07	6.13	Gain	oncogene		1.51E-10	1.47E-09	8.98E+00	Gain	oncogene
					No	WDR67	214061_at	8q24.13	WD repeat domain 67		0.000269	0.000519359	3.95	Gain	oncogene														9.22E-05	1.16E-04	4.25E+00	Gain	oncogene
					No	ZNF703	222760_at	8p12	zinc finger protein 703		0.000341	0.000598986	3.85	Amp	oncogene		7.14e-18	1.06e-15	12.8	Gain	oncogene		1.17e-10	1.8e-08	8.18	Amp	oncogene		3.35E-07	8.16E-07	5.86E+00	Gain	oncogene
					No	AIM1	212543_at	6q21	absent in melanoma 1								0.00193929	0.00265754	-3.27	Loss	TSG		0.0123	0.0182	-2.63	Loss	TSG
	Y				No	AKAP7	205771_s_at	6q23	A kinase (PRKA) anchor protein 7								9.02e-07	4.04e-06	-5.36	Loss	TSG
					No	AMD1	201197_at	6q21-q22	adenosylmethionine decarboxylase 1								2.56e-08	1.99e-07	-6.71	Loss	TSG		0.0129	0.019	-2.6	Loss	TSG
	Y				No	ANKRD6	204671_s_at	6q14.2-q16.1	ankyrin repeat domain 6								0.00124422	0.00184145	-3.37	Loss	TSG
	Y				No	ARHGAP18	225171_at	6q22.33	Rho GTPase activating protein 18								0.00729891	0.00900199	-2.79	Loss	TSG
					No	ASCC3	212815_at	6q16.1-q16.3	activating signal cointegrator 1 complex subunit 3								2.85e-06	1.02e-05	-5.38	Loss	TSG		0.000548	0.00135	-3.78	Loss	TSG
					No	ASF1A	203427_at	6q22.31	ASF1 anti-silencing function 1 homolog A (S. cerevisiae)								0.000750705	0.00124836	-3.59	Loss	TSG		0.00763	0.0125	-2.82	Loss	TSG
					No	ASH2L	209517_s_at	8p11.2	ash2 (absent, small, or homeotic)-like (Drosophila)		0.00359	0.00490703	3.1	Amp	oncogene		0.000999853	0.00152555	3.58	Gain	oncogene		0.000667	0.00157	3.74	Amp	oncogene
	Y				No	ATAD4	219127_at	17q21.32	ATPase family, AAA domain containing 4								2.99e-08	2.11e-07	6.18	Gain	oncogene
					No	ATG5	202511_s_at	6q21	ATG5 autophagy related 5 homolog (S. cerevisiae)								2.98e-08	2.11e-07	-6.43	Loss	TSG		0.000762	0.00179	-3.63	Loss	TSG
					No	BAG4	228189_at	8p12	BCL2-associated athanogene 4								0.0226332	0.0261696	2.37	Gain	oncogene		0.0295	0.0371	2.27	Amp	oncogene
					No	BRF2	218955_at	8p12	BRF2, subunit of RNA polymerase III transcription initiation factor, BRF1-like		6.4e-06	2.1e-05	5.16	Amp	oncogene		6.66e-05	0.000156511	4.48	Gain	oncogene		6.06e-06	3.72e-05	5.33	Amp	oncogene
					No	BVES	228783_at	6q21	blood vessel epicardial substance								0.00139524	0.00200481	-3.31	Loss	TSG		0.00866	0.0138	-2.72	Loss	TSG
	Y				No	BXDC1	225866_at	6q21	brix domain containing 1								6.7e-06	2.02e-05	-5.03	Loss	TSG
	Y				No	C17orf58	226901_at	17q24.2	chromosome 17 open reading frame 58								1.23e-12	6.07e-11	8.85	Gain	oncogene
	Y				No	C6orf162	213312_at	6q15-q16.1	chromosome 6 open reading frame 162								0.000816293	0.0013276	-3.52	Loss	TSG
					No	C6orf166	223145_s_at	6q15	chromosome 6 open reading frame 166								9.71e-07	4.23e-06	-5.68	Loss	TSG		0.0108	0.0164	-2.67	Loss	TSG
	Y				No	C6orf173	226936_at	6q22.32	chromosome 6 open reading frame 173								9.82e-11	1.82e-09	-7.69	Loss	TSG
	Y				No	C6orf192	226301_at	6q22.3-q23.3	chromosome 6 open reading frame 192								8.54e-08	5.05e-07	-5.99	Loss	TSG
					No	C6orf204	228007_at	6q22	Chromosome 6 open reading frame 204								1.7e-06	6.63e-06	-5.17	Loss	TSG		0.000215	0.000634	-3.97	Loss	TSG
					No	C6orf66	219006_at	6q16.1	chromosome 6 open reading frame 66								6.52e-08	4.02e-07	-6.2	Loss	TSG		0.00987	0.0152	-2.7	Loss	TSG
	Y				No	C9orf52	232000_at	9p22.3	Chromosome 9 open reading frame 52								0.0222637	0.0259451	-2.36	Loss	TSG
					No	CCDC28A	209479_at	6q23.1-q24.1	coiled-coil domain containing 28A								2.27e-05	5.69e-05	-4.6	Loss	TSG		8.36e-05	0.000325	-4.37	Loss	TSG
					No	CCNC	201955_at	6q21	cyclin C								5.3e-06	1.67e-05	-5.21	Loss	TSG		0.00106	0.00228	-3.55	Loss	TSG
					No	CDC40	203376_at	6q21	cell division cycle 40 homolog (S. cerevisiae)								0.000141747	0.000291369	-4.16	Loss	TSG		0.00272	0.00495	-3.21	Loss	TSG
					No	CHD6	225031_at	20q12	chromodomain helicase DNA binding protein 6								4.62e-08	3.11e-07	6.19	Gain	oncogene		1.25e-05	6.99e-05	4.93	Gain	oncogene
					No	COQ3	223515_s_at	6q16.3	coenzyme Q3 homolog, methyltransferase (S. cerevisiae)								2.32e-06	8.57e-06	-5.14	Loss	TSG		0.0323	0.0404	-2.2	Loss	TSG
					No	CYB5R4	219079_at	6pter-q22.33	cytochrome b5 reductase 4								3.16e-06	1.09e-05	-5.16	Loss	TSG		0.000309	0.000824	-3.94	Loss	TSG
	Y				No	DCBLD1	226609_at	6q22.2	discoidin, CUB and LCCL domain containing 1								4.55e-05	0.000110333	-4.34	Loss	TSG
					No	DDHD2	212690_at	8p12	DDHD domain containing 2		0.00224	0.00327054	3.25	Gain	oncogene		0.00172863	0.002391	3.35	Gain	oncogene		0.000775	0.0018	3.68	Amp	oncogene
					No	ECHDC1	223087_at	6q22.33	enoyl Coenzyme A hydratase domain containing 1								9.87e-06	2.81e-05	-4.99	Loss	TSG		0.00282	0.00506	-3.2	Loss	TSG
	Y				No	EPB41L2	201719_s_at	6q23	erythrocyte membrane protein band 4.1-like 2								1.22e-05	3.34e-05	-4.72	Loss	TSG
					No	ERAL1	212087_s_at	17q11.2	Era G-protein-like 1 (E. coli)		0.000144	0.000295427	4.15	Gain	oncogene		0.000925484	0.00147281	3.57	Gain	oncogene		0.000433	0.0011	3.86	Gain	oncogene
					No	FADD	202535_at	11q13.3	Fas (TNFRSF6)-associated via death domain								0.00437099	0.00562528	3.02	Gain	oncogene		0.00154	0.00309	3.42	Gain	oncogene
	Y				No	FBXL4	209943_at	6q16.1-q16.3	F-box and leucine-rich repeat protein 4								0.000266154	0.000496557	-3.93	Loss	TSG
	Y				No	FBXO30	226541_at	6q24	F-box protein 30								8.23e-05	0.000186765	-4.24	Loss	TSG
					Yes	FGFR1	226705_at	8p11.2-p11.1	fibroblast growth factor receptor 1 (fms-related tyrosine kinase 2, Pfeiffer syndrome)								0.000596694	0.00101507	3.71	Gain	oncogene		0.00126	0.00261	3.51	Gain	oncogene
					No	FRS2	226045_at	12q15	fibroblast growth factor receptor substrate 2		0.0138	0.0171997	2.58	Gain	oncogene		1.47e-06	6.04e-06	5.73	Gain	oncogene		0.000148	0.00048	4.27	Gain	oncogene
					No	G6PC3	44654_at	17q21.31	glucose 6 phosphatase, catalytic, 3								2.03e-10	3e-09	7.87	Gain	oncogene		2.49e-08	6.14e-07	6.92	Gain	oncogene
					No	GDAP1	226271_at	8q21.11	ganglioside-induced differentiation-associated protein 1		0.0109	0.0140696	2.66	Gain	oncogene		1.94e-05	5.04e-05	4.87	Gain	oncogene		0.000259	0.000718	4.07	Gain	oncogene
					No	GDPD1	238681_at	17q22	glycerophosphodiester phosphodiesterase domain containing 1								0.000102395	0.000213443	4.25	Gain	oncogene		0.015	0.0208	2.54	Gain	oncogene
					Yes	GOPC	225022_at	6q21	golgi associated PDZ and coiled-coil motif containing								0.0148616	0.0177381	-2.51	Loss	TSG		0.0131	0.019	-2.6	Loss	TSG
					No	GPR126	213094_at	6q24.1	G protein-coupled receptor 126								2.29e-06	8.57e-06	-5.2	Loss	TSG		0.0228	0.0294	-2.35	Loss	TSG
					No	HACE1	227471_at	6q21	HECT domain and ankyrin repeat containing, E3 ubiquitin protein ligase 1								0.000150138	0.000296273	-4	Loss	TSG		0.00231	0.00432	-3.24	Loss	TSG
	Y				No	HDAC2	201833_at	6q21	histone deacetylase 2								1.43e-07	7.04e-07	-6.16	Loss	TSG
	Y				No	HDDC2	203260_at	6q13-q24.3	HD domain containing 2								0.00593444	0.00750682	-2.82	Loss	TSG
					No	HEBP2	203430_at	6q24	heme binding protein 2								2.55e-08	1.99e-07	-6.4	Loss	TSG		0.0018	0.00349	-3.32	Loss	TSG
					No	HECA	218603_at	6q23-q24	headcase homolog (Drosophila)								4.59e-07	2.12e-06	-5.85	Loss	TSG		0.000602	0.00147	-3.75	Loss	TSG
	Y				No	HINT3	226537_at	6q22.32	histidine triad nucleotide binding protein 3								0.00398638	0.0052211	-2.96	Loss	TSG
	Y				No	HIVEP2	212641_at	6q23-q24	human immunodeficiency virus type I enhancer binding protein 2								0.0016793	0.00234468	-3.3	Loss	TSG
					No	HMGN3	209377_s_at	6q14.1	high mobility group nucleosomal binding domain 3								6.66e-06	2.02e-05	-5.12	Loss	TSG		0.0182	0.0246	-2.47	Loss	TSG
	Y				No	HSF2	209657_s_at	6q22.31	heat shock transcription factor 2								0.00158594	0.00223542	-3.28	Loss	TSG
	Y				No	IFNGR1	242903_at	6q23.3	interferon gamma receptor 1								8.6e-05	0.000187106	-4.15	Loss	TSG
	Y				No	IKBKB	209341_s_at	8p11.2	inhibitor of kappa light polypeptide gene enhancer in B-cells, kinase beta								0.000592266	0.00101507	3.74	Gain	oncogene
					No	INTS2	224308_s_at	17q23.2	integrator complex subunit 2		0.000281	0.000532754	3.92	Gain	oncogene		0.000221567	0.000425868	4	Gain	oncogene		6.69e-05	0.00027	4.47	Gain	oncogene
	Y				No	JMJD2C	209984_at	9p24.1	jumonji domain containing 2C								0.00693551	0.00862567	-2.81	Loss	TSG
	Y				No	KATNA1	205526_s_at	6q25.1	katanin p60 (ATPase-containing) subunit A 1								1.1e-07	6.25e-07	-6.02	Loss	TSG
	Y				No	KIAA0556	213185_at	16p12.1-p11.2	KIAA0556								1.25e-07	6.36e-07	6.13	Gain	oncogene
					No	KPNB1	213507_s_at	17q21.32	karyopherin (importin) beta 1								0.000329998	0.000595607	3.82	Gain	oncogene		3.5e-06	2.44e-05	5.29	Gain	oncogene
					No	KRR1	203202_at	12q21.2	KRR1, small subunit (SSU) processome component, homolog (yeast)								3.69e-05	9.1e-05	4.52	Gain	oncogene		0.0022	0.00418	3.28	Gain	oncogene
					No	L3MBTL4	228557_at	18p11.31	l(3)mbt-like 4 (Drosophila)								1.08e-13	7.96e-12	-9.15	Loss	TSG		2.33e-07	3.11e-06	-5.46	Loss	TSG
					No	LARP4	212714_at	12q13.13	La ribonucleoprotein domain family, member 4								0.00648896	0.00813869	2.88	Gain	oncogene		0.038	0.0466	2.16	Gain	oncogene
					No	LETM2	1557415_s_at	8p12	leucine zipper-EF-hand containing transmembrane protein 2		0.0057	0.00766668	2.95	Gain	oncogene		1.75e-05	4.63e-05	4.98	Gain	oncogene		0.000258	0.000718	4.1	Gain	oncogene
	Y				No	LMBRD1	218191_s_at	6q13	LMBR1 domain containing 1								0.0100731	0.0121204	-2.69	Loss	TSG
					No	LSM1	203534_at	8p11.2	LSM1 homolog, U6 small nuclear RNA associated (S. cerevisiae)		4.07e-05	8.92e-05	4.57	Amp	oncogene		0.00247408	0.0033593	3.21	Gain	oncogene		6.27e-05	0.00026	4.52	Amp	oncogene
	Y				No	MANEA	222805_at	6q16.1	mannosidase, endo-alpha								0.0294025	0.0332181	-2.24	Loss	TSG
					No	MAP3K5	203837_at	6q22.33	mitogen-activated protein kinase kinase kinase 5								0.00021904	0.000425868	-4.02	Loss	TSG		0.00258	0.00471	-3.23	Loss	TSG
					No	MAPT	225379_at	17q21.1	microtubule-associated protein tau								2.42e-10	3.2e-09	8.63	Gain	oncogene		0.000104	0.000364	4.27	Gain	oncogene
	Y				No	MARCKS	225897_at	6q22.2	myristoylated alanine-rich protein kinase C substrate								0.0374681	0.0420096	-2.15	Loss	TSG
					No	MDN1	212693_at	6q15	MDN1, midasin homolog (yeast)								1.57e-06	6.29e-06	-5.56	Loss	TSG		0.00986	0.0152	-2.72	Loss	TSG
					No	MPP3	206186_at	17q21.31	membrane protein, palmitoylated 3 (MAGUK p55 subfamily member 3)		0.000158	0.000320351	4.17	Gain	oncogene		0.000476106	0.000838854	3.73	Gain	oncogene		0.000158	0.000495	4.21	Gain	oncogene
					Yes	MSI2	243579_at	17q22	musashi homolog 2 (Drosophila)								2e-05	5.09e-05	4.77	Gain	oncogene		0.00145	0.00292	3.44	Gain	oncogene
					No	MYST3	202423_at	8p11	MYST histone acetyltransferase (monocytic leukemia) 3		0.0136	0.017186	2.59	Gain	oncogene		0.0203943	0.0239552	2.41	Gain	oncogene		0.0104	0.016	2.71	Amp	oncogene
					No	NAGS	229432_at	17q21.31	N-acetylglutamate synthase								0.000992555	0.00152555	3.55	Gain	oncogene		0.000331	0.000875	3.98	Gain	oncogene
					No	NCOA7	225344_at	6q22.31-q22.32	nuclear receptor coactivator 7								4.49e-12	1.11e-10	-8.96	Loss	TSG		4.11e-06	2.74e-05	-5.28	Loss	TSG
					No	NSF	202395_at	17q21	N-ethylmaleimide-sensitive factor								0.00353908	0.00471877	3.1	Gain	oncogene		0.00778	0.0126	2.82	Gain	oncogene
					No	NT5DC1	223177_at	6q22.1	5'-nucleotidase domain containing 1								0.00129268	0.00189423	-3.43	Loss	TSG		0.000417	0.00108	-3.88	Loss	TSG
	Y				No	NT5E	203939_at	6q14-q21	5'-nucleotidase, ecto (CD73)								0.00514291	0.00656164	-2.91	Loss	TSG
					No	NUS1	225070_at	6q22.2	nuclear undecaprenyl pyrophosphate synthase 1 homolog (S. cerevisiae)								9.74e-06	2.81e-05	-4.97	Loss	TSG		0.0125	0.0184	-2.62	Loss	TSG
					No	OSTM1	218196_at	6q21	osteopetrosis associated transmembrane protein 1								0.00428576	0.00556396	-3.01	Loss	TSG		0.011	0.0165	-2.68	Loss	TSG
	Y				No	PDSS2	219307_at	6q21	prenyl (decaprenyl) diphosphate synthase, subunit 2								0.0254301	0.0289512	-2.29	Loss	TSG
					No	PEX3	203972_s_at	6q24.2	peroxisomal biogenesis factor 3								1.27e-05	3.42e-05	-4.84	Loss	TSG		0.00179	0.00349	-3.35	Loss	TSG
					No	PGM3	210041_s_at	6q14.1-q15	phosphoglucomutase 3								0.000147103	0.000296273	-4.11	Loss	TSG		0.00337	0.00587	-3.12	Loss	TSG
					No	PHACTR2	227947_at	6q24.2	phosphatase and actin regulator 2								0.000618706	0.00104055	-3.66	Loss	TSG		0.00641	0.0107	-2.89	Loss	TSG
	Y				No	PLAGL1	207002_s_at	6q24-q25	pleiomorphic adenoma gene-like 1								7.63e-10	8.06e-09	-7.05	Loss	TSG
					No	PNRC1	209034_at	6q15	proline-rich nuclear receptor coactivator 1								2.6e-10	3.2e-09	-8.29	Loss	TSG		1.76e-07	2.57e-06	-6.44	Loss	TSG
					No	PROSC	209384_at	8p11.2	proline synthetase co-transcribed homolog (bacterial)								0.0178544	0.0211396	2.48	Gain	oncogene		0.0281	0.0355	2.29	Amp	oncogene
	Y				No	PSIP1	209337_at	9p22.3	PC4 and SFRS1 interacting protein 1								0.00095966	0.00149974	-3.53	Loss	TSG
					No	PTPRK	203038_at	6q22.2-q22.3	protein tyrosine phosphatase, receptor type, K								1.19e-07	6.36e-07	-6.05	Loss	TSG		0.000795	0.00184	-3.6	Loss	TSG
					No	PYY	207080_s_at	17q21.1	peptide YY								0.000408558	0.000728513	3.94	Gain	oncogene		0.00139	0.00283	3.49	Gain	oncogene
					No	QRSL1	233089_at	6q21	glutaminyl-tRNA synthase (glutamine-hydrolyzing)-like 1								8.81e-05	0.000188865	-4.13	Loss	TSG		0.0033	0.00578	-3.1	Loss	TSG
					No	RAB11FIP1	225177_at	8p11.22	RAB11 family interacting protein 1 (class I)		0.000331	0.000587999	3.9	Amp	oncogene		1.27e-06	5.38e-06	5.67	Gain	oncogene		9.52e-06	5.41e-05	5.16	Amp	oncogene
	Y				No	RAB20	219622_at	13q34	RAB20, member RAS oncogene family								7.63e-05	0.000176533	-4.3	Loss	TSG
					No	RAB3IP	238853_at	12q14.3	RAB3A interacting protein (rabin3)								2.9e-06	1.02e-05	5.19	Gain	oncogene		8.46e-05	0.000325	4.36	Gain	oncogene
	Y				No	RNGTT	204208_at	6q16	RNA guanylyltransferase and 5'-phosphatase								0.000314276	0.000574232	-3.86	Loss	TSG
	Y				No	RPS12	213377_x_at	6q23.2	ribosomal protein S12								0.000148152	0.000296273	-4.2	Loss	TSG
	Y				No	RPS6KB1	226660_at	17q23.1	ribosomal protein S6 kinase, 70kDa, polypeptide 1								0.00049214	0.000856902	3.79	Gain	oncogene
	Y				No	RRAGD	221524_s_at	6q15-q16	Ras-related GTP binding D								1.23e-07	6.36e-07	-5.94	Loss	TSG
	Y				No	RSPO3	228186_s_at	6q22.33	R-spondin 3 homolog (Xenopus laevis)								5.62e-08	3.62e-07	-5.97	Loss	TSG
	Y				No	RTN4IP1	224509_s_at	6q21	reticulon 4 interacting protein 1								8.54e-05	0.000187106	-4.2	Loss	TSG
					No	RUNDC1	226298_at	17q21.31	RUN domain containing 1								4.76e-09	4.5e-08	7.06	Gain	oncogene		0.000114	0.000387	4.25	Gain	oncogene
	Y				No	SF3B5	221263_s_at	6q24.2	splicing factor 3b, subunit 5, 10kDa								9.87e-05	0.000208638	-4.24	Loss	TSG
					No	SLC25A39	223649_s_at	17q12	solute carrier family 25, member 39		3.59e-05	8.2e-05	4.46	Gain	oncogene		0.024617	0.0282428	2.29	Gain	oncogene		5.16e-05	0.00022	4.46	Gain	oncogene
	Y				No	SLC6A4	207519_at	17q11.1-q12	solute carrier family 6 (neurotransmitter transporter, serotonin), member 4								0.000837455	0.00134721	3.62	Gain	oncogene
					No	SNX3	210648_x_at	6q21	sorting nexin 3								3.35e-06	1.13e-05	-5.29	Loss	TSG		0.00156	0.00312	-3.41	Loss	TSG
					No	SPATA20	218164_at	17q21.33	spermatogenesis associated 20								2.49e-12	8.74e-11	8.99	Gain	oncogene		1.69e-07	2.57e-06	6.24	Gain	oncogene
	Y				No	STX11	210190_at	6q24.2	syntaxin 11								0.00360742	0.00476695	-3	Loss	TSG
	Y				No	STX7	212632_at	6q23.1	Syntaxin 7								0.00155451	0.00221218	-3.33	Loss	TSG
					No	SYNCRIP	217832_at	6q14-q15	synaptotagmin binding, cytoplasmic RNA interacting protein								8.9e-06	2.64e-05	-5.02	Loss	TSG		0.0131	0.019	-2.6	Loss	TSG
					No	TBPL1	208398_s_at	6q22.1-q22.3	TBP-like 1								2.34e-07	1.12e-06	-6.07	Loss	TSG		0.0083	0.0133	-2.78	Loss	TSG
					No	TERF1	203448_s_at	8q13	telomeric repeat binding factor (NIMA-interacting) 1		4.04e-06	1.47e-05	5.14	Gain	oncogene		1.14e-05	3.19e-05	4.7	Gain	oncogene		3.94e-06	2.69e-05	5.26	Gain	oncogene
					No	TLK2	228627_at	17q23	tousled-like kinase 2		6.56e-06	2.1e-05	4.92	Gain	oncogene		4.86e-09	4.5e-08	6.87	Gain	oncogene		1.21e-07	1.95e-06	6.21	Gain	oncogene
					Yes	TNFAIP3	202644_s_at	6q23	tumor necrosis factor, alpha-induced protein 3								4.09e-10	4.66e-09	-7.44	Loss	TSG		1.65e-05	8.42e-05	-4.81	Loss	TSG
	Y				No	TOM1L1	240261_at	17q23.2	target of myb1 (chicken)-like 1								0.000268409	0.000496557	3.87	Gain	oncogene
	Y				No	TPD52L1	203786_s_at	6q22-q23	tumor protein D52-like 1								0.00772326	0.00944663	-2.76	Loss	TSG
					No	TRMT11	218877_s_at	6q11.1-q22.33	tRNA methyltransferase 11 homolog (S. cerevisiae)								8.25e-11	1.74e-09	-7.61	Loss	TSG		5.8e-05	0.000244	-4.41	Loss	TSG
					No	TUBE1	226181_at	6q21	tubulin, epsilon 1								0.00307492	0.00413716	-3.08	Loss	TSG		0.0003	0.000812	-3.95	Loss	TSG
					No	UBE2J1	217824_at	6q15	ubiquitin-conjugating enzyme E2, J1 (UBC6 homolog, yeast)								5.29e-05	0.000126179	-4.37	Loss	TSG		0.00874	0.0138	-2.76	Loss	TSG
					No	USP32	244871_s_at	17q23.2	ubiquitin specific peptidase 32								4.42e-06	1.46e-05	5.3	Gain	oncogene		0.00214	0.00409	3.3	Gain	oncogene
	Y				No	UST	205139_s_at	6q25.1	uronyl-2-sulfotransferase								0.00122248	0.00182754	-3.35	Loss	TSG
					No	UTRN	225093_at	6q24	utrophin								0.00841554	0.010209	-2.72	Loss	TSG		0.000112	0.000386	-4.28	Loss	TSG
	Y				No	WASF1	204165_at	6q21-q22	WAS protein family, member 1								0.000962673	0.00149974	-3.47	Loss	TSG
	Y				No	ZMAT4	219877_at	8p11.21	zinc finger, matrin type 4								0.000808277	0.0013276	3.69	Gain	oncogene
					No	ADCK5	228524_at	8q24.3	aarF domain containing kinase 5		4.14e-08	3.31e-07	6.35	Gain	oncogene								2.07e-06	1.59e-05	5.5	Gain	oncogene
					No	ADRM1	201281_at	20q13.33	adhesion regulating molecule 1		2.23e-08	1.98e-07	6.63	Gain	oncogene								8.17e-05	0.000321	4.36	Gain	oncogene
					No	AGPAT6	224776_at	8p11.21	1-acylglycerol-3-phosphate O-acyltransferase 6 (lysophosphatidic acid acyltransferase, zeta)		5.85e-06	2.03e-05	5.09	Gain	oncogene								1.81e-06	1.43e-05	5.63	Gain	oncogene
					No	ANKRD46	238807_at	8q22.3	Ankyrin repeat domain 46		7.48e-06	2.35e-05	4.97	Gain	oncogene								9e-06	5.21e-05	5.07	Gain	oncogene
					No	AP3M2	203410_at	8p11.2	adaptor-related protein complex 3, mu 2 subunit		0.0019	0.00284379	3.34	Gain	oncogene								0.00113	0.00243	3.55	Amp	oncogene
					No	ATP2A2	209186_at	12q23-q24.1	ATPase, Ca++ transporting, cardiac muscle, slow twitch 2		0.000142	0.000294586	4.05	Gain	oncogene								0.00948	0.0148	2.7	Gain	oncogene
					No	ATP6V1C1	226463_at	8q22.3	ATPase, H+ transporting, lysosomal 42kDa, V1 subunit C1		0.000557	0.000929117	3.7	Gain	oncogene								0.000189	0.000563	4.13	Gain	oncogene
		Y		Bergamashi et al., 2011 (44)	No	BIRC5	202094_at	17q25	baculoviral IAP repeat-containing 5 (survivin)		6.87e-13	1.83e-11	9.36	Gain	oncogene
					Yes	BRCA1	204531_s_at	17q21	breast cancer 1, early onset		6.46e-06	2.1e-05	5.06	Gain	oncogene								5.06e-06	3.24e-05	5.25	Gain	oncogene
					No	C20orf20	218586_at	20q13.33	chromosome 20 open reading frame 20		6.93e-08	5.28e-07	6.05	Gain	oncogene								1.48e-05	7.95e-05	4.78	Gain	oncogene
					No	C20orf59	219559_at	20q13.33	chromosome 20 open reading frame 59		2.76e-05	7e-05	4.71	Gain	oncogene								0.000179	0.000539	4.17	Gain	oncogene
					No	C8orf53	227402_s_at	8q24.11	chromosome 8 open reading frame 53		3.46e-05	8.02e-05	4.6	Gain	oncogene								9.19e-05	0.00034	4.38	Gain	oncogene
					No	C8orf55	218500_at	8q24.3	chromosome 8 open reading frame 55		0.000126	0.000264267	4.17	Gain	oncogene								0.000421	0.00108	3.82	Gain	oncogene
		Y			No	C8orf76	225702_at	8q24.13	chromosome 8 open reading frame 76		0.0003	0.00054624	3.91	Gain	oncogene
					Yes	CCND1	208712_at	11q13	cyclin D1		0.0042	0.00570073	3.01	Gain	oncogene								1.92e-07	2.69e-06	6.2	Amp	oncogene
		Y			No	CDCA3	223307_at	12p13	cell division cycle associated 3		1.55e-12	3.11e-11	8.61	Gain	oncogene
		Y			No	CEP250	209495_at	20q11.22-q12	centrosomal protein 250kDa		2.71e-07	1.4e-06	5.77	Gain	oncogene
					No	CIT	212801_at	12q24	citron (rho-interacting, serine/threonine kinase 21)		6.31e-09	6.73e-08	6.77	Gain	oncogene								3.79e-05	0.000169	4.52	Gain	oncogene
					No	CPSF1	33132_at	8q24.23	cleavage and polyadenylation specific factor 1, 160kDa		0.000286	0.000532754	3.85	Gain	oncogene								0.000518	0.00128	3.75	Gain	oncogene
					No	CTTN	201059_at	11q13	cortactin		3.56e-06	1.39e-05	5.26	Gain	oncogene								5.91e-06	3.7e-05	5.26	Gain	oncogene
					No	CYHR1	223421_at	8q24.3	cysteine/histidine-rich 1		0.000543	0.000923507	3.65	Gain	oncogene								3.82e-07	4.35e-06	5.96	Gain	oncogene
					No	DBF4B	238508_at	17q21.31|17q21	DBF4 homolog B (S. cerevisiae)		1.34e-07	9.3e-07	6.11	Gain	oncogene								0.000126	0.00042	4.19	Gain	oncogene
		Y			No	DDEF1	224796_at	8q24.1-q24.2	development and differentiation enhancing factor 1		0.0402	0.0462965	2.11	Gain	oncogene
		Y			No	DLG7	203764_at	14q22.3	discs, large homolog 7 (Drosophila)		3.9e-06	1.45e-05	5.14	Gain	oncogene
					No	E2F7	228033_at	12q21.2	E2F transcription factor 7		1.17e-05	3.48e-05	4.88	Gain	oncogene								0.0031	0.00547	3.12	Gain	oncogene
		Y			No	EIF2AK1	217736_s_at	7p22	eukaryotic translation initiation factor 2-alpha kinase 1		0.00254	0.00362599	3.17	Gain	oncogene
					No	EIF4EBP1	221539_at	8p12	eukaryotic translation initiation factor 4E binding protein 1		3.8e-06	1.45e-05	5.22	Amp	oncogene								0.00253	0.00465	3.21	Amp	oncogene
					No	EME1	234465_at	17q21.33	essential meiotic endonuclease 1 homolog 1 (S. pombe)		1.77e-05	4.88e-05	4.82	Gain	oncogene								0.00103	0.00225	3.55	Gain	oncogene
					No	ESPL1	38158_at	12q	extra spindle pole bodies homolog 1 (S. cerevisiae)		1.36e-12	3.11e-11	8.63	Gain	oncogene								3.74e-08	7.17e-07	6.38	Gain	oncogene
					No	EVPL	204503_at	17q25	envoplakin		1.21e-08	1.21e-07	6.53	Gain	oncogene								4.37e-09	2.66e-07	7.05	Gain	oncogene
		Y			Yes	EZH2	203358_s_at	7q35-q36	enhancer of zeste homolog 2 (Drosophila)		1.45e-08	1.36e-07	6.51	Gain	oncogene
					No	FAM33A	225684_at	17q22	family with sequence similarity 33, member A		2.98e-05	7.33e-05	4.59	Gain	oncogene								0.0013	0.00268	3.45	Gain	oncogene
				Bergamashi et al., 2011 (44)	No	FAM82B	222665_at	8q21.3	family with sequence similarity 82, member B		0.00225	0.00327054	3.22	Gain	oncogene								0.000854	0.00194	3.59	Gain	oncogene
					No	FOXK2	226224_at	17q25	forkhead box K2		3.83e-05	8.64e-05	4.6	Gain	oncogene								8.79e-05	0.000329	4.4	Gain	oncogene
		Y		Bergamashi et al., 2011 (44) ; Millour et, 2010*	No	FOXM1	202580_x_at	12p13	forkhead box M1		5.69e-13	1.82e-11	8.9	Gain	oncogene
					No	GINS4	211767_at	8p11.21	GINS complex subunit 4 (Sld5 homolog)		0.000297	0.00054624	3.96	Gain	oncogene								0.0223	0.0289	2.38	Gain	oncogene
					No	GNPNAT1	225853_at	14q22.2	glucosamine-phosphate N-acetyltransferase 1		0.00285	0.00399722	3.16	Gain	oncogene								0.000515	0.00128	3.8	Gain	oncogene
		Y			No	GPAA1	211060_x_at	8q24.3	glycosylphosphatidylinositol anchor attachment protein 1 homolog (yeast)		4.44e-06	1.58e-05	5.09	Gain	oncogene
		Y			No	HN1	217755_at	17q25.1	hematological and neurological expressed 1		6.14e-07	2.89e-06	5.44	Gain	oncogene
					No	HSF1	202344_at	8q24.3	heat shock transcription factor 1		2.37e-05	6.13e-05	4.65	Gain	oncogene								0.000247	0.000702	4.02	Gain	oncogene
		Y			No	HSPB1	201841_s_at	7q11.23	heat shock 27kDa protein 1		0.000766	0.00126374	3.56	Gain	oncogene
		Y			No	IMPDH1	204169_at	7q31.3-q32	IMP (inosine monophosphate) dehydrogenase 1		1.35e-06	5.83e-06	5.55	Gain	oncogene
		Y			No	INPPL1	201598_s_at	11q23	inositol polyphosphate phosphatase-like 1		0.0324	0.0383433	2.2	Gain	oncogene
					No	KIFC2	226791_at	8q24.3	kinesin family member C2		1.23e-05	3.57e-05	4.77	Gain	oncogene								3.44e-07	4.07e-06	6	Gain	oncogene
		Y			No	LAPTM4B	214039_s_at	8q22.1	lysosomal associated protein transmembrane 4 beta		0.00153	0.00242139	3.4	Gain	oncogene
					No	LRRC14	32062_at	8q24.3	leucine rich repeat containing 14		1.21e-06	5.53e-06	5.42	Gain	oncogene								6.73e-07	6.45e-06	5.88	Gain	oncogene
		Y			No	MCM4	212141_at	8q11.2	minichromosome maintenance complex component 4		0.0002	0.000399987	3.99	Gain	oncogene
		Y			No	MTBP	233436_at	8q24.12	Mdm2, transformed 3T3 cell double minute 2, p53 binding protein (mouse) binding protein, 104kDa		0.00284	0.00399722	3.15	Gain	oncogene
					No	MTERFD1	219363_s_at	8q22.1	MTERF domain containing 1		3.96e-05	8.81e-05	4.45	Gain	oncogene								0.00124	0.00259	3.45	Gain	oncogene
					No	MYBL2	201710_at	20q13.1	v-myb myeloblastosis viral oncogene homolog (avian)-like 2		4.18e-15	5.27e-13	10.01	Gain	oncogene								1.39e-05	7.64e-05	4.65	Gain	oncogene
		Y			No	NCAPG2	219588_s_at	7q36.3	non-SMC condensin II complex, subunit G2		1.87e-05	5e-05	4.72	Gain	oncogene
					No	NFKBIL2	1558329_at	8q24.3	nuclear factor of kappa light polypeptide gene enhancer in B-cells inhibitor-like 2		2.6e-11	4.62e-10	8.75	Gain	oncogene								5.57e-07	5.9e-06	5.81	Gain	oncogene
		Y			No	NOL11	221970_s_at	17q24.2	nucleolar protein 11		0.000847	0.00136881	3.58	Gain	oncogene
					No	NUP107	218768_at	12q15	nucleoporin 107kDa		0.00322	0.00443642	3.11	Gain	oncogene								0.026	0.0332	2.32	Gain	oncogene
		Y			No	NUP205	212247_at	7q33	nucleoporin 205kDa		0.0314	0.0374437	2.23	Gain	oncogene
		Y			No	OVOL2	206048_at	20pter-q11.23	ovo-like 2 (Drosophila)		0.029	0.0349034	2.24	Gain	oncogene
		Y			No	POP1	213449_at	8q22.1	processing of precursor 1, ribonuclease P/MRP subunit (S. cerevisiae)		1.81e-06	7.61e-06	5.62	Gain	oncogene
					No	PPP1R16A	225203_at	8q24.3	protein phosphatase 1, regulatory (inhibitor) subunit 16A		2.61e-07	1.39e-06	5.85	Gain	oncogene								1.01e-08	4.34e-07	6.99	Gain	oncogene
					No	PSMC3IP	213951_s_at	17q12-q21	PSMC3 interacting protein		1.6e-07	1.01e-06	6.19	Gain	oncogene								7.15e-07	6.65e-06	5.92	Gain	oncogene
		Y			No	PUS7	218984_at	7q22.2	pseudouridylate synthase 7 homolog (S. cerevisiae)		0.00311	0.00432386	3.13	Gain	oncogene
					No	RAD9A	204828_at	11q13.1-q13.2	RAD9 homolog A (S. pombe)		0.000404	0.000703101	3.86	Gain	oncogene								0.00082	0.00188	3.66	Gain	oncogene
		Y			No	RHBDD2	222995_s_at	7q11.23	rhomboid domain containing 2		0.0158	0.019583	2.5	Gain	oncogene
					No	RHPN1	228405_at	8q24.3	rhophilin, Rho GTPase binding protein 1		4.6e-05	9.94e-05	4.41	Gain	oncogene								9.1e-08	1.55e-06	6.43	Gain	oncogene
		Y			No	RIMS2	206137_at	8q22.3	regulating synaptic membrane exocytosis 2		0.000206	0.000406597	4.11	Gain	oncogene
		Y			No	RPN2	208689_s_at	20q12-q13.1	ribophorin II		0.0193	0.0237717	2.4	Gain	oncogene
					No	RPS6KB2	203777_s_at	11q13.1	ribosomal protein S6 kinase, 70kDa, polypeptide 2		5.48e-07	2.74e-06	5.72	Gain	oncogene								1.95e-05	9.67e-05	4.87	Gain	oncogene
		Y			No	SFRS2	214882_s_at	17q25.2	splicing factor, arginine/serine-rich 2		0.0262	0.0319756	2.31	Gain	oncogene
					No	SHARPIN	220973_s_at	8q24.3	SHANK-associated RH domain interactor		6.27e-09	6.73e-08	6.88	Gain	oncogene								1.13e-08	4.34e-07	7.08	Gain	oncogene
					No	SLC26A7	238214_at	8q23	Solute carrier family 26, member 7		0.00168	0.00261089	3.31	Gain	oncogene								0.00822	0.0133	2.77	Gain	oncogene
					No	SLC35B1	202433_at	17q21.33	solute carrier family 35, member B1		1.65e-07	1.01e-06	5.97	Gain	oncogene								2.96e-05	0.000142	4.62	Gain	oncogene
					No	SRGAP1	1554473_at	12q14.2	SLIT-ROBO Rho GTPase activating protein 1		0.0371	0.0432896	2.15	Gain	oncogene								0.000146	0.000477	4.19	Gain	oncogene
		Y			No	STARD10	223103_at	11q13	StAR-related lipid transfer (START) domain containing 10		0.00653	0.00849472	2.84	Gain	oncogene
		Y			No	STMN3	222557_at	20q13.3	stathmin-like 3		3.13e-05	7.53e-05	4.57	Gain	oncogene
					No	STX16	221500_s_at	20q13.32	syntaxin 16		0.00253	0.00362599	3.2	Gain	oncogene								0.0153	0.0212	2.54	Gain	oncogene
					No	STX1A	204729_s_at	7q11.23	syntaxin 1A (brain)		0.000777	0.00126779	3.63	Gain	oncogene								0.000301	0.000812	4	Gain	oncogene
		Y			No	TAF2	209523_at	8q24.12	TAF2 RNA polymerase II, TATA box binding protein (TBP)-associated factor, 150kDa		0.0127	0.016177	2.61	Gain	oncogene
		Y			No	TK1	202338_at	17q23.2-q25.3	thymidine kinase 1, soluble		7.2e-10	9.6e-09	6.96	Gain	oncogene
					No	TMEM97	212282_at	17q11.2	transmembrane protein 97		0.000284	0.000532754	3.94	Gain	oncogene								0.00102	0.00224	3.56	Gain	oncogene
					No	TOP1MT	225802_at	8q24.3	topoisomerase (DNA) I, mitochondrial		4.02e-08	3.31e-07	6.43	Gain	oncogene								7.36e-05	0.000293	4.38	Gain	oncogene
		Y			No	TRMT12	219299_at	8q24.13	tRNA methyltransferase 12 homolog (S. cerevisiae)		2.85e-05	7.13e-05	4.56	Gain	oncogene
					No	TROAP	204649_at	12q13.12	trophinin associated protein (tastin)		2.64e-14	1.06e-12	9.37	Gain	oncogene								5.19e-09	2.66e-07	6.73	Gain	oncogene
		Y			No	UBE2O	218141_at	17q25.1	ubiquitin-conjugating enzyme E2O		2.13e-07	1.26e-06	6.1	Gain	oncogene
					No	VDAC3	208845_at	8p11.2	voltage-dependent anion channel 3		0.000313	0.000562043	3.94	Gain	oncogene								0.00133	0.00272	3.48	Amp	oncogene
					No	WDR68	224748_at	17q23.3	WD repeat domain 68		0.00178	0.00271184	3.27	Gain	oncogene								0.00243	0.00453	3.23	Gain	oncogene
					No	YTHDF1	221741_s_at	20q13.33	YTH domain family, member 1		7.97e-05	0.000169971	4.25	Gain	oncogene								9.95e-05	0.000355	4.31	Gain	oncogene
				Bergamashi et al., 2011 (44)	No	YWHAZ	200640_at	8q23.1	tyrosine 3-monooxygenase/tryptophan 5-monooxygenase activation protein, zeta polypeptide		0.000481	0.000827683	3.79	Gain	oncogene								0.015	0.0208	2.54	Gain	oncogene
					No	ZBTB10	228562_at	8q13-q21.1	Zinc finger and BTB domain containing 10		0.0269	0.0325764	2.29	Gain	oncogene								0.021	0.0275	2.41	Gain	oncogene
					No	ZC3H3	213445_at	8q24.3	zinc finger CCCH-type containing 3		2.24e-07	1.28e-06	6.02	Gain	oncogene								1.67e-06	1.35e-05	5.63	Gain	oncogene
		Y			No	ZNF572	1553229_at	8q24.13	zinc finger protein 572		0.00651	0.00849472	2.86	Gain	oncogene
			Y		No	ADIPOR2	201346_at	12p13.31	adiponectin receptor 2														0.00652	0.0108	2.88	Gain	oncogene
			Y		No	AIP	201782_s_at	11q13.3	aryl hydrocarbon receptor interacting protein														0.00346	0.00601	3.13	Gain	oncogene
			Y		No	ANAPC7	225521_at	12q24.11	anaphase promoting complex subunit 7														0.00405	0.00688	3.05	Gain	oncogene
			Y		No	ANKRD13D	238642_at	11q13.1	ankyrin repeat domain 13 family, member D														0.00293	0.00523	3.16	Gain	oncogene
			Y		No	AP1G1	225771_at	16q23	adaptor-related protein complex 1, gamma 1 subunit														4.33e-05	0.000187	4.59	Gain	oncogene
			Y		No	AP1G2	201613_s_at	14q11.2	adaptor-related protein complex 1, gamma 2 subunit														0.000887	0.00199	3.58	Gain	oncogene
			Y		No	AQP11	229526_at	11q14.1	aquaporin 11														0.000245	0.000702	4.06	Gain	oncogene
			Y		No	ARF3	200011_s_at	12q13	ADP-ribosylation factor 3														1.5e-05	7.96e-05	4.87	Gain	oncogene
			Y		No	ARFGAP1	217888_s_at	20q13.33	ADP-ribosylation factor GTPase activating protein 1														0.000165	0.000512	4.15	Gain	oncogene
			Y		No	ATP6V0A1	212383_at	17q21	ATPase, H+ transporting, lysosomal V0 subunit a1														6.45e-05	0.000264	4.47	Gain	oncogene
			Y		No	ATP9A	212062_at	20q13.2	ATPase, class II, type 9A														0.0031	0.00547	3.16	Gain	oncogene
			Y		No	B4GALNT1	206435_at	12q13.3	beta-1,4-N-acetyl-galactosaminyl transferase 1														0.00516	0.00871	2.96	Gain	oncogene
			Y		No	BCAS4	220588_at	20q13.13	breast carcinoma amplified sequence 4														6.98e-06	4.12e-05	5.15	Gain	oncogene
			Y		No	C12orf60	229888_at	12p12.3	chromosome 12 open reading frame 60														0.000365	0.00095	3.97	Gain	oncogene
			Y		No	C17orf80	223351_at	17q25.1	chromosome 17 open reading frame 80														9.52e-05	0.000348	4.28	Gain	oncogene
			Y		No	SOGA1/C20orf117	225473_at	20q11.23	chromosome 20 open reading frame 117														1.64e-05	8.42e-05	4.82	Gain	oncogene
			Y		No	CACNG1	206612_at	17q24	calcium channel, voltage-dependent, gamma subunit 1														3.46e-06	2.44e-05	5.52	Gain	oncogene
			Y		No	CACNG4	221585_at	17q24	calcium channel, voltage-dependent, gamma subunit 4														0.000155	0.000494	4.15	Gain	oncogene
			Y		No	CCDC43	225607_at	17q21.31	coiled-coil domain containing 43														0.000179	0.000539	4.1	Gain	oncogene
			Y		No	CCDC45	225705_at	17q24.1	coiled-coil domain containing 45														0.0158	0.0218	2.52	Gain	oncogene
			Y		No	CD164	208405_s_at	6q21	CD164 molecule, sialomucin														0.0146	0.0205	-2.56	Loss	TSG
			Y		No	CDKN3	209714_s_at	14q22	cyclin-dependent kinase inhibitor 3 (CDK2-associated dual specificity phosphatase)														0.000456	0.00115	3.72	Gain	oncogene
			Y	van Agthoven et al., 2009 (33)	No	CITED2	209357_at	6q23.3	Cbp/p300-interacting transactivator, with Glu/Asp-rich carboxy-terminal domain, 2														0.00644	0.0107	-2.89	Loss	TSG
			Y		No	CSRP2BP	228543_at	20p11.23	CSRP2 binding protein														0.00873	0.0138	2.77	Gain	oncogene
			Y		No	DNAJC7	202416_at	17q11.2	DnaJ (Hsp40) homolog, subfamily C, member 7														0.000646	0.00155	3.7	Gain	oncogene
			Y		No	DOCK8	225502_at	9p24.3	dedicator of cytokinesis 8														1.95e-05	9.67e-05	-4.89	Loss	TSG
			Y		No	EBAG9	204274_at	8q23	estrogen receptor binding site associated, antigen, 9														0.0139	0.0196	2.58	Gain	oncogene
			Y		No	FAM84B	225864_at	8q24.21	family with sequence similarity 84, member B														0.0161	0.022	2.52	Gain	oncogene
			Y		No	FDXR	207813_s_at	17q24-q25	ferredoxin reductase														1.8e-08	5.35e-07	6.76	Gain	oncogene
			Y		No	FKBP10	219249_s_at	17q21.2	FK506 binding protein 10, 65 kDa														0.0263	0.0334	2.29	Gain	oncogene
			Y		No	FLJ25006	1553292_s_at	17q11.2	hypothetical protein FLJ25006														0.0241	0.031	2.35	Gain	oncogene
			Y		No	FREM1	228233_at	9p22.3	FRAS1 related extracellular matrix 1														0.00177	0.00348	-3.24	Loss	TSG
			Y		No	GARNL1	213049_at	14q13.2	GTPase activating Rap/RanGAP domain-like 1														0.015	0.0208	2.55	Gain	oncogene
			Y		No	GIT1	218030_at	17p11.2	G protein-coupled receptor kinase interactor 1														0.0189	0.0252	2.46	Gain	oncogene
			Y		Yes	GNAQ	202615_at	9q21	Guanine nucleotide binding protein (G protein), q polypeptide														0.0134	0.0191	-2.6	Loss	TSG
			Y		No	GSDMDC1	218154_at	8q24.3	gasdermin domain containing 1														0.0101	0.0156	2.71	Gain	oncogene
			Y		No	H2AFJ	228213_at	12p12	H2A histone family, member J														9.55e-07	8.63e-06	5.95	Gain	oncogene
			Y		No	IFT20	210312_s_at	17q11.2	intraflagellar transport 20 homolog (Chlamydomonas)														0.0176	0.024	2.49	Gain	oncogene
			Y		No	KIAA0776	212633_at	6q16.1	KIAA0776														0.0135	0.0192	-2.59	Loss	TSG
			Y		No	KIAA1688	227876_at	8q24.3	KIAA1688 protein														0.00114	0.00243	3.46	Gain	oncogene
			Y		No	KLHL9	213117_at	9p22	kelch-like 9 (Drosophila)														0.00118	0.0025	-3.47	Loss	TSG
			Y		No	KRT18	201596_x_at	12q13	keratin 18														1.06e-06	9.32e-06	5.49	Gain	oncogene
			Y		No	LRRC46	230600_at	17q21.32	leucine rich repeat containing 46														0.000157	0.000495	4.16	Gain	oncogene
			Y		No	MAPK15	241357_at	0,00E+00	mitogen-activated protein kinase 15														0.000116	0.000391	4.29	Gain	oncogene
			Y		No	MPP2	213270_at	17q12-q21	membrane protein, palmitoylated 2 (MAGUK p55 subfamily member 2)														2.13e-05	0.000104	4.92	Gain	oncogene
			Y		Yes	NFIB	209289_at	9p24.1	nuclear factor I/B														2.14e-06	1.6e-05	-5.42	Loss	TSG
			Y		No	ORAOV1	228676_at	11q13.2	oral cancer overexpressed 1														4.62e-06	3.02e-05	5.35	Amp	oncogene
			Y		No	P2RY2	206277_at	11q13.5-q14.1	purinergic receptor P2Y, G-protein coupled, 2														0.000936	0.00207	3.59	Gain	oncogene
			Y		No	PARD6B	235165_at	20q13.13	par-6 partitioning defective 6 homolog beta (C. elegans)														0.00251	0.00464	3.22	Gain	oncogene
			Y		No	PAXIP1	212825_at	7q36	PAX interacting (with transcription-activation domain) protein 1														0.0195	0.0259	2.44	Gain	oncogene
			Y		No	PGM5	226303_at	9q13	phosphoglucomutase 5														0.000102	0.000361	-4.04	Loss	TSG
			Y		No	PHLPPL	213407_at	16q22.3	PH domain and leucine rich repeat protein phosphatase-like														0.0107	0.0163	2.69	Gain	oncogene
			Y		No	PPFIA1	202066_at	11q13.3	protein tyrosine phosphatase, receptor type, f polypeptide (PTPRF), interacting protein (liprin), alpha 1														0.00158	0.00313	3.42	Gain	oncogene
			Y		No	PTK2	208820_at	8q24-qter	PTK2 protein tyrosine kinase 2														0.00886	0.0139	2.76	Gain	oncogene
			Y		No	PTPN1	202716_at	20q13.1-q13.2	protein tyrosine phosphatase, non-receptor type 1														0.0133	0.0191	2.59	Gain	oncogene
			Y		No	RACGAP1	222077_s_at	12q13.13	Rac GTPase activating protein 1														0.0188	0.0252	2.45	Gain	oncogene
			Y		No	RDM1	239169_at	17q11.2	RAD52 motif 1														0.000146	0.000477	4.17	Gain	oncogene
			Y		No	REPS1	215201_at	0,00E+00	RALBP1 associated Eps domain containing 1														0.00826	0.0133	-2.78	Loss	TSG
			Y		No	RNF146	223886_s_at	6q22.1-q22.33	ring finger protein 146														0.0117	0.0174	-2.65	Loss	TSG
			Y		No	RNF170	226104_at	8p11.21	ring finger protein 170														0.021	0.0275	2.41	Gain	oncogene
			Y		No	RRAGA	201628_s_at	9p22.1	Ras-related GTP binding A														0.0113	0.017	-2.66	Loss	TSG
			Y		No	RSAD1	218307_at	17q21.33	radical S-adenosyl methionine domain containing 1														0.000227	0.000656	4.09	Gain	oncogene
			Y		No	SEC23B	201582_at	20p11.23	Sec23 homolog B (S. cerevisiae)														0.0183	0.0246	2.47	Gain	oncogene
			Y		No	SERINC1	208671_at	6q22.31	serine incorporator 1														0.0301	0.0377	-2.26	Loss	TSG
			Y		No	SESN1	218346_s_at	6q21	sestrin 1														0.00402	0.00688	-3.02	Loss	TSG
			Y		No	SH3BGRL2	225354_s_at	6q13-q15	SH3 domain binding glutamic acid-rich protein like 2														0.0134	0.0191	-2.56	Loss	TSG
			Y		No	SLC26A11	226679_at	17q25.3	solute carrier family 26, member 11														4.17e-05	0.000183	4.58	Gain	oncogene
			Y		No	SLC35A1	203306_s_at	6q15	solute carrier family 35 (CMP-sialic acid transporter), member A1														0.0221	0.0287	-2.39	Loss	TSG
			Y		No	SLC39A11	227046_at	17q24.3-q25.1	solute carrier family 39 (metal ion transporter), member 11														0.00194	0.00375	3.29	Gain	oncogene
			Y		No	SLC39A6	202088_at	18q12.2	solute carrier family 39 (zinc transporter), member 6														0.000176	0.000539	4.09	Gain	oncogene
			Y		No	SMPDL3A	213624_at	6q22.31	sphingomyelin phosphodiesterase, acid-like 3A														0.0249	0.0319	-2.33	Loss	TSG
			Y		No	SPAG1	210117_at	8q22.2	sperm associated antigen 1														0.0336	0.0417	2.2	Gain	oncogene
			Y		No	ST3GAL1	208322_s_at	8q24.22	ST3 beta-galactoside alpha-2,3-sialyltransferase 1														0.00405	0.00688	3.04	Gain	oncogene
			Y		No	TAF4	213090_s_at	20q13.33	TAF4 RNA polymerase II, TATA box binding protein (TBP)-associated factor, 135kDa														0.00281	0.00506	3.21	Gain	oncogene
			Y		No	TLCD1	227804_at	17q11.2	TLC domain containing 1														8.78e-05	0.000329	4.29	Gain	oncogene
			Y		No	TM2D2	224413_s_at	8p11.23	TM2 domain containing 2														0.019	0.0252	2.46	Amp	oncogene
			Y		No	TMEM118	221909_at	12q24.22	transmembrane protein 118														5.02e-07	5.5e-06	5.62	Gain	oncogene
			Y		No	TMEM134	218531_at	11q13.1	transmembrane protein 134														3.33e-05	0.000153	4.74	Gain	oncogene
			Y		No	TSNARE1	228862_at	8q24.3	t-SNARE domain containing 1														0.00228	0.0043	3.27	Gain	oncogene
			Y		No	TSPYL1	221493_at	6q22-q23	TSPY-like 1														0.035	0.0433	-2.2	Loss	TSG
			Y		No	VPS28	218679_s_at	8q24.3	vacuolar protein sorting 28 homolog (S. cerevisiae)														3.31e-05	0.000153	4.67	Gain	oncogene
			Y		No	WWP1	212638_s_at	8q21	WW domain containing E3 ubiquitin protein ligase 1														6.11e-08	1.1e-06	6.5	Gain	oncogene
			Y		No	ZBTB24	205340_at	6q21	zinc finger and BTB domain containing 24														0.018	0.0244	-2.47	Loss	TSG
			Y		No	ZFP161	209724_s_at	18pter-p11.2	zinc finger protein 161 homolog (mouse)														0.0052	0.00872	-2.93	Loss	TSG
			Y		No	ZNF250	213858_at	8q24.3	zinc finger protein 250														0.00744	0.0122	2.83	Gain	oncogene
			Y		No	ZNF34	219801_at	8q24.3	zinc finger protein 34														3.78e-05	0.000169	4.68	Gain	oncogene
*: see supplementary material_references

## Sheet: Table S3H
	Table S3H: 34 genes are exclusively deregulated in the comparison luminal B vs luminal A
	Mechanisms	Gene name	Chromosomal location	Encode
	Overexpressed in relation with gains or amplification	BIRC5	17q25	baculoviral IAP repeat-containing 5 (survivin)
		C8orf76	8q24.13	chromosome 8 open reading frame 76
		CDCA3	12p13	cell division cycle associated 3
		CEP250	20q11.22-q12	centrosomal protein 250kDa
		DDEF1	8q24.1-q24.2	development and differentiation enhancing factor 1
		DLG7	14q22.3	discs, large homolog 7 (Drosophila)
		EIF2AK1	7p22	eukaryotic translation initiation factor 2-alpha kinase 1
		EZH2	7q35-q36	enhancer of zeste homolog 2 (Drosophila)
		FOXM1	12p13	forkhead box M1
		GPAA1	8q24.3	glycosylphosphatidylinositol anchor attachment protein 1 homolog (yeast)
		HN1	17q25.1	hematological and neurological expressed 1
		HSPB1	7q11.23	heat shock 27kDa protein 1
		IMPDH1	7q31.3-q32	IMP (inosine monophosphate) dehydrogenase 1
		INPPL1	11q23	inositol polyphosphate phosphatase-like 1
		LAPTM4B	8q22.1	lysosomal associated protein transmembrane 4 beta
		MCM4	8q11.2	minichromosome maintenance complex component 4
		MTBP	8q24.12	Mdm2, transformed 3T3 cell double minute 2, p53 binding protein (mouse) binding protein, 104kDa
		NCAPG2	7q36.3	non-SMC condensin II complex, subunit G2
		NOL11	17q24.2	nucleolar protein 11
		NUP205	7q33	nucleoporin 205kDa
		OVOL2	20pter-q11.23	ovo-like 2 (Drosophila)
		POP1	8q22.1	processing of precursor 1, ribonuclease P/MRP subunit (S. cerevisiae)
		PUS7	7q22.2	pseudouridylate synthase 7 homolog (S. cerevisiae)
		RHBDD2	7q11.23	rhomboid domain containing 2
		RIMS2	8q22.3	regulating synaptic membrane exocytosis 2
		RPN2	20q12-q13.1	ribophorin II
		SFRS2	17q25.2	splicing factor, arginine/serine-rich 2
		STARD10	11q13	StAR-related lipid transfer (START) domain containing 10
		STMN3	20q13.3	stathmin-like 3
		TAF2	8q24.12	TAF2 RNA polymerase II, TATA box binding protein (TBP)-associated factor, 150kDa
		TK1	17q23.2-q25.3	thymidine kinase 1, soluble
		TRMT12	8q24.13	tRNA methyltransferase 12 homolog (S. cerevisiae)
		UBE2O	17q25.1	ubiquitin-conjugating enzyme E2O
		ZNF572	8q24.13	zinc finger protein 572

## Sheet: Table S3I
	Table S3I: 47 genes are exclusively deregulated in the comparison luminal B vs basal
Mechanisms	Gene name	Chromosomal location	Encode
Overexpressed in relation with gains or amplification	ATAD4	17q21.32	ATPase family, AAA domain containing 4
	C17orf58	17q24.2	chromosome 17 open reading frame 58
	IKBKB	8p11.2	inhibitor of kappa light polypeptide gene enhancer in B-cells, kinase beta
	KIAA0556	16p12.1-p11.2	KIAA0556
	RPS6KB1	17q23.1	ribosomal protein S6 kinase, 70kDa, polypeptide 1
	SLC6A4	17q11.1-q12	solute carrier family 6 (neurotransmitter transporter, serotonin), member 4
	TOM1L1	17q23.2	target of myb1 (chicken)-like 1
	ZMAT4	8p11.21	zinc finger, matrin type 4
downregulated in relation with losses	AKAP7	6q23	A kinase (PRKA) anchor protein 7
	ANKRD6	6q14.2-q16.1	ankyrin repeat domain 6
	ARHGAP18	6q22.33	Rho GTPase activating protein 18
	BXDC1	6q21	brix domain containing 1
	C6orf162	6q15-q16.1	chromosome 6 open reading frame 162
	C6orf173	6q22.32	chromosome 6 open reading frame 173
	C6orf192	6q22.3-q23.3	chromosome 6 open reading frame 192
	C9orf52	9p22.3	Chromosome 9 open reading frame 52
	DCBLD1	6q22.2	discoidin, CUB and LCCL domain containing 1
	EPB41L2	6q23	erythrocyte membrane protein band 4.1-like 2
	FBXL4	6q16.1-q16.3	F-box and leucine-rich repeat protein 4
	FBXO30	6q24	F-box protein 30
	HDAC2	6q21	histone deacetylase 2
	HDDC2	6q13-q24.3	HD domain containing 2
	HINT3	6q22.32	histidine triad nucleotide binding protein 3
	HIVEP2	6q23-q24	human immunodeficiency virus type I enhancer binding protein 2
	HSF2	6q22.31	heat shock transcription factor 2
	IFNGR1	6q23.3	interferon gamma receptor 1
	KDM4C/JMJD2C	9p24.1	jumonji domain containing 2C
	KATNA1	6q25.1	katanin p60 (ATPase-containing) subunit A 1
	LMBRD1	6q13	LMBR1 domain containing 1
	MANEA	6q16.1	mannosidase, endo-alpha
	MARCKS	6q22.2	myristoylated alanine-rich protein kinase C substrate
	NT5E	6q14-q21	5'-nucleotidase, ecto (CD73)
	PDSS2	6q21	prenyl (decaprenyl) diphosphate synthase, subunit 2
	PLAGL1	6q24-q25	pleiomorphic adenoma gene-like 1
	PSIP1	9p22.3	PC4 and SFRS1 interacting protein 1
	RAB20	13q34	RAB20, member RAS oncogene family
	RNGTT	6q16	RNA guanylyltransferase and 5'-phosphatase
	RPS12	6q23.2	ribosomal protein S12
	RRAGD	6q15-q16	Ras-related GTP binding D
	RSPO3	6q22.33	R-spondin 3 homolog (Xenopus laevis)
	RTN4IP1	6q21	reticulon 4 interacting protein 1
	SF3B5	6q24.2	splicing factor 3b, subunit 5, 10kDa
	STX11	6q24.2	syntaxin 11
	STX7	6q23.1	Syntaxin 7
	TPD52L1	6q22-q23	tumor protein D52-like 1
	UST	6q25.1	uronyl-2-sulfotransferase
	WASF1	6q21-q22	WAS protein family, member 1

## Sheet: Table S3J
	Table S3J: 2 genes are exclusively deregulated in the comparison luminal B vs normal-like
	Mechanisms	Gene name	Chromosomal location	Encode
	Overexpressed in relation with gains or amplification	CBX4	17q25.3	chromobox homolog 4 (Pc class homolog, Drosophila)
		LRRCC1	8q21.2	leucine rich repeat and coiled-coil domain containing 1

[truncated: 4 more sheets: Table S3K, Table S3L, Table S3M, Table S3N]
