# Supplementary material for: Candidate Luminal B Breast Cancer Genes Identified by Genome, Gene Expression and DNA Methylation Profiling
Source: PLoS One. 2014 Jan 9;9(1):e81843. doi: 10.1371/journal.pone.0081843 (PMC3886975; doi:10.1371/journal.pone.0081843)
Supplement: Table S5 — A: Criteria for our selection of the 9 sequenced genes. B: Gene mutation analysis of ARID1A, ASXL1, FOXO3, L3MBTL4, MAP2K4, PIK3CA, RUNX1, RUNX3 and TP53 in a large set of BCs including our panel of 188 BCs. C: Frequency analysis of genomic alterations targeting specific regions or genes in the five molecular breast cancer subtypes. (XLSX) [file pone.0081843.s021.xlsx]

## Sheet: Table S5A
Table S5A : Criteria for our selection of the 9 sequenced genes
	Genes	Criteria
	TP53	NGS studies. This gene is the most frequently mutated gene in BCs. It also presents a high mutation frequency in luminal/ER+ breast cancers (28-29,31).
	PIK3CA	NGS studies. Highly mutated in basal BCs, PIK3CA presents a low mutation frequency in luminal A and a higher frequency in luminal B cancers (28-29,31).
	MAP2K4	NGS studies. Among the fourty most frequently mutated genes in BCs. Frequent mutation in luminal/ER+ subtype (28-29,31).
	RUNX1	NGS studies. Among the fourty most frequently mutated genes in BCs (28-29,31).
	ARID1A	NGS studies. Among the fourty most frequently mutated genes in BCs (28-39,31,48). Among our previously identified targets in pancreatic cancer (Birnbaum et al., 2011).
	ASXL1	NGS study (31) and among our previously identified targets in leukemias (Gelsi-Boyer et al., 2009).
	L3MBTL4	Among our previously identified targets in luminal B BCs (15).
	FOXO3	Located on 6q. Reported among key cancer pathway components in luminal BC (29).
	RUNX3	Located in the 1p36 region frequently deled in BC. A possible role for RUNX3 as a tumor suppressor in ER+ BC has been suggested (60-61). Paralog of RUNX1.

## Sheet: Table S5B
	Table S5B: Gene mutation analysis of ARID1A, ASXL1, FOXO3, L3MBTL4, MAP2K4, PIK3CA, RUNX1, RUNX3 and TP53 in a large set of BCs including our panel of 188 BCs
Tumors	Set	Subtype	Included in the 188 tumors subset	ARID1A [53]	ASXL1_Exon12 (Gelsi-Boyer et al., 2009)*	FOXO3	L3MBTL4 (16)	MAP2K4	PIK3CA	RUNX1 (Gelsi-Boyer et al., 2008)*	RUNX3	TP53	yeast functional. assay
2352	IPC	Luminal B	Yes	ND	ND	c.159C>T, p.Ala53Ala (rs1044891)	ND	ND	NO	ND	No	ND	NT
2372	IPC	Not assigned	No	ND	no	ND	NO	ND	ND	No	ND	ND	NT
2749	IPC	Not assigned	No	ND	no	ND	c.1844T>G p.Ile615Ser	ND	ND	No	ND	ND	NT
2933	IPC	ERBB2	Yes	ND	ND	c.419C>T, p.Ala140Val (rs111556510)	NO	ND	ND	No	No	ND	NT
3070	IPC	Luminal A	Yes	ND	no	ND	NO	ND	ND	No	ND	ND	NT
3220	IPC	Normal	Yes	ND	ND	No	ND	ND	ND	No	No	ND	NT
3401	IPC	Luminal A	Yes	ND	ND	c.419C>T, p.Ala140Val (rs111556510)	ND	ND	ND	No	No	ND	NT
3458	IPC	Normal	No	ND	ND	No	ND	ND	ND	No	No	ND	NT
3824	IPC	Not assigned	No	ND	ND	c.159C>T, p.Ala53Ala (rs1044891)	ND	ND	ND	ND	ND	ND	No
4401	IPC	Not assigned	No	ND	no	ND	c.1678G>A p.Glu560Lys	ND	ND	No	ND	ND	NT
4542	IPC	Not assigned	No	ND	no	ND	NO	ND	ND	No	ND	ND	NT
4630	IPC	Basal	Yes	ND	no	c.159C>T, p.Ala53Ala (rs1044891) Hmz	NO	ND	NO	ND	No	ND	NT
4641	IPC	Basal	Yes	ND	no	ND	NO	ND	NO	No	ND	MUT	Yes
4700	IPC	Basal	Yes	ND	no	ND	NO	ND	NO	No	ND	ND	NT
4763	IPC	Not assigned	No	ND	no	ND	NO	ND	ND	No	ND	ND	NT
4814	IPC	Luminal B	Yes	ND	no	ND	NO	ND	ND	ND	ND	No	Yes
4885	IPC	Not assigned	No	ND	no	ND	NO	ND	ND	No	ND	ND	NT
5142	IPC	Not assigned	No	ND	no	c.419C>T, p.Ala140Val (rs111556510)	NO	ND	ND	No	ND	ND	NT
5257	IPC	Basal	Yes	ND	ND	c.159C>T, p.Ala53Ala (rs1044891)	ND	ND	ND	ND	No	ND	NT
5332	IPC	Not assigned	No	ND	no	c.419C>T, p.Ala140Val (rs111556510)	NO	ND	ND	No	No	ND	NT
5342	IPC	Luminal A	Yes	ND	no	ND	NO	ND	ND	No	No	ND	NT
5350	IPC	Basal	No	ND	no	c.419C>T, p.Ala140Val (rs111556510)	NO	ND	ND	No	No	ND	NT
5397	IPC	Luminal B	Yes	ND	ND	No	ND	ND	c.3140A>G, p.H1047R	No	No	ND	NT
5493	IPC	Not assigned	No	ND	no	ND	NO	ND	ND	No	No	ND	NT
5520	IPC	Basal	Yes	ND	no	ND	NO	ND	ND	No	No	ND	NT
5532	IPC	Basal	Yes	ND	no	ND	NO	ND	ND	No	no	ND	NT
5731	IPC	Luminal A	Yes	ND	no	ND	NO	ND	ND	p.A147G fs*13	No	ND	NT
5796	IPC	Basal	Yes	ND	no	ND	NO	ND	ND	No	No	No	Yes
5836	IPC	ERBB2	No	ND	no	ND	NO	ND	ND	No	no	ND	NT
5988	IPC	Not assigned	No	ND	no	No	NO	ND	ND	No	No	ND	NT
6010	IPC	Luminal B	No	ND	no	ND	NO	ND	ND	No	p.S225Efs*39	No	Yes
6137	IPC	Luminal B	Yes	ND	no	ND	NO	ND	NO	No	ND	No	Yes
6142	IPC	Not assigned	No	ND	ND	No	ND	ND	ND	No	No	ND	No
6162	IPC	Basal	Yes	ND	ND	No	ND	ND	ND	No	No	ND	NT
6165	IPC	Luminal B	Yes	ND	no	ND	NO	ND	ND	ND	ND	ND	NT
6202	IPC	Basal	Yes	ND	no	ND	NO	ND	ND	No	ND	ND	NT
6231	IPC	Luminal A	Yes	ND	no	c.159C>T, p.Ala53Ala (rs1044891)	NO	ND	ND	No	ND	ND	NT
6238	IPC	Basal	No	ND	no	c.436C>T, pGln146Stop	NO	ND	ND	No	No	ND	NT
6244	IPC	Luminal A	Yes	ND	no	ND	NO	ND	ND	No	No	No	Yes
6330	IPC	Luminal A	Yes	ND	no	c.159C>T, p.Ala53Ala (rs1044891)	NO	ND	ND	No	no	ND	NT
6345	IPC	Luminal A	Yes	ND	no	ND	NO	ND	ND	p.L56S (rs111527738)	ND	No	Yes
6361	IPC	Not assigned	No	ND	ND	ND	ND	ND	ND	ND	ND	ND	No
6453	IPC	Basal	Yes	ND	ND	No	ND	ND	ND	No	ND	ND	NT
6578	IPC	Luminal B	Yes	ND	no	ND	NO	ND	NO	No	ND	ND	NT
6604	IPC	Normal	Yes	ND	no	ND	NO	ND	ND	No	ND	ND	NT
6608	IPC	Not assigned	No	ND	no	ND	NO	ND	ND	No	ND	ND	NT
6744	IPC	Not assigned	No	ND	no	ND	NO	ND	ND	No	ND	ND	NT
6823	IPC	Luminal B	No	ND	ND	No	ND	ND	c.3140A>G, p.H1047R	ND	No	ND	NT
6972	IPC	Not assigned	No	ND	ND	c.159C>T, p.Ala53Ala (rs1044891)	ND	ND	ND	ND	ND	ND	No
7004	IPC	Luminal B	Yes	ND	ND	ND	ND	ND	NO	ND	ND	ND	NT
7239	IPC	Not assigned	No	ND	no	ND	NO	ND	ND	No	ND	ND	NT
7264	IPC	Luminal A	Yes	ND	ND	c.159C>T, p.Ala53Ala (rs1044891) Hmz	ND	ND	ND	No	No	ND	NT
7371	IPC	Luminal A	Yes	ND	no	ND	NO	ND	ND	p.S295C fs*304	ND	No	Yes
7412	IPC	Basal	No	ND	ND	ND	NO	ND	ND	No	p.E216G fs*8	ND	NT
7419	IPC	Not assigned	No	ND	no	ND	NO	ND	ND	No	ND	ND	NT
7420	IPC	Basal	Yes	ND	no	ND	NO	ND	ND	No	ND	ND	NT
7462	IPC	Basal	Yes	ND	no	ND	NO	ND	ND	No	ND	MUT	Yes
7499	IPC	Luminal B	Yes	ND	no	ND	NO	ND	NO	No	No	ND	NT
7501	IPC	Normal	Yes	ND	ND	c.159C>T, p.Ala53Ala (rs1044891)	ND	ND	ND	ND	No	ND	NT
7564	IPC	Not assigned	No	ND	no	ND	NO	ND	ND	No	No	ND	NT
7641	IPC	Luminal B	Yes	ND	no	ND	NO	ND	NO	No	No	No	Yes
7647	IPC	Luminal A	Yes	ND	no	ND	NO	ND	ND	ND	ND	ND	NT
7676	IPC	Basal	Yes	ND	no	ND	NO	ND	ND	No	No	No	Yes
7720	IPC	Luminal B	Yes	ND	c.3306G>T : p.Glu1102Asp Sur Sift : pas pr├®dite comme d├®l├®t├¿re	ND	NO	ND	ND	No	No	LIM	in progress
7729	IPC	Luminal A	Yes	ND	no	c.517C>T, p.Ser173Phe	NO	ND	ND	No	No	ND	NT
7767	IPC	Normal	No	ND	ND	No	ND	ND	ND	ND	No	ND	NT
7780	IPC	Normal	No	ND	no	ND	NO	ND	ND	No	No	ND	NT
7809	IPC	Normal	Yes	ND	ND	No	ND	ND	ND	No	No	ND	NT
7810	IPC	Basal	Yes	ND	no	ND	NO	ND	ND	No	No	MUT	Yes
7876	IPC	Normal	Yes	ND	no	ND	NO	ND	ND	No	No	ND	NT
7913	IPC	Normal	Yes	ND	ND	c.159C>T, p.Ala53Ala (rs1044891)	ND	ND	ND	ND	No	ND	NT
7942	IPC	Normal	No	ND	ND	No	ND	ND	ND	ND	No	ND	NT
7961	IPC	Luminal A	Yes	ND	no	ND	NO	ND	ND	No	ND	ND	NT
8009	IPC	Not assigned	No	ND	ND	ND	ND	ND	ND	ND	ND	ND	No
8035	IPC	ERBB2	Yes	ND	no	No	NO	ND	ND	No	p.M421Hfs*3	MUT	Yes
8056	IPC	Not assigned	No	ND	ND	c.499A>G, p.Thr167Ala	ND	ND	ND	No	ND	ND	NT
8188	IPC	Basal	Yes	ND	ND	c.159C>T, p.Ala53Ala (rs1044891) -	ND	ND	ND	ND	No	ND	NT
8189	IPC	Luminal B	Yes	ND	no	ND	NO	ND	ND	No	ND	ND	NT
8295	IPC	Luminal B	Yes	ND	no	ND	NO	ND	ND	No	ND	No	Yes
8298	IPC	Not assigned	No	ND	no	ND	NO	ND	ND	No	No	ND	NT
8332	IPC	Luminal A	Yes	ND	no	ND	NO	ND	ND	ND	p.S416Rfs*8	No	Yes
8358	IPC	Basal	Yes	ND	ND	c.419C>T, p.Ala140Val (rs111556510) Hmz	ND	ND	ND	ND	No	ND	NT
8378	IPC	Luminal B	Yes	ND	no	ND	NO	ND	ND	No	No	No	Yes
8401	IPC	Not assigned	No	ND	no	No	NO	ND	ND	No	ND	ND	NT
8406	IPC	Luminal A	Yes	ND	no	ND	NO	ND	ND	No	ND	LIM	in progress
8447	IPC	Not assigned	No	ND	no	ND	NO	ND	ND	ND	ND	ND	NT
8459	IPC	Luminal A	Yes	ND	no	ND	NO	ND	ND	No	pS407Rfs*18	ND	NT
8484	IPC	Luminal A	Yes	ND	no	c.1854G>C, p.Gly618Gly	NO	ND	ND	No	ND	No	Yes
8500	IPC	Luminal A	Yes	ND	no	ND	NO	ND	ND	No	ND	ND	NT
8504	IPC	ERBB2	Yes	ND	no	ND	NO	ND	c.1533G>A,Ôö¼├íp.E545K	No	No	MUT	Yes
8511	IPC	Luminal A	Yes	ND	c.1976G>A : p.Gly659Asp Sur Sift : pas pr├®dite comme d├®l├®t├¿re	ND	NO	ND	ND	No	ND	No	Yes
8524	IPC	Basal	Yes	ND	no	No	NO	ND	ND	No	No	ND	NT
8525	IPC	Luminal B	Yes	ND	no	ND	c.1017C>G p.Tyr339X	ND	ND	No	ND	LIM	in progress
8536	IPC	Not assigned	No	ND	ND	No	ND	ND	ND	ND	ND	ND	No
8581	IPC	Luminal A	Yes	ND	no	ND	NO	ND	ND	No	No	ND	NT
8584	IPC	ERBB2	Yes	ND	no	ND	c.368G>A p.Ser123Asn	ND	ND	No	p.S241Kfs*24	MUT	Yes
8595	IPC	Basal	Yes	ND	no	ND	NO	ND	ND	No	No	ND	NT
8600	IPC	Luminal B	Yes	ND	no	ND	NO	ND	NO	No	No	MUT	Yes
8667	IPC	Basal	Yes	ND	no	No	NO	ND	ND	p.P463P (rs61750222)	No	MUT	Yes
8681	IPC	Normal	Yes	ND	no	c.419C>T, p.Ala140Val (rs111556510) Hmz	NO	ND	ND	No	No	ND	NT
8683	IPC	Luminal A	Yes	ND	ND	ND	ND	ND	ND	ND	p.D422Gfs*2	No	Yes
8699	IPC	Normal	Yes	ND	no	c.419C>T, p.Ala140Val (rs111556510) Hmz	NO	ND	ND	No	ND	ND	NT
8700	IPC	Basal	Yes	ND	no	ND	NO	ND	ND	No	ND	MUT	Yes
8702	IPC	Not assigned	No	ND	no	ND	NO	ND	ND	No	No	ND	NT
8719	IPC	Luminal A	Yes	ND	no	ND	NO	ND	ND	No	ND	No	Yes
8723	IPC	Not assigned	No	ND	ND	ND	ND	ND	ND	ND	ND	ND	No
8753	IPC	Luminal A	Yes	ND	ND	No	ND	ND	ND	p.N448E fs*152	ND	ND	No
8754	IPC	Luminal A	Yes	ND	no	ND	NO	ND	ND	No	p.V402Wfs*23	No	Yes
8772	IPC	Luminal A	Yes	ND	ND	c.1857C>T, p.Ser619Ser (rs113367269)	ND	ND	ND	No	No	ND	NT
8780	IPC	Luminal A	Yes	ND	no	ND	NO	ND	ND	No	ND	ND	NT
8781	IPC	Luminal A	Yes	ND	no	ND	NO	ND	ND	No	ND	LIM	in progress
8794	IPC	Not assigned	No	ND	ND	No	ND	ND	ND	ND	ND	ND	No
8796	IPC	Luminal B	Yes	ND	ND	c.419C>T, p.Ala140Val (rs111556510)	ND	ND	c.3140A>G, p.H1047R	ND	No	ND	NT
8804	IPC	Not assigned	No	ND	ND	ND	ND	ND	ND	p.R346A fs*248	ND	ND	No
8836	IPC	Luminal A	Yes	ND	no	ND	NO	ND	ND	p.N443T	ND	No	Yes
8842	IPC	Not assigned	No	ND	no	ND	NO	ND	ND	p.L56S (rs111527738)	No	ND	NT
8847	IPC	Luminal A	Yes	ND	no	ND	c.368G>A p.Ser123Asn	NM_003010.2(MAP2K4):c.683G>TNM_003010.2(MAP2K4_i001):p.Arg228Ile	ND	No	No	ND	NT
8850	IPC	Luminal A	Yes	ND	no	ND	NO	ND	ND	p.P463P (rs61750222)	no	LIM	in progress
8862	IPC	Basal	No	ND	no	c.159C>T, p.Ala53Ala (rs1044891) Hmz	NO	ND	ND	No	no	ND	NT
8867	IPC	Luminal B	Yes	ND	no	ND	NO	ND	ND	No	No	ND	NT
8873	IPC	Luminal A	Yes	ND	no	ND	NO	ND	ND	No	no	No	Yes
8944	IPC	Not assigned	No	ND	no	ND	NO	ND	ND	No	no	ND	NT
9022	IPC	Luminal A	Yes	ND	no	ND	NO	ND	ND	No	ND	ND	NT
9052	IPC	Luminal A	Yes	ND	no	ND	NO	NO	ND	p.S322F fs*278	no	LIM	in progress
9059	IPC	Luminal A	Yes	NO	ND	c.504C>T, p.Arg168Arg (rs150320900)	NO	NO	ND	ND	No	No	Yes
9077	IPC	Basal	Yes	ND	ND	No	ND	ND	ND	ND	No	ND	NT
9088	IPC	Luminal A	Yes	NO	ND	ND	NO	NO	ND	No	ND	No	Yes
9091	IPC	Normal	Yes	NO	ND	ND	NO	NO	ND	p.S303Y fs*8	ND	No	Yes
9127	IPC	Basal	Yes	NO	ND	c.747G>A, p.Arg249Arg (rs61756661)	NO	NO	ND	No	No	MUT	Yes
9133	IPC	Not assigned	No	NO	ND	ND	NO	NO	ND	p.N153K fs*7	ND	ND	NT
9161	IPC	Luminal A	Yes	NO	ND	ND	NO	NO	ND	No	p.N389Qfs*12	No	Yes
9174	IPC	Luminal A	Yes	NO	ND	c.419C>T, p.Ala140Val (rs111556510)	NO	NO	ND	No	p.I247P fs*18	LIM	in progress
9193	IPC	ERBB2	Yes	NO	ND	ND	c.368G>A p.Ser123Asn	NO	ND	No	ND	ND	NT
9195	IPC	Luminal A	Yes	NO	ND	ND	NO	NO	ND	No	No	No	Yes
9207	IPC	Basal	Yes	NO	ND	ND	NO	NO	ND	No	No	MUT	Yes
9215	IPC	Basal	Yes	ND	ND	ND	ND	ND	ND	ND	ND	ND	NT
9289	IPC	Basal	No	NO	ND	ND	NO	NO	ND	No	No	MUT	Yes
9296	IPC	ERBB2	No	ND	ND	No	ND	ND	ND	ND	ND	ND	NT
9317	IPC	ERBB2	Yes	NO	ND	ND	NO	NO	ND	No	No	MUT	Yes
9344	IPC	Normal	Yes	NO	ND	ND	NO	NM_003010.2(MAP2K4):c.225_226insGAGANM_003010.2(MAP2K4_i001):p.(Leu76Glufs*8)	ND	p.L56S (rs111527738)	No	No	Yes
9345	IPC	Basal	No	ND	ND	No	NO	NO	ND	No	No	MUT	Yes
9347	IPC	Normal	Yes	NO	ND	ND	NO	NO	ND	No	No	No	Yes
9349	IPC	Basal	Yes	ND	ND	ND	NO	NO	ND	No	ND	ND	NT
9357	IPC	Luminal A	Yes	NO	ND	ND	NO	NO	ND	No	No	No	Yes
9358	IPC	ERBB2	No	NO	ND	ND	NO	NO	ND	No	p.Q244S fs*12	MUT	Yes
9377	IPC	Luminal B	Yes	NO	ND	ND	NO	NO	NO	No	No	ND	NT
9385	IPC	Luminal A	Yes	NO	ND	c.419C>T, p.Ala140Val (rs111556510)	NO	NO	c.3140A>G, p.H1047R	No	No	ND	NT
9394	IPC	Luminal A	Yes	NO	ND	ND	NO	NO	ND	No	ND	ND	NT
9425	IPC	Luminal B	Yes	ND	ND	ND	ND	ND	ND	ND	ND	ND	No
9429	IPC	Luminal A	Yes	NO	ND	ND	NO	NO	c.3140A>G, p.H1047R	ND	No	No	Yes
9445	IPC	Not assigned	No	ND	ND	ND	ND	ND	ND	ND	ND	ND	No
9485	IPC	Not assigned	No	ND	ND	c.159C>T, p.Ala53Ala (rs1044891) Hmz	ND	ND	ND	No	No	ND	No
9507	IPC	Luminal A	Yes	NO	ND	ND	NO	NO	ND	ND	No	ND	NT
9588	IPC	Not assigned	No	NO	ND	ND	NO	NO	ND	ND	No	ND	NT
9595	IPC	Luminal A	Yes	ND	ND	c.419C>T, p.Ala140Val (rs111556510)	ND	ND	ND	No	No	ND	NT
9605	IPC	Luminal A	Yes	NO	ND	ND	NO	NO	ND	No	ND	No	Yes
9622	IPC	Luminal B	Yes	NO	ND	ND	NO	NO	NO	p.P463P (rs61750222)	ND	ND	NT
9638	IPC	Not assigned	No	NO	ND	ND	NO	NO	ND	No	No	ND	NT
9670	IPC	Luminal A	No	NO	ND	ND	NO	NO	ND	p.L56S (rs111527738)	No	ND	NT
9679	IPC	Luminal A	Yes	NO	ND	ND	NO	NM_003010.2(MAP2K4):c.844delCNM_003010.2(MAP2K4_i001):p.(Gln282Lysfs*36)	ND	No	No	No	Yes
9721	IPC	Luminal A	Yes	NM_006015.4(ARID1A_v001):c.4270C>TNM_006015.4(ARID1A_i001):p.(Gln1424*)	ND	ND	NO	NO	ND	No	p.T236N fs*30	No	Yes
9725	IPC	Normal	Yes	NO	ND	ND	NO	NO	ND	No	ND	ND	NT
9737	IPC	Basal	Yes	ND	ND	No	ND	ND	ND	ND	No	ND	NT
9745	IPC	Basal	Yes	NO	ND	ND	NO	NO	ND	No	No	MUT	Yes
9752	IPC	Basal	Yes	NO	ND	ND	NO	NO	ND	No	No	ND	NT
9760	IPC	Luminal A	Yes	NO	ND	ND	NO	NO	ND	No	No	ND	NT
9779	IPC	Luminal A	Yes	NO	ND	c.504C>T, p.Arg168Arg (rs150320900)	NO	NO	ND	No	No	No	Yes
9790	IPC	Not assigned	No	ND	ND	ND	NO	NO	ND	p.L56S (rs111527738)	No	ND	NT
9799	IPC	Luminal A	Yes	ND	ND	No	ND	ND	ND	ND	ND	ND	NT
9813	IPC	Luminal A	Yes	ND	ND	No	ND	ND	ND	ND	No	ND	NT
9822	Sotiriou	ERBB2	No	ND	ND	No	ND	ND	ND	ND	No	ND	NT
9823	IPC	Not assigned	No	ND	ND	c.159C>T, p.Ala53Ala (rs1044891)	ND	ND	ND	No	No	ND	NT
9840	IPC	Normal	No	NO	ND	ND	NO	NO	ND	No	ND	No	Yes
9874	IPC	Normal	Yes	ND	ND	c.159C>T, p.Ala53Ala (rs1044891)	ND	ND	ND	p.S362F fs*238	ND	ND	NT
9888	IPC	Luminal B	Yes	NO	ND	ND	NO	NO	NO	No	ND	ND	NT
9893	IPC	Luminal A	No	ND	ND	ND	NO	NO	ND	No	ND	ND	NT
9904	IPC	Luminal A	Yes	ND	ND	No	ND	ND	ND	ND	ND	ND	NT
9934	IPC	ERBB2	No	NO	ND	c.1021G>A, p.Ala341Thr (rs145259784)	NO	NO	ND	No	No	ND	NT
9941	IPC	Basal	Yes	NO	ND	ND	NO	NO	ND	No	No	ND	NT
9948	IPC	ERBB2	No	NO	ND	ND	NO	NO	ND	No	ND	ND	NT
9961	IPC	Basal	Yes	NO	ND	c.1857C>T, p.Ser619Ser, rs113367269	NO	NO	ND	No	No	ND	NT
9966	IPC	Not assigned	No	ND	ND	ND	ND	ND	ND	ND	ND	ND	No
9983	IPC	ERBB2	Yes	NO	ND	ND	NO	NO	ND	No	No	MUT	Yes
9991	IPC	Normal	Yes	NO	ND	ND	NO	NO	ND	No	ND	MUT	Yes
9992	IPC	Luminal B	Yes	ND	ND	c.1483C>A, p.Gln495Lys	ND	ND	NO	ND	No	ND	NT
10003	IPC	Basal	Yes	NO	ND	c.159C>T, p.Ala53Ala (rs1044891)	c.1478C>T p.Ser493Leu	NO	ND	No	No	ND	NT
10033	IPC	Basal	Yes	NO	ND	c.747G>A, p.Arg249Arg (rs61756661)	NO	NO	ND	ND	No	ND	NT
10054	IPC	Basal	Yes	NO	ND	ND	NO	NO	ND	p.L56S (rs111527738)	No	ND	NT
10090	IPC	Basal	No	NO	ND	ND	NO	NO	ND	No	No	MUT	Yes
10112	IPC	Normal	No	NO	ND	ND	NO	NO	ND	p.L56S (rs111527738)	p.P209Lfs*14	ND	NT
10142	IPC	Not assigned	No	NM_006015.4(ARID1A_v001):c.5548dupNM_006015.4(ARID1A_i001):p.(Asp1850Glyfs*4)	ND	c.419C>T, p.Ala140Val (rs111556510)	NO	NO	ND	No	ND	ND	NT
10172	IPC	ERBB2	Yes	ND	ND	No	ND	ND	ND	ND	No	ND	NT
10181	IPC	Luminal A	Yes	NO	ND	ND	NO	NO	ND	No	ND	No	Yes
10191	IPC	Not assigned	No	NO	ND	ND	NO	NO	ND	No	ND	ND	NT
10314	IPC	Normal	Yes	NO	ND	c.504C>T, p.Arg168Arg (rs150320900)	NO	NO	ND	No	ND	ND	NT
10339	IPC	Basal	Yes	ND	ND	ND	NO	ND	ND	ND	ND	ND	NT
10398	IPC	Luminal A	No	NO	ND	ND	NO	NO	ND	No	ND	ND	NT
10502	IPC	Basal	Yes	ND	ND	ND	ND	ND	ND	ND	ND	ND	NT
10517	IPC	Luminal A	No	NO	ND	ND	NO	NO	ND	No	No	ND	NT
10548	IPC	Not assigned	No	ND	ND	c.419C>T, p.Ala140Val (rs111556510)	ND	ND	ND	p.L56S (rs111527738)	ND	ND	No
10549	IPC	Luminal A	Yes	NO	ND	c.159C>T, p.Ala53Ala (rs1044891) ; c.419C>T, p.Ala140Val (rs111556510)	ND	NO	ND	p.L56S (rs111527738)	ND	No	Yes
10550	IPC	Not assigned	No	ND	ND	c.419C>T, p.Ala140Val (rs111556510)	ND	ND	ND	ND	ND	ND	No
10552	IPC	Basal	Yes	NO	ND	ND	NO	NO	ND	No	No	ND	NT
10621	IPC	Basal	No	NO	ND	c.419C>T, p.Ala140Val (rs111556510)	NO	NO	ND	No	No	ND	NT
10622	IPC	Not assigned	No	ND	ND	No	ND	ND	ND	ND	ND	ND	No
10639	IPC	ERBB2	Yes	ND	ND	No	ND	ND	ND	ND	No	ND	NT
10684	IPC	Luminal B	No	NO	ND	ND	NO	NO	c.1533G>A,Ôö¼├íp.E545K	No	No	ND	NT
10711	IPC	Not assigned	No	ND	ND	ND	ND	ND	ND	ND	ND	ND	No
10729	IPC	Basal	Yes	NO	ND	ND	NO	NO	ND	No	No	ND	NT
10797	IPC	ERBB2	Yes	NO	ND	No	NO	NO	ND	No	No	ND	NT
10798	IPC	Luminal B	Yes	NO	ND	c.1857C>T, p.Ser619Ser, rs113367269	NO	NO	NO	No	ND	ND	NT
10958	IPC	Not assigned	No	ND	ND	ND	ND	ND	ND	ND	ND	ND	No
10959	IPC	Basal	No	NO	ND	ND	NO	NO	ND	No	No	ND	NT
10980	IPC	Basal	Yes	ND	ND	ND	NO	ND	ND	ND	ND	ND	NT
10982	IPC	ERBB2	Yes	NO	ND	ND	NO	NO	ND	No	No	ND	NT
11029	IPC	Basal	Yes	NO	ND	c.159C>T, p.Ala53Ala (rs1044891)	NO	NO	ND	No	No	ND	NT
11041	IPC	ERBB2	Yes	NO	ND	c.159C>T, p.Ala53Ala (rs1044891)	NO	NO	ND	No	ND	ND	NT
11135	IPC	Not assigned	No	ND	ND	c.159C>T, p.Ala53Ala (rs1044891)	ND	ND	ND	ND	ND	ND	No
11245	IPC	Basal	Yes	ND	ND	c.159C>T, p.Ala53Ala (rs1044891) Hmz	NO	ND	ND	ND	No	ND	NT
11280	IPC	Luminal B	Yes	NO	ND	ND	NO	ND	ND	No	No	ND	NT
11305	IPC	Luminal B	Yes	NO	ND	c.1763C>G, p.Ser588Stop	NO	NO	NO	ND	No	ND	NT
11348	Sotiriou	Luminal A	Yes	NO	ND	c.504C>T, p.Arg168Arg (rs150320900)	NO	NO	ND	No	No	ND	NT
11350	IPC	Luminal A	Yes	ND	ND	No	ND	ND	ND	ND	No	ND	NT
11360	IPC	Basal	Yes	NO	ND	c.419C>T, p.Ala140Val (rs111556510)	NO	NO	ND	No	No	ND	NT
11442	IPC	Basal	Yes	NO	ND	ND	NO	NO	ND	No	No	ND	NT
11485	IPC	ERBB2	Yes	NO	ND	ND	NO	NO	ND	No	No	MUT	Yes
11525	IPC	Basal	No	NM_006015.4(ARID1A_v001):c.1592C>TNM_006015.4(ARID1A_i001):p.(Pro531Leu)	ND	c.159C>T, p.Ala53Ala (rs1044891)	NO	NO	ND	No	No	ND	NT
11568	IPC	Luminal B	Yes	NO	ND	ND	NO	NO	ND	No	No	ND	NT
11590	IPC	Not assigned	No	ND	ND	ND	ND	ND	ND	ND	ND	ND	NT
11604	IPC	Luminal B	No	NO	ND	ND	NO	NO	ND	No	ND	ND	NT
11614	IPC	Basal	Yes	NO	ND	c.159C>T, p.Ala53Ala (rs1044891)	NO	NO	ND	No	No	ND	NT
11707	IPC	Not assigned	No	ND	ND	ND	ND	ND	ND	ND	ND	ND	No
11756	IPC	Basal	No	NO	ND	ND	NO	NO	ND	No	ND	ND	NT
11804	IPC	Luminal A	Yes	NO	ND	ND	NO	NO	ND	No	No	LIM	In progress
11872	IPC	Not assigned	No	NO	ND	ND	NO	NO	ND	No	No	ND	NT
11895	IPC	Basal	No	ND	ND	ND	NO	ND	ND	ND	No	ND	NT
11911	IPC	Not assigned	No	ND	ND	ND	ND	ND	ND	ND	ND	ND	No
11979	IPC	ERBB2	No	NO	ND	ND	NO	NO	ND	No	ND	ND	NT
11982	IPC	ERBB2	No	NO	ND	ND	NO	NO	ND	No	ND	ND	NT
12030	IPC	Basal	No	ND	ND	ND	ND	ND	ND	ND	ND	ND	NT
12048	IPC	Not assigned	No	ND	ND	ND	NO	NO	ND	ND	ND	ND	NT
12058	IPC	Not assigned	No	ND	ND	ND	NO	NO	ND	No	No	ND	NT
12080	IPC	Normal	No	ND	ND	No	ND	ND	ND	ND	No	ND	NT
12115	IPC	Not assigned	No	ND	ND	No	ND	ND	ND	ND	ND	ND	No
12146	IPC	Not assigned	No	ND	ND	ND	ND	ND	ND	ND	ND	ND	NT
12220	IPC	Luminal A	Yes	NO	ND	ND	NO	NO	ND	No	No	No	Yes
12232	IPC	Basal	No	ND	ND	No	ND	ND	ND	ND	No	ND	NT
12297	IPC	Basal	Yes	NO	ND	No	NO	NO	ND	No	No	ND	NT
12423	IPC	Luminal B	No	NO	ND	c.747G>A, p.Arg249Arg (rs61756661)	NO	NO	NO	ND	No	ND	NT
12477	IPC	Luminal A	No	ND	ND	c.419C>T, p.Ala140Val (rs111556510)	NO	NO	ND	ND	No	ND	NT
12478	IPC	Basal	No	ND	ND	ND	NO	NO	ND	ND	No	ND	NT
12502	IPC	Basal	No	ND	ND	ND	NO	NO	ND	No	ND	MUT	Yes
12520	IPC	Basal	No	ND	ND	ND	NO	NO	ND	No	No	MUT	Yes
12635	IPC	Basal	No	ND	ND	ND	NO	NO	ND	ND	ND	MUT	Yes
12652	IPC	Normal	No	ND	ND	ND	NO	NO	ND	No	ND	ND	NT
12662	IPC	Not assigned	No	ND	ND	ND	NO	NO	ND	ND	No	ND	NT
12698	IPC	Basal	No	ND	ND	ND	NO	NO	ND	No	No	ND	NT
12710	IPC	Normal	No	ND	ND	ND	NO	NO	ND	No	No	ND	NT
12781	IPC	ERBB2	Yes	ND	ND	ND	NO	NO	ND	No	No	ND	NT
12835	IPC	Normal	Yes	ND	ND	ND	NO	NO	ND	p.P463P (rs61750222)	p= (rs114583699)	MUT	Yes
12836	IPC	Not assigned	No	ND	ND	ND	NO	NO	ND	ND	ND	ND	NT
12851	IPC	Basal	Yes	ND	ND	ND	NO	NO	ND	ND	ND	MUT	Yes
12854	IPC	Luminal B	No	ND	ND	No	NO	NO	NO	No	pD210E fs*54	ND	NT
12927	IPC	Basal	Yes	ND	ND	ND	NO	NO	ND	No	ND	MUT	Yes
13008	IPC	ERBB2	No	ND	ND	ND	NO	NO	ND	No	No	ND	NT
13018	IPC	Basal	No	ND	ND	ND	NO	NO	ND	No	ND	ND	NT
13035	IPC	Not assigned	No	ND	ND	ND	ND	ND	ND	ND	ND	ND	No
13045	IPC	Basal	No	ND	ND	c.159C>T, p.Ala53Ala (rs1044891) Hmz	NO	NO	ND	No	ND	ND	NT
13139	IPC	Luminal B	Yes	ND	ND	c.419C>T, p.Ala140Val (rs111556510)	NO	NO	NO	No	No	No	Yes
13148	IPC	Luminal B	No	ND	ND	c.419C>T, p.Ala140Val (rs111556510)	NO	ND	NO	ND	No	ND	NT
13180	IPC	Luminal A	No	ND	ND	c.419C>T, p.Ala140Val (rs111556510)	NO	NO	ND	ND	ND	ND	NT
13209	IPC	Normal	No	ND	ND	ND	NO	NO	ND	ND	No	ND	NT
13246	IPC	Luminal A	Yes	ND	ND	c.379delC, p.Leu127Cysfs*39	NO	NO	ND	No	p.G388Rfs*13	No	Yes
13319	IPC	Basal	No	ND	ND	ND	NO	NO	ND	ND	No	ND	NT
13329	IPC	ERBB2	Yes	ND	ND	No	NO	NO	ND	No	No	MUT	Yes
13469	IPC	Luminal B	Yes	ND	ND	c.419C>T, p.Ala140Val (rs111556510)	NO	NO	ND	p.D35G fs*105	No	ND	NT
13507	IPC	Luminal B	No	ND	ND	ND	NO	NO	ND	No	No	ND	NT
13528	IPC	Not assigned	No	ND	ND	ND	NO	NO	ND	No	No	ND	NT
13591	IPC	Normal	No	ND	ND	c.786G>C, p.Lys262Asn	NO	ND	ND	No	ND	ND	NT
13675	Tunis	ERBB2	No	ND	ND	ND	NO	NO	ND	No	No	ND	NT
13676	Tunis	Luminal A	No	ND	ND	No	NO	NO	ND	No	No	ND	NT
13680	Tunis	Basal	No	ND	ND	ND	NO	NO	ND	No	p.R230P fs*34	ND	NT
13681	Tunis	Normal	No	ND	ND	c.1857C>T, p.Ser619Ser, rs113367269	NO	NO	ND	No	No	ND	NT
13682	Tunis	Basal	No	ND	ND	c.159C>T, p.Ala53Ala (rs1044891) Hmz	NO	NO	ND	No	ND	ND	NT
13684	Tunis	Luminal A	No	ND	ND	c.1857C>T, p.Ser619Ser, rs113367269	NO	NO	ND	No	p.S132L fs*3	ND	NT
13694	Tunis	Luminal B	No	ND	ND	ND	NO	NO	ND	No	No	ND	NT
13695	Tunis	Basal	No	ND	ND	ND	NO	NO	ND	No	No	ND	NT
13696	Tunis	Luminal A	No	ND	ND	ND	NO	NO	ND	No	No	ND	NT
13707	Tunis	Luminal A	No	ND	ND	ND	NO	NO	ND	p.P463P (rs61750222)	No	ND	NT
13708	Tunis	ERBB2	No	ND	ND	ND	NO	NO	ND	No	ND	ND	NT
13709	Tunis	Luminal A	No	ND	ND	c.1857C>T, p.Ser619Ser, rs113367269	NO	NO	ND	No	No	ND	NT
13711	Tunis	Luminal A	No	ND	ND	ND	NO	NO	ND	p.S218S (rs14530602)	No	ND	NT
13716	Tunis	Normal	No	ND	ND	ND	NO	NO	ND	No	ND	ND	NT
13723	Tunis	Basal	No	ND	ND	ND	NO	NO	ND	No	ND	ND	NT
13728	Tunis	Luminal B	No	ND	ND	ND	NO	NO	ND	No	ND	ND	NT
13737	Tunis	ERBB2	No	ND	ND	ND	NO	NO	ND	No	No	ND	NT
13742	Tunis	ERBB2	No	ND	ND	ND	NO	NO	ND	No	ND	ND	NT
13744	Tunis	ERBB2	No	ND	ND	ND	NO	NO	ND	p.P463P (rs61750222)	ND	ND	NT
13748	Tunis	Luminal A	No	ND	ND	c.1857C>T, p.Ser619Ser, rs113367269	NO	NO	ND	No	p.G249S fs*7	ND	NT
13754	Tunis	Basal	No	ND	ND	ND	NO	NO	ND	No	ND	ND	NT
13757	Tunis	Luminal A	No	ND	ND	ND	NO	NO	ND	p.G309G (rs59802347)	No	ND	NT
13761	Tunis	Normal	No	ND	ND	ND	NO	NO	ND	ND	ND	ND	NT
13763	Tunis	Luminal B	No	ND	ND	c.419C>T, p.Ala140Val (rs111556510)	ND	NO	ND	p.P463P (rs61750222)	ND	ND	NT
13784	IPC	ERBB2	No	ND	ND	ND	NO	NO	ND	No	No	No	Yes
13943	IPC	Normal	No	ND	ND	ND	NO	NO	ND	No	No	ND	NT
14029	IPC	Basal	No	ND	ND	ND	NO	NO	ND	No	No	MUT	Yes
14258	IPC	Luminal B	Yes	ND	ND	ND	NO	NO	NO	No	ND	No	Yes
14481	IPC	Normal	Yes	ND	ND	c.419C>T, p.Ala140Val (rs111556510)	NO	NO	ND	No	ND	MUT	Yes
14663	IPC	Basal	No	ND	ND	ND	ND	ND	ND	ND	No	ND	NT
14972	IPC	Normal	No	ND	ND	c.159C>T, p.Ala53Ala (rs1044891) Hmz	ND	ND	ND	ND	No	ND	NT
15120	IPC	Normal	Yes	ND	ND	ND	NO	NO	ND	p.L56S (rs111527738)	No	No	Yes
15273	IPC	Not assigned	No	ND	ND	ND	NO	NO	ND	No	No	ND	NT
15315	IPC	Basal	Yes	ND	ND	ND	NO	NO	ND	p.L56S (rs111527738)	ND	ND	NT
15354	IPC	Luminal B	Yes	ND	ND	c.664C>T, p.Arg222Trp (COSM244588) (SIFT : Not Tolerated)	NO	NO	NO	No	No	MUT	Yes
15448	IPC	Luminal A	Yes	ND	ND	ND	NO	NO	ND	No	p.G126Q fs*18	No	Yes
15921	IPC	Basal	Yes	ND	ND	c.419C>T, p.Ala140Val (rs111556510)	NO	NO	ND	No	No	MUT	Yes
15999	IPC	Luminal B	Yes	ND	ND	ND	NO	NO	NO	No	ND	No	Yes
16125	IPC	Not assigned	No	ND	ND	ND	NO	NO	ND	No	no	ND	NT
16327	IPC	Basal	Yes	ND	ND	ND	NO	NO	ND	No	No	MUT	Yes
16638	IPC	Not assigned	No	ND	ND	ND	NO	NO	ND	No	No	ND	NT
16913	IPC	Not assigned	No	ND	ND	ND	NO	NO	ND	No	p.L233A fs*33	ND	NT
16965	IPC	Normal	Yes	ND	ND	ND	NO	NO	ND	No	No	MUT	Yes
16989	IPC	ERBB2	Yes	ND	ND	No	NO	NO	ND	No	No	MUT	Yes
17180	IPC	Not assigned	No	ND	ND	ND	NO	NO	ND	No	No	ND	NT
17218	IPC	Normal	Yes	ND	ND	No	NO	NO	ND	p.V101V(rs142472642)	No	MUT	Yes
17253	IPC	Luminal B	Yes	ND	ND	ND	NO	NO	ND	No	no	ND	NT
17271	IPC	Basal	Yes	ND	ND	ND	NO	NO	ND	No	No	MUT	Yes
17399	IPC	Luminal A	Yes	ND	ND	ND	NO	NO	ND	No	ND	MUT	Yes
17404	IPC	Not assigned	No	ND	ND	c.159C>T, p.Ala53Ala (rs1044891)	ND	ND	ND	No	No	ND	No
17416	IPC	Normal	Yes	ND	ND	c.419C>T, p.Ala140Val (rs111556510)	NO	NO	ND	No	No	ND	NT
17423	IPC	Not assigned	No	ND	ND	ND	NO	NO	ND	No	ND	ND	NT
17448	IPC	Not assigned	No	ND	ND	ND	NO	NO	ND	No	No	ND	NT
17609	IPC	Luminal A	Yes	ND	ND	c.419C>T, p.Ala140Val (rs111556510)	NO	NM_003010.2(MAP2K4):c.783_784delAANM_003010.2(MAP2K4_i001):p.(Asp263Cysfs*4)	ND	No	No	ND	NT
17669	IPC	Luminal B	No	ND	ND	ND	NO	NO	ND	No	no	ND	NT
50111	IPC	Not assigned	No	ND	ND	ND	ND	ND	ND	No	no	ND	No
50136	IPC	Not assigned	No	ND	ND	c.419C>T, p.Ala140Val (rs111556510)	ND	ND	ND	No	no	ND	No
50148	IPC	Not assigned	No	ND	ND	ND	ND	ND	ND	No	no	ND	No
50160	IPC	Not assigned	No	ND	ND	ND	ND	ND	ND	p.S48S (rs147889692)	no	ND	No
50177	IPC	Not assigned	No	ND	ND	No	ND	ND	ND	p.L56S (rs111527738)	no	ND	No
50200	IPC	Not assigned	No	ND	ND	ND	ND	ND	ND	No	no	ND	No
10622*	IPC	Not assigned	No	ND	ND	ND	ND	ND	ND	ND	no	ND	No
10797*	IPC	Not assigned	No	ND	ND	ND	ND	ND	ND	ND	no	ND	No
2163cc	IPC	Luminal B	No	ND	ND	ND	NO	NO	ND	No	no	MUT	Yes
2227cc	IPC	Luminal B	No	ND	ND	ND	NO	NO	ND	No	no	ND	NT
2661cc	IPC	Luminal B	No	ND	ND	c.1625delG, p.G542Afs*18 - c.1625delG, p.Gly542Alafs*18	NO	NO	ND	No	no	ND	NT
2730cc	IPC	Not assigned	No	ND	ND	ND	ND	ND	ND	ND	no	ND	No
3234cc	IPC	Luminal B	No	ND	ND	ND	NO	NO	ND	No	p.T175Pfs*12	ND	NT
3347cc	IPC	Not assigned	No	ND	ND	ND	ND	ND	ND	ND	ND	ND	No
3736cc	IPC	Not assigned	No	ND	ND	ND	ND	ND	ND	ND	ND	ND	No
3737cc	IPC	Luminal B	No	ND	ND	ND	NO	NO	ND	No	ND	ND	NT
3764cc	IPC	Not assigned	No	ND	ND	ND	ND	ND	ND	ND	ND	ND	No
4157cc	IPC	Not assigned	No	ND	ND	ND	ND	ND	ND	ND	ND	ND	No
4186cc	IPC	Basal	No	ND	ND	c.159C>T, p.Ala53Ala (rs1044891)	ND	ND	ND	ND	No	ND	NT
4402cc	IPC	Luminal A	No	ND	ND	c.159C>T, p.Ala53Ala (rs1044891)	ND	ND	ND	p.Q449P fs*151	No	ND	NT
4568cc	IPC	Basal	No	ND	ND	No	ND	ND	ND	No	No	ND	NT
4593cc	IPC	Not assigned	No	ND	ND	ND	ND	ND	ND	ND	ND	ND	No
4981cc	IPC	Basal	No	ND	ND	c.159C>T, p.Ala53Ala (rs1044891); c.419C>T, p.Ala140Val (rs111556510)	NO	NO	ND	No	No	ND	NT
50111_LumB	Sotiriou	Luminal B	No	ND	ND	No	NO	NO	ND	ND	ND	ND	NT
50115_LumB	Sotiriou	Luminal B	No	ND	ND	ND	ND	ND	ND	ND	ND	ND	NT
50119_LumB	Sotiriou	Luminal B	No	ND	ND	ND	ND	NM_003010.2(MAP2K4):c.661G>TNM_003010.2(MAP2K4_i001):p.(Glu221*)	ND	ND	ND	ND	NT
50132_LumB	Sotiriou	Luminal B	No	ND	ND	ND	ND	ND	ND	ND	ND	ND	NT
50136_LumB	Sotiriou	Luminal B	No	ND	ND	c.419C>T, p.Ala140Val (rs111556510)	NO	NO	ND	ND	ND	ND	NT
50148_LumB	Sotiriou	Luminal B	No	ND	ND	ND	NO	NM_003010.2(MAP2K4):c.557A>GNM_003010.2(MAP2K4_i001):p.(Asp186Gly)	ND	ND	ND	ND	NT
50160_LumB	Sotiriou	Luminal B	No	ND	ND	ND	NO	NO	ND	ND	ND	ND	NT
50177_LumB	Sotiriou	ERBB2	No	ND	ND	ND	NO	NO	ND	ND	ND	ND	NT
50200_LumB	Sotiriou	Luminal B	No	ND	ND	ND	NO	NO	ND	ND	ND	ND	NT
50219_LumB	Sotiriou	Luminal B	No	ND	ND	ND	ND	ND	ND	ND	ND	ND	NT
5057cc	IPC	Luminal A	No	ND	ND	c.159C>T, p.Ala53Ala (rs1044891)	ND	ND	ND	ND	No	ND	NT
5117cc	IPC	Luminal B	No	ND	ND	No	ND	ND	ND	p.L56S (rs111527738)	No	ND	NT
5119cc	IPC	Not assigned	No	ND	ND	ND	ND	ND	ND	ND	ND	ND	No
5142cc	IPC	Basal	No	ND	ND	No	ND	ND	ND	ND	No	ND	NT
5186cc	IPC	Basal	No	ND	ND	No	NO	NO	ND	No	No	ND	NT
5188cc	IPC	Not assigned	No	ND	ND	ND	ND	ND	ND	ND	ND	ND	No
5437cc	IPC	Basal	No	ND	ND	No	ND	ND	ND	ND	No	ND	NT
5521cc	IPC	ERBB2	No	ND	ND	No	ND	ND	ND	No	No	ND	NT
5754cc	IPC	Normal	No	ND	ND	No	ND	ND	ND	ND	No	ND	NT
5771cc	IPC	Not assigned	No	ND	ND	ND	ND	ND	ND	ND	ND	ND	No
5901cc	IPC	Basal	No	ND	ND	c.159C>T, p.Ala53Ala (rs1044891)	NO	NO	ND	No	p.G388G	ND	NT
6107cc	IPC	Luminal B	No	ND	ND	No	NO	NO	ND	No	No	No	Yes
OXF1340	IPC	Not assigned	No	ND	ND	ND	ND	ND	ND	ND	ND	ND	No
OXF-1441_LumB	Sotiriou	Luminal A	No	ND	ND	ND	ND	NO	ND	ND	ND	ND	NT
OXF-1770_LumB	Sotiriou	Luminal A	No	ND	ND	c.419C>T, p.Ala140Val (rs111556510)	ND	ND	ND	ND	ND	ND	NT
OXF-1902_LumB	Sotiriou	Luminal B	No	ND	ND	ND	ND	ND	ND	ND	ND	ND	NT
OXF-209_LumB	Sotiriou	Luminal B	No	ND	ND	c.159C>T, p.Ala53Ala (rs1044891)	ND	ND	ND	ND	ND	ND	NT
OXF-2220_LumB	Sotiriou	Normal	No	ND	ND	ND	ND	ND	ND	ND	ND	ND	NT
OXF-2340_LumB	Sotiriou	Luminal A	No	ND	ND	ND	ND	ND	ND	ND	ND	ND	NT
OXF-443_LumB	Sotiriou	ERBB2	No	ND	ND	ND	ND	ND	ND	ND	ND	ND	NT
OXF-511_LumB	Sotiriou	Luminal B	No	ND	ND	c.617G>A, p.Trp206Stop	ND	ND	ND	ND	No	ND	NT
OXF-596_LumB	Sotiriou	Luminal B	No	ND	ND	ND	ND	ND	ND	p.M371G fs*230	No	ND	NT
OXF-638_LumB	Sotiriou	Luminal A	No	ND	ND	ND	ND	ND	ND	p.P125Q fs*8	No	ND	NT
*: see supplementary informations_references

## Sheet: Table S5C
	Table S5C: Frequency analysis of genomic alterations targeting specific regions or genes in the five molecular breast cancer subtypes
alterations	Genes	Banerji et al., 2012 (27)	Ellis et al., 2012 (29)	Shah et al., 2012 (30)	Stephens et al, 2012 (31)	Luminal B						Luminal A						Basal						ERBB2						Normal-like						Not assigned		Not assigned	TOTAL
						Number of alterations	Number of analyzed samples	Frequency	Pval (Fisher)	FDR	odds	Number of alterations	Number of analyzed samples	Frequency	Pval (Fisher)	FDR	odds	Number of alterations	Number of analyzed samples	Frequency	Pval (Fisher)	FDR	odds	Number of alterations	Number of analyzed samples	Frequency	Pval (Fisher)	FDR	odds	Number of alterations	Number of analyzed samples	Frequency	Pval (Fisher)	FDR	odds	Number of alterations	Number of analyzed samples	Frequency	Number of alterations	Total number of analyzed samples	Number of analyzed samples included in the 188 tumors subset	Frequency
gains	CCND1				x	19	32	59.375	0.00174782	0.0075	3.57751	17	64	26.5625	0.144511	0.309375	0.594196	15	54	27.7778	0.308133	0.462	0.668593	8	16	50	0.175329	0.403846	2.06284	5	22	22.7273	0.338404	0.72	0.535035	NT	NT	NT	64	188	188	34.0426
	MYC				x	29	32	90.625	0.000101633	0.0009675	8.00427	23	64	35.9375	8.58582e-07	1.2885e-05	0.205396	42	54	77.7778	0.00280526	0.0120429	2.99696	12	16	75	0.288729	0.541875	2.05156	8	22	36.3636	0.0190864	0.14325	0.325504	NT	NT	NT	114	188	188	60.6383
	ERBB2	x		x	x	16	32	50	0.042293	0.0906429	2.23954	15	64	23.4375	0.0345251	0.118	0.470387	13	54	24.0741	0.0885381	0.168937	0.517767	15	16	93.75	3.35801e-07	1.008e-05	36.9818	5	22	22.7273	0.338404	0.72	0.535035	NT	NT	NT	64	188	188	34.0426
	EGFR			x		12	32	37.5	0.123163	0.194211	1.92234	8	64	12.5	0.00264322	0.0198	0.290929	22	54	40.7407	0.00556781	0.0208875	2.70836	6	16	37.5	0.370052	0.652941	1.79368	1	22	4.54545	0.0173643	0.14325	0.117871	NT	NT	NT	49	188	188	26.0638
	PIK3CA		x			4	32	12.5	0.0317792	0.0733846	0.31355	12	64	18.75	0.0415508	0.1248	0.468965	27	54	50	5.78754e-05	0.00043425	4.11712	8	16	50	0.0764442	0.381	2.80432	2	22	9.09091	0.0420546	0.2526	0.226805	NT	NT	NT	53	188	188	28.1915
	ZNF703				x	23	32	71.875	3.27038e-09	9.81e-08	11.9808	10	64	15.625	0.015131	0.0755	0.390711	11	54	20.3704	0.274693	0.434211	0.624634	3	16	18.75	0.565783	0.804783	0.615187	3	22	13.6364	0.19998	0.693333	0.401395	NT	NT	NT	50	188	188	26.5957
	ZNF717				x	21	32	65.625	0.00594877	0.01785	3.03582	23	64	35.9375	0.165451	0.309375	0.639879	20	54	37.037	0.330488	0.471429	0.705264	10	16	62.5	0.118279	0.381	2.35987	7	22	31.8182	0.359898	0.72	0.581801	NT	NT	NT	81	188	188	43.0851
Losses	ARID1A				x	16	32	50	0.0671581	0.1344	2.11098	23	64	35.9375	0.873162	1	1.05641	13	54	24.0741	0.0625581	0.15	0.486373	7	16	43.75	0.584769	0.804783	1.48641	7	22	31.8182	0.815614	1	0.847089	NT	NT	NT	66	188	188	35.1064
	ARID1B				x	17	32	53.125	0.0117362	0.0319091	2.86671	23	64	35.9375	0.512112	0.745714	1.26792	11	54	20.3704	0.0261366	0.0783	0.431585	5	16	31.25	1	1	0.941853	5	22	22.7273	0.343586	0.72	0.579285	NT	NT	NT	61	188	188	32.4468
	ASXL1					3	32	9.375	0.182419	0.26	2.56939	2	64	3.125	0.720478	0.8916	0.540763	1	54	1.85185	0.450318	0.586957	0.298623	3	16	18.75	0.0311793	0.234	6.26756	0	22	0	0.601736	0.887143	0				9	188	188	4.78723
	CDKN2A				x	18	32	56.25	0.00129771	0.0075	3.69813	13	64	20.3125	0.0301333	0.118	0.449328	15	54	27.7778	0.604639	0.717692	0.814831	9	16	56.25	0.0433186	0.2598	3.20445	3	22	13.6364	0.0845144	0.362143	0.320243	NT	NT	NT	58	188	188	30.8511
	FOXO3		x			20	32	62.5	2.11779e-05	0.000318	5.69568	21	64	32.8125	0.499492	0.745714	1.29092	6	54	11.1111	0.000365257	0.001825	0.218328	3	16	18.75	0.403738	0.673333	0.534125	5	22	22.7273	0.62017	0.887143	0.683654	NT	NT	NT	55	188	188	29.2553
	L3MBTL4					18	32	56.25	0.00150607	0.0075	3.5779	19	64	29.6875	0.74335	0.8916	0.887235	12	54	22.2222	0.117423	0.206471	0.530586	8	16	50	0.155912	0.403846	2.36049	2	22	9.09091	0.0149108	0.14325	0.19246	NT	NT	NT	59	188	188	31.383
	MAP2K4		x			21	32	65.625	0.558426	0.643846	1.29152	39	64	60.9375	1	1	1.0191	31	54	57.4074	0.621766	0.717692	0.829028	14	16	87.5	0.0298195	0.234	5.00618	9	22	40.9091	0.0618583	0.3095	0.404248	NT	NT	NT	114	188	188	60.6383
	MAP3K1		x			8	32	25	0.30862	0.403043	0.613632	8	64	12.5	7.89826e-06	7.9e-05	0.180743	38	54	70.3704	3.02633e-11	9.09e-10	10.1862	8	16	50	0.169677	0.403846	2.11807	1	22	4.54545	0.0013498	0.0405	0.0805277	NT	NT	NT	63	188	188	33.5106
	RUNX1					8	32	25	0.110692	0.194211	2.13265	11	64	17.1875	0.672381	0.876522	1.22087	7	54	12.963	0.658662	0.732222	0.75931	2	16	12.5	1	1	0.7682	1	22	4.54545	0.207944	0.693333	0.235882	NT	NT	NT	29	188	188	15.4255
	RUNX3					14	32	43.75	0.2177	0.297273	1.69345	23	64	35.9375	0.627863	0.856364	1.177	13	54	24.0741	0.0901123	0.168937	0.534399	6	16	37.5	0.784069	0.904615	1.20925	7	22	31.8182	1	1	0.917075	NT	NT	NT	63	188	188	33.5106
	TP53		x			25	32	78.125	0.029355	0.0733846	2.67587	39	64	60.9375	1	1	1.0191	27	54	50	0.0699934	0.15	0.542055	12	16	75	0.288729	0.541875	2.05156	11	22	50	0.353541	0.72	0.61333	NT	NT	NT	114	188	188	60.6383
	6q region 1					13	32	40.625	0.00257995	0.0089	3.72942	18	64	28.125	0.0518806	0.12975	2.15297	2	54	3.7037	0.000202365	0.001212	0.109692	2	16	12.5	0.742192	0.8904	0.560694	2	22	9.09091	0.25744	0.72	0.37583	NT	NT	NT	37	188	188	19.6809
	6q region 2					16	32	50	0.00012872	0.0009675	4.94417	19	64	29.6875	0.0972607	0.224538	1.84773	2	54	3.7037	3.10648e-05	0.000311	0.0911995	1	16	6.25	0.127425	0.381	0.214163	4	22	18.1818	0.787924	1	0.749642	NT	NT	NT	42	188	188	22.3404
	6q region 3					15	32	46.875	0.00267235	0.0089	3.5287	19	64	29.6875	0.282922	0.499412	1.51345	7	54	12.963	0.0239036	0.0783	0.364545	1	16	6.25	0.124354	0.381	0.189234	4	22	18.1818	0.601903	0.887143	0.657434	NT	NT	NT	46	188	188	24.4681
Mutations	PIK3CA	x	x	x	x	4	24	16.6667	0.12013	0.194211	0.214326	2	2	100	0.0482759	0.12975	Inf	0	3	0	1	1	0	1	1	100	0.233333	0.499286	Inf	NT	NT	NT				NT	NT	NT	7	30	25	23.3333
	ARID1A				x	0	10	0	1	1	0	1	23	4.34783	0.522162	0.745714	2.28937	1	22	4.54545	0.503423	0.62875	2.44242	0	12	0	1	1	0	0	8	0	1	1	0	1	6	16.6667	3	81	56	3.7037
	L3MBTL4					1	47	2.12766	1	1	1.01082	1	65	1.53846	1	1	0.657281	1	70	1.42857	1	1	0.591748	2	28	7.14286	0.107586	0.381	5.21976	0	27	0	1	1	0	2	40	5	7	277	148	2.52708
	ASXL1				x	1	14	7.14286	0.367008	0.4404	4.03964	1	28	3.57143	1	1	1.47282	0	18	0	1	1	0	0	4	0	1	1	0	0	5	0	1	1	0	0	21	0	2	90	63	2.22222
	MAP2K4		x		x	2	33	6.06061	0.344617	0.43125	2.05372	3	41	7.31707	0.163335	0.309375	3.157	0	47	0	0.184556	0.308333	0	0	23	0	0.596882	0.804783	0	1	21	4.7619	0.564114	0.887143	1.3869	0	19	0	6	184	83	3.26087
	RUNX1	x	x			2	41	4.87805	1	1	1.13399	6	65	9.23077	0.035425	0.118	3.9628	0	63	0	0.0654886	0.15	0	0	28	0	0.616597	0.804783	0	2	29	6.89655	0.620954	0.887143	1.7448	3	49	6.12245	13	275	146	4.72727
	FOXO3					5	21	23.8095	0.008843	0.0241091	7.08162	2	30	6.66667	1	1	0.82782	1	36	2.77778	0.2727	0.4125	0.26654	0	12	0	0.5952	0.804783	0	1	19	5.26316	1	1	0.564039	3	21	14.2857	12	139	69	8.63309
	RUNX3					3	35	8.57143	1	1	0.8	11	52	21.1538	0.005458	0.03276	4.019	2	62	0.217	0.03961	0.108	0.265006	3	23	13.0435	0.7089	0.88625	1.409	1	25	4	0.4789	0.887143	0.3368	1	34	2.94118	21	231	118	9.09091
	TP53	x	x	x	x	3	13	23.0769	0.0777852	0.145875	0.295568	1	27	3.7037	1.31022e-08	3.93e-07	0.0196261	20	22	90.9091	6.91724e-07	1.038e-05	22.3671	9	10	90	0.0047336	0.07095	12.9898	5	10	50	1	1	1.1794	NT	NT	NT	38	82	69	46.3415
