# Supplementary material for: Candidate Luminal B Breast Cancer Genes Identified by Genome, Gene Expression and DNA Methylation Profiling
Source: PLoS One. 2014 Jan 9;9(1):e81843. doi: 10.1371/journal.pone.0081843 (PMC3886975; doi:10.1371/journal.pone.0081843)
Supplement: Table S6 — A: References of the six recent NGS studies used in the meta-analysis (dataset Meta-analysis). B: Frequency of somatic mutations identified in the 875 NGS breast tumors. C: Co-occurring and mutually exclusive mutations in the 875 NGS BCs (without molecular subtype distinction). D: Frequency of somatic mutations and association with molecular subtypes. E: Co-occurring and mutually exclusive gene mutations associated with luminal A subtype. F: Co-occurring and mutually exclusive gene mutations associated with luminal B subtype. G: Co-occurring and mutually exclusive gene mutations associated with basal subtype. H: Co-occurring and mutually exclusive gene mutations associated with ERBB2 subtype. I: genes targeted by several alterations mechanisms in luminal B subtype. (XLSX) [file pone.0081843.s022.xlsx]

## Sheet: Table S6A
Table 6A: References of the six recent NGS studies used in the meta-analysis (dataset Meta-analysis)
Publication Title	Author	Date	Method	Sample	Type	Population	Molecular subtype	Pheno	CNA Data	Remarks
Sequence analysis of mutations and translocations Across breast cancer subtype	Banerji et al.,2012 (28)	2012-05-20	Whole Exome Illumina	103	BCs	Mexico (N=54) Vietnam (N=49)	PAM50 [49]	Available
Whole Genome analysis informs Breast cancer response To aromatase inhibition	Ellis et al., 2012 (29)	2012-03-12	Whole Genome	76	Luminal BCs		PAM50 [49]	Available	GSE35191	difficulties to obtain phenotypes
Mutational Processes Molding The Genomes of 21 Breast Cancer	Nik-Zainal et al.,2012*	2012-04-24	Whole Genome illumina GAIIx or Hiseq 2000	21	BCs		NA	Available	E-MTAB-1087
The Clonal and mutational evolution Spectrum of primary triple-neg Breast Cancer	Shah et al., 2012 (30)	2012-06-21	Whole Genome + Whole Exome Illumina GAII et SOLID System	65	Triple negative BCs		PAM50 [49]	Available
The landscape of cancer genes and mutational processes In breast cancer	Stephens et al, 2012 (31)	2012-06-21	Whole Exome Illumina GAIIx	100	BCs		NA	Available	E-MTAB-1110
Comprehensive molecular portraits Of human breast tumours	The Cancer Genome Atlaset al.,2012 (28)	2012-07-11	includes several methods	510	BCs		PAM50 [49]	Available
*: see supplementary informations_references

## Sheet: Table S6B
Table 6B: Frequency of somatic mutations identified in the 875 breast tumors (NGS studies)
Symbol	Nb Mutations	Druggable protein (Patel et al., 2013)(43)
TP53	297	Yes
PIK3CA	270	Yes
TTN	123	No
GATA3	81	Yes
MLL3	61	Yes
MAP3K1	57	No
MUC16	55	No
CDH1	53	Yes
SYNE1	37	No
USH2A	36	No
FLG	30	No
MAP2K4	30	Yes
RYR2	30	No
LRP2	29	No
MUC17	28	No
NCOR1	28	No
DST	27	No
OBSCN	27	No
SYNE2	25	No
CACNA1E	24	No
FAT3	24	No
PTEN	24	Yes
HMCN1	23	No
AKT1	22	Yes
CSMD1	22	No
NEB	22	No
APOB	21	No
RUNX1	21	Yes
SPEN	21	No
DNAH11	20	No
ZFHX4	20	No
ARID1A	19	Yes
DMD	19	No
DNAH9	19	No
GPR112	19	No
MACF1	19	No
MDN1	19	No
NF1	19	Yes
RYR3	19	No
TBX3	19	No
ATM	18	Yes
BIRC6	18	No
BRCA2	18	Yes
DNAH5	18	No
HUWE1	18	No
KIAA1109	18	No
MUC4	18	No
MUC5B	18	No
PKHD1L1	18	No
RB1	18	Yes
SPTA1	18	No
SSPO	18	No
ABCA13	17	No
CTCF	17	No
DNAH2	17	No
DNAH3	17	No
PIK3R1	17	Yes
RELN	17	No
TG	17	No
XIRP2	17	No
ARID1B	16	No
COL6A3	16	No
DNAH17	16	No
LAMA2	16	No
LAMA3	16	No
MLL2	16	Yes
ODZ1	16	No
PTPRD	16	No
SF3B1	16	Yes
TAF1	16	No
AKAP9	15	Yes
CBFB	15	Yes
ERBB3	15	No
ATR	14	No
CIT	14	No
CSMD3	14	No
ERBB2	14	Yes
GPR98	14	No
UBR5	14	No
CSMD2	13	No
MLLT4	13	Yes
BRCA1	12	Yes
MLL	12	Yes
PKHD1	12	No
TAF1L	12	No
ARID2	11	Yes
ASXL3	11	No
DDR2	11	No
EML4	11	Yes
ERBB4	11	No
MAP1A	11	No
MYH9	11	Yes
PDE4DIP	11	Yes
PRKDC	11	No
RNF213	11	No
ATRX	10	Yes
CEP350	10	No
PTPN13	10	No
PTPRF	10	No
TPR	10	Yes
BAI3	9	No
BCOR	9	Yes
BRAF	9	Yes
DCC	9	No
EGFR	9	Yes
FOXA1	9	No
MAP2	9	No
MYB	9	Yes
MYH11	9	Yes
NOTCH4	9	No
PDGFRA	9	Yes
PRDM1	9	Yes
PTPRU	9	No
PTPRZ1	9	No
SAMD9	9	No
SETD2	9	Yes
SETDB1	9	No
USP9X	9	No
WHSC1	9	Yes
APC	8	Yes
BRIP1	8	Yes
CASC5	8	No
EPHA5	8	No
ERCC5	8	Yes
FAM123B	8	No
FANCA	8	Yes
MAP3K13	8	No
MLLT10	8	Yes
MTOR	8	No
MYLK	8	No
NCOA3	8	No
NIN	8	Yes
NOTCH2	8	Yes
PTCH1	8	No
SMARCA4	8	Yes
SOS1	8	No
TLR4	8	No
TRIP11	8	Yes
ABL2	7	Yes
ASXL2	7	No
BCORL1	7	No
DYRK1A	7	No
INSRR	7	No
KIT	7	Yes
PTK7	7	No
PTPRB	7	No
ROR1	7	No
ROS1	7	Yes
AR	6	No
BAP1	6	Yes
BLM	6	Yes
EPHA7	6	No
EPHB1	6	No
FANCD2	6	Yes
FGFR2	6	Yes
ITK	6	Yes
KRAS	6	Yes
MAP3K4	6	No
MET	6	Yes
NCOR2	6	No
NTRK3	6	Yes
RICTOR	6	No
SMAD4	6	No
ALK	5	Yes
ARID3B	5	No
ASXL1	5	Yes
BARD1	5	No
BTK	5	No
EPHA3	5	No
ERBB2IP	5	No
FBXW7	5	Yes
JAK2	5	Yes
KDM6A	5	Yes
LYN	5	No
MAP3K10	5	No
MAPK4	5	No
MAPK8IP3	5	No
NCOA1	5	Yes
PTPRC	5	No
PTPRM	5	No
PTPRT	5	No
ABL1	4	Yes
AKT2	4	Yes
DICER1	4	Yes
DNMT3A	4	Yes
EPHA2	4	No
EPHB2	4	No
FOXM1	4	No
IGF1R	4	No
INSR	4	No
KDR	4	Yes
L3MBTL3	4	No
MAP3K12	4	No
MAP4K1	4	No
MAPKBP1	4	No
NCOA7	4	No
NTRK1	4	Yes
NTRK2	4	No
PTK2B	4	No
PTPN5	4	No
PTPRH	4	No
PTPRN2	4	No
RPS6KA6	4	No
RPS6KB2	4	No
SMAD2	4	No
STAT3	4	No
TEK	4	No
TET2	4	Yes
TET3	4	No
TYK2	4	No
VANGL2	4	No
XBP1	4	No
AKT3	3	No
AXL	3	No
CBL	3	Yes
EPHB4	3	No
EPHB6	3	No
FGFR4	3	No
FHIT	3	Yes
FLT1	3	No
GHR	3	No
IGF1	3	No
JAK1	3	Yes
L3MBTL	3	No
L3MBTL4	3	No
LTK	3	No
MAP2K5	3	No
MAP3K9	3	No
MAP4	3	No
MAP4K3	3	No
MAP4K4	3	No
MAP9	3	No
NOTCH1	3	Yes
NOTCH3	3	No
PAK2	3	No
PAK3	3	No
PLK2	3	No
PTK2	3	No
RAD51C	3	No
RET	3	Yes
RPS6KA3	3	No
RPTOR	3	No
SFRP1	3	No
SMO	3	Yes
STAT2	3	No
STAT5A	3	No
STK10	3	No
STK38L	3	No
STK4	3	No
SYK	3	Yes
ARID3C	2	No
ARID5B	2	No
BUB1	2	No
CHEK2	2	Yes
CSF1R	2	No
EPHA1	2	No
EPHA6	2	No
EPHB3	2	No
ESR1	2	No
FES	2	No
FLT4	2	No
JAK3	2	Yes
L3MBTL2	2	No
MAP3K15	2	No
MAP3K5	2	No
MAP3K7	2	No
MAP3K7IP2	2	No
MAP3K8	2	No
MAP7	2	No
MAPK1	2	No
MAPK10	2	No
MAPK15	2	No
MAPK3	2	No
MAPK6	2	No
MAPK8	2	No
MAPK8IP1	2	No
MAPK8IP2	2	No
MAPKAPK3	2	No
MDM2	2	Yes
MYBL2	2	No
MYC	2	Yes
PAK1	2	No
PCK1	2	No
PCK2	2	No
PDGFRB	2	Yes
PDK1	2	No
PDK4	2	No
PLK1	2	No
PLK3	2	No
PLK4	2	No
PTPN11	2	Yes
PTPN2	2	No
PTPN7	2	No
PTPRE	2	No
PTPRR	2	No
RPS6KA2	2	No
RPS6KB1	2	No
TRIM33	2	Yes
AURKA	1	No
AURKAIP1	1	No
AURKC	1	No
EPHA10	1	No
EPHA4	1	No
EPHA8	1	No
FGFR3	1	Yes
MAP2K1	1	No
MAP2K2	1	No
MAPK13	1	No
MAPK14	1	No
MAPKAP1	1	No
MAPKAPK5	1	No
RAF1	1	Yes
STK11	1	Yes
AFF2	15	No
AHNAK	15	No
ATP10B	15	No
COL12A1	15	No
HYDIN	15	No
PLXNA4	15	No
PREX2	15	No
RYR1	15	No
USP34	15	No
DOCK11	14	No
FSIP2	14	No
LRBA	14	No
MGAM	14	No
PCDH15	14	No
PDZD2	14	No
SVEP1	14	No
UBR4	14	No
ZFPM2	14	No
ANK3	13	No
BAT2L1	13	No
CENPE	13	No
DNAH6	13	No
DNAH8	13	No
F5	13	No
FMN2	13	No
HECW1	13	No
HRNR	13	No
ITPR1	13	No
NAV3	13	No
ODZ4	13	No
PCLO	13	No
PCNXL2	13	No
PIWIL1	13	No
RP1	13	No
TEX15	13	No
TLN1	13	No
UNC5D	13	No
VPS13C	13	No
ANKRD30A	12	No
BRWD3	12	No
C10orf18	12	No
C12orf51	12	No
CACNA1B	12	No
CD163L1	12	No
COL6A6	12	No
DIDO1	12	No
DSP	12	No
DYNC2H1	12	No
EYS	12	No
FAM47C	12	No
FLG2	12	No
GOLGB1	12	No
GRIN2A	12	No
HERC1	12	No
LAMA1	12	No
LAMB4	12	No
LYST	12	No
MED12	12	Yes
MED23	12	No
MYCBP2	12	No
PCNT	12	No
PKD1L1	12	No
PREX1	12	No
PRUNE2	12	No
SDK1	12	No
SETX	12	No
SRCAP	12	No
TLN2	12	No
TNXB	12	No
UTRN	12	No
VWF	12	No
ZFHX3	12	No
ZNF536	12	No
AHNAK2	11	No
ASPM	11	No
CACNA1F	11	No
CHD6	11	No
CMYA5	11	No
CNTLN	11	No
CPAMD8	11	No
DCHS2	11	No
DNAH10	11	No
DNAH7	11	No
DYNC1H1	11	No
FBN1	11	No
FER1L5	11	No
FRY	11	No
GRIN2B	11	No
HCFC1	11	No
HEATR1	11	No
HSPG2	11	No
KIAA1210	11	No
KIAA2022	11	No
LRP1	11	No
MADD	11	No
MEFV	11	No
MUC2	11	No
MYH10	11	No
MYH4	11	No
MYH7	11	No
MYO7A	11	No
MYO9A	11	No
NBEAL2	11	No
NUP160	11	No
PCDH19	11	No
PLCE1	11	No
RPGR	11	No
SCN10A	11	No
SCN1A	11	No
SEMA5A	11	No
SYCP2	11	No
TEP1	11	No
WDFY3	11	No
ZDBF2	11	No
ZNF292	11	No
ACACB	10	No
ADAMTS6	10	No
ADCY9	10	No
ANK1	10	No
ATAD2B	10	No
ATP1A4	10	No
BAHCC1	10	No
CCDC146	10	No
CDC42BPA	10	No
CDH9	10	No
CFH	10	No
CHD4	10	No
COL14A1	10	No
CR1	10	No
FAT4	10	No
FBN3	10	No
FLNC	10	No
FRAS1	10	No
KCNT2	10	No
KIF4A	10	No
LAMA4	10	No
LAMB1	10	No
LOC643677	10	No
LPHN2	10	No
MGA	10	No
MUC12	10	No
MYH14	10	No
MYH8	10	No
MYO5B	10	No
MYST4	10	Yes
MYT1L	10	No
NBEAL1	10	No
NEK5	10	No
NRP1	10	No
OTOF	10	No
PCSK5	10	No
PLXNA2	10	No
POLE	10	No
QSER1	10	No
SCN2A	10	No
SCN5A	10	No
SCN7A	10	No
SCN8A	10	No
SHANK2	10	No
SHROOM2	10	No
SI	10	No
SMG1	10	No
SPEG	10	No
STAB2	10	No
WDR7	10	No
ABCA4	9	No
AKAP6	9	No
ARHGAP5	9	No
C11orf30	9	No
C14orf37	9	No
C17orf71	9	No
C1orf65	9	No
CACNA1C	9	No
CASR	9	No
CBLB	9	Yes
CCAR1	9	No
CD5L	9	No
CDH12	9	No
CFTR	9	No
CNTNAP4	9	No
CNTNAP5	9	No
COL5A3	9	No
COL7A1	9	No
CUBN	9	No
CUL4B	9	No
CUL7	9	No
CUL9	9	No
DLC1	9	No
DMXL1	9	No
DMXL2	9	No
DNAJC13	9	No
FAT2	9	No
FCGBP	9	No
FLNB	9	No
FREM2	9	No
GNPTAB	9	No
GPR179	9	No
GRIK2	9	No
HECW2	9	No
HIVEP2	9	No
ITPKB	9	No
KCNH7	9	No
KIAA0947	9	No
KIF26B	9	No
LAMA5	9	No
LRRC7	9	No
LRRK2	9	No
MIA3	9	No
MLL5	9	No
MXRA5	9	No
MYH2	9	No
MYH6	9	No
MYO18B	9	No
MYO3A	9	No
MYO9B	9	No
MYOM3	9	No
NHSL2	9	No
NID1	9	No
NRXN3	9	No
ODF2	9	No
PCDHA8	9	No
PLCB4	9	No
POLQ	9	No
PPP1R3A	9	No
PRKCQ	9	No
RIF1	9	No
RIMS2	9	No
ROBO1	9	No
SCN11A	9	No
SLC4A5	9	No
SPTB	9	No
SRRM2	9	No
STAG1	9	No
STAG2	9	No
TACC2	9	No
TCHH	9	No
THSD7A	9	No
THSD7B	9	No
TMEM132B	9	No
TNC	9	No
UNC80	9	No
VCAN	9	No
VPS13B	9	No
VPS13D	9	No
ZNF462	9	No
ABCA12	8	No
ACTN2	8	No
ADAMTS17	8	No
AHCTF1	8	No
AIM1	8	No
AKAP11	8	No
ALOXE3	8	No
ANK2	8	No
ANKRD12	8	No
ANKRD17	8	No
ANKRD26	8	No
ATAD5	8	No
ATN1	8	No
ATP1A3	8	No
ATP2B3	8	No
ATP7A	8	No
BRWD1	8	No
BSN	8	No
C12orf64	8	No
C2orf16	8	No
C5orf42	8	No
CACNA1A	8	No
CAD	8	No
CADPS	8	No
CAMSAP1L1	8	No
CASP8	8	No
CCNB3	8	No
CDH10	8	No
CDKN1B	8	No
CENPF	8	No
CEP170	8	No
CHGB	8	No
CNTN2	8	No
CNTN4	8	No
COL22A1	8	No
COL4A2	8	No
CRB1	8	No
DCAF4L2	8	No
DCHS1	8	No
DGKG	8	No
DGKI	8	No
DNAH1	8	No
DOCK2	8	No
DOCK7	8	No
DSCAML1	8	No
EFCAB5	8	No
EML5	8	No
EPS8L1	8	No
ESPL1	8	No
EVPL	8	No
FAM135B	8	No
FAM171A1	8	No
FRMPD4	8	No
FYCO1	8	No
GBF1	8	No
GON4L	8	No
GPR32	8	No
GPR64	8	No
GREB1L	8	No
GRM3	8	No
GTSE1	8	No
HCN1	8	No
HECTD1	8	No
HELZ	8	No
HERC2	8	No
HFM1	8	No
HIST1H3B	8	No
ITIH5L	8	No
ITPR3	8	No
KCNQ3	8	No
KIAA0430	8	No
KIAA1529	8	No
KL	8	No
LAMC1	8	No
LOXHD1	8	No
MAGEC3	8	No
MAGI2	8	No
MAST4	8	No
MED13	8	No
MKI67	8	No
MPDZ	8	No
MUC6	8	No
MUM1L1	8	No
MYH1	8	No
MYO10	8	No
MYO15A	8	No
MYO7B	8	No
MYT1	8	No
N4BP2	8	No
NALCN	8	No
NAV2	8	No
NBAS	8	No
NHS	8	No
NLRC4	8	No
NUP153	8	No
NUP210L	8	No
PCDHA1	8	No
PCDHA5	8	No
PCDHB7	8	No
PDE3A	8	No
PHC1B	8	No
PMFBP1	8	No
PPEF1	8	No
PTCHD1	8	No
PTPN22	8	No
QRICH2	8	No
RAPGEF6	8	No
RBM19	8	No
RGAG1	8	No
RIMBP2	8	No
RLF	8	No
SACS	8	No
SBF2	8	No
SCN3A	8	No
SORBS1	8	No
SPHKAP	8	No
SRGAP1	8	No
TBL1XR1	8	No
TDRD6	8	No
TMEM131	8	No
TNR	8	No
TRAPPC10	8	No
TSC22D1	8	No
UNC13C	8	No
UTP20	8	No
VPS13A	8	No
WDR17	8	No
WNK3	8	No
WSCD2	8	No
YLPM1	8	No
ZFP36L1	8	No
ZNF644	8	No
A2ML1	7	No
ABCA1	7	No
ABCA6	7	No
ABCB1	7	No
ABCB11	7	No
ABCC8	7	No
ABCC9	7	No
ADAMTS20	7	No
ADAMTS9	7	No
ADAMTSL1	7	No
AKAP13	7	No
AKAP4	7	No
AKNA	7	No
AMPD1	7	No
ANKRD11	7	No
ANKRD30B	7	No
ANKRD50	7	No
ANO5	7	No
APBA2	7	No
ARFGEF2	7	No
ARID4B	7	No
ASH1L	7	No
ASTN1	7	No
ATP11A	7	No
ATP4A	7	No
BZRAP1	7	No
C10orf12	7	No
C12orf40	7	No
C3orf77	7	No
C6orf97	7	No
CACNA1D	7	No
CARD11	7	Yes
CCT6B	7	No
CELSR1	7	No
CELSR3	7	No
CEP192	7	No
CEP290	7	No
CHD7	7	No
CHD9	7	No
CILP	7	No
CNTN3	7	No
CNTN6	7	No
COL15A1	7	No
COL18A1	7	No
COL19A1	7	No
COL1A2	7	No
COL4A6	7	No
COL5A2	7	No
CPXM1	7	No
CTNND2	7	No
CTTNBP2	7	No
DAB2IP	7	No
DAPK1	7	No
DLG1	7	No
DLG5	7	No
DMBT1	7	No
DNAH12	7	No
DOT1L	7	No
DSE	7	No
DSEL	7	No
DSPP	7	No
EMR2	7	No
FAT1	7	No
FGA	7	No
FLII	7	No
FLNA	7	No
FNDC1	7	No
FREM1	7	No
GCC2	7	No
GLI3	7	No
GPRASP2	7	No
GPS2	7	No
GRHL2	7	No
GRIA3	7	No
GRIA4	7	No
GRID1	7	No
GRLF1	7	No
GUCY2C	7	No
HDLBP	7	No
HEG1	7	No
HIVEP1	7	No
IARS	7	No
IGSF10	7	No
ITGA11	7	No
ITSN2	7	No
KALRN	7	No
KCNB2	7	No
KCNJ12	7	No
KCNQ5	7	No
KCNT1	7	No
KIAA0913	7	No
KIAA1462	7	No
KIAA2026	7	No
KIF13A	7	No
KIF27	7	No
KLHL13	7	No
KRT9	7	No
KTN1	7	Yes
LCT	7	No
LETM1	7	No
LGR4	7	No
LHCGR	7	No
LOC283685	7	No
LOC400986	7	No
LPA	7	No
LPO	7	No
LRP1B	7	No
LRPPRC	7	No
LRRIQ1	7	No
LRRN1	7	No
MAGEC1	7	No
MAST1	7	No
MBD1	7	No
MDC1	7	No
MED13L	7	No
MGAT5B	7	No
MLH3	7	No
MORC1	7	No
MYH15	7	No
MYH7B	7	No
NCKAP5	7	No
NFASC	7	No
NINL	7	No
NLRP4	7	No
NLRP5	7	No
NPAS4	7	No
NRK	7	No
NRP2	7	No
ODZ2	7	No
OGT	7	No
OR2L2	7	No
PAPPA	7	No
PAPPA2	7	No
PARD3	7	No
PCDH12	7	No
PCDHA9	7	No
PCDHGB6	7	No
PDCD11	7	No
PEG3	7	No
PHKA2	7	No
PHLDB1	7	No
PLA2G4A	7	No
PLEC	7	No
PLIN4	7	No
PNLIPRP1	7	No
PRKG2	7	No
PXDNL	7	No
RBM6	7	No
RC3H2	7	No
RFX4	7	No
RIMS1	7	No
RNASEN	7	No
RTN4	7	No
SAGE1	7	No
SALL1	7	No
SDK2	7	No
SEC31A	7	No
SEC31B	7	No
SETD5	7	No
SHROOM3	7	No
SLC22A20	7	No
SLC26A9	7	No
SLCO1B3	7	No
SLCO2A1	7	No
SNX25	7	No
SON	7	No
SPAG17	7	No
SPG11	7	No
SPTBN1	7	No
SPTBN5	7	No
SREBF2	7	No
TANC2	7	No
TLR7	7	No
TMEM132D	7	No
TNKS1BP1	7	No
TNRC6B	7	No
TOPBP1	7	No
TRIO	7	No
TRIP10	7	No
TRO	7	No
TRPC4	7	No
TRPC5	7	No
TRPM3	7	No
TRPS1	7	No
TRRAP	7	No
TSHZ2	7	No
TSHZ3	7	No
TUBD1	7	No
UBC	7	No
UNC13A	7	No
UNC5C	7	No
VPS18	7	No
VWA3A	7	No
WDR64	7	No
WNT7A	7	No
WWC3	7	No
WWP2	7	No
XRN1	7	No
ZEB2	7	No
ZFP106	7	No
ZHX1	7	No
ZNF318	7	No
ZNF609	7	No
ZNF638	7	No
ZNF841	7	No
ZP4	7	No
AARS	6	No
ABCA8	6	No
ABCC11	6	No
ABCC12	6	No
ABCC2	6	No
ACVR1B	6	No
ADAMTS12	6	No
ADCY5	6	No
ADCY8	6	No
AEBP1	6	No
AFF3	6	No
AKAP12	6	No
ALPK2	6	No
ALPK3	6	No
ANAPC5	6	No
ANKAR	6	No
ANKRD62	6	No
AP3B1	6	No
ARMCX2	6	No
ATG2B	6	No
ATP10A	6	No
ATP12A	6	No
ATP1A2	6	No
BAI1	6	No
BANK1	6	No
BAZ1A	6	No
BAZ1B	6	No
BAZ2B	6	No
BCL9L	6	No
BDP1	6	No
BEST2	6	No
BMP2K	6	No
BNC1	6	No
BRD8	6	No
C14orf145	6	No
C20orf26	6	No
C2orf71	6	No
C2orf89	6	No
C3	6	No
C6orf103	6	No
C6orf170	6	No
C6orf27	6	No
C9orf102	6	No
C9orf79	6	No
C9orf93	6	No
CACNA1S	6	No
CACNA2D3	6	No
CAMTA1	6	Yes
CARD6	6	No
CASP2	6	No
CCDC136	6	No
CCDC144A	6	No
CCDC150	6	No
CCDC18	6	No
CCDC88A	6	No
CD97	6	No
CDH2	6	No
CDH23	6	No
CECR2	6	No
CEP120	6	No
CHD1L	6	No
CHD5	6	No
CLCN3	6	No
COL1A1	6	Yes
COL29A1	6	No
COL2A1	6	No
COL4A1	6	No
COL5A1	6	No
COMP	6	No
CP	6	No
CR2	6	No
CROCC	6	No
CSDE1	6	No
CSPP1	6	No
CYFIP2	6	No
CYP4F11	6	No
DAB2	6	No
DALRD3	6	No
DCST1	6	No
DDX12	6	No
DENND1B	6	No
DHX32	6	No
DHX37	6	No
DIP2B	6	No
DLGAP4	6	No
DMGDH	6	No
DNHD1	6	No
DOCK10	6	No
DOCK9	6	No
DOPEY2	6	No
DYSF	6	No
E2F4	6	No
ECE2	6	No
EIF2C4	6	No
EIF4A2	6	Yes
EP300	6	Yes
EPB41L1	6	No
EPS8	6	No
ERCC6	6	No
ERCC6L	6	No
EXPH5	6	No
F13A1	6	No
FAM120C	6	No
FAM179A	6	No
FAM47B	6	No
FAM5C	6	No
FARP2	6	No
FASN	6	No
FBXO21	6	No
FCRL1	6	No
FKBP15	6	No
FLJ46321	6	No
FNBP4	6	No
FREM3	6	No
FSTL5	6	No
GABRQ	6	No
GALNT11	6	No
GCN1L1	6	No
GOLGA3	6	No
GOLGA4	6	No
GPR158	6	No
GPRIN2	6	No
GRIA1	6	No
GRID2	6	No
GRIK1	6	No
GRIK3	6	No
GRIN3A	6	No
GRM1	6	No
GYS1	6	No
HAUS5	6	No
HEATR7B2	6	No
HEPHL1	6	No
HIF3A	6	No
HPS4	6	No
HSPD1	6	No
HYDIN2	6	No
IFT122	6	No
IGF2R	6	No
IGHV3-6	6	No
IGSF1	6	No
IMPG1	6	No
INO80	6	No
INTS7	6	No
INTS8	6	No
IRS4	6	No
ITGAX	6	No
KBTBD10	6	No
KCNA1	6	No
KCNQ2	6	No
KCTD3	6	No
KDM5A	6	Yes
KIAA0232	6	No
KIAA0467	6	No
KIAA1033	6	No
KIAA1409	6	No
KIAA1632	6	No
KIAA2018	6	No
KIF14	6	No
KIF19	6	No
KIF1B	6	No
KIF21B	6	No
KLHL1	6	No
KLHL4	6	No
KNTC1	6	No
KRT28	6	No
LAMB3	6	No
LATS2	6	No
LEPREL1	6	No
LIFR	6	Yes
LINGO2	6	No
LLGL2	6	No
LPHN3	6	No
LRP12	6	No
LRP4	6	No
LRRC37A3	6	No
LRRC41	6	No
LTBP1	6	No
LTBP2	6	No
LTBP4	6	No
MAGI3	6	No
MASP1	6	No
MECOM	6	No
MEGF8	6	No
MIB1	6	No
MICAL2	6	No
MPO	6	No
MST1P9	6	No
MYBPC2	6	No
MYO16	6	No
MYO5A	6	No
MYOM2	6	No
MYST3	6	No
NAV1	6	No
NCAPD3	6	No
NCKAP1L	6	No
NCOA6	6	No
NEDD9	6	No
NELL1	6	No
NEO1	6	No
NID2	6	No
NLRC5	6	No
NLRP2	6	No
NPAS3	6	No
NRXN2	6	No
NUP214	6	Yes
NUP98	6	Yes
OCRL	6	No
ODZ3	6	No
OR2G3	6	No
OR5I1	6	No
OR6A2	6	No
OSBPL8	6	No
OVCH1	6	No
OXR1	6	No
PARP14	6	No
PARP4	6	No
PCDH11X	6	No
PCDH18	6	No
PCDH9	6	No
PCDHA7	6	No
PCNX	6	No
PDE4D	6	No
PDE5A	6	No
PDZRN3	6	No
PGAP1	6	No
PGBD5	6	No
PGLYRP3	6	No
PHF3	6	No
PHLDA1	6	No
PHTF2	6	No
PIK3CB	6	No
PIK3CG	6	No
PIP4K2C	6	No
PJA1	6	No
PLCG1	6	No
PLCL2	6	No
PMS1	6	Yes
PPFIA4	6	No
PPP1R12A	6	No
PPP1R9A	6	No
PPP3CB	6	No
PRAME	6	No
PRKCB	6	No
PRKRIR	6	No
PRPF8	6	No
PRTG	6	No
PRX	6	No
PSMD1	6	No
PTGFRN	6	No
PYHIN1	6	No
RAB3GAP2	6	No
RAG1	6	No
RB1CC1	6	No
RBM26	6	No
RBM33	6	No
RBMXL3	6	No
REV3L	6	No
RIPK1	6	No
RNF123	6	No
ROBO2	6	No
RREB1	6	No
RTTN	6	No
SCAND3	6	No
SCAPER	6	No
SDCCAG8	6	No
SELP	6	No
SEMA4F	6	No
SFRS17A	6	No
SHANK1	6	No
SHD	6	No
SHROOM4	6	No
SLC12A5	6	No
SLC13A1	6	No
SLC30A5	6	No
SLIT2	6	No
SMCHD1	6	No
SNAP91	6	No
SNCAIP	6	No
SOCS6	6	No
SORCS1	6	No
SP100	6	No
SP3	6	No
SPATA13	6	No
SPTAN1	6	No
SSH3	6	No
ST18	6	No
STAT4	6	No
STK31	6	No
SUPT6H	6	No
SVIL	6	No
SYT2	6	No
TBC1D1	6	No
TBC1D8B	6	No
TBCD	6	No
TECTA	6	No
TEX14	6	No
TIAM1	6	No
TIAM2	6	No
TJP1	6	No
TLE6	6	No
TLL2	6	No
TMC2	6	No
TMC5	6	No
TNN	6	No
TPO	6	No
TRAPPC9	6	No
TRMT2B	6	No
TRPC3	6	No
TRPC7	6	No
TSC2	6	Yes
TSR1	6	No
TTLL5	6	No
TUBGCP5	6	No
UBA1	6	No
UBAP2L	6	No
UGGT2	6	No
USPL1	6	No
VASN	6	No
VWA3B	6	No
WAC	6	No
WDFY4	6	No
WDR33	6	No
WDR52	6	No
WDR72	6	No
XPO1	6	Yes
ZBED4	6	No
ZBTB41	6	No
ZCCHC11	6	No
ZCCHC6	6	No
ZEB1	6	No
ZFP28	6	No
ZFR	6	No
ZNF142	6	No
ZNF229	6	No
ZNF268	6	No
ZNF438	6	No
ZNF534	6	No
ZNF540	6	No
ZNF544	6	No
ZNF568	6	No
ZNF592	6	No
ZNF90	6	No
A2BP1	5	No
AADAC	5	No
ABAT	5	No
ABCA7	5	No
ABCA9	5	No
ABCC10	5	No
ABCC4	5	No
ABCC5	5	No
ABR	5	No
ACACA	5	No
ACAD10	5	No
ACAD11	5	No
ACE	5	No
ACLY	5	No
ACSS3	5	No
ACTN4	5	No
ADAM29	5	No
ADAMTS1	5	No
ADAMTS10	5	No
ADAMTS18	5	No
ADAMTS5	5	No
ADAMTSL3	5	No
ADCY1	5	No
ADORA3	5	No
AFF4	5	No
AGBL1	5	No
AGTPBP1	5	No
ALDH8A1	5	No
ALMS1	5	No
ALPK1	5	No
ALS2CR11	5	No
AMACR	5	No
AMBRA1	5	No
ANKRD28	5	No
ANKRD6	5	No
ANKS1B	5	No
ANLN	5	No
AOX1	5	No
AP4M1	5	No
APOB48R	5	No
ARAP3	5	No
ARHGAP11A	5	No
ARHGAP12	5	No
ARHGAP17	5	No
ARHGAP21	5	No
ARHGAP23	5	No
ARHGAP28	5	No
ARHGAP29	5	No
ARHGAP31	5	No
ARHGEF1	5	No
ARHGEF11	5	No
ARHGEF4	5	No
ARHGEF9	5	No
ARMCX1	5	No
ATAD2	5	No
ATG2A	5	No
ATHL1	5	No
ATP1A1	5	No
ATP2B1	5	No
ATP8B4	5	No
ATP9A	5	No
ATRN	5	No
ATXN2	5	No
B2M	5	No
B3GNT4	5	No
BACH2	5	No
BAIAP3	5	No
BAT2L2	5	No
BAZ2A	5	No
BBX	5	No
BNC2	5	No
BRPF3	5	No
BTBD12	5	No
C10orf71	5	No
C10orf79	5	No
C11orf41	5	No
C11orf85	5	No
C14orf106	5	No
C14orf49	5	No
C15orf39	5	No
C16orf62	5	No
C1orf101	5	No
C1orf124	5	No
C1orf26	5	No
C22orf30	5	No
C2orf73	5	No
C5orf25	5	No
C7	5	No
C9orf43	5	No
CABIN1	5	No
CACHD1	5	No
CACNA1G	5	No
CACNA1H	5	No
CACNA2D1	5	No
CADPS2	5	No
CAMTA2	5	No
CASK	5	No
CCDC102B	5	No
CCDC14	5	No
CCDC52	5	No
CCDC88B	5	No
CD109	5	No
CD19	5	No
CD1E	5	No
CDCA7L	5	No
CDH11	5	Yes
CDH6	5	No
CDH8	5	No
CDHR1	5	No
CDK5RAP2	5	No
CEP164	5	No
CEP250	5	No
CEP68	5	No
CFHR4	5	No
CHD3	5	No
CIRH1A	5	No
CIZ1	5	No
CKAP5	5	No
CLSTN2	5	No
CLUL1	5	No
CNKSR2	5	No
CNTN1	5	No
CNTNAP1	5	No
COL16A1	5	No
COL17A1	5	No
COL23A1	5	No
COL24A1	5	No
COL4A5	5	No
COPS3	5	No
CORO1C	5	No
CPEB1	5	No
CPS1	5	No
CPSF1	5	No
CPT1A	5	No
CRAMP1L	5	No
CREB3L3	5	No
CRNN	5	No
CRYBG3	5	No
CTR9	5	No
CXorf22	5	No
CXorf57	5	No
CXorf58	5	No
CYP2A13	5	No
CYTSB	5	No
DAAM2	5	No
DCDC5	5	No
DCLRE1C	5	No
DDX3X	5	No
DDX42	5	No
DENND3	5	No
DENND5B	5	No
DGKA	5	No
DHX15	5	No
DHX58	5	No
DIS3L	5	No
DNAJA3	5	No
DNAJC11	5	No
DNAJC3	5	No
DNAJC6	5	No
DNM3	5	No
DNMBP	5	No
DNTT	5	No
DOCK3	5	No
DOCK4	5	No
DOCK8	5	No
DOPEY1	5	No
DPP8	5	No
DSC2	5	No
DSCAM	5	No
DSTYK	5	No
DYNC1I1	5	No
DZIP3	5	No
ECM1	5	No
EDC4	5	No
EDEM3	5	No
EFHB	5	No
EFHC2	5	No
EFR3B	5	No
EGFLAM	5	No
EIF3I	5	No
EIF4G3	5	No
EML6	5	No
ENAM	5	No
ENOX2	5	No
ENPP2	5	No
ENSG00000123908	5	No
ENSG00000181943	5	No
ENSG00000240720	5	No
EPAS1	5	No
EPB41L4A	5	No
ERN2	5	No
ESYT1	5	No
EWSR1	5	Yes
EXOC7	5	No
EYA1	5	No
FAM114A2	5	No
FAM135A	5	No
FAM13B	5	No
FAM160A2	5	No
FAM169A	5	No
FAM171B	5	No
FAM47A	5	No
FAM48B1	5	No
FAM98A	5	No
FANCM	5	No
FAP	5	No
FBN2	5	No
FBXL13	5	No
FBXO18	5	No
FCRL5	5	No
FER1L6	5	No
FGD5	5	No
FGD6	5	No
FHOD3	5	No
FIGF	5	No
FIGN	5	No
FLT3	5	Yes
FMN1	5	No
FMNL3	5	No
FOLH1	5	No
FRMPD2	5	No
FSD2	5	No
FSHR	5	No
FXR1	5	No
GAB3	5	No
GALNT13	5	No
GEMIN5	5	No
GH1	5	No
GNAS	5	Yes
GNE	5	No
GPATCH1	5	No
GPATCH8	5	No
GPC5	5	No
GPLD1	5	No
GPR101	5	No
GPR133	5	No
GPR155	5	No
GPR50	5	No
GPRIN3	5	No
GPSM2	5	No
GRIN2C	5	No
GRIP2	5	No
GRM5	5	No
GSPT1	5	No
GUCY1A2	5	No
HCFC2	5	No
HDAC9	5	No
HERC5	5	No
HGFAC	5	No
HIST1H1C	5	No
HIST1H2BC	5	No
HIVEP3	5	No
HMHA1	5	No
HOMER2	5	No
HOOK2	5	No
HOXA2	5	No
HPS3	5	No
HPSE	5	No
HSPA8	5	No
HTR5A	5	No
HTT	5	No
IFT88	5	No
IGSF22	5	No
IL1F7	5	No
ILVBL	5	No
INADL	5	No
INTU	5	No
IQCB1	5	No
IQCE	5	No
IQCH	5	No
IRAK2	5	No
IRAK3	5	No
ITCH	5	No
ITGA10	5	No
ITGA6	5	No
ITGAV	5	No
ITGB3	5	No
ITGB4	5	No
KANK2	5	No
KCNH2	5	No
KCNH6	5	No
KCNN2	5	No
KCNU1	5	No
KDM4A	5	No
KDM5B	5	No
KDM5C	5	Yes
KIAA0100	5	No
KIAA0226	5	No
KIAA0319	5	No
KIAA0556	5	No
KIAA1009	5	No
KIAA1199	5	No
KIAA1310	5	No
KIAA1755	5	No
KIF17	5	No
KIF2B	5	No
KIF3B	5	No
KIFC1	5	No
KIR3DL2	5	No
KIRREL	5	No
KLHL12	5	No
KLHL38	5	No
KNDC1	5	No
KRT17	5	No
L1CAM	5	No
LAMB2	5	No
LARP4	5	No
LAS1L	5	No
LIMA1	5	No
LIMK1	5	No
LOC100288765	5	No
LOC100289574	5	No
LPAR4	5	No
LRIG3	5	Yes
LRRC16B	5	No
LUZP1	5	No
LYSMD3	5	No
MAD2L1	5	No
MAGEB4	5	No
MAGI1	5	No
MAN2B2	5	No
MAST2	5	No
MASTL	5	No
MATN2	5	No
MCF2L	5	No
MCTP2	5	No
MEGF11	5	No
MKL2	5	No
MLC1	5	No
MLL4	5	No
MMRN1	5	No
MON2	5	No
MS4A14	5	No
MSH6	5	Yes
MTM1	5	No
MTMR11	5	No
MTMR12	5	No
MTMR4	5	No
MYO18A	5	No
MYO6	5	No
MYPN	5	No
MYRIP	5	No
NCAM1	5	No
NCAN	5	No
NCAPD2	5	No
NCKAP1	5	No
NEBL	5	No
NEDD4L	5	No
NELL2	5	No
NFATC4	5	No
NIPBL	5	No
NLGN3	5	No
NLRP13	5	No
NNT	5	No
NPHP4	5	No
NRCAM	5	No
NRXN1	5	No
NUP210	5	No
NUP93	5	No
NWD1	5	No
NXF3	5	No
NYNRIN	5	No
OPRM1	5	No
OR14I1	5	No
OR2T34	5	No
OR8H2	5	No
OSBPL1A	5	No
OSMR	5	No
OTOP2	5	No
PACS2	5	No
PALLD	5	No
PASK	5	No
PAXIP1	5	No
PCDHA11	5	No
PCDHA4	5	No
PCDHB1	5	No
PCDHB6	5	No
PCSK9	5	No
PCYT1B	5	No
PDE11A	5	No
PDE4C	5	No
PDE6B	5	No
PDE6C	5	No
PDS5B	5	No
PER2	5	No
PER3	5	No
PHACTR1	5	No
PHACTR4	5	No
PHF15	5	No
PIK3C2B	5	No
PIWIL2	5	No
PIWIL3	5	No
PKD1L2	5	No
PLA2G4F	5	No
PLCB1	5	No
PLCH1	5	No
PLD5	5	No
PLEKHG2	5	No
PLEKHG5	5	No
PLG	5	No
PLS3	5	No
PLXNA1	5	No
PLXNA3	5	No
POGZ	5	No
POLA1	5	No
POLR1A	5	No
POLR1B	5	No
POTEA	5	No
PPARGC1B	5	No
PPHLN1	5	No
PPIG	5	No
PPL	5	No
PPP2R4	5	No
PPYR1	5	No
PRDM10	5	No
PRDM16	5	Yes
PRDM8	5	No
PRKAA2	5	No
PRKD1	5	No
PRKD2	5	No
PRKD3	5	No
PROKR2	5	No
PROX1	5	No
PRRX1	5	No
PSD	5	No
PTPN14	5	No
PYGB	5	No
R3HDM2	5	No
RABEP1	5	No
RANBP17	5	Yes
RANBP6	5	No
RASAL2	5	No
RASGRF1	5	No
RASGRP2	5	No
RBM16	5	No
RBM27	5	No
RBM47	5	No
RCBTB2	5	No
RGS22	5	No
RGS7	5	No
RNF169	5	No
RNF19A	5	No
RNF20	5	No
ROBO4	5	No
ROCK1	5	No
RP1L1	5	No
RPTN	5	No
RTL1	5	No
SAAL1	5	No
SAP130	5	No
SATL1	5	No
SCFD1	5	No
SEC13	5	No
SEC24B	5	No
SEC24C	5	No
SENP7	5	No
SERPINA4	5	No
SEZ6L2	5	No
SFI1	5	No
SFMBT2	5	No
SFRS2IP	5	No
SGSM1	5	No
SH3TC1	5	No
SHPRH	5	No
SIDT2	5	No
SIGLEC10	5	No
SIPA1L1	5	No
SIPA1L2	5	No
SIPA1L3	5	No
SIRPB1	5	No
SLC12A1	5	No
SLC22A25	5	No
SLC25A13	5	No
SLC4A2	5	No
SLC4A4	5	No
SLC4A8	5	No
SLCO5A1	5	No
SLFN12L	5	No
SLFN5	5	No
SLITRK1	5	No
SLITRK2	5	No
SLITRK3	5	No
SMARCA2	5	No
SMC1A	5	No
SMC6	5	No
SMG5	5	No
SORBS2	5	No
SOS2	5	No
SPINK5	5	No
SPRYD5	5	No
SPTBN2	5	No
SPTBN4	5	No
SRPR	5	No
STAT5B	5	No
STK11IP	5	No
STOX1	5	No
STXBP5	5	No
STXBP5L	5	No
SUPT5H	5	No
SYDE2	5	No
SYMPK	5	No
SYNM	5	No
SYTL2	5	No
TAF3	5	No
TANC1	5	No
TAOK3	5	No
TARS	5	No
TARS2	5	No
TBC1D25	5	No
TBC1D4	5	No
TCF4	5	No
TCHHL1	5	No
TEX2	5	No
TF	5	No
TFAP2A	5	No
TGM4	5	No
THBS1	5	No
TINAG	5	No
TLR8	5	No
TMCC1	5	No
TMEM132C	5	No
TMEM48	5	No
TMEM57	5	No
TMTC1	5	No
TNPO1	5	No
TNRC18	5	No
TNRC6A	5	No
TNS1	5	No
TP53BP1	5	No
TRAF3IP3	5	No
TRAK1	5	No
TRANK1	5	No
TRHDE	5	No
TRIM58	5	No
TRIM6-TRIM34	5	No
TRIM71	5	No
TRPC6	5	No
TRPM1	5	No
TRPM6	5	No
TRPM7	5	No
TRPM8	5	No
TSC1	5	Yes
TSHR	5	Yes
TTC18	5	No
TTC3	5	No
TTF2	5	No
UBE3C	5	No
UBQLN4	5	No
URB1	5	No
USP12	5	No
USP25	5	No
USP47	5	No
USP5	5	No
VAC14	5	No
VCPIP1	5	No
VIT	5	No
VNN1	5	No
VPS16	5	No
WBSCR17	5	No
WDR60	5	No
WDR87	5	No
WNK1	5	No
XPNPEP3	5	No
XPO6	5	No
XPO7	5	No
XPOT	5	No
YEATS2	5	No
YSK4	5	No
ZFP37	5	No
ZFP64	5	No
ZFYVE16	5	No
ZKSCAN1	5	No
ZMYM3	5	No
ZMYM4	5	No
ZMYND17	5	No
ZNF131	5	No
ZNF160	5	No
ZNF208	5	No
ZNF217	5	No
ZNF266	5	No
ZNF311	5	No
ZNF365	5	No
ZNF398	5	No
ZNF41	5	No
ZNF425	5	No
ZNF469	5	No
ZNF527	5	No
ZNF585A	5	No
ZNF585B	5	No
ZNF608	5	No
ZNF615	5	No
ZNF616	5	No
ZNF618	5	No
ZNF625	5	No
ZNF626	5	No
ZNF646	5	No
ZNF658	5	No
ZNF675	5	No
ZNF711	5	No
ZNF804B	5	No
ZNF808	5	No
ZNF840	5	No
ZNF844	5	No
ZNF862	5	No
ZRANB3	5	No
AAK1	4	No
ABCB5	4	No
ABCC1	4	No
ABHD2	4	No
ABO	4	No
ACADVL	4	No
ACCS	4	No
ACER3	4	No
ACOXL	4	No
ACSL4	4	No
ACTA2	4	No
ADAM30	4	No
ADAMTS19	4	No
ADCY7	4	No
ADNP	4	No
ADSL	4	No
AFF1	4	No
AFTPH	4	No
AGFG2	4	No
AGGF1	4	No
AGL	4	No
AGT	4	No
AKD1	4	No
ALAS2	4	No
ALDH1A1	4	No
ALDH1A3	4	No
ALDH1L2	4	No
ALDOA	4	No
ALG10B	4	No
ALS2CR12	4	No
AMIGO1	4	No
ANAPC7	4	No
ANGPT1	4	No
ANKFY1	4	No
ANKLE2	4	No
ANKRD18A	4	No
ANKRD32	4	No
ANO2	4	No
ANPEP	4	No
ANXA13	4	No
AP2A1	4	No
AP2A2	4	No
APOBEC4	4	No
ARHGAP24	4	No
ARHGAP9	4	No
ARHGEF12	4	Yes
ARHGEF17	4	No
ARID4A	4	No
ARSE	4	No
ASB10	4	No
ASB9	4	No
ASCC3	4	No
ASH2L	4	No
ASPH	4	No
ASTN2	4	No
ATF6	4	No
ATG16L2	4	No
ATP10D	4	No
ATP11C	4	No
ATP13A4	4	No
ATP2B4	4	No
ATP2C2	4	No
ATP5C1	4	No
ATP8B2	4	No
ATP8B3	4	No
ATXN2L	4	No
ATXN7L1	4	No
AVPI1	4	No
AWAT1	4	No
BCAR3	4	No
BCAT1	4	No
BCL11A	4	Yes
BCL9	4	Yes
BCMO1	4	No
BDNF	4	No
BID	4	No
BIRC8	4	No
BMPER	4	No
BMPR2	4	No
BMS1	4	No
BOD1L	4	No
BPTF	4	No
BRDT	4	No
BTN2A2	4	No
BTNL8	4	No
C10orf72	4	No
C10orf92	4	No
C12orf35	4	No
C12orf36	4	No
C12orf63	4	No
C13orf3	4	No
C14orf174	4	No
C15orf43	4	No
C17orf47	4	No
C1orf107	4	No
C1orf129	4	No
C1orf175	4	No
C1orf66	4	No
C1orf9	4	No
C20orf12	4	No
C20orf132	4	No
C3orf25	4	No
C3orf63	4	No
C4orf17	4	No
C4orf21	4	No
C4orf31	4	No
C4orf40	4	No
C5orf36	4	No
C5orf41	4	No
C6	4	No
C8orf31	4	No
C9orf117	4	No
C9orf125	4	No
CACNA1I	4	No
CACNA2D2	4	No
CACNB2	4	No
CALR3	4	No
CAMKK1	4	No
CAP2	4	No
CAPN11	4	No
CAPRIN1	4	No
CASC1	4	No
CASP5	4	No
CASZ1	4	No
CATSPERB	4	No
CC2D1A	4	No
CC2D1B	4	No
CCDC112	4	No
CCDC132	4	No
CCDC135	4	No
CCDC138	4	No
CCDC155	4	No
CCDC33	4	No
CCDC40	4	No
CCDC45	4	No
CCDC64B	4	No
CCDC66	4	No
CCIN	4	No
CCNA2	4	No
CCNG2	4	No
CCR2	4	No
CD1B	4	No
CD300A	4	No
CDC25B	4	No
CDC42BPB	4	No
CDC42BPG	4	No
CDCA2	4	No
CDH19	4	No
CDH4	4	No
CDK19	4	No
CEACAM18	4	No
CELSR2	4	No
CENPJ	4	No
CEP135	4	No
CHD1	4	No
[truncated: 11,795 more rows]

## Sheet: Table S6C
			Table S6C: Co-occurring and mutually exclusive mutations in the 875 BCs (without molecular subtype distinction)
Co-occuring mutations (p < 0,05)											Mutually exclusive mutations (p < 0,05)
Gene1	Gene2	Nb Both	Nb Gene1	Nb Gene2	N	p_val_concurrent	p_val_exclusive				Gene1	Gene2	Nb Both	Nb Gene1	Nb Gene2	N	p_val_concurrent	p_val_exclusive
TP53	TTN	61	236	62	875	8.02811e-05	1				MAP3K1	TP53	3	54	294	875	1	4.88724e-07
MAP3K1	PIK3CA	33	24	237	875	1.10893e-05	1				GATA3	TP53	8	73	289	875	1	5.83425e-06
MUC16	TP53	26	29	271	875	0.0239674	1				CDH1	TP53	4	49	293	875	0.999999	2.27317e-05
CDH1	PIK3CA	23	30	247	875	0.032062	1				AKT1	PIK3CA	1	21	269	875	0.999736	0.00426113
MUC16	TTN	20	35	103	875	1.47385e-05	1				MAP2K4	TP53	3	27	294	875	0.999562	0.00694316
MLL3	TTN	19	42	104	875	0.000288205	1				FAT3	PIK3CA	2	22	268	875	0.998502	0.0168272
TP53	USH2A	19	278	17	875	0.0135999	1				AKT1	TTN	0	22	123	875	0.96584	0.0341604
DST	TTN	18	9	105	875	2.27899e-10	1				CDH1	GATA3	1	52	80	875	0.995089	0.0384201
SYNE1	TP53	18	19	279	875	0.04213	1
FAT3	TP53	17	7	280	875	0.000203572	1
FLG	TP53	17	13	280	875	0.00784734	1
MAP2K4	PIK3CA	16	14	254	875	0.00759536	1
LRP2	TP53	15	14	282	875	0.0341263	1
TTN	USH2A	12	111	24	875	0.00221364	0.999999
MACF1	TP53	12	7	285	875	0.00809802	1
HMCN1	TTN	11	12	112	875	8.43098e-05	1
BIRC6	PIK3CA	11	7	259	875	0.00713087	1
TG	TP53	11	6	286	875	0.00873091	1
TP53	XIRP2	11	286	6	875	0.00873091	1
SYNE1	TTN	11	26	112	875	0.00910582	0.999978
MDN1	PIK3CA	11	8	259	875	0.0123501	1
DNAH5	TP53	11	7	286	875	0.0157417	1
MUC4	TP53	11	7	286	875	0.0157417	1
SPTA1	TP53	11	7	286	875	0.0157417	1
DNAH11	TP53	11	9	286	875	0.0410265	1
BIRC6	TTN	10	8	113	875	3.4695e-05	1
APOB	TTN	10	11	113	875	0.000191519	1
CSMD1	TTN	10	12	113	875	0.000309519	1
MUC17	TTN	10	18	113	875	0.00295135	0.999998
ARID1B	TP53	10	6	287	875	0.0173611	1
COL6A3	TP53	10	6	287	875	0.0173611	1
ABCA13	TP53	10	7	287	875	0.0296901	1
RB1	TP53	10	8	287	875	0.0471255	1
TG	TTN	9	8	114	875	0.000146944	1
DNAH5	TTN	9	9	114	875	0.000259194	1
HUWE1	TTN	9	9	114	875	0.000259194	1
PKHD1L1	TTN	9	9	114	875	0.000259194	1
DNAH11	TTN	9	11	114	875	0.00069664	1
LRP2	TTN	9	20	114	875	0.013497	0.999943
MUC5B	TTN	8	10	115	875	0.00156461	1
DNAH9	TTN	8	11	115	875	0.0023866	1
GPR112	TTN	8	11	115	875	0.0023866	1
MDN1	TTN	8	11	115	875	0.0023866	1
NF1	TTN	8	11	115	875	0.0023866	1
FAT3	TTN	8	16	115	875	0.012504	0.999955
SYNE2	TTN	8	17	115	875	0.0162554	0.999915
MUC16	ODZ1	7	48	9	875	1.95247e-05	1
CDH1	GPR112	7	46	12	875	5.772e-05	1
DNAH11	MUC16	7	13	48	875	0.000108458	1
FLG	GATA3	7	23	74	875	0.0157878	0.999687
SPEN	TTN	7	14	116	875	0.019349	0.999886
HMCN1	HUWE1	6	17	12	875	2.49497e-06	1
DST	GPR112	6	21	13	875	9.97612e-06	1
DNAH9	MUC17	6	13	22	875	1.25316e-05	1
FAT3	USH2A	6	18	30	875	0.000248783	0.999999
LRP2	USH2A	6	23	30	875	0.000754844	0.999996
DST	MUC16	6	21	49	875	0.00495674	0.999928
LRP2	MUC16	6	23	49	875	0.00720734	0.999862
ODZ1	TTN	6	10	117	875	0.0164821	0.999945
DNAH3	TTN	6	11	117	875	0.0225946	0.999865
ATM	TTN	6	12	117	875	0.0300732	0.999713
KIAA1109	TTN	6	12	117	875	0.0300732	0.999713
SPTA1	TTN	6	12	117	875	0.0300732	0.999713
GATA3	NCOR1	6	75	22	875	0.0374065	0.998463
DNAH2	MACF1	5	12	14	875	1.44737e-05	1
DNAH5	MACF1	5	13	14	875	1.97698e-05	1
DNAH9	HMCN1	5	14	18	875	7.25302e-05	1
MUC17	TG	5	23	12	875	0.000110109	1
DNAH5	MUC17	5	13	23	875	0.000149087	1
SYNE1	TG	5	32	12	875	0.000439303	0.999999
HMCN1	MUC17	5	18	23	875	0.000523521	0.999998
BIRC6	SYNE1	5	13	32	875	0.000589615	0.999998
HUWE1	SYNE1	5	13	32	875	0.000589615	0.999998
HMCN1	RYR2	5	18	25	875	0.000732882	0.999996
DNAH9	SYNE1	5	14	32	875	0.000775657	0.999996
APOB	SYNE1	5	16	32	875	0.00127544	0.999991
HMCN1	USH2A	5	18	31	875	0.00174443	0.999983
MLL3	TG	5	56	12	875	0.00450796	0.999964
MDN1	MUC16	5	14	50	875	0.00482754	0.999945
HUWE1	MLL3	5	13	56	875	0.00591015	0.999936
MUC16	ZFHX4	5	50	15	875	0.00613103	0.999913
CDH1	RUNX1	5	48	16	875	0.00652624	0.999895
MDN1	MLL3	5	14	56	875	0.00759516	0.999894
APOB	MUC16	5	16	50	875	0.0076651	0.999867
CSMD1	MLL3	5	17	56	875	0.0146096	0.999624
MUC16	RYR2	5	50	25	875	0.0347231	0.998023
MLL3	NCOR1	5	56	23	875	0.0394006	0.997733
LAMA3	TG	4	12	13	875	0.000154544	1
ODZ1	PKHD1L1	4	12	14	875	0.000196496	1
KIAA1109	TAF1	4	14	12	875	0.000196496	1
HUWE1	TG	4	14	13	875	0.000253637	0.999999
BIRC6	HUWE1	4	14	14	875	0.000321889	0.999999
DNAH5	DNAH9	4	14	15	875	0.000402455	0.999999
CSMD1	LAMA3	4	18	12	875	0.000449211	0.999999
CSMD1	TG	4	18	13	875	0.000577691	0.999998
DNAH11	GPR112	4	16	15	875	0.000619694	0.999997
HMCN1	TG	4	19	13	875	0.000690895	0.999997
APOB	DNAH9	4	17	15	875	0.000754898	0.999996
DNAH17	MUC17	4	12	24	875	0.0011757	0.999993
ATM	SYNE2	4	14	21	875	0.00121469	0.999992
MACF1	SYNE2	4	15	21	875	0.0015089	0.999988
COL6A3	RYR2	4	12	26	875	0.00153874	0.999989
DST	PKHD1L1	4	23	14	875	0.00164179	0.999986
DST	RB1	4	23	14	875	0.00164179	0.999986
LRP2	XIRP2	4	25	13	875	0.00172311	0.999986
BIRC6	MUC17	4	14	24	875	0.00189058	0.999983
HUWE1	NCOR1	4	14	24	875	0.00189058	0.999983
KIAA1109	MUC17	4	14	24	875	0.00189058	0.999983
FLG	TG	4	26	13	875	0.00196421	0.999983
DST	MDN1	4	23	15	875	0.00203567	0.99998
MACF1	MUC17	4	15	24	875	0.00234197	0.999975
BIRC6	FLG	4	14	26	875	0.0024652	0.999974
DMD	RYR2	4	15	26	875	0.00304815	0.999962
DNAH11	LRP2	4	16	25	875	0.00327189	0.999956
SYNE1	TAF1	4	33	12	875	0.00342786	0.999963
CSMD1	DST	4	18	23	875	0.00360345	0.999946
APOB	RYR2	4	17	26	875	0.00448504	0.999925
HMCN1	NCOR1	4	19	24	875	0.00489433	0.99991
DST	FAT3	4	23	20	875	0.0050157	0.999905
MAP2K4	NEB	4	26	18	875	0.00535111	0.999898
CACNA1E	MUC17	4	20	24	875	0.00574387	0.999882
MUC17	RYR2	4	24	26	875	0.0129621	0.999551
HMCN1	SYNE1	4	19	33	875	0.0134652	0.999554
ABCA13	MUC16	4	13	51	875	0.0180186	0.999501
BIRC6	MUC16	4	14	51	875	0.0220998	0.999258
BRCA2	MUC16	4	14	51	875	0.0220998	0.999258
KIAA1109	MUC16	4	14	51	875	0.0220998	0.999258
MUC16	MUC5B	4	51	14	875	0.0220998	0.999258
CDH1	DMD	4	49	15	875	0.0235838	0.999118
ARID1A	MUC16	4	15	51	875	0.0267057	0.998935
DNAH9	MUC16	4	15	51	875	0.0267057	0.998935
GPR112	MUC16	4	15	51	875	0.0267057	0.998935
MUC16	RYR3	4	51	15	875	0.0267057	0.998935
MUC17	SYNE1	4	24	33	875	0.0267373	0.998577
NCOR1	SYNE1	4	24	33	875	0.0267373	0.998577
BIRC6	MLL3	4	14	57	875	0.0312444	0.998746
DNAH5	MLL3	4	14	57	875	0.0312444	0.998746
MLL3	PKHD1L1	4	57	14	875	0.0312444	0.998746
DNAH11	MAP3K1	4	16	53	875	0.0357986	0.99823
DNAH9	MLL3	4	15	57	875	0.0375509	0.998212
MAP3K1	RUNX1	4	53	17	875	0.0421186	0.997608
CSMD1	MUC16	4	18	51	875	0.0437821	0.997345
ARID1B	LAMA3	3	13	13	875	0.00243475	0.99998
DNAH3	PTPRD	3	14	13	875	0.00292337	0.999973
DNAH5	LAMA3	3	15	13	875	0.00346874	0.999963
KIAA1109	ODZ1	3	15	13	875	0.00346874	0.999963
BIRC6	TG	3	15	14	875	0.00415769	0.999949
BRCA2	RELN	3	15	14	875	0.00415769	0.999949
DNAH5	TG	3	15	14	875	0.00415769	0.999949
KIAA1109	RELN	3	15	14	875	0.00415769	0.999949
MUC5B	RELN	3	15	14	875	0.00415769	0.999949
DNAH9	TG	3	16	14	875	0.00487774	0.999933
CTCF	TBX3	3	14	16	875	0.00487774	0.999933
BIRC6	DNAH5	3	15	15	875	0.00492485	0.999931
BRCA2	PKHD1L1	3	15	15	875	0.00492485	0.999931
COL6A3	SPEN	3	13	18	875	0.00546578	0.99992
DMD	KIAA1109	3	16	15	875	0.0057728	0.999909
DMD	PKHD1L1	3	16	15	875	0.0057728	0.999909
DNAH9	HUWE1	3	16	15	875	0.0057728	0.999909
GPR112	HUWE1	3	16	15	875	0.0057728	0.999909
MACF1	RB1	3	16	15	875	0.0057728	0.999909
BIRC6	DNAH9	3	15	16	875	0.0057728	0.999909
BIRC6	MDN1	3	15	16	875	0.0057728	0.999909
APOB	XIRP2	3	18	14	875	0.0065345	0.999889
CTCF	RUNX1	3	14	18	875	0.0065345	0.999889
DNAH3	SPEN	3	14	18	875	0.0065345	0.999889
BIRC6	DNAH11	3	15	17	875	0.0067039	0.999883
DNAH11	KIAA1109	3	17	15	875	0.0067039	0.999883
DNAH11	PKHD1L1	3	17	15	875	0.0067039	0.999883
SSPO	ZFHX4	3	15	17	875	0.0067039	0.999883
HMCN1	LAMA3	3	20	13	875	0.00711589	0.999875
ABCA13	NEB	3	14	19	875	0.00747505	0.999861
CTCF	NEB	3	14	19	875	0.00747505	0.999861
APOB	HUWE1	3	18	15	875	0.00772031	0.999851
APOB	KIAA1109	3	18	15	875	0.00772031	0.999851
ARID1B	FAT3	3	13	21	875	0.00804128	0.999847
PTEN	SF3B1	3	21	13	875	0.00804128	0.999847
CSMD1	HUWE1	3	19	15	875	0.00882397	0.999813
CSMD1	MUC5B	3	19	15	875	0.00882397	0.999813
BIRC6	CSMD1	3	15	19	875	0.00882397	0.999813
APOB	DMD	3	18	16	875	0.00902632	0.999804
ODZ1	SYNE2	3	13	22	875	0.00903539	0.999814
PTPRD	SYNE2	3	13	22	875	0.00903539	0.999814
CACNA1E	DNAH3	3	21	14	875	0.00958889	0.999789
BIRC6	HMCN1	3	15	20	875	0.0100167	0.999768
DNAH5	HMCN1	3	15	20	875	0.0100167	0.999768
CSMD1	MDN1	3	19	16	875	0.0103079	0.999754
CSMD1	NF1	3	19	16	875	0.0103079	0.999754
DNAH11	SPEN	3	17	18	875	0.0104553	0.999746
DNAH2	SYNE2	3	14	22	875	0.0107651	0.999745
DST	ODZ1	3	24	13	875	0.0112344	0.999735
FAT3	PKHD1L1	3	21	15	875	0.0112999	0.999717
ATM	CACNA1E	3	15	21	875	0.0112999	0.999717
DMD	HMCN1	3	16	20	875	0.0116911	0.999696
HMCN1	NF1	3	20	16	875	0.0116911	0.999696
CSMD1	ZFHX4	3	19	17	875	0.0119295	0.999683
ARID1B	MUC17	3	13	25	875	0.0124415	0.999687
LAMA3	MUC17	3	13	25	875	0.0124415	0.999687
HUWE1	SYNE2	3	15	22	875	0.0126752	0.999657
PKHD1L1	SYNE2	3	15	22	875	0.0126752	0.999657
CACNA1E	DNAH9	3	21	16	875	0.0131777	0.999628
CACNA1E	RYR3	3	21	16	875	0.0131777	0.999628
NEB	SPEN	3	19	18	875	0.0136913	0.999598
DNAH17	LRP2	3	13	26	875	0.0137214	0.999633
RYR3	SYNE2	3	16	22	875	0.0147689	0.999551
NCOR1	TG	3	25	14	875	0.0147853	0.99957
DNAH2	MUC17	3	14	25	875	0.0147853	0.99957
DNAH11	FAT3	3	17	21	875	0.0152248	0.999522
APOB	HMCN1	3	18	20	875	0.0155022	0.999503
OBSCN	SPTA1	3	24	15	875	0.0157064	0.999512
ATM	DST	3	15	24	875	0.0157064	0.999512
DNAH3	LRP2	3	14	26	875	0.0162925	0.999497
MUC17	MUC5B	3	25	15	875	0.0173643	0.999426
BIRC6	NCOR1	3	15	25	875	0.0173643	0.999426
HUWE1	MUC17	3	15	25	875	0.0173643	0.999426
CSMD1	HMCN1	3	19	20	875	0.0176429	0.99938
BIRC6	LRP2	3	15	26	875	0.0191181	0.999328
SPEN	SYNE2	3	18	22	875	0.0195167	0.99927
NEB	PTEN	3	19	21	875	0.0198356	0.999245
FLG	HUWE1	3	27	15	875	0.0209684	0.999219
DNAH5	FLG	3	15	27	875	0.0209684	0.999219
DNAH11	DST	3	17	24	875	0.0210541	0.999181
FAT3	HMCN1	3	21	20	875	0.022402	0.999071
APOB	OBSCN	3	18	24	875	0.0240612	0.998966
MAP2K4	NF1	3	27	16	875	0.0243285	0.998981
MAP2K4	TBX3	3	27	16	875	0.0243285	0.998981
DNAH9	FLG	3	16	27	875	0.0243285	0.998981
DNAH9	RYR2	3	16	27	875	0.0243285	0.998981
NF1	RYR2	3	16	27	875	0.0243285	0.998981
COL6A3	USH2A	3	13	33	875	0.0247765	0.999054
LAMA3	USH2A	3	13	33	875	0.0247765	0.999054
TAF1	USH2A	3	13	33	875	0.0247765	0.999054
APOB	MUC17	3	18	25	875	0.0265335	0.998785
DNAH11	FLG	3	17	27	875	0.0279654	0.998695
CACNA1E	SYNE2	3	21	22	875	0.0280606	0.998641
LRP2	SPEN	3	26	18	875	0.0291394	0.998583
DNAH3	USH2A	3	14	33	875	0.0292447	0.998711
TG	USH2A	3	14	33	875	0.0292447	0.998711
USH2A	XIRP2	3	33	14	875	0.0292447	0.998711
CSMD1	MUC17	3	19	25	875	0.0300702	0.998491
MUC17	NEB	3	25	19	875	0.0300702	0.998491
CTCF	SYNE1	3	14	34	875	0.0314415	0.998552
AKT1	MAP2K4	3	19	27	875	0.0360673	0.997964
DNAH5	SYNE1	3	15	34	875	0.0366456	0.99808
FAT3	NCOR1	3	21	25	875	0.0378613	0.997759
DST	SYNE2	3	24	22	875	0.0383167	0.997706
FLG	HMCN1	3	27	20	875	0.0405289	0.997509
MDN1	SYNE1	3	16	34	875	0.0422679	0.99751
COL6A3	MLL2	2	14	14	875	0.0324148	0.998928
ARID1B	DNAH2	2	14	15	875	0.036347	0.998672
ARID1B	TG	2	14	15	875	0.036347	0.998672
COL6A3	DNAH2	2	14	15	875	0.036347	0.998672
DNAH17	DNAH2	2	14	15	875	0.036347	0.998672
DNAH17	DNAH3	2	14	15	875	0.036347	0.998672
PTPRD	XIRP2	2	14	15	875	0.036347	0.998672
TAF1	TG	2	14	15	875	0.036347	0.998672
ABCA13	SF3B1	2	15	14	875	0.036347	0.998672
ABCA13	TAF1	2	15	14	875	0.036347	0.998672
RELN	TAF1	2	15	14	875	0.036347	0.998672
ARID1B	BIRC6	2	14	16	875	0.0404568	0.998381
ARID1B	DNAH5	2	14	16	875	0.0404568	0.998381
ARID1B	HUWE1	2	14	16	875	0.0404568	0.998381
ARID1B	RB1	2	14	16	875	0.0404568	0.998381
COL6A3	SPTA1	2	14	16	875	0.0404568	0.998381
LAMA3	MUC5B	2	14	16	875	0.0404568	0.998381
MLL2	PKHD1L1	2	14	16	875	0.0404568	0.998381
PTPRD	SSPO	2	14	16	875	0.0404568	0.998381
ATM	ODZ1	2	16	14	875	0.0404568	0.998381
BIRC6	LAMA3	2	16	14	875	0.0404568	0.998381
BIRC6	ODZ1	2	16	14	875	0.0404568	0.998381
BIRC6	PTPRD	2	16	14	875	0.0404568	0.998381
DNAH5	LAMA2	2	16	14	875	0.0404568	0.998381
DNAH5	TAF1	2	16	14	875	0.0404568	0.998381
HUWE1	LAMA3	2	16	14	875	0.0404568	0.998381
HUWE1	ODZ1	2	16	14	875	0.0404568	0.998381
HUWE1	PTPRD	2	16	14	875	0.0404568	0.998381
MUC4	PTPRD	2	16	14	875	0.0404568	0.998381
ABCA13	DNAH3	2	15	15	875	0.0407257	0.998357
DNAH2	XIRP2	2	15	15	875	0.0407257	0.998357
DNAH3	XIRP2	2	15	15	875	0.0407257	0.998357
ARID1B	DNAH9	2	14	17	875	0.0447372	0.998053
ARID1B	MACF1	2	14	17	875	0.0447372	0.998053
COL6A3	DNAH9	2	14	17	875	0.0447372	0.998053
COL6A3	MDN1	2	14	17	875	0.0447372	0.998053
COL6A3	RYR3	2	14	17	875	0.0447372	0.998053
DNAH17	GPR112	2	14	17	875	0.0447372	0.998053
LAMA2	MACF1	2	14	17	875	0.0447372	0.998053
LAMA2	MDN1	2	14	17	875	0.0447372	0.998053
ARID1A	PTPRD	2	17	14	875	0.0447372	0.998053
DMD	ODZ1	2	17	14	875	0.0447372	0.998053
DNAH9	LAMA3	2	17	14	875	0.0447372	0.998053
DNAH9	MLL2	2	17	14	875	0.0447372	0.998053
GPR112	LAMA2	2	17	14	875	0.0447372	0.998053
GPR112	ODZ1	2	17	14	875	0.0447372	0.998053
GPR112	PTPRD	2	17	14	875	0.0447372	0.998053
MACF1	PTPRD	2	17	14	875	0.0447372	0.998053
MACF1	SF3B1	2	17	14	875	0.0447372	0.998053
MACF1	TAF1	2	17	14	875	0.0447372	0.998053
MDN1	ODZ1	2	17	14	875	0.0447372	0.998053
RYR3	TAF1	2	17	14	875	0.0447372	0.998053
ABCA13	MUC5B	2	15	16	875	0.0452966	0.997999
ABCA13	SSPO	2	15	16	875	0.0452966	0.997999
DNAH2	PKHD1L1	2	15	16	875	0.0452966	0.997999
RELN	SSPO	2	15	16	875	0.0452966	0.997999
BRCA2	CTCF	2	16	15	875	0.0452966	0.997999
DNAH5	RELN	2	16	15	875	0.0452966	0.997999
KIAA1109	XIRP2	2	16	15	875	0.0452966	0.997999
PKHD1L1	RELN	2	16	15	875	0.0452966	0.997999
RB1	RELN	2	16	15	875	0.0452966	0.997999
COL6A3	DNAH11	2	14	18	875	0.0491816	0.997686
ODZ1	ZFHX4	2	14	18	875	0.0491816	0.997686
SF3B1	ZFHX4	2	14	18	875	0.0491816	0.997686
DNAH11	DNAH17	2	18	14	875	0.0491816	0.997686
DNAH11	LAMA2	2	18	14	875	0.0491816	0.997686
DNAH11	PTPRD	2	18	14	875	0.0491816	0.997686

## Sheet: Table S6D
				Table S6D: Frequency of somatic mutations and association with molecular subtypes
Basal									ERBB2									Luminal A									Luminal B									Normal-like
Symbol	Basal_Mutated	Nb_SSP_Basal	Other_Mutated	Nb_Other SSP	Pval	FDR	odds		Symbol	ERBB2_Mutated	Nb_SSP_ERBB2	Other_Mutated	Nb_Other SSP	Pval	FDR	odds		Symbol	Luminal A_Mutated	Nb_SSP_Luminal A	Other_Mutated	Nb_Other SSP	Pval	FDR	odds		Symbol	Luminal B_Mutated	Nb_SSP_Luminal B	Other_Mutated	Nb_Other SSP	Pval	FDR	odds		Symbol	Normal-like_Mutated	Nb_SSP_Normal-like	Other_Mutated	Nb_Other SSP	Pval	FDR	odds
TP53	94	132	122	470	8.36379e-21	3.93098e-18	7.02894		TP53	48	71	168	531	1.00113e-08	4.7053e-06	4.49687		TP53	27	248	189	354	6.16774e-29	2.89884e-26	0.107066		KCNB2	6	134	0	468	0.000111329	0.0523249	Inf		ABCA13	0	17	14	585	1	1	0
MAP2K4	0	132	23	470	0.00411472	0.21488	0		PKD1L1	4	71	3	531	0.00473959	0.244896	10.429		AKAP6	0	248	6	354	0.0453407	0.345821	0		PLXNA2	4	134	2	468	0.0242983	0.878477	7.1381		AHNAK	1	17	8	585	0.228613	1	4.48475
DST	6	132	4	470	0.00962732	0.385688	5.52652		MUC16	10	71	27	531	0.00693927	0.296496	3.05211		ASH1L	0	248	7	354	0.0452409	0.345821	0		RELN	7	134	7	468	0.0195362	0.878477	3.6203		AIM1	0	17	6	585	1	1	0
GATA3	1	132	51	470	3.35779e-05	0.0039454	0.0628513		ERBB3	6	71	4	531	0.000315163	0.0493756	12.0631		MAP3K1	33	248	9	354	4.06459e-07	6.36785e-05	5.86679		CENPE	6	134	4	468	0.0104095	0.878477	5.41723		ABCA8	0	17	6	585	1	1	0
AKAP4	4	132	2	470	0.0230109	0.407372	7.28015		LRP2	6	71	11	531	0.00938615	0.339345	4.34679		BLM	0	248	6	354	0.0453407	0.345821	0		WNK3	5	134	3	468	0.0159569	0.878477	5.984		AKAP6	0	17	6	585	1	1	0
PIK3CA	9	132	176	470	2.02434e-13	4.75721e-11	0.122546		LRP1	6	71	3	531	0.000139033	0.0326726	16.0959		PIK3CA	107	248	78	354	5.81188e-08	1.36579e-05	2.68056		CDH9	4	134	2	468	0.0242983	0.878477	7.1381		ABCA4	0	17	6	585	1	1	0
MAP3K1	0	132	42	470	2.65372e-05	0.0039454	0		DNAH11	6	71	5	531	0.000628747	0.0738778	9.63863		CDH1	22	248	11	354	0.00314063	0.28244	3.02971		DOT1L	4	134	2	468	0.0242983	0.878477	7.1381		ABCC8	0	17	6	585	1	1	0
DNAH7	7	132	2	470	0.000515075	0.0403475	13.0282		ATP1A4	5	71	4	531	0.00172154	0.161825	9.90592		DNAH11	0	248	11	354	0.00360561	0.28244	0		DYNC2H1	5	134	3	468	0.0159569	0.878477	5.984		ACACB	0	17	8	585	1	1	0
CDH1	1	132	32	470	0.00407116	0.21488	0.104689		KIAA1109	5	71	6	531	0.00521055	0.244896	6.59144		AKAP4	0	248	6	354	0.0453407	0.345821	0		PLCE1	5	134	3	468	0.0159569	0.878477	5.984		AHCTF1	0	17	6	585	1	1	0
USH2A	14	132	13	470	0.000454789	0.0403475	4.15782		ASPM	4	71	3	531	0.00473959	0.244896	10.429		GATA3	32	248	20	354	0.00287369	0.28244	2.47025		KCNH7	4	134	2	468	0.0242983	0.878477	7.1381		ACTN2	0	17	8	585	1	1	0
FER1L5	5	132	2	470	0.00679225	0.319236	9.16722		WDR7	4	71	3	531	0.00473959	0.244896	10.429		AKT1	11	248	4	354	0.0148571	0.345821	4.0519		RAB3GAP2	4	134	2	468	0.0242983	0.878477	7.1381		AHNAK2	0	17	9	585	1	1	0
EPS8L1	5	132	1	470	0.00235637	0.158214	18.3512		DCC	4	71	3	531	0.00473959	0.244896	10.429		MUC17	2	248	18	354	0.00428743	0.28787	0.152103		NPAS4	4	134	2	468	0.0242983	0.878477	7.1381		AFF2	0	17	12	585	1	1	0
TTN	25	132	48	470	0.00984735	0.385688	2.05133		TLN2	4	71	4	531	0.0086368	0.338275	7.81604		BIRC6	0	248	6	354	0.0453407	0.345821	0		USH2A	1	134	26	468	0.0158533	0.878477	0.128059		AKAP4	0	17	6	585	1	1	0
RB1	5	132	3	470	0.0149334	0.407372	6.1039		EYS	4	71	7	531	0.030855	0.43945	4.45129		GPR112	0	248	9	354	0.012531	0.345821	0		FAT3	7	134	11	468	0.0910294	0.881735	2.28613		ATM	2	17	11	585	0.0487839	1	6.90186
CD97	3	132	3	470	0.122921	0.57773	3.6098		ANK3	3	71	7	531	0.102714	0.733614	3.29253		TNKS1BP1	0	248	6	354	0.0453407	0.345821	0		SACS	4	134	3	468	0.046987	0.881735	4.75297		C2orf16	2	17	6	585	0.0190353	1	12.6881
DNAH11	5	132	6	470	0.069546	0.57773	3.03748		C10orf18	2	71	5	531	0.19511	0.733614	3.04101		ZNF536	0	248	8	354	0.0237225	0.345821	0		SLC4A5	3	134	3	468	0.127523	0.881735	3.5398		CACNA1E	2	17	15	585	0.0795944	1	5.03758
MXRA5	4	132	2	470	0.0230109	0.407372	7.28015		SPHKAP	3	71	3	531	0.0242257	0.367292	7.71619		DYNC2H1	0	248	8	354	0.0237225	0.345821	0		DMD	6	134	8	468	0.0954189	0.881735	2.68972		ASXL3	1	17	8	585	0.228613	1	4.48475
COL6A3	6	132	6	470	0.0286027	0.407372	3.67249		GNPTAB	3	71	3	531	0.0242257	0.367292	7.71619		COL6A3	1	248	11	354	0.0186609	0.345821	0.126506		CACNA1A	3	134	3	468	0.127523	0.881735	3.5398		ANKRD26	1	17	5	585	0.158528	1	7.1871
LAMA1	4	132	3	470	0.0446358	0.478789	4.84765		PTPN22	3	71	4	531	0.0388402	0.441415	5.78308		MUC4	2	248	13	354	0.031877	0.345821	0.213681		MST1P9	3	134	3	468	0.127523	0.881735	3.5398		BAT2L1	1	17	5	585	0.158528	1	7.1871
KIAA1529	4	132	3	470	0.0446358	0.478789	4.84765		PEG3	3	71	4	531	0.0388402	0.441415	5.78308		MLL2	1	248	10	354	0.0313434	0.345821	0.139608		MLL	3	134	3	468	0.127523	0.881735	3.5398		BAHCC1	1	17	7	585	0.205886	1	5.12994
ATP4A	3	132	3	470	0.122921	0.57773	3.6098		ODZ1	3	71	6	531	0.0783589	0.682013	3.84637		SETDB1	0	248	7	354	0.0452409	0.345821	0		PDE4D	3	134	3	468	0.127523	0.881735	3.5398		C11orf30	1	17	5	585	0.158528	1	7.1871
CELSR1	4	132	3	470	0.0446358	0.478789	4.84765		CACNA1E	5	71	12	531	0.0394456	0.441415	3.26678		KIF4A	0	248	6	354	0.0453407	0.345821	0		HUWE1	4	134	5	468	0.1168	0.881735	2.84293		ATP11A	0	17	7	585	1	1	0
UNC5D	5	132	4	470	0.0277344	0.407372	4.5713		MLL2	4	71	7	531	0.030855	0.43945	4.45129		GUCY2C	0	248	6	354	0.0453407	0.345821	0		GATA3	18	134	34	468	0.0350203	0.881735	1.9782		ATN1	0	17	8	585	1	1	0
GPR112	5	132	4	470	0.0277344	0.407372	4.5713		KIAA2022	4	71	5	531	0.014169	0.367292	6.24642		DCC	0	248	7	354	0.0452409	0.345821	0		CIT	4	134	5	468	0.1168	0.881735	2.84293		ARID1A	0	17	11	585	1	1	0
RUNX1	0	132	15	470	0.0508478	0.508478	0		BRCA2	4	71	10	531	0.0711412	0.682013	3.10181		PEG3	0	248	7	354	0.0452409	0.345821	0		NOTCH4	4	134	5	468	0.1168	0.881735	2.84293		BRCA1	0	17	9	585	1	1	0
MYH4	4	132	2	470	0.0230109	0.407372	7.28015		SRCAP	4	71	5	531	0.014169	0.367292	6.24642		FLG	4	248	18	354	0.0273203	0.345821	0.306524		DSE	3	134	3	468	0.127523	0.881735	3.5398		ATAD2B	0	17	6	585	1	1	0
BRCA1	4	132	5	470	0.111621	0.57773	2.89978		PIK3R1	4	71	10	531	0.0711412	0.682013	3.10181		SMARCA4	0	248	6	354	0.0453407	0.345821	0		PLA2G4A	3	134	3	468	0.127523	0.881735	3.5398		C12orf51	0	17	7	585	1	1	0
MYO10	4	132	2	470	0.0230109	0.407372	7.28015		WDFY3	4	71	6	531	0.0215297	0.367292	5.19973		FLNA	0	248	6	354	0.0453407	0.345821	0		ERBB3	0	134	10	468	0.12757	0.881735	0		ATAD5	0	17	6	585	1	1	0
CSMD2	5	132	6	470	0.069546	0.57773	3.03748		ARID1A	3	71	8	531	0.129662	0.733614	2.87691		VCAN	0	248	8	354	0.0237225	0.345821	0		SEMA5A	5	134	4	468	0.0295391	0.881735	4.48142		CACNA1B	0	17	7	585	1	1	0
LPHN3	4	132	2	470	0.0230109	0.407372	7.28015		SHANK2	3	71	3	531	0.0242257	0.367292	7.71619		DSE	0	248	6	354	0.0453407	0.345821	0		CSMD2	5	134	6	468	0.073604	0.881735	2.97769		ASPM	0	17	7	585	1	1	0
SCN3A	4	132	3	470	0.0446358	0.478789	4.84765		VCAN	3	71	5	531	0.0569623	0.582006	4.62191		MYST4	0	248	6	354	0.0453407	0.345821	0		MYH10	5	134	4	468	0.0295391	0.881735	4.48142		BCORL1	0	17	7	585	1	1	0
F5	6	132	5	470	0.0173962	0.407372	4.41415		GUCY2C	3	71	3	531	0.0242257	0.367292	7.71619		CSMD2	1	248	10	354	0.0313434	0.345821	0.139608		CADPS	4	134	3	468	0.046987	0.881735	4.75297		ANO5	0	17	6	585	1	1	0
ASXL3	5	132	4	470	0.0277344	0.407372	4.5713		DYNC1H1	3	71	3	531	0.0242257	0.367292	7.71619		CDH9	0	248	6	354	0.0453407	0.345821	0		ATRX	4	134	5	468	0.1168	0.881735	2.84293		ANK1	0	17	8	585	1	1	0
FRAS1	4	132	2	470	0.0230109	0.407372	7.28015		HAUS5	3	71	3	531	0.0242257	0.367292	7.71619		CTCF	9	248	3	354	0.0332757	0.345821	4.39534		CDC42BPA	4	134	3	468	0.046987	0.881735	4.75297		APOB	0	17	16	585	1	1	0
ANAPC5	4	132	2	470	0.0230109	0.407372	7.28015		BLM	3	71	3	531	0.0242257	0.367292	7.71619		C17orf71	0	248	6	354	0.0453407	0.345821	0		ASH1L	4	134	3	468	0.046987	0.881735	4.75297		AMPD1	0	17	6	585	1	1	0
LAMA4	4	132	2	470	0.0230109	0.407372	7.28015		ROR1	3	71	3	531	0.0242257	0.367292	7.71619		DOT1L	0	248	6	354	0.0453407	0.345821	0		CR1	4	134	3	468	0.046987	0.881735	4.75297		ASH1L	0	17	7	585	1	1	0
MEFV	4	132	3	470	0.0446358	0.478789	4.84765		SETDB1	3	71	4	531	0.0388402	0.441415	5.78308		MYH11	0	248	6	354	0.0453407	0.345821	0		MUC2	4	134	5	468	0.1168	0.881735	2.84293		BAZ1A	0	17	6	585	1	1	0
ANKRD26	3	132	3	470	0.122921	0.57773	3.6098		GPR112	3	71	6	531	0.0783589	0.682013	3.84637		RUNX1	11	248	4	354	0.0148571	0.345821	4.0519		PCLO	4	134	3	468	0.046987	0.881735	4.75297		C10orf12	0	17	6	585	1	1	0
AIM1	3	132	3	470	0.122921	0.57773	3.6098		EGFR	3	71	6	531	0.0783589	0.682013	3.84637		RGAG1	0	248	7	354	0.0452409	0.345821	0		PCDHGB6	4	134	3	468	0.046987	0.881735	4.75297		BRWD3	0	17	6	585	1	1	0
MUC17	8	132	12	470	0.0561987	0.550279	2.45787		CBLB	3	71	6	531	0.0783589	0.682013	3.84637		RB1	0	248	8	354	0.0237225	0.345821	0		NRP2	3	134	3	468	0.127523	0.881735	3.5398		BRCA2	0	17	14	585	1	1	0
UTRN	5	132	5	470	0.0458415	0.478789	3.65154		ZDBF2	3	71	5	531	0.0569623	0.582006	4.62191		NCOR1	12	248	5	354	0.021555	0.345821	3.54173		MYH11	3	134	3	468	0.127523	0.881735	3.5398		BIRC6	0	17	6	585	1	1	0
CACNA1F	5	132	3	470	0.0149334	0.407372	6.1039		FLJ46321	3	71	3	531	0.0242257	0.367292	7.71619		COL12A1	1	248	11	354	0.0186609	0.345821	0.126506		BLM	3	134	3	468	0.127523	0.881735	3.5398		ANKRD12	0	17	6	585	1	1	0
AKAP9	5	132	4	470	0.0277344	0.407372	4.5713		BAZ2B	3	71	3	531	0.0242257	0.367292	7.71619		C11orf30	0	248	6	354	0.0453407	0.345821	0		ANKRD12	3	134	3	468	0.127523	0.881735	3.5398		AKT1	0	17	15	585	1	1	0
ANK1	5	132	3	470	0.0149334	0.407372	6.1039		C10orf12	3	71	3	531	0.0242257	0.367292	7.71619		C2orf16	0	248	8	354	0.0237225	0.345821	0		ATAD2B	3	134	3	468	0.127523	0.881735	3.5398		ANAPC5	0	17	6	585	1	1	0
KIAA1210	5	132	4	470	0.0277344	0.407372	4.5713		MYST4	3	71	3	531	0.0242257	0.367292	7.71619		DNAH7	0	248	9	354	0.012531	0.345821	0		COL4A1	3	134	3	468	0.127523	0.881735	3.5398		ARID1B	0	17	10	585	1	1	0
HSPG2	5	132	5	470	0.0458415	0.478789	3.65154		LAMB1	3	71	4	531	0.0388402	0.441415	5.78308		MGAT5B	0	248	6	354	0.0453407	0.345821	0		MGAT5B	3	134	3	468	0.127523	0.881735	3.5398		ATRX	0	17	9	585	1	1	0
AHNAK	4	132	5	470	0.111621	0.57773	2.89978		CIT	3	71	6	531	0.0783589	0.682013	3.84637		RELN	1	248	13	354	0.0106289	0.345821	0.106437		NRXN3	3	134	3	468	0.127523	0.881735	3.5398		BRWD1	0	17	6	585	1	1	0
AKAP6	4	132	2	470	0.0230109	0.407372	7.28015		ABCA8	3	71	3	531	0.0242257	0.367292	7.71619		BRWD1	0	248	6	354	0.0453407	0.345821	0		ABCC8	3	134	3	468	0.127523	0.881735	3.5398		AKAP9	0	17	9	585	1	1	0
BAZ1A	4	132	2	470	0.0230109	0.407372	7.28015		EML5	3	71	3	531	0.0242257	0.367292	7.71619		CELSR1	0	248	7	354	0.0452409	0.345821	0		BIRC6	3	134	3	468	0.127523	0.881735	3.5398		ANK3	0	17	10	585	1	1	0
CACNA1B	4	132	3	470	0.0446358	0.478789	4.84765		C1orf65	3	71	4	531	0.0388402	0.441415	5.78308		KCNB2	0	248	6	354	0.0453407	0.345821	0		GPR64	3	134	3	468	0.127523	0.881735	3.5398		ATP10B	0	17	12	585	1	1	0
FLG2	4	132	3	470	0.0446358	0.478789	4.84765		FBN1	3	71	4	531	0.0388402	0.441415	5.78308		MEFV	0	248	7	354	0.0452409	0.345821	0		MADD	3	134	3	468	0.127523	0.881735	3.5398		ATP4A	0	17	6	585	1	1	0
MYO3A	4	132	3	470	0.0446358	0.478789	4.84765		C2orf16	3	71	5	531	0.0569623	0.582006	4.62191		MYO10	0	248	6	354	0.0453407	0.345821	0		MUC6	3	134	3	468	0.127523	0.881735	3.5398		BAZ2B	0	17	6	585	1	1	0
C12orf64	3	132	3	470	0.122921	0.57773	3.6098		AFF2	3	71	9	531	0.158808	0.733614	2.55335		SPTA1	1	248	11	354	0.0186609	0.345821	0.126506		RBMXL3	3	134	3	468	0.127523	0.881735	3.5398		C17orf71	0	17	6	585	1	1	0
ATP1A3	3	132	3	470	0.122921	0.57773	3.6098		MYT1L	3	71	6	531	0.0783589	0.682013	3.84637		SCN1A	0	248	7	354	0.0452409	0.345821	0		PDCD11	3	134	3	468	0.127523	0.881735	3.5398		C10orf18	0	17	7	585	1	1	0
AKT1	0	132	15	470	0.0508478	0.508478	0		ZFHX3	3	71	5	531	0.0569623	0.582006	4.62191		NRXN3	0	248	6	354	0.0453407	0.345821	0		NLRC4	3	134	3	468	0.127523	0.881735	3.5398		BLM	0	17	6	585	1	1	0
FLG	9	132	13	470	0.0364726	0.478789	2.56728		DYRK1A	3	71	4	531	0.0388402	0.441415	5.78308		MED13	0	248	6	354	0.0453407	0.345821	0		MACF1	0	134	12	468	0.0779221	0.881735	0		ATP1A4	0	17	9	585	1	1	0
DOCK11	5	132	5	470	0.0458415	0.478789	3.65154		CHGB	3	71	4	531	0.0388402	0.441415	5.78308		MAP2K4	16	248	7	354	0.00808844	0.345821	3.41172		LAMA2	0	134	10	468	0.12757	0.881735	0		ATP1A3	0	17	6	585	1	1	0
GOLGB1	4	132	4	470	0.0743382	0.57773	3.63091		CHD4	2	71	5	531	0.19511	0.733614	3.04101		MDN1	1	248	9	354	0.0527654	0.364702	0.155543		TP53	39	134	177	468	0.0666432	0.881735	0.675362		CBFB	0	17	10	585	1	1	0
C17orf71	3	132	3	470	0.122921	0.57773	3.6098		AKAP6	2	71	4	531	0.150462	0.733614	3.80553		TCHH	0	248	6	354	0.0453407	0.345821	0		RYR2	9	134	15	468	0.0794255	0.881735	2.1711		C1orf65	0	17	7	585	1	1	0
FAT3	7	132	11	470	0.0863778	0.57773	2.33275		CDH9	2	71	4	531	0.150462	0.733614	3.80553		LRP2	3	248	14	354	0.0484352	0.357894	0.297879		TBX3	5	134	6	468	0.073604	0.881735	2.97769		CADPS	0	17	7	585	1	1	0
COL18A1	3	132	3	470	0.122921	0.57773	3.6098		ANKRD17	2	71	4	531	0.150462	0.733614	3.80553		USH2A	6	248	21	354	0.0456189	0.345821	0.393699		SCN1A	4	134	3	468	0.046987	0.881735	4.75297		CACNA1A	0	17	6	585	1	1	0
FCGBP	3	132	3	470	0.122921	0.57773	3.6098		CEP350	2	71	4	531	0.150462	0.733614	3.80553		BRCA2	2	248	12	354	0.0520422	0.364702	0.23215		TEP1	4	134	5	468	0.1168	0.881735	2.84293		CASC5	0	17	8	585	1	1	0
CTNND2	3	132	3	470	0.122921	0.57773	3.6098		BIRC6	2	71	4	531	0.150462	0.733614	3.80553		ZNF462	0	248	6	354	0.0453407	0.345821	0		SETX	4	134	5	468	0.1168	0.881735	2.84293		CACNA1C	0	17	7	585	1	1	0
ERBB4	3	132	3	470	0.122921	0.57773	3.6098		CACNA1B	2	71	5	531	0.19511	0.733614	3.04101		FAT3	3	248	15	354	0.0487345	0.357894	0.277223		SMARCA4	3	134	3	468	0.127523	0.881735	3.5398		CACNA1F	0	17	8	585	1	1	0
GRIA3	3	132	3	470	0.122921	0.57773	3.6098		COL1A1	2	71	4	531	0.150462	0.733614	3.80553		PREX2	1	248	9	354	0.0527654	0.364702	0.155543		ZFP36L1	3	134	3	468	0.127523	0.881735	3.5398		CBLB	0	17	9	585	1	1	0
HELZ	3	132	3	470	0.122921	0.57773	3.6098		COL1A2	2	71	4	531	0.150462	0.733614	3.80553		UTRN	1	248	9	354	0.0527654	0.364702	0.155543		ZNF462	3	134	3	468	0.127523	0.881735	3.5398		CCDC146	0	17	6	585	1	1	0
C11orf30	3	132	3	470	0.122921	0.57773	3.6098		ABCA4	2	71	4	531	0.150462	0.733614	3.80553		SPAG17	0	248	6	354	0.0453407	0.345821	0		PLCG1	3	134	3	468	0.127523	0.881735	3.5398		C12orf64	0	17	6	585	1	1	0
COL12A1	6	132	6	470	0.0286027	0.407372	3.67249		GATA3	1	71	51	531	0.0214544	0.367292	0.134688		COL18A1	0	248	6	354	0.0453407	0.345821	0		BRWD1	3	134	3	468	0.127523	0.881735	3.5398		ANKRD17	0	17	6	585	1	1	0
HIF3A	3	132	3	470	0.122921	0.57773	3.6098		COL6A3	3	71	9	531	0.158808	0.733614	2.55335		ATN1	6	248	2	354	0.0702483	0.471667	4.35333		DNAH11	0	134	11	468	0.134646	0.904052	0		CCNB3	0	17	7	585	1	1	0
HRNR	5	132	6	470	0.069546	0.57773	3.03748		COL6A6	2	71	5	531	0.19511	0.733614	3.04101		SF3B1	6	248	2	354	0.0702483	0.471667	4.35333		KIAA1109	0	134	11	468	0.134646	0.904052	0		CD163L1	0	17	7	585	1	1	0
POLQ	1	132	5	470	1	1	0.710297		PLXNA2	0	71	6	531	1	1	0		SPHKAP	2	248	4	354	1	1	0.71177		TLE6	0	134	6	468	0.346691	1	0		TP53	8	17	208	585	0.44195	1	1.60984
RBMXL3	1	132	5	470	1	1	0.710297		PTEN	1	71	17	531	0.710151	1	0.432376		SVIL	2	248	4	354	1	1	0.71177		TRAPPC10	2	134	4	468	0.619416	1	1.75569		TTN	3	17	70	585	0.448032	1	1.57512
DNAH3	5	132	7	470	0.148501	0.677628	2.59894		QSER1	2	71	4	531	0.150462	0.733614	3.80553		ARID1B	2	248	8	354	0.209245	0.835973	0.352154		ATP1A4	2	134	7	468	1	1	0.997839		CSMD1	2	17	12	585	0.055976	1	6.32097
SCN7A	2	132	4	470	0.616981	0.982081	1.7903		COL12A1	2	71	10	531	0.641938	0.979581	1.50894		DNAH5	3	248	5	354	1	1	0.854933		MYLK	2	134	4	468	0.619416	1	1.75569		OBSCN	2	17	19	585	0.115042	1	3.95523
RYR3	3	132	10	470	1	1	1.06965		RUNX1	1	71	14	531	1	1	0.527995		TEX15	4	248	5	354	1	1	1.144		UBR4	2	134	9	468	1	1	0.77304		USH2A	2	17	25	585	0.17424	1	2.97795
DMXL1	1	132	6	470	1	1	0.590787		FREM2	0	71	7	531	1	1	0		MGA	4	248	5	354	1	1	1.144		PTPN22	3	134	4	468	0.187925	1	2.65116		RPGR	2	17	7	585	0.0240683	1	10.8742
VCAN	1	132	7	470	1	1	0.505393		ZFP36L1	0	71	6	531	1	1	0		ZFP28	3	248	3	354	0.694407	1	1.43175		ZFPM2	3	134	6	468	0.424342	1	1.76145		ZNF438	2	17	4	585	0.0105446	1	18.996
VPS13A	2	132	4	470	0.616981	0.982081	1.7903		ATP11A	0	71	7	531	1	1	0		FLII	3	248	3	354	0.694407	1	1.43175		NFASC	2	134	4	468	0.619416	1	1.75569		PIK3CA	2	17	183	585	0.110274	1	0.293353
PLXNA2	1	132	5	470	1	1	0.710297		PHF3	0	71	6	531	1	1	0		SLC22A20	2	248	4	354	1	1	0.71177		THSD7A	2	134	4	468	0.619416	1	1.75569		TLR4	2	17	5	585	0.0145173	1	15.2132
NLRC5	2	132	4	470	0.616981	0.982081	1.7903		TTN	6	71	67	531	0.437599	0.955722	0.639689		CPAMD8	2	248	5	354	0.705687	1	0.567979		MTOR	0	134	8	468	0.209647	1	0		NF1	1	17	11	585	0.293177	1	3.25022
CEP170	3	132	4	470	0.181635	0.688457	2.70363		RYR3	3	71	10	531	0.189752	0.733614	2.29429		C10orf18	1	248	6	354	0.249013	0.835973	0.23526		BAHCC1	2	134	6	468	1	1	1.16639		CSMD3	1	17	9	585	0.250727	1	3.98233
BLM	0	132	6	470	0.3478	0.876371	0		HECW1	2	71	7	531	0.287674	0.901378	2.1661		AFF2	3	248	9	354	0.376048	0.881442	0.469925		CNTLN	4	134	6	468	0.241122	1	2.36512		ERBB2	1	17	10	585	0.272243	1	3.57961
LRP2	6	132	11	470	0.228976	0.797175	1.98444		GOLGB1	2	71	6	531	0.241159	0.809607	2.53095		PKD1L1	1	248	6	354	0.249013	0.835973	0.23526		CEP350	2	134	4	468	0.619416	1	1.75569		DST	1	17	9	585	0.250727	1	3.98233
TLE6	3	132	3	470	0.122921	0.57773	3.6098		MYLK	2	71	4	531	0.150462	0.733614	3.80553		PLCE1	1	248	7	354	0.149344	0.716243	0.201097		ASXL3	2	134	7	468	1	1	0.997839		COL4A1	1	17	5	585	0.158528	1	7.1871
SMARCA4	2	132	4	470	0.616981	0.982081	1.7903		ZFHX4	2	71	11	531	0.658122	0.994589	1.36942		DSPP	2	248	5	354	0.705687	1	0.567979		MYO7A	2	134	5	468	0.655069	1	1.40217		PCDH19	1	17	9	585	0.250727	1	3.98233
MYH14	4	132	4	470	0.0743382	0.57773	3.63091		DSE	2	71	4	531	0.150462	0.733614	3.80553		KIAA1210	1	248	8	354	0.0888833	0.509453	0.175471		AHCTF1	1	134	5	468	1	1	0.696627		CEP170	1	17	6	585	0.182529	1	5.98871
DCC	3	132	4	470	0.181635	0.688457	2.70363		STAG2	2	71	5	531	0.19511	0.733614	3.04101		CCDC146	4	248	2	354	0.235629	0.835973	2.88015		BRCA1	1	134	8	468	0.691591	1	0.432785		DCAF4L2	1	17	6	585	0.182529	1	5.98871
SI	3	132	3	470	0.122921	0.57773	3.6098		KL	2	71	4	531	0.150462	0.733614	3.80553		F5	2	248	9	354	0.135669	0.685637	0.312161		ANK3	1	134	9	468	0.700302	1	0.383906		CNTLN	1	17	9	585	0.250727	1	3.98233
CASC5	3	132	5	470	0.382247	0.876371	2.15951		MYH7	2	71	7	531	0.287674	0.901378	2.1661		ANKRD26	1	248	5	354	0.408839	0.881442	0.283076		COL14A1	1	134	6	468	1	1	0.579411		ESPL1	1	17	7	585	0.205886	1	5.12994
LAMB4	4	132	4	470	0.0743382	0.57773	3.63091		DMXL1	2	71	5	531	0.19511	0.733614	3.04101		ASXL3	1	248	8	354	0.0888833	0.509453	0.175471		ABCA8	0	134	6	468	0.346691	1	0		CDH1	1	17	32	585	1	1	1.0799
MDN1	3	132	7	470	0.463184	0.982081	1.53698		SLC4A5	1	71	5	531	0.530612	0.955722	1.50167		CD163L1	2	248	5	354	0.705687	1	0.567979		MAP2K4	4	134	19	468	0.798407	1	0.727489		MYO5B	1	17	7	585	0.205886	1	5.12994
EMR2	2	132	4	470	0.616981	0.982081	1.7903		PIWIL1	1	71	5	531	0.530612	0.955722	1.50167		GPR98	3	248	8	354	0.538436	0.996319	0.530111		KCNT2	3	134	6	468	0.424342	1	1.76145		MEFV	1	17	6	585	0.182529	1	5.98871
ERBB2	1	132	10	470	0.470619	0.982081	0.351582		PJA1	1	71	5	531	0.530612	0.955722	1.50167		HSPG2	3	248	7	354	0.536301	0.996319	0.607473		KIAA1210	3	134	6	468	0.424342	1	1.76145		MGA	1	17	8	585	0.228613	1	4.48475
SLC22A20	0	132	6	470	0.3478	0.876371	0		FAM123B	1	71	5	531	0.530612	0.955722	1.50167		ROR1	1	248	5	354	0.408839	0.881442	0.283076		EYS	3	134	8	468	0.715377	1	1.31615		HIF3A	1	17	5	585	0.158528	1	7.1871
ZFPM2	3	132	6	470	0.419169	0.916323	1.79642		LAMA5	1	71	5	531	0.530612	0.955722	1.50167		TLE6	1	248	5	354	0.408839	0.881442	0.283076		FLNC	2	134	7	468	1	1	0.997839		KIF13A	1	17	5	585	0.158528	1	7.1871
MYB	2	132	5	470	0.651363	0.982081	1.42983		SPAG17	1	71	5	531	0.530612	0.955722	1.50167		CFH	3	248	4	354	1	1	1.0713		MBD1	2	134	5	468	0.655069	1	1.40217		MYST4	1	17	5	585	0.158528	1	7.1871
DDX12	1	132	5	470	1	1	0.710297		FOXA1	1	71	7	531	1	1	1.06929		MED12	2	248	4	354	1	1	0.71177		PTPN13	2	134	4	468	0.619416	1	1.75569		ROR1	1	17	5	585	0.158528	1	7.1871
NINL	0	132	7	470	0.356709	0.876371	0		CROCC	1	71	5	531	0.530612	0.955722	1.50167		MYLK	1	248	5	354	0.408839	0.881442	0.283076		DSP	2	134	6	468	1	1	1.16639		GPR64	1	17	5	585	0.158528	1	7.1871
SPTA1	4	132	8	470	0.307179	0.876371	1.80263		FARP2	1	71	5	531	0.530612	0.955722	1.50167		RYR2	7	248	17	354	0.29086	0.881442	0.576286		FAM123B	1	134	5	468	1	1	0.696627		HMCN1	1	17	13	585	0.333356	1	2.74262
GRIN2A	3	132	5	470	0.382247	0.876371	2.15951		C17orf71	1	71	5	531	0.530612	0.955722	1.50167		GPR179	1	248	5	354	0.408839	0.881442	0.283076		DDX12	1	134	5	468	1	1	0.696627		FLNA	1	17	5	585	0.158528	1	7.1871
DSCAML1	2	132	4	470	0.616981	0.982081	1.7903		PCDHB7	1	71	6	531	0.586529	0.955722	1.2495		UBR5	5	248	4	354	0.498812	0.949156	1.79856		ITGA11	1	134	5	468	1	1	0.696627		MDN1	1	17	9	585	0.250727	1	3.98233
GRM3	2	132	4	470	0.616981	0.982081	1.7903		ROBO2	1	71	5	531	0.530612	0.955722	1.50167		ARID1A	4	248	7	354	1	1	0.812921		LCT	1	134	6	468	1	1	0.579411		MUC4	1	17	14	585	0.35263	1	2.54314
MLL2	2	132	9	470	1	1	0.78833		MUC2	1	71	8	531	1	1	0.934024		PDZD2	4	248	4	354	0.723	1	1.43352		SLC13A1	1	134	5	468	1	1	0.696627		SPTA1	1	17	11	585	0.293177	1	3.25022
GPR179	2	132	4	470	0.616981	0.982081	1.7903		RIMBP2	1	71	5	531	0.530612	0.955722	1.50167		ANKRD12	3	248	3	354	0.694407	1	1.43175		LAMB1	1	134	6	468	1	1	0.579411		MUC16	1	17	36	585	1	1	0.953198
PTEN	2	132	16	470	0.387709	0.88033	0.437036		IGHV3-6	1	71	5	531	0.530612	0.955722	1.50167		SPEG	2	248	7	354	0.319601	0.881442	0.403558		FCGBP	1	134	5	468	1	1	0.696627		KALRN	1	17	5	585	0.158528	1	7.1871
CPXM1	2	132	5	470	0.651363	0.982081	1.42983		NINL	1	71	6	531	0.586529	0.955722	1.2495		TLN2	2	248	6	354	0.480625	0.925794	0.47208		HRNR	1	134	10	468	0.470354	1	0.344795		MAP2K4	1	17	22	585	0.488997	1	1.59788
PLEC	2	132	4	470	0.616981	0.982081	1.7903		VASN	1	71	5	531	0.530612	0.955722	1.50167		DDR2	2	248	4	354	1	1	0.71177		MYB	1	134	6	468	1	1	0.579411		NOTCH2	1	17	6	585	0.182529	1	5.98871
SFRS17A	1	132	5	470	1	1	0.710297		SF3B1	1	71	7	531	1	1	1.06929		TRIP11	3	248	3	354	0.694407	1	1.43175		UTP20	1	134	6	468	1	1	0.579411		VCAN	1	17	7	585	0.205886	1	5.12994
CTCF	1	132	11	470	0.478729	0.982081	0.31895		NOTCH2	1	71	6	531	0.586529	0.955722	1.2495		WNK3	2	248	6	354	0.480625	0.925794	0.47208		HSPG2	1	134	9	468	0.700302	1	0.383906		MAP3K1	1	17	41	585	1	1	0.829493
DNAH6	2	132	7	470	1	1	1.01755		FRMPD4	0	71	7	531	1	1	0		MGAM	4	248	7	354	1	1	0.812921		PTPRD	5	134	8	468	0.176617	1	2.22515		RTN4	1	17	5	585	0.158528	1	7.1871
DSE	1	132	5	470	1	1	0.710297		GPR64	0	71	6	531	1	1	0		MLLT4	4	248	6	354	1	1	0.950892		RAPGEF6	3	134	4	468	0.187925	1	2.65116		RYR1	1	17	11	585	0.293177	1	3.25022
WDFY3	1	132	9	470	0.699046	0.983688	0.391458		CD163L1	0	71	7	531	1	1	0		GRIN2B	3	248	5	354	1	1	0.854933		ODZ4	3	134	5	468	0.385501	1	2.11751		PLCE1	1	17	7	585	0.205886	1	5.12994
LOC643677	3	132	7	470	0.463184	0.982081	1.53698		SEMA5A	0	71	9	531	0.608282	0.955722	0		C10orf12	2	248	4	354	1	1	0.71177		LRP2	2	134	15	468	0.386019	1	0.458076		MYH6	1	17	5	585	0.158528	1	7.1871
DNAH1	2	132	4	470	0.616981	0.982081	1.7903		PCDH19	0	71	10	531	0.616135	0.955722	0		NEK5	5	248	4	354	0.498812	0.949156	1.79856		IGHV3-6	2	134	4	468	0.619416	1	1.75569		MBD1	1	17	6	585	0.182529	1	5.98871
MUC2	2	132	7	470	1	1	1.01755		MYB	0	71	7	531	1	1	0		PKHD1	3	248	6	354	0.742936	1	0.710594		SP100	2	134	4	468	0.619416	1	1.75569		SRCAP	1	17	8	585	0.228613	1	4.48475
BRWD1	2	132	4	470	0.616981	0.982081	1.7903		MUC5B	0	71	14	531	0.391164	0.955722	0		GOLGB1	2	248	6	354	0.480625	0.925794	0.47208		GRIK2	2	134	7	468	1	1	0.997839		LOC643677	1	17	9	585	0.250727	1	3.98233
SVEP1	1	132	9	470	0.699046	0.983688	0.391458		CCDC146	0	71	6	531	1	1	0		GRIK2	4	248	5	354	1	1	1.144		ODZ1	2	134	7	468	1	1	0.997839		PLCB4	1	17	5	585	0.158528	1	7.1871
LAMB3	1	132	5	470	1	1	0.710297		LPHN3	0	71	6	531	1	1	0		PCDHA1	3	248	3	354	0.694407	1	1.43175		SDK1	2	134	7	468	1	1	0.997839		SLC22A20	1	17	5	585	0.158528	1	7.1871
THSD7A	1	132	5	470	1	1	0.710297		TSC22D1	0	71	6	531	1	1	0		VWF	3	248	4	354	1	1	1.0713		WSCD2	2	134	5	468	0.655069	1	1.40217		YLPM1	1	17	6	585	0.182529	1	5.98871
PCDHGB6	0	132	7	470	0.356709	0.876371	0		CSMD2	0	71	11	531	0.378036	0.955722	0		MYT1L	2	248	7	354	0.319601	0.881442	0.403558		DSPP	2	134	5	468	0.655069	1	1.40217		GPR98	1	17	10	585	0.272243	1	3.57961
HMCN1	2	132	12	470	0.74499	1	0.587642		LAMA3	0	71	7	531	1	1	0		NLRC5	2	248	4	354	1	1	0.71177		SCN11A	1	134	5	468	1	1	0.696627		SFRS17A	1	17	5	585	0.158528	1	7.1871
ROR1	1	132	5	470	1	1	0.710297		RBM19	0	71	6	531	1	1	0		TAF1L	3	248	4	354	1	1	1.0713		TSC22D1	1	134	5	468	1	1	0.696627		UBR5	1	17	8	585	0.228613	1	4.48475
FLNA	1	132	5	470	1	1	0.710297		HIST1H3B	0	71	7	531	1	1	0		MYO7A	2	248	5	354	0.705687	1	0.567979		RNF213	1	134	5	468	1	1	0.696627		SCN3A	1	17	6	585	0.182529	1	5.98871
PLXNA4	1	132	7	470	1	1	0.505393		PLA2G4A	0	71	6	531	1	1	0		SP100	2	248	4	354	1	1	0.71177		THSD7B	1	134	5	468	1	1	0.696627		TNKS1BP1	1	17	5	585	0.158528	1	7.1871
SHANK2	1	132	5	470	1	1	0.710297		SFRS17A	0	71	6	531	1	1	0		TRO	2	248	4	354	1	1	0.71177		UTRN	1	134	9	468	0.700302	1	0.383906		VPS13A	1	17	5	585	0.158528	1	7.1871
SETX	2	132	7	470	1	1	1.01755		SCN3A	0	71	7	531	1	1	0		TLR4	2	248	5	354	0.705687	1	0.567979		UNC5D	0	134	9	468	0.218735	1	0		UTRN	1	17	9	585	0.250727	1	3.98233
COL1A2	1	132	5	470	1	1	0.710297		FANCA	0	71	7	531	1	1	0		LRBA	4	248	6	354	1	1	0.950892		PPP1R3A	0	134	6	468	0.346691	1	0		RGAG1	1	17	6	585	0.182529	1	5.98871
CDH9	0	132	6	470	0.3478	0.876371	0		PIK3CA	26	71	159	531	0.27383	0.901378	1.35111		ATAD2B	1	248	5	354	0.408839	0.881442	0.283076		COL18A1	2	134	4	468	0.619416	1	1.75569		EVPL	0	17	6	585	1	1	0
RIMBP2	3	132	3	470	0.122921	0.57773	3.6098		FLG	5	71	17	531	0.165036	0.733614	2.28638		CBFB	7	248	3	354	0.100986	0.571849	3.39149		AKAP9	1	134	8	468	0.691591	1	0.432785		CHD6	0	17	7	585	1	1	0
BAZ2B	2	132	4	470	0.616981	0.982081	1.7903		MLL3	5	71	29	531	0.582526	0.955722	1.31074		EPHA5	2	248	6	354	0.480625	0.925794	0.47208		GPS2	1	134	5	468	1	1	0.696627		LOC283685	0	17	6	585	1	1	0
ODZ4	2	132	6	470	0.689282	0.982081	1.18941		USH2A	4	71	23	531	0.54613	0.955722	1.31796		CSMD1	7	248	7	354	0.586103	1	1.43891		MUC17	6	134	14	468	0.413516	1	1.51892		NHSL2	0	17	8	585	1	1	0
CACNA1C	0	132	7	470	0.356709	0.876371	0		MUC17	4	71	16	531	0.278866	0.901378	1.91911		ANAPC5	1	248	5	354	0.408839	0.881442	0.283076		COL12A1	3	134	9	468	0.734737	1	1.16766		ERBB4	0	17	6	585	1	1	0
TEP1	4	132	5	470	0.111621	0.57773	2.89978		MUC4	4	71	11	531	0.088599	0.733614	2.81535		LAMB4	1	248	7	354	0.149344	0.716243	0.201097		ASPM	1	134	6	468	1	1	0.579411		COL22A1	0	17	7	585	1	1	0
ITPR1	3	132	4	470	0.181635	0.688457	2.70363		SYNE2	4	71	12	531	0.107931	0.733614	2.57647		CFTR	1	248	6	354	0.249013	0.835973	0.23526		C10orf12	0	134	6	468	0.346691	1	0		DDR2	0	17	6	585	1	1	0
ITPKB	2	132	6	470	0.689282	0.982081	1.18941		RYR2	4	71	20	531	0.511827	0.955722	1.52413		ATP11A	3	248	4	354	1	1	1.0713		LOC400986	0	134	6	468	0.346691	1	0		MXRA5	0	17	6	585	1	1	0
PCDHB7	1	132	6	470	1	1	0.590787		OBSCN	3	71	18	531	0.727365	1	1.25683		RYR1	4	248	8	354	0.769205	1	0.709407		SYNE2	4	134	12	468	0.763594	1	1.16895		TCHH	0	17	6	585	1	1	0
MUC5B	5	132	9	470	0.20216	0.748152	2.01393		ABCA13	3	71	11	531	0.2221	0.809607	2.08228		LOC283685	4	248	2	354	0.235629	0.835973	2.88015		CBLB	3	134	6	468	0.424342	1	1.76145		DNAH8	0	17	7	585	1	1	0
USP34	3	132	4	470	0.181635	0.688457	2.70363		XIRP2	3	71	9	531	0.158808	0.733614	2.55335		FLG2	1	248	6	354	0.249013	0.835973	0.23526		CACNA1E	3	134	14	468	0.775394	1	0.742985		DNAH3	0	17	12	585	1	1	0
SPEG	4	132	5	470	0.111621	0.57773	2.89978		MDN1	3	71	7	531	0.102714	0.733614	3.29253		PKHD1L1	2	248	10	354	0.13554	0.685637	0.280161		ANO5	2	134	4	468	0.619416	1	1.75569		COL14A1	0	17	7	585	1	1	0
ROBO2	3	132	3	470	0.122921	0.57773	3.6098		GPR98	3	71	8	531	0.129662	0.733614	2.87691		COL14A1	5	248	2	354	0.130682	0.685637	3.61377		AMPD1	2	134	4	468	0.619416	1	1.75569		CHGB	0	17	7	585	1	1	0
TCHH	3	132	3	470	0.122921	0.57773	3.6098		MLLT4	3	71	7	531	0.102714	0.733614	3.29253		CACNA1F	1	248	7	354	0.149344	0.716243	0.201097		ARID1B	2	134	8	468	1	1	0.871405		COL1A2	0	17	6	585	1	1	0
ABCC8	1	132	5	470	1	1	0.710297		CDH1	3	71	30	531	0.785959	1	0.737102		HAUS5	2	248	4	354	1	1	0.71177		PCDHA1	2	134	4	468	0.619416	1	1.75569		PLXNA2	0	17	6	585	1	1	0
CBFB	0	132	10	470	0.128215	0.596642	0		PREX2	3	71	7	531	0.102714	0.733614	3.29253		MED23	6	248	3	354	0.171596	0.798516	2.89567		ATP11A	2	134	5	468	0.655069	1	1.40217		CR1	0	17	7	585	1	1	0
PCDH15	4	132	4	470	0.0743382	0.57773	3.63091		ERBB2	3	71	8	531	0.129662	0.733614	2.87691		LRP1	1	248	8	354	0.0888833	0.509453	0.175471		AHNAK	1	134	8	468	0.691591	1	0.432785		CEP350	0	17	6	585	1	1	0
LOC400986	3	132	3	470	0.122921	0.57773	3.6098		DNAH3	3	71	9	531	0.158808	0.733614	2.55335		ATP1A4	1	248	8	354	0.0888833	0.509453	0.175471		ACACB	1	134	7	468	0.691591	1	0.495656		CDH9	0	17	6	585	1	1	0
RPGR	4	132	5	470	0.111621	0.57773	2.89978		HRNR	3	71	8	531	0.129662	0.733614	2.87691		DGKG	5	248	2	354	0.130682	0.685637	3.61377		ANAPC5	0	134	6	468	0.346691	1	0		CIT	0	17	9	585	1	1	0
COL22A1	3	132	4	470	0.181635	0.688457	2.70363		SPTA1	3	71	9	531	0.158808	0.733614	2.55335		CACNA1E	4	248	13	354	0.210102	0.835973	0.430556		BAZ2B	0	134	6	468	0.346691	1	0		CUBN	0	17	8	585	1	1	0
SCN11A	3	132	3	470	0.122921	0.57773	3.6098		HYDIN	3	71	10	531	0.189752	0.733614	2.29429		EYS	2	248	9	354	0.135669	0.685637	0.312161		ANK1	0	134	8	468	0.209647	1	0		CMYA5	0	17	7	585	1	1	0
SPAG17	3	132	3	470	0.122921	0.57773	3.6098		MACF1	3	71	9	531	0.158808	0.733614	2.55335		HRNR	2	248	9	354	0.135669	0.685637	0.312161		ANKRD26	0	134	6	468	0.346691	1	0		COL12A1	0	17	12	585	1	1	0
RTN4	1	132	5	470	1	1	0.710297		RELN	2	71	12	531	0.675579	1	1.25311		TBCD	2	248	4	354	1	1	0.71177		TTN	16	134	57	468	1	1	0.977724		UNC13C	0	17	7	585	1	1	0
ZFHX3	0	132	8	470	0.210572	0.749763	0		DSP	2	71	6	531	0.241159	0.809607	2.53095		NFASC	4	248	2	354	0.235629	0.835973	2.88015		CDH1	6	134	27	468	0.670723	1	0.765951		DSE	0	17	6	585	1	1	0
ZNF536	4	132	4	470	0.0743382	0.57773	3.63091		POLQ	2	71	4	531	0.150462	0.733614	3.80553		AHNAK2	6	248	3	354	0.171596	0.798516	2.89567		ATP10B	5	134	7	468	0.151437	1	2.54773		CPXM1	0	17	7	585	1	1	0
SPTBN5	3	132	3	470	0.122921	0.57773	3.6098		MED12	2	71	4	531	0.150462	0.733614	3.80553		WNT7A	5	248	2	354	0.130682	0.685637	3.61377		APOB	4	134	12	468	0.763594	1	1.16895		COL18A1	0	17	6	585	1	1	0
WHSC1	3	132	3	470	0.122921	0.57773	3.6098		NBEAL1	2	71	5	531	0.19511	0.733614	3.04101		ZDBF2	1	248	7	354	0.149344	0.716243	0.201097		ATM	4	134	9	468	0.499475	1	1.56792		COL6A6	0	17	7	585	1	1	0
BRWD3	1	132	5	470	1	1	0.710297		DMD	2	71	12	531	0.675579	1	1.25311		LAMA2	4	248	6	354	1	1	0.950892		PIK3R1	4	134	10	468	0.525203	1	1.40836		PTEN	0	17	18	585	1	1	0
SYNE1	7	132	11	470	0.0863778	0.57773	2.33275		MED13	2	71	4	531	0.150462	0.733614	3.80553		XIRP2	2	248	10	354	0.13554	0.685637	0.280161		ARID1A	3	134	8	468	0.715377	1	1.31615		COL1A1	0	17	6	585	1	1	0
DNAH9	5	132	8	470	0.171805	0.688457	2.2699		SVIL	2	71	4	531	0.150462	0.733614	3.80553		CDC42BPA	1	248	6	354	0.249013	0.835973	0.23526		BRCA2	3	134	11	468	1	1	0.951473		DCC	0	17	7	585	1	1	0
MGAT5B	3	132	3	470	0.122921	0.57773	3.6098		DOT1L	2	71	4	531	0.150462	0.733614	3.80553		HCFC1	5	248	1	354	0.0865571	0.509453	7.2409		AFF2	3	134	9	468	0.734737	1	1.16766		CENPE	0	17	10	585	1	1	0
TACC2	3	132	4	470	0.181635	0.688457	2.70363		WSCD2	2	71	5	531	0.19511	0.733614	3.04101		FAM123B	4	248	2	354	0.235629	0.835973	2.88015		CACNA1C	3	134	4	468	0.187925	1	2.65116		DNAH2	0	17	11	585	1	1	0
RNF213	3	132	3	470	0.122921	0.57773	3.6098		FLNA	2	71	4	531	0.150462	0.733614	3.80553		ATP10B	2	248	10	354	0.13554	0.685637	0.280161		AKT1	3	134	12	468	1	1	0.870424		CHD9	0	17	7	585	1	1	0
ACACB	3	132	5	470	0.382247	0.876371	2.15951		TLN1	2	71	6	531	0.241159	0.809607	2.53095		TACC2	1	248	6	354	0.249013	0.835973	0.23526		CHD6	3	134	4	468	0.187925	1	2.65116		EML5	0	17	6	585	1	1	0
ANO5	2	132	4	470	0.616981	0.982081	1.7903		LRBA	2	71	8	531	0.333914	0.955722	1.8923		PIK3R1	4	248	10	354	0.416863	0.89057	0.564438		FRMPD4	3	134	4	468	0.187925	1	2.65116		LAMA3	0	17	7	585	1	1	0
SHROOM2	2	132	5	470	0.651363	0.982081	1.42983		PTPRD	2	71	11	531	0.658122	0.994589	1.36942		DSP	3	248	5	354	1	1	0.854933		MYO5B	3	134	5	468	0.385501	1	2.11751		PCDH15	0	17	8	585	1	1	0
BAT2L1	0	132	6	470	0.3478	0.876371	0		ATRX	2	71	7	531	0.287674	0.901378	2.1661		ACTN2	5	248	3	354	0.284135	0.881442	2.40385		CMYA5	3	134	4	468	0.187925	1	2.65116		EPS8L1	0	17	6	585	1	1	0
CIT	0	132	9	470	0.217581	0.763156	0		EPHA5	2	71	6	531	0.241159	0.809607	2.53095		NRK	4	248	2	354	0.235629	0.835973	2.88015		CELSR1	3	134	4	468	0.187925	1	2.65116		DSP	0	17	8	585	1	1	0
TBL1XR1	0	132	8	470	0.210572	0.749763	0		CASC5	2	71	6	531	0.241159	0.809607	2.53095		NBEAL1	1	248	6	354	0.249013	0.835973	0.23526		CD163L1	3	134	4	468	0.187925	1	2.65116		DOT1L	0	17	6	585	1	1	0
BRCA2	5	132	9	470	0.20216	0.748152	2.01393		MAP3K1	2	71	40	531	0.211762	0.789905	0.356226		LAMA1	1	248	6	354	0.249013	0.835973	0.23526		CBFB	2	134	8	468	1	1	0.871405		DNAH7	0	17	9	585	1	1	0
ARID1B	4	132	6	470	0.237848	0.804233	2.41235		GRIN2B	2	71	6	531	0.241159	0.809607	2.53095		PTEN	10	248	8	354	0.230508	0.835973	1.81533		CFH	2	134	5	468	0.655069	1	1.40217		DYNC1H1	0	17	6	585	1	1	0
CSMD3	4	132	6	470	0.237848	0.804233	2.41235		MTOR	2	71	6	531	0.241159	0.809607	2.53095		PTPN22	1	248	6	354	0.249013	0.835973	0.23526		CFTR	2	134	5	468	0.655069	1	1.40217		DYNC2H1	0	17	8	585	1	1	0
KALRN	3	132	3	470	0.122921	0.57773	3.6098		CPAMD8	2	71	5	531	0.19511	0.733614	3.04101		TTN	23	248	50	354	0.0768695	0.508854	0.621986		ABCA13	2	134	12	468	0.745489	1	0.576228		CD97	0	17	6	585	1	1	0
CFTR	3	132	4	470	0.181635	0.688457	2.70363		SBF2	2	71	4	531	0.150462	0.733614	3.80553		C1orf65	1	248	6	354	0.249013	0.835973	0.23526		BAT2L1	2	134	4	468	0.619416	1	1.75569		CTCF	0	17	12	585	1	1	0
CPAMD8	3	132	4	470	0.181635	0.688457	2.70363		SRRM2	2	71	4	531	0.150462	0.733614	3.80553		CADPS	1	248	6	354	0.249013	0.835973	0.23526		BCORL1	2	134	5	468	0.655069	1	1.40217		CUL7	0	17	8	585	1	1	0
NBEAL2	3	132	4	470	0.181635	0.688457	2.70363		THSD7A	2	71	4	531	0.150462	0.733614	3.80553		CR1	1	248	6	354	0.249013	0.835973	0.23526		C12orf51	2	134	5	468	0.655069	1	1.40217		DMD	0	17	14	585	1	1	0
PCNT	3	132	4	470	0.181635	0.688457	2.70363		TRAPPC10	2	71	4	531	0.150462	0.733614	3.80553		DCAF4L2	1	248	6	354	0.249013	0.835973	0.23526		C17orf71	2	134	4	468	0.619416	1	1.75569		DNAH1	0	17	6	585	1	1	0
TAF1	3	132	6	470	0.419169	0.916323	1.79642		LAMA2	2	71	8	531	0.333914	0.955722	1.8923		THSD7A	1	248	5	354	0.408839	0.881442	0.283076		FLNB	2	134	5	468	0.655069	1	1.40217		KIAA2022	0	17	9	585	1	1	0
SCN8A	2	132	4	470	0.616981	0.982081	1.7903		PKHD1L1	2	71	10	531	0.641938	0.979581	1.50894		DNAH8	2	248	5	354	0.705687	1	0.567979		MYO10	2	134	4	468	0.619416	1	1.75569		ODZ1	0	17	9	585	1	1	0
COL14A1	0	132	7	470	0.356709	0.876371	0		PKHD1	2	71	7	531	0.287674	0.901378	2.1661		ATRX	2	248	7	354	0.319601	0.881442	0.403558		COL1A1	2	134	4	468	0.619416	1	1.75569		EYS	0	17	11	585	1	1	0
APOB	6	132	10	470	0.132383	0.609999	2.18709		PRPF8	2	71	4	531	0.150462	0.733614	3.80553		APOB	4	248	12	354	0.208424	0.835973	0.467752		ATP1A3	1	134	5	468	1	1	0.696627		CROCC	0	17	6	585	1	1	0
HYDIN	5	132	8	470	0.171805	0.688457	2.2699		SYCP2	2	71	5	531	0.19511	0.733614	3.04101		CENPE	2	248	8	354	0.209245	0.835973	0.352154		BRWD3	1	134	5	468	1	1	0.696627		DCHS2	0	17	8	585	1	1	0
PREX2	4	132	6	470	0.237848	0.804233	2.41235		TG	2	71	6	531	0.241159	0.809607	2.53095		SHD	4	248	2	354	0.235629	0.835973	2.88015		CHD4	1	134	6	468	1	1	0.579411		EGFR	0	17	9	585	1	1	0
MLL3	4	132	30	470	0.198706	0.747134	0.458791		ZNF592	2	71	4	531	0.150462	0.733614	3.80553		KIAA1529	1	248	6	354	0.249013	0.835973	0.23526		CASC5	1	134	7	468	0.691591	1	0.495656		DNAH6	0	17	9	585	1	1	0
LAMA2	4	132	6	470	0.237848	0.804233	2.41235		TBL1XR1	2	71	6	531	0.241159	0.809607	2.53095		SCN3A	1	248	6	354	0.249013	0.835973	0.23526		CHD1L	1	134	5	468	1	1	0.696627		DYRK1A	0	17	7	585	1	1	0
PHF3	3	132	3	470	0.122921	0.57773	3.6098		EVPL	2	71	4	531	0.150462	0.733614	3.80553		MUC16	10	248	27	354	0.0846338	0.509453	0.509406		AHNAK2	1	134	8	468	0.691591	1	0.432785		CFH	0	17	7	585	1	1	0
SLC13A1	3	132	3	470	0.122921	0.57773	3.6098		LPA	2	71	5	531	0.19511	0.733614	3.04101		FREM2	5	248	2	354	0.130682	0.685637	3.61377		ANKRD17	1	134	5	468	1	1	0.696627		CNTNAP4	0	17	7	585	1	1	0
VWF	3	132	4	470	0.181635	0.688457	2.70363		YLPM1	2	71	5	531	0.19511	0.733614	3.04101		GPS2	4	248	2	354	0.235629	0.835973	2.88015		CACNA1F	1	134	7	468	0.691591	1	0.495656		DNAH5	0	17	8	585	1	1	0
LRPPRC	3	132	4	470	0.181635	0.688457	2.70363		TACC2	2	71	5	531	0.19511	0.733614	3.04101		CNTLN	2	248	8	354	0.209245	0.835973	0.352154		C10orf18	1	134	6	468	1	1	0.579411		DDX12	0	17	6	585	1	1	0
NOTCH2	3	132	4	470	0.181635	0.688457	2.70363		TLE6	2	71	4	531	0.150462	0.733614	3.80553		CSMD3	2	248	8	354	0.209245	0.835973	0.352154		C12orf64	1	134	5	468	1	1	0.696627		DMXL1	0	17	7	585	1	1	0
PEG3	3	132	4	470	0.181635	0.688457	2.70363		TRIP11	2	71	4	531	0.150462	0.733614	3.80553		DOCK11	2	248	8	354	0.209245	0.835973	0.352154		C1orf65	1	134	6	468	1	1	0.579411		DNAH10	0	17	8	585	1	1	0
RGAG1	3	132	4	470	0.181635	0.688457	2.70363		UNC13C	2	71	5	531	0.19511	0.733614	3.04101		DST	2	248	8	354	0.209245	0.835973	0.352154		C2orf16	1	134	7	468	0.691591	1	0.495656		DNAH11	0	17	11	585	1	1	0
NEB	3	132	14	470	1	1	0.757805		NEB	2	71	15	531	1	1	0.997106		PRPF8	2	248	4	354	1	1	0.71177		SRCAP	1	134	8	468	0.691591	1	0.432785		SVIL	0	17	6	585	1	1	0
KIF4A	3	132	3	470	0.122921	0.57773	3.6098		CPXM1	2	71	5	531	0.19511	0.733614	3.04101		AKAP9	1	248	8	354	0.0888833	0.509453	0.175471		ABCA4	1	134	5	468	1	1	0.696627		CDC42BPA	0	17	7	585	1	1	0
PPP1R3A	3	132	3	470	0.122921	0.57773	3.6098		FAM47C	2	71	5	531	0.19511	0.733614	3.04101		SEMA5A	1	248	8	354	0.0888833	0.509453	0.175471		AKAP4	1	134	5	468	1	1	0.696627		CHD1L	0	17	6	585	1	1	0
TNKS1BP1	3	132	3	470	0.122921	0.57773	3.6098		N4BP2	2	71	4	531	0.150462	0.733614	3.80553		TG	1	248	7	354	0.149344	0.716243	0.201097		ATAD5	1	134	5	468	1	1	0.696627		COL6A3	0	17	12	585	1	1	0
MUC12	3	132	4	470	0.181635	0.688457	2.70363		TAF1L	2	71	5	531	0.19511	0.733614	3.04101		COL22A1	1	248	6	354	0.249013	0.835973	0.23526		C11orf30	1	134	5	468	1	1	0.696627		DGKG	0	17	7	585	1	1	0
DNAH10	3	132	5	470	0.382247	0.876371	2.15951		ARID1B	2	71	8	531	0.333914	0.955722	1.8923		COL4A1	1	248	5	354	0.408839	0.881442	0.283076		CPXM1	1	134	6	468	1	1	0.579411		FANCA	0	17	7	585	1	1	0
SCN1A	2	132	5	470	0.651363	0.982081	1.42983		ATP10B	2	71	10	531	0.641938	0.979581	1.50894		DNAH10	3	248	5	354	1	1	0.854933		MYH7	1	134	8	468	0.691591	1	0.432785		NRXN3	0	17	6	585	1	1	0
SETDB1	2	132	5	470	0.651363	0.982081	1.42983		DNAH9	2	71	11	531	0.658122	0.994589	1.36942		DSCAML1	2	248	4	354	1	1	0.71177		MYO3A	1	134	6	468	1	1	0.579411		ODZ4	0	17	8	585	1	1	0
UNC13C	2	132	5	470	0.651363	0.982081	1.42983		APOB	2	71	14	531	1	1	1.07029		FBN1	2	248	5	354	0.705687	1	0.567979		NEDD9	1	134	5	468	1	1	0.696627		PDZD2	0	17	8	585	1	1	0
FLNB	1	132	6	470	1	1	0.590787		HMCN1	2	71	12	531	0.675579	1	1.25311		MYOM3	3	248	3	354	0.694407	1	1.43175		ROBO2	1	134	5	468	1	1	0.696627		SCN7A	0	17	6	585	1	1	0
LTBP4	1	132	5	470	1	1	0.710297		MAP2K4	2	71	21	531	1	1	0.704297		PCNT	3	248	4	354	1	1	1.0713		SFRS17A	1	134	5	468	1	1	0.696627		SP100	0	17	6	585	1	1	0
MYH10	1	132	8	470	0.691636	0.982081	0.441329		SVEP1	2	71	8	531	0.333914	0.955722	1.8923		CHD4	2	248	5	354	0.705687	1	0.567979		MED12	1	134	5	468	1	1	0.696627		N4BP2	0	17	6	585	1	1	0
PDCD11	0	132	6	470	0.3478	0.876371	0		CSMD3	2	71	8	531	0.333914	0.955722	1.8923		NEB	9	248	8	354	0.329058	0.881442	1.62727		DST	1	134	9	468	0.700302	1	0.383906		GPS2	0	17	6	585	1	1	0
WNK3	0	132	8	470	0.210572	0.749763	0		CUL7	2	71	6	531	0.241159	0.809607	2.53095		NEDD9	4	248	2	354	0.235629	0.835973	2.88015		CD97	1	134	5	468	1	1	0.696627		DSCAML1	0	17	6	585	1	1	0
CACNA1A	0	132	6	470	0.3478	0.876371	0		KCNT2	2	71	7	531	0.287674	0.901378	2.1661		AHNAK	2	248	7	354	0.319601	0.881442	0.403558		CNTNAP4	1	134	6	468	1	1	0.579411		ERBB3	0	17	10	585	1	1	0
MED23	0	132	9	470	0.217581	0.763156	0		ESPL1	2	71	6	531	0.241159	0.809607	2.53095		PCLO	1	248	6	354	0.249013	0.835973	0.23526		CEP170	1	134	6	468	1	1	0.579411		DSPP	0	17	7	585	1	1	0
ANKRD12	0	132	6	470	0.3478	0.876371	0		AKAP9	2	71	7	531	0.287674	0.901378	2.1661		ABCA4	1	248	5	354	0.408839	0.881442	0.283076		CHGB	1	134	6	468	1	1	0.579411		EPHA5	0	17	8	585	1	1	0
COL1A1	0	132	6	470	0.3478	0.876371	0		TEX15	2	71	7	531	0.287674	0.901378	2.1661		BAZ1A	1	248	5	354	0.408839	0.881442	0.283076		COL1A2	1	134	5	468	1	1	0.696627		F5	0	17	11	585	1	1	0
RELN	4	132	10	470	0.519895	0.982081	1.43655		MGAM	2	71	9	531	0.627677	0.96724	1.67941		DMXL1	3	248	4	354	1	1	1.0713		MYH4	0	134	6	468	0.346691	1	0		NRK	0	17	6	585	1	1	0
RYR2	4	132	20	470	0.623647	0.982081	0.70351		UBR4	2	71	9	531	0.627677	0.96724	1.67941		DNAH1	3	248	3	354	0.694407	1	1.43175		MYH6	0	134	6	468	0.346691	1	0		NRP2	0	17	6	585	1	1	0
PREX1	4	132	4	470	0.0743382	0.57773	3.63091		FAT4	2	71	5	531	0.19511	0.733614	3.04101		TEP1	1	248	8	354	0.0888833	0.509453	0.175471		AKAP6	0	134	6	468	0.346691	1	0		CHD4	0	17	7	585	1	1	0
ZNF462	3	132	3	470	0.122921	0.57773	3.6098		NRXN3	2	71	4	531	0.150462	0.733614	3.80553		MLL3	18	248	16	354	0.156353	0.74228	1.6518		ATN1	0	134	8	468	0.209647	1	0		CPAMD8	0	17	7	585	1	1	0
LTBP1	3	132	3	470	0.122921	0.57773	3.6098		DNAH8	2	71	5	531	0.19511	0.733614	3.04101		DNAH9	2	248	11	354	0.084424	0.509453	0.253975		ACTN2	0	134	8	468	0.209647	1	0		CELSR1	0	17	7	585	1	1	0
SCN2A	3	132	4	470	0.181635	0.688457	2.70363		WNT7A	2	71	5	531	0.19511	0.733614	3.04101		ERBB3	2	248	8	354	0.209245	0.835973	0.352154		CACNA1B	0	134	7	468	0.357817	1	0		DNAH17	0	17	8	585	1	1	0
SYNE2	3	132	13	470	1	1	0.817793		SYNE1	2	71	16	531	1	1	0.933066		VASN	2	248	4	354	1	1	0.71177		WDR7	0	134	7	468	0.357817	1	0		WNT7A	0	17	7	585	1	1	0
PJA1	3	132	3	470	0.122921	0.57773	3.6098		FAM179A	2	71	4	531	0.150462	0.733614	3.80553		RPGR	1	248	8	354	0.0888833	0.509453	0.175471		AIM1	0	134	6	468	0.346691	1	0		CFTR	0	17	7	585	1	1	0
C10orf18	3	132	4	470	0.181635	0.688457	2.70363		RIMS2	2	71	5	531	0.19511	0.733614	3.04101		ASPM	1	248	6	354	0.249013	0.835973	0.23526		ATP4A	0	134	6	468	0.346691	1	0		CSMD2	0	17	11	585	1	1	0
CNTNAP4	3	132	4	470	0.181635	0.688457	2.70363		SDCCAG8	2	71	4	531	0.150462	0.733614	3.80553		CACNA1B	1	248	6	354	0.249013	0.835973	0.23526		BAZ1A	0	134	6	468	0.346691	1	0		CTNND2	0	17	6	585	1	1	0
PKD1L1	2	132	5	470	0.651363	0.982081	1.42983		UTRN	2	71	8	531	0.333914	0.955722	1.8923		DCHS2	3	248	5	354	1	1	0.854933		MXRA5	0	134	6	468	0.346691	1	0		NLRC5	0	17	6	585	1	1	0
ESPL1	0	132	8	470	0.210572	0.749763	0		ACACB	2	71	6	531	0.241159	0.809607	2.53095		MAST4	4	248	2	354	0.235629	0.835973	2.88015		CCDC146	0	134	6	468	0.346691	1	0		DNAH9	0	17	13	585	1	1	0
FOXA1	0	132	8	470	0.210572	0.749763	0		BAHCC1	2	71	6	531	0.241159	0.809607	2.53095		MYO3A	1	248	6	354	0.249013	0.835973	0.23526		CCNB3	0	134	7	468	0.357817	1	0		DOCK11	0	17	10	585	1	1	0
NHS	2	132	4	470	0.616981	0.982081	1.7903		TPO	1	71	5	531	0.530612	0.955722	1.50167		COL1A2	2	248	4	354	1	1	0.71177		MLL3	7	134	27	468	1	1	0.900416		NEDD9	0	17	6	585	1	1	0
MED13	2	132	4	470	0.616981	0.982081	1.7903		SMARCA4	1	71	5	531	0.530612	0.955722	1.50167		CD97	2	248	4	354	1	1	0.71177		MAP3K1	6	134	36	468	0.2496	1	0.562943		MYO7A	0	17	7	585	1	1	0
PCDH19	3	132	7	470	0.463184	0.982081	1.53698		USP34	1	71	6	531	0.586529	0.955722	1.2495		CTNND2	2	248	4	354	1	1	0.71177		MUC4	5	134	10	468	0.34299	1	1.77325		NINL	0	17	7	585	1	1	0
PDE3A	2	132	4	470	0.616981	0.982081	1.7903		UTP20	1	71	6	531	0.586529	0.955722	1.2495		CUL7	3	248	5	354	1	1	0.854933		MUC5B	5	134	9	468	0.208817	1	1.97422		NLRC4	0	17	6	585	1	1	0
DDR2	1	132	5	470	1	1	0.710297		FMN2	1	71	7	531	1	1	1.06929		MBD1	2	248	5	354	0.705687	1	0.567979		PTEN	5	134	13	468	0.56782	1	1.35585		ROBO2	0	17	6	585	1	1	0
MYH7	3	132	6	470	0.419169	0.916323	1.79642		ITPR1	1	71	6	531	0.586529	0.955722	1.2495		SRCAP	2	248	7	354	0.319601	0.881442	0.403558		FLG	4	134	18	468	0.797105	1	0.76955		KCNH7	0	17	6	585	1	1	0
NAV3	2	132	5	470	0.651363	0.982081	1.42983		TLR4	1	71	6	531	0.586529	0.955722	1.2495		COL1A1	2	248	4	354	1	1	0.71177		MLL2	4	134	7	468	0.2739	1	2.02365		NEB	0	17	17	585	1	1	0
CEP350	1	132	5	470	1	1	0.710297		DNAH5	1	71	7	531	1	1	1.06929		LAMB3	3	248	3	354	0.694407	1	1.43175		PKHD1L1	4	134	8	468	0.314371	1	1.76731		RAB3GAP2	0	17	6	585	1	1	0
MLLT4	1	132	9	470	0.699046	0.983688	0.391458		CBFB	1	71	9	531	1	1	0.82883		GRIA3	2	248	4	354	1	1	0.71177		OBSCN	4	134	17	468	1	1	0.816554		PLA2G4A	0	17	6	585	1	1	0
N4BP2	0	132	6	470	0.3478	0.876371	0		COL18A1	1	71	5	531	0.530612	0.955722	1.50167		MUC2	2	248	7	354	0.319601	0.881442	0.403558		DNAH9	4	134	9	468	0.499475	1	1.56792		GPR112	0	17	9	585	1	1	0
UBR4	4	132	7	470	0.268583	0.876371	2.06407		FRAS1	1	71	5	531	0.530612	0.955722	1.50167		SETX	2	248	7	354	0.319601	0.881442	0.403558		FANCA	3	134	4	468	0.187925	1	2.65116		HYDIN	0	17	13	585	1	1	0
MYT1L	2	132	7	470	1	1	1.01755		NALCN	1	71	7	531	1	1	1.06929		PPEF1	4	248	4	354	0.723	1	1.43352		SPTA1	3	134	9	468	0.734737	1	1.16766		STAG2	0	17	7	585	1	1	0
MYOM3	2	132	4	470	0.616981	0.982081	1.7903		THSD7B	1	71	5	531	0.530612	0.955722	1.50167		CNTNAP4	2	248	5	354	0.705687	1	0.567979		MGAM	3	134	8	468	0.715377	1	1.31615		NCOR1	0	17	17	585	1	1	0
VASN	2	132	4	470	0.616981	0.982081	1.7903		ATN1	1	71	7	531	1	1	1.06929		FER1L5	2	248	5	354	0.705687	1	0.567979		NF1	3	134	9	468	0.734737	1	1.16766		PHF3	0	17	6	585	1	1	0
ERBB3	2	132	8	470	1	1	0.888631		GRIK2	1	71	8	531	1	1	0.934024		MUC6	2	248	4	354	1	1	0.71177		RGAG1	3	134	4	468	0.187925	1	2.65116		SACS	0	17	7	585	1	1	0
CHD6	1	132	6	470	1	1	0.590787		DYNC2H1	1	71	7	531	1	1	1.06929		LOC643677	4	248	6	354	1	1	0.950892		PLXNA4	3	134	5	468	0.385501	1	2.11751		RBM19	0	17	6	585	1	1	0
THSD7B	1	132	5	470	1	1	0.710297		UBR5	1	71	8	531	1	1	0.934024		WDFY3	4	248	6	354	1	1	0.950892		XIRP2	3	134	9	468	0.734737	1	1.16766		ZDBF2	0	17	8	585	1	1	0
NRP2	1	132	5	470	1	1	0.710297		NOTCH4	1	71	8	531	1	1	0.934024		RBM19	3	248	3	354	0.694407	1	1.43175		SVEP1	3	134	7	468	0.469958	1	1.50704		TAF1L	0	17	7	585	1	1	0
SP100	1	132	5	470	1	1	0.710297		SPEG	1	71	8	531	1	1	0.934024		UBC	3	248	3	354	0.694407	1	1.43175		VCAN	3	134	5	468	0.385501	1	2.11751		VWF	0	17	7	585	1	1	0
ATRX	1	132	8	470	0.691636	0.982081	0.441329		MLL	1	71	5	531	0.530612	0.955722	1.50167		DNAH17	2	248	6	354	0.480625	0.925794	0.47208		GPR98	3	134	8	468	0.715377	1	1.31615		LINGO2	0	17	6	585	1	1	0
CBLB	1	132	8	470	0.691636	0.982081	0.441329		MYH11	1	71	5	531	0.530612	0.955722	1.50167		MYH14	2	248	6	354	0.480625	0.925794	0.47208		GTSE1	3	134	4	468	0.187925	1	2.65116		LRBA	0	17	10	585	1	1	0
FAM123B	0	132	6	470	0.3478	0.876371	0		BRWD1	1	71	5	531	0.530612	0.955722	1.50167		FOXA1	5	248	3	354	0.284135	0.881442	2.40385		DCAF4L2	3	134	4	468	0.187925	1	2.65116		FLG	0	17	22	585	1	1	0
EML5	0	132	6	470	0.3478	0.876371	0		BAT2L1	1	71	5	531	0.530612	0.955722	1.50167		FAM179A	1	248	5	354	0.408839	0.881442	0.283076		CUBN	3	134	5	468	0.385501	1	2.11751		FCGBP	0	17	6	585	1	1	0
KCNH7	0	132	6	470	0.3478	0.876371	0		CFTR	1	71	6	531	0.586529	0.955722	1.2495		KCNH7	1	248	5	354	0.408839	0.881442	0.283076		DNAH2	3	134	8	468	0.715377	1	1.31615		FREM2	0	17	7	585	1	1	0
RAB3GAP2	0	132	6	470	0.3478	0.876371	0		DSPP	1	71	6	531	0.586529	0.955722	1.2495		QSER1	1	248	5	354	0.408839	0.881442	0.283076		ERBB2	3	134	8	468	0.715377	1	1.31615		HAUS5	0	17	6	585	1	1	0
UBC	0	132	6	470	0.3478	0.876371	0		FLNB	1	71	6	531	0.586529	0.955722	1.2495		SDCCAG8	1	248	5	354	0.408839	0.881442	0.283076		FAM47C	3	134	4	468	0.187925	1	2.65116		HUWE1	0	17	9	585	1	1	0
ZFHX4	4	132	9	470	0.495863	0.982081	1.59929		BRCA1	1	71	8	531	1	1	0.934024		FMN2	3	248	5	354	1	1	0.854933		NINL	2	134	5	468	0.655069	1	1.40217		PJA1	0	17	6	585	1	1	0
SEMA5A	3	132	6	470	0.419169	0.916323	1.79642		LAMA1	1	71	6	531	0.586529	0.955722	1.2495		TBL1XR1	5	248	3	354	0.284135	0.881442	2.40385		FLNA	2	134	4	468	0.619416	1	1.75569		KIAA1529	0	17	7	585	1	1	0
DCHS2	3	132	5	470	0.382247	0.876371	2.15951		AKAP4	1	71	5	531	0.530612	0.955722	1.50167		CBLB	2	248	7	354	0.319601	0.881442	0.403558		COL6A3	2	134	10	468	1	1	0.694329		FAM171A1	0	17	6	585	1	1	0
MUC4	3	132	12	470	1	1	0.887768		MYH14	1	71	7	531	1	1	1.06929		PLA2G4A	2	248	4	354	1	1	0.71177		SPAG17	2	134	4	468	0.619416	1	1.75569		SRGAP1	0	17	6	585	1	1	0
NALCN	3	132	5	470	0.382247	0.876371	2.15951		COL22A1	1	71	6	531	0.586529	0.955722	1.2495		MXRA5	1	248	5	354	0.408839	0.881442	0.283076		DOCK11	2	134	8	468	1	1	0.871405		GPR179	0	17	6	585	1	1	0
AHCTF1	2	132	4	470	0.616981	0.982081	1.7903		LINGO2	1	71	5	531	0.530612	0.955722	1.50167		ZFHX3	5	248	3	354	0.284135	0.881442	2.40385		FOXA1	2	134	6	468	1	1	1.16639		KL	0	17	6	585	1	1	0
ATP11A	2	132	5	470	0.651363	0.982081	1.42983		MEFV	1	71	6	531	0.586529	0.955722	1.2495		CCNB3	4	248	3	354	0.454445	0.925794	1.91586		GPR179	2	134	4	468	0.619416	1	1.75569		LAMB4	0	17	8	585	1	1	0
C1orf65	2	132	5	470	0.651363	0.982081	1.42983		MYCBP2	1	71	5	531	0.530612	0.955722	1.50167		LCT	4	248	3	354	0.454445	0.925794	1.91586		GRIN2B	2	134	6	468	1	1	1.16639		LPHN2	0	17	7	585	1	1	0
GCC2	2	132	4	470	0.616981	0.982081	1.7903		RIF1	1	71	5	531	0.530612	0.955722	1.50167		ANK3	4	248	6	354	1	1	0.950892		LAMA5	2	134	4	468	0.619416	1	1.75569		MUC12	0	17	7	585	1	1	0
EVPL	2	132	4	470	0.616981	0.982081	1.7903		PLCB4	1	71	5	531	0.530612	0.955722	1.50167		PCNXL2	3	248	7	354	0.536301	0.996319	0.607473		KIAA1529	2	134	5	468	0.655069	1	1.40217		MGAM	0	17	11	585	1	1	0
LCT	2	132	5	470	0.651363	0.982081	1.42983		SCN8A	1	71	5	531	0.530612	0.955722	1.50167		BRCA1	3	248	6	354	0.742936	1	0.710594		LRBA	2	134	8	468	1	1	0.871405		MYH14	0	17	8	585	1	1	0
MYCBP2	2	132	4	470	0.616981	0.982081	1.7903		SRGAP1	1	71	5	531	0.530612	0.955722	1.50167		CHD1L	3	248	3	354	0.694407	1	1.43175		MDN1	2	134	8	468	1	1	0.871405		MYT1L	0	17	9	585	1	1	0
MYH11	2	132	4	470	0.616981	0.982081	1.7903		TBCD	1	71	5	531	0.530612	0.955722	1.50167		CHD6	3	248	4	354	1	1	1.0713		MED13	2	134	4	468	0.619416	1	1.75569		NALCN	0	17	8	585	1	1	0
PRKDC	2	132	5	470	0.651363	0.982081	1.42983		VPS13B	1	71	6	531	0.586529	0.955722	1.2495		DDX12	3	248	3	354	0.694407	1	1.43175		MYCBP2	2	134	4	468	0.619416	1	1.75569		NOTCH4	0	17	9	585	1	1	0
TPO	2	132	4	470	0.616981	0.982081	1.7903		ANK1	1	71	7	531	1	1	1.06929		FARP2	3	248	3	354	0.694407	1	1.43175		NBEAL2	2	134	5	468	0.655069	1	1.40217		PDE3A	0	17	6	585	1	1	0
EYS	2	132	9	470	1	1	0.78833		GRIN2A	1	71	7	531	1	1	1.06929		MYH10	3	248	6	354	0.742936	1	0.710594		RIF1	2	134	4	468	0.619416	1	1.75569		SBF2	0	17	6	585	1	1	0
C12orf51	2	132	5	470	0.651363	0.982081	1.42983		MXRA5	1	71	5	531	0.530612	0.955722	1.50167		GRIN2A	2	248	6	354	0.480625	0.925794	0.47208		GRIN2A	2	134	6	468	1	1	1.16639		LPA	0	17	7	585	1	1	0
CCDC146	2	132	4	470	0.616981	0.982081	1.7903		MYO3A	1	71	6	531	0.586529	0.955722	1.2495		MYO5B	2	248	6	354	0.480625	0.925794	0.47208		GUCY2C	2	134	4	468	0.619416	1	1.75569		LRP1	0	17	9	585	1	1	0
CDC42BPA	2	132	5	470	0.651363	0.982081	1.42983		MYOM3	1	71	5	531	0.530612	0.955722	1.50167		ODZ4	2	248	6	354	0.480625	0.925794	0.47208		HECW1	2	134	7	468	1	1	0.997839		LTBP1	0	17	6	585	1	1	0
FARP2	2	132	4	470	0.616981	0.982081	1.7903		PLEC	1	71	5	531	0.530612	0.955722	1.50167		ABCA8	2	248	4	354	1	1	0.71177		KIF4A	2	134	4	468	0.619416	1	1.75569		MLL2	0	17	11	585	1	1	0
KL	2	132	4	470	0.616981	0.982081	1.7903		SCN2A	1	71	6	531	0.586529	0.955722	1.2495		BAT2L1	2	248	4	354	1	1	0.71177		LPHN2	2	134	5	468	0.655069	1	1.40217		MYH10	0	17	9	585	1	1	0
NHSL2	2	132	6	470	0.689282	0.982081	1.18941		TRO	1	71	5	531	0.530612	0.955722	1.50167		COL6A6	2	248	5	354	0.705687	1	0.567979		MLLT4	2	134	8	468	1	1	0.871405		NEK5	0	17	9	585	1	1	0
STAG2	2	132	5	470	0.651363	0.982081	1.42983		AHNAK	1	71	8	531	1	1	0.934024		EML5	2	248	4	354	1	1	0.71177		MYT1L	2	134	7	468	1	1	0.997839		PCDHGB6	0	17	7	585	1	1	0
ABCA4	2	132	4	470	0.616981	0.982081	1.7903		LAMB3	1	71	5	531	0.530612	0.955722	1.50167		TRAPPC10	1	248	5	354	0.408839	0.881442	0.283076		FMN2	2	134	6	468	1	1	1.16639		KIF4A	0	17	6	585	1	1	0
LAMB1	1	132	6	470	1	1	0.590787		LOC643677	1	71	9	531	1	1	0.82883		PCDH19	5	248	5	354	0.747849	1	1.4353		SDCCAG8	2	134	4	468	0.619416	1	1.75569		SLC13A1	0	17	6	585	1	1	0
ATN1	1	132	7	470	1	1	0.505393		CSMD1	1	71	13	531	1	1	0.569665		ITPR1	3	248	4	354	1	1	1.0713		PDZD2	2	134	6	468	1	1	1.16639		PREX2	0	17	10	585	1	1	0
DCAF4L2	1	132	6	470	1	1	0.590787		FLNC	1	71	8	531	1	1	0.934024		MAP1A	3	248	5	354	1	1	0.854933		PTCH1	2	134	4	468	0.619416	1	1.75569		RNF213	0	17	6	585	1	1	0
FREM2	1	132	6	470	1	1	0.590787		HUWE1	1	71	8	531	1	1	0.934024		NAV3	3	248	4	354	1	1	1.0713		RPGR	2	134	7	468	1	1	0.997839		SDCCAG8	0	17	6	585	1	1	0
MED12	1	132	5	470	1	1	0.710297		MED23	1	71	8	531	1	1	0.934024		PDE3A	3	248	3	354	0.694407	1	1.43175		SHD	2	134	4	468	0.619416	1	1.75569		SPEG	0	17	9	585	1	1	0
PLCB4	1	132	5	470	1	1	0.710297		PDE4DIP	1	71	7	531	1	1	1.06929		SFRS17A	3	248	3	354	0.694407	1	1.43175		TEX15	2	134	7	468	1	1	0.997839		TLN1	0	17	8	585	1	1	0
PLCE1	1	132	7	470	1	1	0.505393		PDZD2	1	71	7	531	1	1	1.06929		SHROOM2	3	248	4	354	1	1	1.0713		TG	2	134	6	468	1	1	1.16639		TLN2	0	17	8	585	1	1	0
QSER1	1	132	5	470	1	1	0.710297		PREX1	1	71	7	531	1	1	1.06929		STAG1	3	248	3	354	0.694407	1	1.43175		TLR4	2	134	5	468	0.655069	1	1.40217		TRIP11	0	17	6	585	1	1	0
ARID1A	1	132	10	470	0.470619	0.982081	0.351582		LRPPRC	1	71	6	531	0.586529	0.955722	1.2495		ACACB	2	248	6	354	0.480625	0.925794	0.47208		GCC2	2	134	4	468	0.619416	1	1.75569		LAMA4	0	17	6	585	1	1	0
GPR98	1	132	10	470	0.470619	0.982081	0.351582		RNF213	1	71	5	531	0.530612	0.955722	1.50167		ANO5	2	248	4	354	1	1	0.71177		LAMB4	2	134	6	468	1	1	1.16639		MUC2	0	17	9	585	1	1	0
GNPTAB	1	132	5	470	1	1	0.710297		ITPKB	1	71	7	531	1	1	1.06929		NBEAL2	2	248	5	354	0.705687	1	0.567979		RTN4	2	134	4	468	0.619416	1	1.75569		SDK1	0	17	9	585	1	1	0
PDZD2	1	132	7	470	1	1	0.505393		PCNXL2	1	71	9	531	1	1	0.82883		SCN2A	2	248	5	354	0.705687	1	0.567979		TBCD	2	134	4	468	0.619416	1	1.75569		THSD7A	0	17	6	585	1	1	0
PTPN13	1	132	5	470	1	1	0.710297		PLXNA4	1	71	7	531	1	1	1.06929		SPTBN5	2	248	4	354	1	1	0.71177		TLN1	2	134	6	468	1	1	1.16639		TPO	0	17	6	585	1	1	0
TRIP11	1	132	5	470	1	1	0.710297		WNK3	1	71	7	531	1	1	1.06929		YLPM1	2	248	5	354	0.705687	1	0.567979		ZFHX4	2	134	11	468	0.74283	1	0.629916		ZFP36L1	0	17	6	585	1	1	0
MST1P9	0	132	6	470	0.3478	0.876371	0		COL14A1	1	71	6	531	0.586529	0.955722	1.2495		MTOR	5	248	3	354	0.284135	0.881442	2.40385		DNAH8	2	134	5	468	0.655069	1	1.40217		GOLGB1	0	17	8	585	1	1	0
GTSE1	0	132	7	470	0.356709	0.876371	0		CACNA1C	1	71	6	531	0.586529	0.955722	1.2495		HECW1	2	248	7	354	0.319601	0.881442	0.403558		DGKG	2	134	5	468	0.655069	1	1.40217		FLNB	0	17	7	585	1	1	0
FANCA	0	132	7	470	0.356709	0.876371	0		C11orf30	1	71	5	531	0.530612	0.955722	1.50167		GCC2	1	248	5	354	0.408839	0.881442	0.283076		DCHS2	2	134	6	468	1	1	1.16639		FLII	0	17	6	585	1	1	0
GPR64	0	132	6	470	0.3478	0.876371	0		C12orf51	1	71	6	531	0.586529	0.955722	1.2495		GNPTAB	1	248	5	354	0.408839	0.881442	0.283076		DDR2	2	134	4	468	0.619416	1	1.75569		FLJ46321	0	17	6	585	1	1	0
KCNB2	0	132	6	470	0.3478	0.876371	0		CFH	1	71	6	531	0.586529	0.955722	1.2495		KALRN	1	248	5	354	0.408839	0.881442	0.283076		DNAH17	2	134	6	468	1	1	1.16639		FRAS1	0	17	6	585	1	1	0
MLL	0	132	6	470	0.3478	0.876371	0		CNTNAP4	1	71	6	531	0.586529	0.955722	1.2495		LTBP1	1	248	5	354	0.408839	0.881442	0.283076		DNAH7	2	134	7	468	1	1	0.997839		GNPTAB	0	17	6	585	1	1	0
NFASC	0	132	6	470	0.3478	0.876371	0		CR1	1	71	6	531	0.586529	0.955722	1.2495		MYCBP2	1	248	5	354	0.408839	0.881442	0.283076		DSCAML1	2	134	4	468	0.619416	1	1.75569		GPR32	0	17	6	585	1	1	0
SPHKAP	0	132	6	470	0.3478	0.876371	0		FAM171A1	1	71	5	531	0.530612	0.955722	1.50167		RTN4	1	248	5	354	0.408839	0.881442	0.283076		F5	2	134	9	468	1	1	0.77304		HIST1H3B	0	17	7	585	1	1	0
MUC16	9	132	28	470	0.684789	0.982081	1.15473		SP100	1	71	5	531	0.530612	0.955722	1.50167		CEP170	2	248	5	354	0.705687	1	0.567979		MAST4	1	134	5	468	1	1	0.696627		MYOM3	0	17	6	585	1	1	0
SSPO	4	132	11	470	0.75117	1	1.30336		SSPO	1	71	14	531	1	1	0.527995		USP34	3	248	4	354	1	1	1.0713		VWF	1	134	6	468	1	1	0.579411		WHSC1	0	17	6	585	1	1	0
MACF1	4	132	8	470	0.307179	0.876371	1.80263		CHD1L	1	71	5	531	0.530612	0.955722	1.50167		KCNT2	2	248	7	354	0.319601	0.881442	0.403558		DNAH3	1	134	11	468	0.480455	1	0.312791		FRMPD4	0	17	7	585	1	1	0
XIRP2	4	132	8	470	0.307179	0.876371	1.80263		GPR179	1	71	5	531	0.530612	0.955722	1.50167		SI	1	248	5	354	0.408839	0.881442	0.283076		FAT1	1	134	5	468	1	1	0.696627		ITGA11	0	17	6	585	1	1	0
ATP10B	3	132	9	470	0.731302	1	1.19088		CTCF	1	71	11	531	1	1	0.675706		KIAA1109	4	248	7	354	1	1	0.812921		PEG3	1	134	6	468	1	1	0.579411		PRKDC	0	17	7	585	1	1	0
DNAH17	3	132	5	470	0.382247	0.876371	2.15951		ASH1L	1	71	6	531	0.586529	0.955722	1.2495		DNAH3	3	248	9	354	0.376048	0.881442	0.469925		CROCC	1	134	5	468	1	1	0.696627		FARP2	0	17	6	585	1	1	0
CACNA1E	3	132	14	470	1	1	0.757805		DNAH10	1	71	7	531	1	1	1.06929		LAMA4	2	248	4	354	1	1	0.71177		PJA1	1	134	5	468	1	1	0.696627		PTPN22	0	17	7	585	1	1	0
SPEN	3	132	10	470	1	1	1.06965		SPEN	1	71	12	531	1	1	0.618272		UNC13C	2	248	5	354	0.705687	1	0.567979		VPS13A	1	134	5	468	1	1	0.696627		WDFY3	0	17	10	585	1	1	0
DNAH5	3	132	5	470	0.382247	0.876371	2.15951		ATAD5	1	71	5	531	0.530612	0.955722	1.50167		EPS8L1	1	248	5	354	0.408839	0.881442	0.283076		CSMD3	1	134	9	468	0.700302	1	0.383906		FAT3	0	17	18	585	1	1	0
EPHA5	3	132	5	470	0.382247	0.876371	2.15951		BAZ1A	1	71	5	531	0.530612	0.955722	1.50167		FLJ46321	1	248	5	354	0.408839	0.881442	0.283076		CUL7	1	134	7	468	0.691591	1	0.495656		FER1L5	0	17	7	585	1	1	0
MAP1A	3	132	5	470	0.382247	0.876371	2.15951		CMYA5	1	71	6	531	0.586529	0.955722	1.2495		KL	1	248	5	354	0.408839	0.881442	0.283076		DNAH5	1	134	7	468	0.691591	1	0.495656		GATA3	0	17	52	585	0.385337	1	0
PPEF1	3	132	5	470	0.382247	0.876371	2.15951		DDX12	1	71	5	531	0.530612	0.955722	1.50167		PLEC	1	248	5	354	0.408839	0.881442	0.283076		EMR2	1	134	5	468	1	1	0.696627		GRM3	0	17	6	585	1	1	0
TG	3	132	5	470	0.382247	0.876371	2.15951		FAT1	1	71	5	531	0.530612	0.955722	1.50167		SBF2	1	248	5	354	0.408839	0.881442	0.283076		FAM171A1	1	134	5	468	1	1	0.696627		HRNR	0	17	11	585	1	1	0
NEK5	3	132	6	470	0.419169	0.916323	1.79642		KCNH7	1	71	5	531	0.530612	0.955722	1.50167		SRGAP1	1	248	5	354	0.408839	0.881442	0.283076		FLG2	1	134	6	468	1	1	0.579411		KCNT2	0	17	9	585	1	1	0
DSPP	2	132	5	470	0.651363	0.982081	1.42983		PCDHGB6	1	71	6	531	0.586529	0.955722	1.2495		OBSCN	7	248	14	354	0.506718	0.960311	0.705789		ITPKB	1	134	7	468	0.691591	1	0.495656		MED12	0	17	6	585	1	1	0
FAM179A	2	132	4	470	0.616981	0.982081	1.7903		PLCG1	1	71	5	531	0.530612	0.955722	1.50167		ABCA13	6	248	8	354	1	1	1.07219		KIF13A	1	134	5	468	1	1	0.696627		MLL	0	17	6	585	1	1	0
PTPRD	2	132	11	470	0.743446	1	0.642387		PPEF1	1	71	7	531	1	1	1.06929		SSPO	6	248	9	354	1	1	0.950486		TLN2	1	134	7	468	0.691591	1	0.495656		TRAPPC10	0	17	6	585	1	1	0
PTCH1	2	132	4	470	0.616981	0.982081	1.7903		ZNF841	1	71	5	531	0.530612	0.955722	1.50167		DMD	5	248	9	354	0.787663	1	0.789056		MYH14	1	134	7	468	0.691591	1	0.495656		NPAS4	0	17	6	585	1	1	0
AMPD1	2	132	4	470	0.616981	0.982081	1.7903		LPHN2	1	71	6	531	0.586529	0.955722	1.2495		MUC5B	4	248	10	354	0.416863	0.89057	0.564438		FREM2	1	134	6	468	1	1	0.579411		LAMA2	0	17	10	585	1	1	0
BCORL1	2	132	5	470	0.651363	0.982081	1.42983		MUC12	1	71	6	531	0.586529	0.955722	1.2495		FANCA	4	248	3	354	0.454445	0.925794	1.91586		GRIA3	1	134	5	468	1	1	0.696627		LOC400986	0	17	6	585	1	1	0
CD163L1	2	132	5	470	0.651363	0.982081	1.42983		MYO7A	1	71	6	531	0.586529	0.955722	1.2495		NINL	4	248	3	354	0.454445	0.925794	1.91586		HCFC1	1	134	5	468	1	1	0.696627		LRPPRC	0	17	7	585	1	1	0
ITGA11	2	132	4	470	0.616981	0.982081	1.7903		RTN4	1	71	5	531	0.530612	0.955722	1.50167		ATM	4	248	9	354	0.573469	1	0.628876		LOC283685	1	134	5	468	1	1	0.696627		MUC6	0	17	6	585	1	1	0
FLJ46321	2	132	4	470	0.616981	0.982081	1.7903		PTPN13	1	71	5	531	0.530612	0.955722	1.50167		AHCTF1	3	248	3	354	0.694407	1	1.43175		LAMA1	1	134	6	468	1	1	0.579411		MLLT4	0	17	10	585	1	1	0
LAMA3	2	132	5	470	0.651363	0.982081	1.42983		SCN7A	1	71	5	531	0.530612	0.955722	1.50167		BCORL1	3	248	4	354	1	1	1.0713		LPHN3	1	134	5	468	1	1	0.696627		MYH11	0	17	6	585	1	1	0
MBD1	2	132	5	470	0.651363	0.982081	1.42983		SLC22A20	1	71	5	531	0.530612	0.955722	1.50167		CACNA1C	3	248	4	354	1	1	1.0713		MAP1A	1	134	7	468	0.691591	1	0.495656		MYO3A	0	17	7	585	1	1	0
ASH1L	2	132	5	470	0.651363	0.982081	1.42983		LTBP1	1	71	5	531	0.530612	0.955722	1.50167		ANK1	2	248	6	354	0.480625	0.925794	0.47208		GNPTAB	1	134	5	468	1	1	0.696627		LAMA5	0	17	6	585	1	1	0
ATAD5	2	132	4	470	0.616981	0.982081	1.7903		MAST4	1	71	5	531	0.530612	0.955722	1.50167		CASC5	2	248	6	354	0.480625	0.925794	0.47208		GPR112	1	134	8	468	0.691591	1	0.432785		LAMB3	0	17	6	585	1	1	0
CHD4	2	132	5	470	0.651363	0.982081	1.42983		NAV3	1	71	6	531	0.586529	0.955722	1.2495		PREX1	2	248	6	354	0.480625	0.925794	0.47208		HELZ	1	134	5	468	1	1	0.696627		LTBP4	0	17	6	585	1	1	0
FAT4	2	132	5	470	0.651363	0.982081	1.42983		PPP1R3A	1	71	5	531	0.530612	0.955722	1.50167		ABCC8	2	248	4	354	1	1	0.71177		KL	1	134	5	468	1	1	0.696627		MLL3	0	17	34	585	0.615599	1	0
GPR32	2	132	4	470	0.616981	0.982081	1.7903		RLF	1	71	5	531	0.530612	0.955722	1.50167		ANKRD17	2	248	4	354	1	1	0.71177		LAMB3	1	134	5	468	1	1	0.696627		MUC17	0	17	20	585	1	1	0
LPA	2	132	5	470	0.651363	0.982081	1.42983		SHROOM2	1	71	6	531	0.586529	0.955722	1.2495		C12orf51	2	248	5	354	0.705687	1	0.567979		LRPPRC	1	134	6	468	1	1	0.579411		MYH7	0	17	9	585	1	1	0
LPHN2	2	132	5	470	0.651363	0.982081	1.42983		SI	1	71	5	531	0.530612	0.955722	1.50167		C12orf64	2	248	4	354	1	1	0.71177		LTBP1	1	134	5	468	1	1	0.696627		MYLK	0	17	6	585	1	1	0
MYO5B	2	132	6	470	0.689282	0.982081	1.18941		TCHH	1	71	5	531	0.530612	0.955722	1.50167		CHGB	2	248	5	354	0.705687	1	0.567979		MEFV	1	134	6	468	1	1	0.579411		NBEAL1	0	17	7	585	1	1	0
NRK	2	132	4	470	0.616981	0.982081	1.7903		UBC	1	71	5	531	0.530612	0.955722	1.50167		CPXM1	2	248	5	354	0.705687	1	0.567979		MUC12	1	134	6	468	1	1	0.579411		NFASC	0	17	6	585	1	1	0
SVIL	2	132	4	470	0.616981	0.982081	1.7903		AHNAK2	1	71	8	531	1	1	0.934024		EMR2	2	248	4	354	1	1	0.71177		N4BP2	1	134	5	468	1	1	0.696627		PCLO	0	17	7	585	1	1	0
CENPE	2	132	8	470	1	1	0.888631		DNAH2	1	71	10	531	1	1	0.744613		LAMB1	2	248	5	354	0.705687	1	0.567979		PKHD1	1	134	8	468	0.691591	1	0.432785		QSER1	0	17	6	585	1	1	0
KCNT2	2	132	7	470	1	1	1.01755		LAMB4	1	71	7	531	1	1	1.06929		NRP2	2	248	4	354	1	1	0.71177		SCN3A	1	134	6	468	1	1	0.579411		SHD	0	17	6	585	1	1	0
NCOR1	2	132	15	470	0.38772	0.88033	0.467164		HELZ	1	71	5	531	0.530612	0.955722	1.50167		SLC4A5	1	248	5	354	0.408839	0.881442	0.283076		FBN1	1	134	6	468	1	1	0.579411		ITPR1	0	17	7	585	1	1	0
PCLO	1	132	6	470	1	1	0.590787		ODZ4	1	71	7	531	1	1	1.06929		RYR3	5	248	8	354	1	1	0.89006		TACC2	1	134	6	468	1	1	0.579411		TEP1	0	17	9	585	1	1	0
EGFR	1	132	8	470	0.691636	0.982081	0.441329		PDCD11	1	71	5	531	0.530612	0.955722	1.50167		ERBB2	3	248	8	354	0.538436	0.996319	0.530111		KALRN	1	134	5	468	1	1	0.696627		MED23	0	17	9	585	1	1	0
LRP1	1	132	8	470	0.691636	0.982081	0.441329		SLC13A1	1	71	5	531	0.530612	0.955722	1.50167		CACNA1A	3	248	3	354	0.694407	1	1.43175		LTBP4	1	134	5	468	1	1	0.696627		MYO10	0	17	6	585	1	1	0
KIAA2022	1	132	8	470	0.691636	0.982081	0.441329		SACS	1	71	6	531	0.586529	0.955722	1.2495		ATP1A3	2	248	4	354	1	1	0.71177		LOC643677	1	134	9	468	0.700302	1	0.383906		MYB	0	17	7	585	1	1	0
TBX3	1	132	10	470	0.470619	0.982081	0.351582		AKT1	1	71	14	531	1	1	0.527995		FAM171A1	2	248	4	354	1	1	0.71177		NAV3	1	134	6	468	1	1	0.579411		PCNXL2	0	17	10	585	1	1	0
COL4A1	1	132	5	470	1	1	0.710297		FAT3	1	71	17	531	0.710151	1	0.432376		LRPPRC	2	248	5	354	0.705687	1	0.567979		PREX1	1	134	7	468	0.691591	1	0.495656		RIF1	0	17	6	585	1	1	0
TAF1L	1	132	6	470	1	1	0.590787		TAF1	1	71	8	531	1	1	0.934024		VPS13A	2	248	4	354	1	1	0.71177		WHSC1	1	134	5	468	1	1	0.696627		WSCD2	0	17	7	585	1	1	0
WDR7	1	132	6	470	1	1	0.590787		ZFPM2	1	71	8	531	1	1	0.934024		ZFP36L1	2	248	4	354	1	1	0.71177		ZNF438	1	134	5	468	1	1	0.696627		ZNF462	0	17	6	585	1	1	0
ZNF438	1	132	5	470	1	1	0.710297		ZNF536	1	71	7	531	1	1	1.06929		ZNF592	2	248	4	354	1	1	0.71177		ZNF592	1	134	5	468	1	1	0.696627		ZNF592	0	17	6	585	1	1	0
DGKG	0	132	7	470	0.356709	0.876371	0		ANAPC5	1	71	5	531	0.530612	0.955722	1.50167		CEP350	1	248	5	354	0.408839	0.881442	0.283076		COL6A6	1	134	6	468	1	1	0.579411		FAM179A	0	17	6	585	1	1	0
DYRK1A	0	132	7	470	0.356709	0.876371	0		ATP4A	1	71	5	531	0.530612	0.955722	1.50167		EVPL	1	248	5	354	0.408839	0.881442	0.283076		CTNND2	1	134	5	468	1	1	0.696627		FBN1	0	17	7	585	1	1	0
HAUS5	0	132	6	470	0.3478	0.876371	0		CADPS	1	71	6	531	0.586529	0.955722	1.2495		HELZ	1	248	5	354	0.408839	0.881442	0.283076		DMXL1	1	134	6	468	1	1	0.579411		FLNC	0	17	9	585	1	1	0
HCFC1	0	132	6	470	0.3478	0.876371	0		CCNB3	1	71	6	531	0.586529	0.955722	1.2495		HIF3A	1	248	5	354	0.408839	0.881442	0.283076		DNAH1	1	134	5	468	1	1	0.696627		FMN2	0	17	8	585	1	1	0
PIWIL1	0	132	6	470	0.3478	0.876371	0		DCAF4L2	1	71	6	531	0.586529	0.955722	1.2495		NPAS4	1	248	5	354	0.408839	0.881442	0.283076		DYRK1A	1	134	6	468	1	1	0.579411		GRIK2	0	17	9	585	1	1	0
PLCG1	0	132	6	470	0.3478	0.876371	0		DDR2	1	71	5	531	0.530612	0.955722	1.50167		PJA1	1	248	5	354	0.408839	0.881442	0.283076		EML5	1	134	5	468	1	1	0.696627		GRIN2B	0	17	8	585	1	1	0
SHD	0	132	6	470	0.3478	0.876371	0		ERBB4	1	71	5	531	0.530612	0.955722	1.50167		ROBO2	1	248	5	354	0.408839	0.881442	0.283076		EVPL	1	134	5	468	1	1	0.696627		HELZ	0	17	6	585	1	1	0
TLR4	0	132	7	470	0.356709	0.876371	0		FLG2	1	71	6	531	0.586529	0.955722	1.2495		SCN8A	1	248	5	354	0.408839	0.881442	0.283076		FAM179A	1	134	5	468	1	1	0.696627		HSPG2	0	17	10	585	1	1	0
HECW1	3	132	6	470	0.419169	0.916323	1.79642		ITGA11	1	71	5	531	0.530612	0.955722	1.50167		SPEN	7	248	6	354	0.3997	0.881442	1.68311		FER1L5	0	134	7	468	0.357817	1	0		KCNB2	0	17	6	585	1	1	0
SDK1	3	132	6	470	0.419169	0.916323	1.79642		KIF4A	1	71	5	531	0.530612	0.955722	1.50167		SYNE1	5	248	13	354	0.332004	0.881442	0.540244		FLJ46321	0	134	6	468	0.346691	1	0		KIAA1210	0	17	9	585	1	1	0
ZDBF2	3	132	5	470	0.382247	0.876371	2.15951		GTSE1	1	71	6	531	0.586529	0.955722	1.2495		SLC13A1	1	248	5	354	0.408839	0.881442	0.283076		FAT4	0	134	7	468	0.357817	1	0		ITPKB	0	17	8	585	1	1	0
DYNC2H1	2	132	6	470	0.689282	0.982081	1.18941		PCLO	1	71	6	531	0.586529	0.955722	1.2495		DNAH2	3	248	8	354	0.538436	0.996319	0.530111		ITPR1	0	134	7	468	0.357817	1	0		MED13	0	17	6	585	1	1	0
FLNC	2	132	7	470	1	1	1.01755		HSPG2	1	71	9	531	1	1	0.82883		N4BP2	3	248	3	354	0.694407	1	1.43175		ROR1	0	134	6	468	0.346691	1	0		SCN8A	0	17	6	585	1	1	0
ATAD2B	2	132	4	470	0.616981	0.982081	1.7903		LTBP4	1	71	5	531	0.530612	0.955722	1.50167		BAHCC1	2	248	6	354	0.480625	0.925794	0.47208		GOLGB1	0	134	8	468	0.209647	1	0		LAMB1	0	17	7	585	1	1	0
FRMPD4	2	132	5	470	0.651363	0.982081	1.42983		RBMXL3	1	71	5	531	0.530612	0.955722	1.50167		AMPD1	2	248	4	354	1	1	0.71177		LAMA4	0	134	6	468	0.346691	1	0		MTOR	0	17	8	585	1	1	0
KIF13A	2	132	4	470	0.616981	0.982081	1.7903		SCN1A	1	71	6	531	0.586529	0.955722	1.2495		ATP4A	2	248	4	354	1	1	0.71177		LPA	0	134	7	468	0.357817	1	0		MYCBP2	0	17	6	585	1	1	0
ZNF841	2	132	4	470	0.616981	0.982081	1.7903		CACNA1F	1	71	7	531	1	1	1.06929		GPR64	2	248	4	354	1	1	0.71177		NRK	0	134	6	468	0.346691	1	0		PKHD1L1	0	17	12	585	1	1	0
LRBA	2	132	8	470	1	1	0.888631		MAP1A	1	71	7	531	1	1	1.06929		PCDHGB6	2	248	5	354	0.705687	1	0.567979		SF3B1	0	134	8	468	0.209647	1	0		SMARCA4	0	17	6	585	1	1	0
SBF2	1	132	5	470	1	1	0.710297		RYR1	1	71	11	531	1	1	0.675706		THSD7B	3	248	3	354	0.694407	1	1.43175		UBR5	0	134	9	468	0.218735	1	0		USP34	0	17	7	585	1	1	0
DMD	1	132	13	470	0.323233	0.876371	0.26874		ANKRD26	1	71	5	531	0.530612	0.955722	1.50167		CIT	2	248	7	354	0.319601	0.881442	0.403558		CPAMD8	0	134	7	468	0.357817	1	0		FAM47C	0	17	7	585	1	1	0
AHNAK2	1	132	8	470	0.691636	0.982081	0.441329		LOC400986	1	71	5	531	0.530612	0.955722	1.50167		ZFPM2	2	248	7	354	0.319601	0.881442	0.403558		FRAS1	0	134	6	468	0.346691	1	0		LAMA1	0	17	7	585	1	1	0
CADPS	1	132	6	470	1	1	0.590787		DNAH17	1	71	7	531	1	1	1.06929		LAMA5	2	248	4	354	1	1	0.71177		PKD1L1	0	134	7	468	0.357817	1	0		PTPRD	0	17	13	585	1	1	0
CFH	1	132	6	470	1	1	0.590787		DOCK11	1	71	9	531	1	1	0.82883		LINGO2	2	248	4	354	1	1	0.71177		PLCB4	0	134	6	468	0.346691	1	0		RAPGEF6	0	17	7	585	1	1	0
CMYA5	1	132	6	470	1	1	0.590787		F5	1	71	10	531	1	1	0.744613		LPHN2	2	248	5	354	0.705687	1	0.567979		PPEF1	0	134	8	468	0.209647	1	0		RELN	0	17	14	585	1	1	0
SF3B1	1	132	7	470	1	1	0.505393		SETX	1	71	8	531	1	1	0.934024		TPO	2	248	4	354	1	1	0.71177		USP34	0	134	7	468	0.357817	1	0		VASN	0	17	6	585	1	1	0
FAM47C	0	132	7	470	0.356709	0.876371	0		BRWD3	1	71	5	531	0.530612	0.955722	1.50167		FRAS1	1	248	5	354	0.408839	0.881442	0.283076		DCC	0	134	7	468	0.357817	1	0		FLG2	0	17	7	585	1	1	0
SACS	0	132	7	470	0.356709	0.876371	0		EMR2	1	71	5	531	0.530612	0.955722	1.50167		RNF213	1	248	5	354	0.408839	0.881442	0.283076		ESPL1	0	134	8	468	0.209647	1	0		HECW1	0	17	9	585	1	1	0
WNT7A	0	132	7	470	0.356709	0.876371	0		GCC2	1	71	5	531	0.530612	0.955722	1.50167		SHANK2	1	248	5	354	0.408839	0.881442	0.283076		FARP2	0	134	6	468	0.346691	1	0		IGHV3-6	0	17	6	585	1	1	0
BIRC6	1	132	5	470	1	1	0.710297		DGKG	0	71	7	531	1	1	0		KIF13A	2	248	4	354	1	1	0.71177		PIK3CA	41	134	144	468	1	1	0.991949		PTCH1	0	17	6	585	1	1	0
ODZ1	1	132	8	470	0.691636	0.982081	0.441329		UNC5D	0	71	9	531	0.608282	0.955722	0		CROCC	3	248	3	354	0.694407	1	1.43175		MUC16	7	134	30	468	0.688946	1	0.805005		NHS	0	17	6	585	1	1	0
COL6A6	2	132	5	470	0.651363	0.982081	1.42983		NHSL2	0	71	8	531	0.605292	0.955722	0		SYNE2	5	248	11	354	0.454171	0.925794	0.642052		HMCN1	4	134	10	468	0.525203	1	1.40836		MAP1A	0	17	8	585	1	1	0
GRIK2	2	132	7	470	1	1	1.01755		KCNB2	0	71	6	531	1	1	0		NHS	3	248	3	354	0.694407	1	1.43175		RYR1	4	134	8	468	0.314371	1	1.76731		SETDB1	0	17	7	585	1	1	0
NLRC4	1	132	5	470	1	1	0.710297		NHS	0	71	6	531	1	1	0		PTPRD	4	248	9	354	0.573469	1	0.628876		SSPO	4	134	11	468	0.75274	1	1.27777		SYNE2	0	17	16	585	1	1	0
ANKRD17	1	132	5	470	1	1	0.710297		CHD6	0	71	7	531	1	1	0		IGHV3-6	3	248	3	354	0.694407	1	1.43175		PCNXL2	4	134	6	468	0.241122	1	2.36512		PPEF1	0	17	8	585	1	1	0
PCDHA1	1	132	5	470	1	1	0.710297		NRP2	0	71	6	531	1	1	0		RLF	3	248	3	354	0.694407	1	1.43175		SYNE1	4	134	14	468	1	1	0.997806		TBX3	0	17	11	585	1	1	0
CNTLN	3	132	7	470	0.463184	0.982081	1.53698		NF1	0	71	12	531	0.377343	0.955722	0		RIMS2	4	248	3	354	0.454445	0.925794	1.91586		HIST1H3B	3	134	4	468	0.187925	1	2.65116		MADD	0	17	6	585	1	1	0
YLPM1	2	132	5	470	0.651363	0.982081	1.42983		BCORL1	0	71	7	531	1	1	0		FLNC	4	248	5	354	1	1	1.144		NHSL2	3	134	5	468	0.385501	1	2.11751		PIWIL1	0	17	6	585	1	1	0
TRO	2	132	4	470	0.616981	0.982081	1.7903		ANKRD12	0	71	6	531	1	1	0		FAT1	3	248	3	354	0.694407	1	1.43175		NCOR1	3	134	14	468	0.775394	1	0.742985		PDE4D	0	17	6	585	1	1	0
TSC22D1	2	132	4	470	0.616981	0.982081	1.7903		ANO5	0	71	6	531	1	1	0		FAT4	3	248	4	354	1	1	1.0713		NEB	3	134	14	468	0.775394	1	0.742985		PDE4DIP	0	17	8	585	1	1	0
GPS2	1	132	5	470	1	1	0.710297		KALRN	0	71	6	531	1	1	0		NF1	6	248	6	354	0.564066	1	1.4371		RUNX1	3	134	12	468	1	1	0.870424		SEMA5A	0	17	9	585	1	1	0
DSP	1	132	7	470	1	1	0.505393		GPS2	0	71	6	531	1	1	0		MST1P9	3	248	3	354	0.694407	1	1.43175		RB1	3	134	5	468	0.385501	1	2.11751		RYR2	0	17	24	585	1	1	0
TEX15	1	132	8	470	0.691636	0.982081	0.441329		AMPD1	0	71	6	531	1	1	0		FAM47C	2	248	5	354	0.705687	1	0.567979		NBEAL1	3	134	4	468	0.187925	1	2.65116		PDCD11	0	17	6	585	1	1	0
WSCD2	1	132	6	470	1	1	0.590787		ZNF438	0	71	6	531	1	1	0		ZNF438	2	248	4	354	1	1	0.71177		ZNF536	3	134	5	468	0.385501	1	2.11751		ZNF536	0	17	8	585	1	1	0
DNAH2	4	132	7	470	0.268583	0.876371	2.06407		ASXL3	0	71	9	531	0.608282	0.955722	0		DYNC1H1	1	248	5	354	0.408839	0.881442	0.283076		CSMD1	2	134	12	468	0.745489	1	0.576228		FAT1	0	17	6	585	1	1	0
PKHD1L1	4	132	8	470	0.307179	0.876371	1.80263		DCHS2	0	71	8	531	0.605292	0.955722	0		PHF3	1	248	5	354	0.408839	0.881442	0.283076		EGFR	2	134	7	468	1	1	0.997839		GRIN2A	0	17	8	585	1	1	0
ACTN2	3	132	5	470	0.382247	0.876371	2.15951		NCOR1	0	71	17	531	0.243841	0.812803	0		HYDIN	3	248	10	354	0.256478	0.854926	0.421766		CHD9	2	134	5	468	0.655069	1	1.40217		EMR2	0	17	6	585	1	1	0
AFF2	3	132	9	470	0.731302	1	1.19088		CELSR1	0	71	7	531	1	1	0		HIST1H3B	2	248	5	354	0.705687	1	0.567979		PCDHB7	2	134	5	468	0.655069	1	1.40217		PLXNA4	0	17	8	585	1	1	0
CUBN	3	132	5	470	0.382247	0.876371	2.15951		ACTN2	0	71	8	531	0.605292	0.955722	0		BAZ2B	1	248	5	354	0.408839	0.881442	0.283076		COL22A1	2	134	5	468	0.655069	1	1.40217		FAM123B	0	17	6	585	1	1	0
PKHD1	3	132	6	470	0.419169	0.916323	1.79642		KIAA1210	0	71	9	531	0.608282	0.955722	0		SRRM2	1	248	5	354	0.408839	0.881442	0.283076		FLII	2	134	4	468	0.619416	1	1.75569		KIAA1109	0	17	11	585	1	1	0
CUL7	2	132	6	470	0.689282	0.982081	1.18941		PCDH15	0	71	8	531	0.605292	0.955722	0		DNAH6	5	248	4	354	0.498812	0.949156	1.79856		HYDIN	2	134	11	468	0.74283	1	0.629916		MAST4	0	17	6	585	1	1	0
RYR1	2	132	10	470	1	1	0.708069		RGAG1	0	71	7	531	1	1	0		TBX3	5	248	6	354	0.767076	1	1.19305		UBC	2	134	4	468	0.619416	1	1.75569		UNC5D	0	17	9	585	1	1	0
C2orf16	2	132	6	470	0.689282	0.982081	1.18941		MYH10	0	71	9	531	0.608282	0.955722	0		MYB	4	248	3	354	0.454445	0.925794	1.91586		GRM3	2	134	4	468	0.619416	1	1.75569		LPHN3	0	17	6	585	1	1	0
FMN2	2	132	6	470	0.689282	0.982081	1.18941		RB1	0	71	8	531	0.605292	0.955722	0		AIM1	3	248	3	354	0.694407	1	1.43175		LAMA3	2	134	5	468	0.655069	1	1.40217		MST1P9	0	17	6	585	1	1	0
MYH6	2	132	4	470	0.616981	0.982081	1.7903		TBX3	0	71	11	531	0.378036	0.955722	0		CHD9	3	248	4	354	1	1	1.0713		MED23	2	134	7	468	1	1	0.997839		NAV3	0	17	7	585	1	1	0
MYO7A	2	132	5	470	0.651363	0.982081	1.42983		TEP1	0	71	9	531	0.608282	0.955722	0		CMYA5	2	248	5	354	0.705687	1	0.567979		MGA	2	134	7	468	1	1	0.997839		NBEAL2	0	17	7	585	1	1	0
SYCP2	2	132	5	470	0.651363	0.982081	1.42983		AIM1	0	71	6	531	1	1	0		ERBB4	2	248	4	354	1	1	0.71177		NALCN	2	134	6	468	1	1	1.16639		PCNT	0	17	7	585	1	1	0
ZFP28	2	132	4	470	0.616981	0.982081	1.7903		C12orf64	0	71	6	531	1	1	0		FRMPD4	2	248	5	354	0.705687	1	0.567979		NLRC5	2	134	4	468	0.619416	1	1.75569		PKD1L1	0	17	7	585	1	1	0
CSMD1	2	132	12	470	0.74499	1	0.587642		FLII	0	71	6	531	1	1	0		MADD	2	248	4	354	1	1	0.71177		PRPF8	2	134	4	468	0.619416	1	1.75569		RLF	0	17	6	585	1	1	0
NF1	2	132	10	470	1	1	0.708069		NFASC	0	71	6	531	1	1	0		PTPN13	2	248	4	354	1	1	0.71177		SRRM2	2	134	4	468	0.619416	1	1.75569		SYNE1	0	17	18	585	1	1	0
NOTCH4	2	132	7	470	1	1	1.01755		NLRC4	0	71	6	531	1	1	0		RAB3GAP2	2	248	4	354	1	1	0.71177		STAG1	2	134	4	468	0.619416	1	1.75569		TACC2	0	17	7	585	1	1	0
PLA2G4A	1	132	5	470	1	1	0.710297		PDE4D	0	71	6	531	1	1	0		SDK1	4	248	5	354	1	1	1.144		TCHH	2	134	4	468	0.619416	1	1.75569		TLE6	0	17	6	585	1	1	0
BAHCC1	1	132	7	470	1	1	0.505393		CTNND2	0	71	6	531	1	1	0		KIAA2022	3	248	6	354	0.742936	1	0.710594		PHF3	2	134	4	468	0.619416	1	1.75569		PRPF8	0	17	6	585	1	1	0
C10orf12	1	132	5	470	1	1	0.710297		DNAH1	0	71	6	531	1	1	0		LAMA3	3	248	4	354	1	1	1.0713		PIWIL1	2	134	4	468	0.619416	1	1.75569		PTPN13	0	17	6	585	1	1	0
CHGB	1	132	6	470	1	1	0.590787		EPS8L1	0	71	6	531	1	1	0		LPA	3	248	4	354	1	1	1.0713		POLQ	2	134	4	468	0.619416	1	1.75569		RBMXL3	0	17	6	585	1	1	0
CR1	1	132	6	470	1	1	0.590787		FCGBP	0	71	6	531	1	1	0		LTBP4	3	248	3	354	0.694407	1	1.43175		PREX2	2	134	8	468	1	1	0.871405		RIMBP2	0	17	6	585	1	1	0
FLII	1	132	5	470	1	1	0.710297		HIF3A	0	71	6	531	1	1	0		MYH7	3	248	6	354	0.742936	1	0.710594		RLF	2	134	4	468	0.619416	1	1.75569		SCN2A	0	17	7	585	1	1	0
GRIN2B	1	132	7	470	1	1	0.505393		KIAA1529	0	71	7	531	1	1	0		NHSL2	3	248	5	354	1	1	0.854933		RYR3	2	134	11	468	0.74283	1	0.629916		SETX	0	17	9	585	1	1	0
LAMA5	1	132	5	470	1	1	0.710297		LOC283685	0	71	6	531	1	1	0		PCDH15	3	248	5	354	1	1	0.854933		SCN8A	2	134	4	468	0.619416	1	1.75569		SI	0	17	6	585	1	1	0
LOC283685	1	132	5	470	1	1	0.710297		MADD	0	71	6	531	1	1	0		PCDHB7	3	248	4	354	1	1	1.0713		SETDB1	2	134	5	468	0.655069	1	1.40217		SLC4A5	0	17	6	585	1	1	0
MTOR	1	132	7	470	1	1	0.505393		MUC6	0	71	6	531	1	1	0		PIWIL1	3	248	3	354	0.694407	1	1.43175		SLC22A20	2	134	4	468	0.619416	1	1.75569		SPTBN5	0	17	6	585	1	1	0
MUC6	1	132	5	470	1	1	0.710297		MYH4	0	71	6	531	1	1	0		PLCB4	3	248	3	354	0.694407	1	1.43175		SPEG	2	134	7	468	1	1	0.997839		SRRM2	0	17	6	585	1	1	0
CHD1L	1	132	5	470	1	1	0.710297		DSCAML1	0	71	6	531	1	1	0		LOC400986	2	248	4	354	1	1	0.71177		PLEC	2	134	4	468	0.619416	1	1.75569		RB1	0	17	8	585	1	1	0
DNAH8	1	132	6	470	1	1	0.590787		GPR32	0	71	6	531	1	1	0		MLL	2	248	4	354	1	1	0.71177		QSER1	2	134	4	468	0.619416	1	1.75569		RUNX1	0	17	15	585	1	1	0
DYNC1H1	1	132	5	470	1	1	0.710297		GRIA3	0	71	6	531	1	1	0		MUC12	2	248	5	354	0.705687	1	0.567979		RBM19	2	134	4	468	0.619416	1	1.75569		RYR3	0	17	13	585	1	1	0
GUCY2C	1	132	5	470	1	1	0.710297		KIF13A	0	71	6	531	1	1	0		NLRC4	2	248	4	354	1	1	0.71177		SBF2	2	134	4	468	0.619416	1	1.75569		SF3B1	0	17	8	585	1	1	0
MYLK	1	132	5	470	1	1	0.710297		MYH6	0	71	6	531	1	1	0		PLCG1	2	248	4	354	1	1	0.71177		SPEN	2	134	11	468	0.74283	1	0.629916		SSPO	0	17	15	585	1	1	0
NEDD9	1	132	5	470	1	1	0.710297		NEDD9	0	71	6	531	1	1	0		PTCH1	2	248	4	354	1	1	0.71177		SRGAP1	2	134	4	468	0.619416	1	1.75569		SYCP2	0	17	7	585	1	1	0
RAPGEF6	1	132	6	470	1	1	0.590787		PRKDC	0	71	7	531	1	1	0		STAG2	2	248	5	354	0.705687	1	0.567979		TNKS1BP1	2	134	4	468	0.619416	1	1.75569		TRO	0	17	6	585	1	1	0
ZFP36L1	1	132	5	470	1	1	0.710297		ZNF462	0	71	6	531	1	1	0		ZNF540	2	248	4	354	1	1	0.71177		ZNF540	2	134	4	468	0.619416	1	1.75569		ZNF540	0	17	6	585	1	1	0
MAST4	0	132	6	470	0.3478	0.876371	0		CNTLN	0	71	10	531	0.616135	0.955722	0		LPHN3	1	248	5	354	0.408839	0.881442	0.283076		DNAH6	2	134	7	468	1	1	0.997839		GCC2	0	17	6	585	1	1	0
OBSCN	5	132	16	470	0.791233	1	1.11693		NRK	0	71	6	531	1	1	0		RIMBP2	2	248	4	354	1	1	0.71177		SYCP2	1	134	6	468	1	1	0.579411		TBL1XR1	0	17	8	585	1	1	0
ATM	3	132	10	470	1	1	1.06965		COL4A1	0	71	6	531	1	1	0		ITPKB	4	248	4	354	0.723	1	1.43352		PDE4DIP	1	134	7	468	0.691591	1	0.495656		PREX1	0	17	8	585	1	1	0
PDE4DIP	3	132	5	470	0.382247	0.876371	2.15951		CUBN	0	71	8	531	0.605292	0.955722	0		NOTCH4	2	248	7	354	0.319601	0.881442	0.403558		DYNC1H1	1	134	5	468	1	1	0.696627		GRIA3	0	17	6	585	1	1	0
ABCA13	3	132	11	470	1	1	0.97044		CD97	0	71	6	531	1	1	0		GRM3	2	248	4	354	1	1	0.71177		PCDH15	1	134	7	468	0.691591	1	0.495656		PLCG1	0	17	6	585	1	1	0
ANK3	2	132	8	470	1	1	0.888631		CEP170	0	71	7	531	1	1	0		HMCN1	5	248	9	354	0.787663	1	0.789056		PCNT	1	134	6	468	1	1	0.579411		POLQ	0	17	6	585	1	1	0
UBR5	2	132	7	470	1	1	1.01755		ZFP28	0	71	6	531	1	1	0		ZFHX4	5	248	8	354	1	1	0.89006		ZFP28	1	134	5	468	1	1	0.696627		ZFPM2	0	17	9	585	1	1	0
CHD9	2	132	5	470	0.651363	0.982081	1.42983		NEK5	0	71	9	531	0.608282	0.955722	0		PRKDC	4	248	3	354	0.454445	0.925794	1.91586		HIF3A	1	134	5	468	1	1	0.696627		MACF1	0	17	12	585	1	1	0
FAM171A1	2	132	4	470	0.616981	0.982081	1.7903		PLCE1	0	71	8	531	0.605292	0.955722	0		UBR4	3	248	8	354	0.538436	0.996319	0.530111		KIAA2022	1	134	8	468	0.691591	1	0.432785		MGAT5B	0	17	6	585	1	1	0
LINGO2	2	132	4	470	0.616981	0.982081	1.7903		SDK1	0	71	9	531	0.608282	0.955722	0		BRWD3	3	248	3	354	0.694407	1	1.43175		LRP1	1	134	8	468	0.691591	1	0.432785		MYH4	0	17	6	585	1	1	0
SRGAP1	2	132	4	470	0.616981	0.982081	1.7903		AHCTF1	0	71	6	531	1	1	0		EGFR	3	248	6	354	0.742936	1	0.710594		MYST4	1	134	5	468	1	1	0.696627		PCDHB7	0	17	7	585	1	1	0
VPS13B	2	132	5	470	0.651363	0.982081	1.42983		ATP1A3	0	71	6	531	1	1	0		FLNB	3	248	4	354	1	1	1.0713		NHS	1	134	5	468	1	1	0.696627		PIK3R1	0	17	14	585	1	1	0
KIAA1109	2	132	9	470	1	1	0.78833		LCT	0	71	7	531	1	1	0		ODZ1	3	248	6	354	0.742936	1	0.710594		SCN7A	1	134	5	468	1	1	0.696627		SHROOM2	0	17	7	585	1	1	0
MGAM	2	132	9	470	1	1	0.78833		MST1P9	0	71	6	531	1	1	0		PDE4DIP	3	248	5	354	1	1	0.854933		SI	1	134	5	468	1	1	0.696627		SPHKAP	0	17	6	585	1	1	0
CCNB3	2	132	5	470	0.651363	0.982081	1.42983		MYO5B	0	71	8	531	0.605292	0.955722	0		NALCN	2	248	6	354	0.480625	0.925794	0.47208		HAUS5	1	134	5	468	1	1	0.696627		LRP2	0	17	17	585	1	1	0
HIST1H3B	2	132	5	470	0.651363	0.982081	1.42983		RPGR	0	71	9	531	0.608282	0.955722	0		ATAD5	2	248	4	354	1	1	0.71177		LINGO2	1	134	5	468	1	1	0.696627		MUC5B	0	17	14	585	1	1	0
UTP20	2	132	5	470	0.651363	0.982081	1.42983		ATAD2B	0	71	6	531	1	1	0		FCGBP	2	248	4	354	1	1	0.71177		NEK5	1	134	8	468	0.691591	1	0.432785		PEG3	0	17	7	585	1	1	0
HUWE1	2	132	7	470	1	1	1.01755		LAMA4	0	71	6	531	1	1	0		NOTCH2	2	248	5	354	0.705687	1	0.567979		SCN2A	1	134	6	468	1	1	0.579411		SHANK2	0	17	6	585	1	1	0
MGA	2	132	7	470	1	1	1.01755		MGAT5B	0	71	6	531	1	1	0		PDE4D	2	248	4	354	1	1	0.71177		SHROOM2	1	134	6	468	1	1	0.579411		SPEN	0	17	13	585	1	1	0
PCNXL2	2	132	8	470	1	1	0.888631		PCDHA1	0	71	6	531	1	1	0		SACS	2	248	5	354	0.705687	1	0.567979		TAF1	1	134	8	468	0.691591	1	0.432785		TEX15	0	17	9	585	1	1	0
PIK3R1	2	132	12	470	0.74499	1	0.587642		PDE3A	0	71	6	531	1	1	0		SCN7A	2	248	4	354	1	1	0.71177		TBL1XR1	1	134	7	468	0.691591	1	0.495656		THSD7B	0	17	6	585	1	1	0
CROCC	1	132	5	470	1	1	0.710297		FER1L5	0	71	7	531	1	1	0		MACF1	5	248	7	354	1	1	1.01996		PRKDC	1	134	6	468	1	1	0.579411		RIMS2	0	17	7	585	1	1	0
RBM19	1	132	5	470	1	1	0.710297		PTCH1	0	71	6	531	1	1	0		SVEP1	4	248	6	354	1	1	0.950892		TPO	1	134	5	468	1	1	0.696627		TSC22D1	0	17	6	585	1	1	0
RIMS2	1	132	6	470	1	1	0.590787		RAPGEF6	0	71	7	531	1	1	0		TAF1	4	248	5	354	1	1	1.144		TRO	1	134	5	468	1	1	0.696627		UBR4	0	17	11	585	1	1	0
SRRM2	1	132	5	470	1	1	0.710297		SPTBN5	0	71	6	531	1	1	0		UNC5D	4	248	5	354	1	1	1.144		VPS13B	1	134	6	468	1	1	0.579411		WDR7	0	17	7	585	1	1	0
ABCA8	1	132	5	470	1	1	0.710297		CDC42BPA	0	71	7	531	1	1	0		GTSE1	3	248	4	354	1	1	1.0713		PCDH19	1	134	9	468	0.700302	1	0.383906		PLEC	0	17	6	585	1	1	0
MYST4	1	132	5	470	1	1	0.710297		MYO10	0	71	6	531	1	1	0		PLXNA4	3	248	5	354	1	1	0.854933		SPHKAP	1	134	5	468	1	1	0.696627		STAG1	0	17	6	585	1	1	0
NPAS4	1	132	5	470	1	1	0.710297		NLRC5	0	71	6	531	1	1	0		RAPGEF6	3	248	4	354	1	1	1.0713		STAG2	1	134	6	468	1	1	0.579411		TAF1	0	17	9	585	1	1	0
SDCCAG8	1	132	5	470	1	1	0.710297		SCN11A	0	71	6	531	1	1	0		TLN1	3	248	5	354	1	1	0.854933		UNC13C	1	134	6	468	1	1	0.579411		UTP20	0	17	7	585	1	1	0
SLC4A5	1	132	5	470	1	1	0.710297		SHD	0	71	6	531	1	1	0		TSC22D1	3	248	3	354	0.694407	1	1.43175		VASN	1	134	5	468	1	1	0.696627		VPS13B	0	17	7	585	1	1	0
STAG1	1	132	5	470	1	1	0.710297		STAG1	0	71	6	531	1	1	0		UTP20	3	248	4	354	1	1	1.0713		WDFY3	1	134	9	468	0.700302	1	0.383906		WNK3	0	17	8	585	1	1	0
ATP1A4	1	132	8	470	0.691636	0.982081	0.441329		MGA	0	71	9	531	0.608282	0.955722	0		CUBN	2	248	6	354	0.480625	0.925794	0.47208		GPR32	1	134	5	468	1	1	0.696627		LCT	0	17	7	585	1	1	0
ASPM	1	132	6	470	1	1	0.590787		CHD9	0	71	7	531	1	1	0		ITGA11	2	248	4	354	1	1	0.71177		PDE3A	1	134	5	468	1	1	0.696627		PPP1R3A	0	17	6	585	1	1	0
MADD	1	132	5	470	1	1	0.710297		MBD1	0	71	7	531	1	1	0		PDCD11	2	248	4	354	1	1	0.71177		SHANK2	1	134	5	468	1	1	0.696627		SPAG17	0	17	6	585	1	1	0
NBEAL1	1	132	6	470	1	1	0.590787		NBEAL2	0	71	7	531	1	1	0		PPP1R3A	2	248	4	354	1	1	0.71177		SPTBN5	1	134	5	468	1	1	0.696627		SVEP1	0	17	10	585	1	1	0
PDE4D	1	132	5	470	1	1	0.710297		PCNT	0	71	7	531	1	1	0		SCN11A	2	248	4	354	1	1	0.71177		TAF1L	1	134	6	468	1	1	0.579411		TG	0	17	8	585	1	1	0
TLN2	1	132	7	470	1	1	0.505393		VWF	0	71	7	531	1	1	0		WHSC1	2	248	4	354	1	1	0.71177		ZDBF2	1	134	7	468	0.691591	1	0.495656		ZFHX4	0	17	13	585	1	1	0
DOT1L	0	132	6	470	0.3478	0.876371	0		ATM	0	71	13	531	0.381989	0.955722	0		ESPL1	5	248	3	354	0.284135	0.881442	2.40385		CTCF	1	134	11	468	0.480455	1	0.312791		FAT4	0	17	7	585	1	1	0
IGHV3-6	0	132	6	470	0.3478	0.876371	0		CENPE	0	71	10	531	0.616135	0.955722	0		HUWE1	2	248	7	354	0.319601	0.881442	0.403558		DNAH10	1	134	7	468	0.691591	1	0.495656		FOXA1	0	17	8	585	1	1	0
PRPF8	0	132	6	470	0.3478	0.876371	0		DNAH6	0	71	9	531	0.608282	0.955722	0		PLXNA2	1	248	5	354	0.408839	0.881442	0.283076		EPHA5	1	134	7	468	0.691591	1	0.495656		GTSE1	0	17	7	585	1	1	0
ZNF540	2	132	4	470	0.616981	0.982081	1.7903		CACNA1A	0	71	6	531	1	1	0		GPR32	3	248	3	354	0.694407	1	1.43175		NOTCH2	0	134	7	468	0.357817	1	0		PKHD1	0	17	9	585	1	1	0
SRCAP	1	132	8	470	0.691636	0.982081	0.441329		ABCC8	0	71	6	531	1	1	0		DYRK1A	3	248	4	354	1	1	1.0713		MYOM3	0	134	6	468	0.346691	1	0		PCDHA1	0	17	6	585	1	1	0
FBN1	1	132	6	470	1	1	0.590787		HCFC1	0	71	6	531	1	1	0		MYH6	3	248	3	354	0.694407	1	1.43175		RIMS2	0	134	7	468	0.357817	1	0		SCN1A	0	17	7	585	1	1	0
TBCD	1	132	5	470	1	1	0.710297		TNKS1BP1	0	71	6	531	1	1	0		VPS13B	3	248	4	354	1	1	1.0713		WNT7A	0	134	7	468	0.357817	1	0		XIRP2	0	17	12	585	1	1	0
ZNF592	1	132	5	470	1	1	0.710297		ZNF540	0	71	6	531	1	1	0		ZNF841	3	248	3	354	0.694407	1	1.43175		ZNF841	0	134	6	468	0.346691	1	0		ZNF841	0	17	6	585	1	1	0
FAT1	1	132	5	470	1	1	0.710297		GRM3	0	71	6	531	1	1	0		MYH4	2	248	4	354	1	1	0.71177		RIMBP2	0	134	6	468	0.346691	1	0		SCN11A	0	17	6	585	1	1	0
NRXN3	1	132	5	470	1	1	0.710297		NPAS4	0	71	6	531	1	1	0		RIF1	2	248	4	354	1	1	0.71177		SVIL	0	134	6	468	0.346691	1	0		TBCD	0	17	6	585	1	1	0
RIF1	1	132	5	470	1	1	0.710297		RAB3GAP2	0	71	6	531	1	1	0		SYCP2	2	248	5	354	0.705687	1	0.567979		TRIP11	0	134	6	468	0.346691	1	0		UBC	0	17	6	585	1	1	0
TLN1	1	132	7	470	1	1	0.505393		VPS13A	0	71	6	531	1	1	0		WDR7	2	248	5	354	0.705687	1	0.567979		YLPM1	0	134	7	468	0.357817	1	0		ZFHX3	0	17	8	585	1	1	0
TRAPPC10	1	132	5	470	1	1	0.710297		WHSC1	0	71	6	531	1	1	0		WSCD2	2	248	5	354	0.705687	1	0.567979		ZFHX3	0	134	8	468	0.209647	1	0		ZFP28	0	17	6	585	1	1	0
PTPN22	0	132	7	470	0.356709	0.876371	0		DNAH7	0	71	9	531	0.608282	0.955722	0		POLQ	1	248	5	354	0.408839	0.881442	0.283076		EPS8L1	0	134	6	468	0.346691	1	0		GUCY2C	0	17	6	585	1	1	0
RLF	0	132	6	470	0.3478	0.876371	0		DST	0	71	10	531	0.616135	0.955722	0		RBMXL3	1	248	5	354	0.408839	0.881442	0.283076		ERBB4	0	134	6	468	0.346691	1	0		HCFC1	0	17	6	585	1	1	0

## Sheet: Table S6E
				Table 6E: Co-occurring and mutually exclusive gene mutations associated with luminal A subtype
		Cooccurency of mutated genes in luminal A tumors									Mutual exclusion of mutated genes in luminal A tumors
Gene1	Gene2	Nb Both	Nb Gene1	Nb Gene2	N	p_val_co_occurence	p_val_exclusive			Gene1	Gene2	Nb Both	Nb Gene1	Nb Gene2	N	p_val_co_occurence	p_val_exclusive
MAP2K4	NRK	3	13	1	248	0.000856405	1			AKT1	PIK3CA	0	11	107	248	0.998316	0.00168411
ATM	C14orf145	2	2	2	248	0.00116267	1			MAP3K1	TP53	0	33	27	248	0.983275	0.0167253
C14orf145	MGA	2	2	2	248	0.00116267	1			MAP3K1	TTN	0	33	23	248	0.968311	0.0316892
C14orf145	TEX15	2	2	2	248	0.00116267	1
C9orf102	CCDC88B	2	2	2	248	0.00116267	1
CCNB3	GRIK2	2	2	2	248	0.00116267	1
MGA	TEX15	2	2	2	248	0.00116267	1
NEDD9	NFASC	2	2	2	248	0.00116267	1
MAP2K4	NEB	4	12	5	248	0.00121884	1
ACTN2	LOC643677	2	3	2	248	0.00192724	1
ANK3	COL14A1	2	2	3	248	0.00192724	1
C14orf145	DGKG	2	2	3	248	0.00192724	1
C14orf145	WNT7A	2	2	3	248	0.00192724	1
DGKG	MGA	2	3	2	248	0.00192724	1
DGKG	TEX15	2	3	2	248	0.00192724	1
MACF1	NFASC	2	3	2	248	0.00192724	1
MGA	WNT7A	2	2	3	248	0.00192724	1
NFASC	SYNE2	2	2	3	248	0.00192724	1
NFASC	UBR5	2	2	3	248	0.00192724	1
TEX15	WNT7A	2	2	3	248	0.00192724	1
ABCA13	MLLT4	2	4	2	248	0.00287507	1
ABCA13	WDFY3	2	4	2	248	0.00287507	1
AHNAK2	ITPKB	2	4	2	248	0.00287507	1
ATN1	FANCA	2	4	2	248	0.00287507	1
DGKG	WNT7A	2	3	3	248	0.00318584	1
DMD	ZFHX4	2	3	3	248	0.00318584	1
MACF1	SYNE2	2	3	3	248	0.00318584	1
MTOR	NEK5	2	3	3	248	0.00318584	1
CSMD1	MUC5B	2	5	2	248	0.00400308	1
CSMD1	SHD	2	5	2	248	0.00400308	1
HMCN1	USH2A	2	3	4	248	0.00473967	0.999998
CSMD1	ZFHX4	2	5	3	248	0.00658115	0.999996
OBSCN	UBR5	2	5	3	248	0.00658115	0.999996
ABCA13	USH2A	2	4	4	248	0.00703205	0.999994
SF3B1	USH2A	2	4	4	248	0.00703205	0.999994
CCNB3	PTEN	2	2	8	248	0.00843732	1
DLG1	MUC16	2	2	8	248	0.00843732	1
GRIK2	PTEN	2	2	8	248	0.00843732	1
MUC16	NOL6	2	8	2	248	0.00843732	1
MAP3K1	PIK3CA	21	12	86	248	0.00924929	1
ATN1	OBSCN	2	4	5	248	0.00973744	0.999984
CDH1	MED23	3	19	3	248	0.0102476	1
CCNB3	RUNX1	2	2	9	248	0.0102553	1
CTCF	TBX3	2	7	3	248	0.0110972	0.999986
FREM2	MUC16	2	3	8	248	0.0137572	0.999978
MTOR	PTEN	2	3	8	248	0.0137572	0.999978
PIK3CA	TBL1XR1	5	102	0	248	0.0141615	1
ABCA13	NEB	2	4	7	248	0.0163295	0.999945
NEB	SF3B1	2	7	4	248	0.0163295	0.999945
NEB	USH2A	2	7	4	248	0.0163295	0.999945
MLL3	TTN	5	13	18	248	0.016649	0.999923
HCFC1	RUNX1	2	3	9	248	0.0166754	0.999967
PCDH19	RUNX1	2	3	9	248	0.0166754	0.999967
PTEN	SF3B1	2	8	4	248	0.0201881	0.999912
CCDC146	MAP2K4	2	2	14	248	0.0217596	1
TP53	TTN	6	21	17	248	0.0259239	0.999873
ABCA13	GATA3	3	3	29	248	0.0299148	1
RYR2	TP53	3	4	24	248	0.0300715	0.999931
PIK3CA	TEX15	4	103	0	248	0.0335477	1
C14orf145	PIK3CA	4	0	103	248	0.0335477	1
NRK	PIK3CA	4	0	103	248	0.0335477	1
ESPL1	MAP2K4	2	3	14	248	0.0348955	0.999855
CDH1	TTN	5	17	18	248	0.0394586	0.999534
CCDC88B	CDH1	2	2	20	248	0.0404899	1
CDH1	ITPKB	2	20	2	248	0.0404899	1
CDH1	MAST4	2	20	2	248	0.0404899	1
CDH1	MGA	2	20	2	248	0.0404899	1
CDH1	TAF1	2	20	2	248	0.0404899	1
CDH1	WDFY3	2	20	2	248	0.0404899	1
ANK3	TTN	2	2	21	248	0.0440939	1
LCT	TTN	2	2	21	248	0.0440939	1
MAST4	TTN	2	2	21	248	0.0440939	1
SHD	TTN	2	2	21	248	0.0440939	1
NEB	PTEN	2	7	8	248	0.0453651	0.999266
MAP2K4	MED23	2	14	4	248	0.0503693	0.99944
CTCF	RUNX1	2	7	9	248	0.05439	0.998913
C14orf145	TP53	2	2	25	248	0.0597857	1
MGA	TP53	2	2	25	248	0.0597857	1
NEDD9	TP53	2	2	25	248	0.0597857	1
PPEF1	TP53	2	2	25	248	0.0597857	1
TEX15	TP53	2	2	25	248	0.0597857	1
CDH1	RUNX1	3	19	8	248	0.0627648	0.998559
ATN1	MLL3	2	4	16	248	0.0628033	0.999144
ANK3	ARID1A	0	4	4	248	0.0633471	0.936653
ANK3	ATM	0	4	4	248	0.0633471	0.936653
ANK3	C14orf145	0	4	4	248	0.0633471	0.936653
ANK3	C9orf102	0	4	4	248	0.0633471	0.936653
ANK3	CACNA1E	0	4	4	248	0.0633471	0.936653
ANK3	CCDC146	0	4	4	248	0.0633471	0.936653
ANK3	CCDC88B	0	4	4	248	0.0633471	0.936653
ANK3	CYFIP2	0	4	4	248	0.0633471	0.936653
ANK3	DLG1	0	4	4	248	0.0633471	0.936653
ANK3	FAM123B	0	4	4	248	0.0633471	0.936653
ANK3	FANCA	0	4	4	248	0.0633471	0.936653
ANK3	FLG	0	4	4	248	0.0633471	0.936653
ANK3	FLNC	0	4	4	248	0.0633471	0.936653
ANK3	GP1BA	0	4	4	248	0.0633471	0.936653
ANK3	GPS2	0	4	4	248	0.0633471	0.936653
ANK3	ITPKB	0	4	4	248	0.0633471	0.936653
ANK3	KIAA1109	0	4	4	248	0.0633471	0.936653
ANK3	LAMA2	0	4	4	248	0.0633471	0.936653
ANK3	LCT	0	4	4	248	0.0633471	0.936653
ANK3	LOC283685	0	4	4	248	0.0633471	0.936653
ANK3	LOC643677	0	4	4	248	0.0633471	0.936653
ANK3	MAST4	0	4	4	248	0.0633471	0.936653
ANK3	MGAM	0	4	4	248	0.0633471	0.936653
ANK3	MLLT4	0	4	4	248	0.0633471	0.936653
ANK3	MUC5B	0	4	4	248	0.0633471	0.936653
ANK3	MYB	0	4	4	248	0.0633471	0.936653
ANK3	NEDD9	0	4	4	248	0.0633471	0.936653
ANK3	NFASC	0	4	4	248	0.0633471	0.936653
ANK3	NINL	0	4	4	248	0.0633471	0.936653
ANK3	NKAIN4	0	4	4	248	0.0633471	0.936653
ANK3	NOL6	0	4	4	248	0.0633471	0.936653
ANK3	NRK	0	4	4	248	0.0633471	0.936653
ANK3	PDZD2	0	4	4	248	0.0633471	0.936653
ANK3	PIK3R1	0	4	4	248	0.0633471	0.936653
ANK3	PPEF1	0	4	4	248	0.0633471	0.936653
ANK3	PRKDC	0	4	4	248	0.0633471	0.936653
ANK3	PTPRD	0	4	4	248	0.0633471	0.936653
ANK3	RIMS2	0	4	4	248	0.0633471	0.936653
ANK3	RYR1	0	4	4	248	0.0633471	0.936653
ANK3	SDK1	0	4	4	248	0.0633471	0.936653
ANK3	SHD	0	4	4	248	0.0633471	0.936653
ANK3	SVEP1	0	4	4	248	0.0633471	0.936653
ANK3	TEX15	0	4	4	248	0.0633471	0.936653
ANK3	UNC5D	0	4	4	248	0.0633471	0.936653
APOB	ARID1A	0	4	4	248	0.0633471	0.936653
APOB	ATM	0	4	4	248	0.0633471	0.936653
APOB	C14orf145	0	4	4	248	0.0633471	0.936653
APOB	C9orf102	0	4	4	248	0.0633471	0.936653
APOB	CACNA1E	0	4	4	248	0.0633471	0.936653
APOB	CCDC146	0	4	4	248	0.0633471	0.936653
APOB	CCDC88B	0	4	4	248	0.0633471	0.936653
APOB	CCNB3	0	4	4	248	0.0633471	0.936653
APOB	CYFIP2	0	4	4	248	0.0633471	0.936653
APOB	DLG1	0	4	4	248	0.0633471	0.936653
APOB	FAM123B	0	4	4	248	0.0633471	0.936653
APOB	FANCA	0	4	4	248	0.0633471	0.936653
APOB	FLG	0	4	4	248	0.0633471	0.936653
APOB	FLNC	0	4	4	248	0.0633471	0.936653
APOB	GP1BA	0	4	4	248	0.0633471	0.936653
APOB	GPS2	0	4	4	248	0.0633471	0.936653
APOB	GRIK2	0	4	4	248	0.0633471	0.936653
APOB	ITPKB	0	4	4	248	0.0633471	0.936653
APOB	KIAA1109	0	4	4	248	0.0633471	0.936653
APOB	LAMA2	0	4	4	248	0.0633471	0.936653
APOB	LCT	0	4	4	248	0.0633471	0.936653
APOB	LOC283685	0	4	4	248	0.0633471	0.936653
APOB	LOC643677	0	4	4	248	0.0633471	0.936653
APOB	LRBA	0	4	4	248	0.0633471	0.936653
APOB	MAST4	0	4	4	248	0.0633471	0.936653
APOB	MGA	0	4	4	248	0.0633471	0.936653
APOB	MGAM	0	4	4	248	0.0633471	0.936653
APOB	MLLT4	0	4	4	248	0.0633471	0.936653
APOB	MUC5B	0	4	4	248	0.0633471	0.936653
APOB	MYB	0	4	4	248	0.0633471	0.936653
APOB	NEDD9	0	4	4	248	0.0633471	0.936653
APOB	NFASC	0	4	4	248	0.0633471	0.936653
APOB	NINL	0	4	4	248	0.0633471	0.936653
APOB	NKAIN4	0	4	4	248	0.0633471	0.936653
APOB	NOL6	0	4	4	248	0.0633471	0.936653
APOB	NRK	0	4	4	248	0.0633471	0.936653
APOB	PDZD2	0	4	4	248	0.0633471	0.936653
APOB	PIK3R1	0	4	4	248	0.0633471	0.936653
APOB	PPEF1	0	4	4	248	0.0633471	0.936653
APOB	PRKDC	0	4	4	248	0.0633471	0.936653
APOB	PTPRD	0	4	4	248	0.0633471	0.936653
APOB	RIMS2	0	4	4	248	0.0633471	0.936653
APOB	RYR1	0	4	4	248	0.0633471	0.936653
APOB	SDK1	0	4	4	248	0.0633471	0.936653
APOB	SVEP1	0	4	4	248	0.0633471	0.936653
APOB	TAF1	0	4	4	248	0.0633471	0.936653
APOB	TEX15	0	4	4	248	0.0633471	0.936653
APOB	UNC5D	0	4	4	248	0.0633471	0.936653
APOB	WDFY3	0	4	4	248	0.0633471	0.936653
ARID1A	ATM	0	4	4	248	0.0633471	0.936653
ARID1A	C14orf145	0	4	4	248	0.0633471	0.936653
ARID1A	C9orf102	0	4	4	248	0.0633471	0.936653
ARID1A	CACNA1E	0	4	4	248	0.0633471	0.936653
ARID1A	CCDC146	0	4	4	248	0.0633471	0.936653
ARID1A	CCDC88B	0	4	4	248	0.0633471	0.936653
ARID1A	CCNB3	0	4	4	248	0.0633471	0.936653
ARID1A	CYFIP2	0	4	4	248	0.0633471	0.936653
ARID1A	DLG1	0	4	4	248	0.0633471	0.936653
ARID1A	FAM123B	0	4	4	248	0.0633471	0.936653
ARID1A	FLG	0	4	4	248	0.0633471	0.936653
ARID1A	GP1BA	0	4	4	248	0.0633471	0.936653
ARID1A	GPS2	0	4	4	248	0.0633471	0.936653
ARID1A	GRIK2	0	4	4	248	0.0633471	0.936653
ARID1A	ITPKB	0	4	4	248	0.0633471	0.936653
ARID1A	KIAA1109	0	4	4	248	0.0633471	0.936653
ARID1A	LAMA2	0	4	4	248	0.0633471	0.936653
ARID1A	LCT	0	4	4	248	0.0633471	0.936653
ARID1A	LOC283685	0	4	4	248	0.0633471	0.936653
ARID1A	LOC643677	0	4	4	248	0.0633471	0.936653
ARID1A	LRBA	0	4	4	248	0.0633471	0.936653
ARID1A	MAST4	0	4	4	248	0.0633471	0.936653
ARID1A	MGA	0	4	4	248	0.0633471	0.936653
ARID1A	MGAM	0	4	4	248	0.0633471	0.936653
ARID1A	MLLT4	0	4	4	248	0.0633471	0.936653
ARID1A	MUC5B	0	4	4	248	0.0633471	0.936653
ARID1A	MYB	0	4	4	248	0.0633471	0.936653
ARID1A	NEDD9	0	4	4	248	0.0633471	0.936653
ARID1A	NFASC	0	4	4	248	0.0633471	0.936653
ARID1A	NINL	0	4	4	248	0.0633471	0.936653
ARID1A	NKAIN4	0	4	4	248	0.0633471	0.936653
ARID1A	NOL6	0	4	4	248	0.0633471	0.936653
ARID1A	PDZD2	0	4	4	248	0.0633471	0.936653
ARID1A	PIK3R1	0	4	4	248	0.0633471	0.936653
ARID1A	PPEF1	0	4	4	248	0.0633471	0.936653
ARID1A	PRKDC	0	4	4	248	0.0633471	0.936653
ARID1A	RIMS2	0	4	4	248	0.0633471	0.936653
ARID1A	RYR1	0	4	4	248	0.0633471	0.936653
ARID1A	SDK1	0	4	4	248	0.0633471	0.936653
ARID1A	SHD	0	4	4	248	0.0633471	0.936653
ARID1A	SVEP1	0	4	4	248	0.0633471	0.936653
ARID1A	TAF1	0	4	4	248	0.0633471	0.936653
ARID1A	TEX15	0	4	4	248	0.0633471	0.936653
ARID1A	UNC5D	0	4	4	248	0.0633471	0.936653
ARID1A	WDFY3	0	4	4	248	0.0633471	0.936653
ATM	C9orf102	0	4	4	248	0.0633471	0.936653
ATM	CACNA1E	0	4	4	248	0.0633471	0.936653
ATM	CCDC88B	0	4	4	248	0.0633471	0.936653
ATM	CCNB3	0	4	4	248	0.0633471	0.936653
ATM	DLG1	0	4	4	248	0.0633471	0.936653
ATM	FAM123B	0	4	4	248	0.0633471	0.936653
ATM	FANCA	0	4	4	248	0.0633471	0.936653
ATM	FLG	0	4	4	248	0.0633471	0.936653
ATM	FLNC	0	4	4	248	0.0633471	0.936653
ATM	GP1BA	0	4	4	248	0.0633471	0.936653
ATM	GPS2	0	4	4	248	0.0633471	0.936653
ATM	GRIK2	0	4	4	248	0.0633471	0.936653
ATM	KIAA1109	0	4	4	248	0.0633471	0.936653
ATM	LAMA2	0	4	4	248	0.0633471	0.936653
ATM	LCT	0	4	4	248	0.0633471	0.936653
ATM	LOC283685	0	4	4	248	0.0633471	0.936653
ATM	LOC643677	0	4	4	248	0.0633471	0.936653
ATM	LRBA	0	4	4	248	0.0633471	0.936653
ATM	MAST4	0	4	4	248	0.0633471	0.936653
ATM	MGA	0	4	4	248	0.0633471	0.936653
ATM	MGAM	0	4	4	248	0.0633471	0.936653
ATM	MLLT4	0	4	4	248	0.0633471	0.936653
ATM	MUC5B	0	4	4	248	0.0633471	0.936653
ATM	MYB	0	4	4	248	0.0633471	0.936653
ATM	NEDD9	0	4	4	248	0.0633471	0.936653
ATM	NFASC	0	4	4	248	0.0633471	0.936653
ATM	NINL	0	4	4	248	0.0633471	0.936653
ATM	NKAIN4	0	4	4	248	0.0633471	0.936653
ATM	NOL6	0	4	4	248	0.0633471	0.936653
ATM	NRK	0	4	4	248	0.0633471	0.936653
ATM	PIK3R1	0	4	4	248	0.0633471	0.936653
ATM	PRKDC	0	4	4	248	0.0633471	0.936653
ATM	PTPRD	0	4	4	248	0.0633471	0.936653
ATM	RIMS2	0	4	4	248	0.0633471	0.936653
ATM	RYR1	0	4	4	248	0.0633471	0.936653
ATM	SDK1	0	4	4	248	0.0633471	0.936653
ATM	SHD	0	4	4	248	0.0633471	0.936653
ATM	SVEP1	0	4	4	248	0.0633471	0.936653
ATM	TAF1	0	4	4	248	0.0633471	0.936653
ATM	TEX15	0	4	4	248	0.0633471	0.936653
ATM	UNC5D	0	4	4	248	0.0633471	0.936653
ATM	WDFY3	0	4	4	248	0.0633471	0.936653
C14orf145	C9orf102	0	4	4	248	0.0633471	0.936653
C14orf145	CACNA1E	0	4	4	248	0.0633471	0.936653
C14orf145	CCDC88B	0	4	4	248	0.0633471	0.936653
C14orf145	CCNB3	0	4	4	248	0.0633471	0.936653
C14orf145	DLG1	0	4	4	248	0.0633471	0.936653
C14orf145	FAM123B	0	4	4	248	0.0633471	0.936653
C14orf145	FANCA	0	4	4	248	0.0633471	0.936653
C14orf145	FLG	0	4	4	248	0.0633471	0.936653
C14orf145	FLNC	0	4	4	248	0.0633471	0.936653
C14orf145	GP1BA	0	4	4	248	0.0633471	0.936653
C14orf145	GPS2	0	4	4	248	0.0633471	0.936653
C14orf145	GRIK2	0	4	4	248	0.0633471	0.936653
C14orf145	ITPKB	0	4	4	248	0.0633471	0.936653
C14orf145	KIAA1109	0	4	4	248	0.0633471	0.936653
C14orf145	LAMA2	0	4	4	248	0.0633471	0.936653
C14orf145	LCT	0	4	4	248	0.0633471	0.936653
C14orf145	LOC283685	0	4	4	248	0.0633471	0.936653
C14orf145	LOC643677	0	4	4	248	0.0633471	0.936653
C14orf145	LRBA	0	4	4	248	0.0633471	0.936653
C14orf145	MAST4	0	4	4	248	0.0633471	0.936653
C14orf145	MGAM	0	4	4	248	0.0633471	0.936653
C14orf145	MLLT4	0	4	4	248	0.0633471	0.936653
C14orf145	MUC5B	0	4	4	248	0.0633471	0.936653
C14orf145	MYB	0	4	4	248	0.0633471	0.936653
C14orf145	NEDD9	0	4	4	248	0.0633471	0.936653
C14orf145	NFASC	0	4	4	248	0.0633471	0.936653
C14orf145	NINL	0	4	4	248	0.0633471	0.936653
C14orf145	NKAIN4	0	4	4	248	0.0633471	0.936653
C14orf145	NOL6	0	4	4	248	0.0633471	0.936653
C14orf145	NRK	0	4	4	248	0.0633471	0.936653
C14orf145	PDZD2	0	4	4	248	0.0633471	0.936653
C14orf145	PIK3R1	0	4	4	248	0.0633471	0.936653
C14orf145	PPEF1	0	4	4	248	0.0633471	0.936653
C14orf145	PRKDC	0	4	4	248	0.0633471	0.936653
C14orf145	PTPRD	0	4	4	248	0.0633471	0.936653
C14orf145	RIMS2	0	4	4	248	0.0633471	0.936653
C14orf145	RYR1	0	4	4	248	0.0633471	0.936653
C14orf145	SDK1	0	4	4	248	0.0633471	0.936653
C14orf145	SHD	0	4	4	248	0.0633471	0.936653
C14orf145	SVEP1	0	4	4	248	0.0633471	0.936653
C14orf145	TAF1	0	4	4	248	0.0633471	0.936653
C14orf145	UNC5D	0	4	4	248	0.0633471	0.936653
C14orf145	WDFY3	0	4	4	248	0.0633471	0.936653
C9orf102	CACNA1E	0	4	4	248	0.0633471	0.936653
C9orf102	CCDC146	0	4	4	248	0.0633471	0.936653
C9orf102	CCNB3	0	4	4	248	0.0633471	0.936653
C9orf102	CYFIP2	0	4	4	248	0.0633471	0.936653
C9orf102	FAM123B	0	4	4	248	0.0633471	0.936653
C9orf102	FANCA	0	4	4	248	0.0633471	0.936653
C9orf102	FLG	0	4	4	248	0.0633471	0.936653
C9orf102	FLNC	0	4	4	248	0.0633471	0.936653
C9orf102	GP1BA	0	4	4	248	0.0633471	0.936653
C9orf102	GPS2	0	4	4	248	0.0633471	0.936653
C9orf102	GRIK2	0	4	4	248	0.0633471	0.936653
C9orf102	ITPKB	0	4	4	248	0.0633471	0.936653
C9orf102	KIAA1109	0	4	4	248	0.0633471	0.936653
C9orf102	LAMA2	0	4	4	248	0.0633471	0.936653
C9orf102	LCT	0	4	4	248	0.0633471	0.936653
C9orf102	LOC283685	0	4	4	248	0.0633471	0.936653
C9orf102	LOC643677	0	4	4	248	0.0633471	0.936653
C9orf102	LRBA	0	4	4	248	0.0633471	0.936653
C9orf102	MAST4	0	4	4	248	0.0633471	0.936653
C9orf102	MGA	0	4	4	248	0.0633471	0.936653
C9orf102	MGAM	0	4	4	248	0.0633471	0.936653
C9orf102	MLLT4	0	4	4	248	0.0633471	0.936653
C9orf102	MUC5B	0	4	4	248	0.0633471	0.936653
C9orf102	MYB	0	4	4	248	0.0633471	0.936653
C9orf102	NEDD9	0	4	4	248	0.0633471	0.936653
C9orf102	NFASC	0	4	4	248	0.0633471	0.936653
C9orf102	NINL	0	4	4	248	0.0633471	0.936653
C9orf102	NKAIN4	0	4	4	248	0.0633471	0.936653
C9orf102	NOL6	0	4	4	248	0.0633471	0.936653
C9orf102	NRK	0	4	4	248	0.0633471	0.936653
C9orf102	PDZD2	0	4	4	248	0.0633471	0.936653
C9orf102	PIK3R1	0	4	4	248	0.0633471	0.936653
C9orf102	PPEF1	0	4	4	248	0.0633471	0.936653
C9orf102	PRKDC	0	4	4	248	0.0633471	0.936653
C9orf102	PTPRD	0	4	4	248	0.0633471	0.936653
C9orf102	RIMS2	0	4	4	248	0.0633471	0.936653
C9orf102	RYR1	0	4	4	248	0.0633471	0.936653
C9orf102	SDK1	0	4	4	248	0.0633471	0.936653
C9orf102	SHD	0	4	4	248	0.0633471	0.936653
C9orf102	SVEP1	0	4	4	248	0.0633471	0.936653
C9orf102	TAF1	0	4	4	248	0.0633471	0.936653
C9orf102	TEX15	0	4	4	248	0.0633471	0.936653
C9orf102	UNC5D	0	4	4	248	0.0633471	0.936653
C9orf102	WDFY3	0	4	4	248	0.0633471	0.936653
CACNA1E	CCDC146	0	4	4	248	0.0633471	0.936653
CACNA1E	CCDC88B	0	4	4	248	0.0633471	0.936653
CACNA1E	CCNB3	0	4	4	248	0.0633471	0.936653
CACNA1E	CYFIP2	0	4	4	248	0.0633471	0.936653
CACNA1E	FAM123B	0	4	4	248	0.0633471	0.936653
CACNA1E	FANCA	0	4	4	248	0.0633471	0.936653
CACNA1E	FLG	0	4	4	248	0.0633471	0.936653
CACNA1E	FLNC	0	4	4	248	0.0633471	0.936653
CACNA1E	GP1BA	0	4	4	248	0.0633471	0.936653
CACNA1E	GPS2	0	4	4	248	0.0633471	0.936653
CACNA1E	GRIK2	0	4	4	248	0.0633471	0.936653
CACNA1E	ITPKB	0	4	4	248	0.0633471	0.936653
CACNA1E	KIAA1109	0	4	4	248	0.0633471	0.936653
CACNA1E	LAMA2	0	4	4	248	0.0633471	0.936653
CACNA1E	LCT	0	4	4	248	0.0633471	0.936653
CACNA1E	LOC283685	0	4	4	248	0.0633471	0.936653
CACNA1E	LOC643677	0	4	4	248	0.0633471	0.936653
CACNA1E	LRBA	0	4	4	248	0.0633471	0.936653
CACNA1E	MAST4	0	4	4	248	0.0633471	0.936653
CACNA1E	MGA	0	4	4	248	0.0633471	0.936653
CACNA1E	MGAM	0	4	4	248	0.0633471	0.936653
CACNA1E	MLLT4	0	4	4	248	0.0633471	0.936653
CACNA1E	MUC5B	0	4	4	248	0.0633471	0.936653
CACNA1E	MYB	0	4	4	248	0.0633471	0.936653
CACNA1E	NEDD9	0	4	4	248	0.0633471	0.936653
CACNA1E	NFASC	0	4	4	248	0.0633471	0.936653
CACNA1E	NINL	0	4	4	248	0.0633471	0.936653
CACNA1E	NKAIN4	0	4	4	248	0.0633471	0.936653
CACNA1E	NOL6	0	4	4	248	0.0633471	0.936653
CACNA1E	NRK	0	4	4	248	0.0633471	0.936653
CACNA1E	PDZD2	0	4	4	248	0.0633471	0.936653
CACNA1E	PIK3R1	0	4	4	248	0.0633471	0.936653
CACNA1E	PRKDC	0	4	4	248	0.0633471	0.936653
CACNA1E	PTPRD	0	4	4	248	0.0633471	0.936653
CACNA1E	RIMS2	0	4	4	248	0.0633471	0.936653
CACNA1E	RYR1	0	4	4	248	0.0633471	0.936653
CACNA1E	SDK1	0	4	4	248	0.0633471	0.936653
CACNA1E	SHD	0	4	4	248	0.0633471	0.936653
CACNA1E	SVEP1	0	4	4	248	0.0633471	0.936653
CACNA1E	TAF1	0	4	4	248	0.0633471	0.936653
CACNA1E	TEX15	0	4	4	248	0.0633471	0.936653
CACNA1E	UNC5D	0	4	4	248	0.0633471	0.936653
CACNA1E	WDFY3	0	4	4	248	0.0633471	0.936653
CCDC146	CCDC88B	0	4	4	248	0.0633471	0.936653
CCDC146	CCNB3	0	4	4	248	0.0633471	0.936653
CCDC146	CYFIP2	0	4	4	248	0.0633471	0.936653
CCDC146	DLG1	0	4	4	248	0.0633471	0.936653
CCDC146	FAM123B	0	4	4	248	0.0633471	0.936653
CCDC146	FANCA	0	4	4	248	0.0633471	0.936653
CCDC146	FLG	0	4	4	248	0.0633471	0.936653
CCDC146	FLNC	0	4	4	248	0.0633471	0.936653
CCDC146	GP1BA	0	4	4	248	0.0633471	0.936653
CCDC146	GRIK2	0	4	4	248	0.0633471	0.936653
CCDC146	ITPKB	0	4	4	248	0.0633471	0.936653
CCDC146	KIAA1109	0	4	4	248	0.0633471	0.936653
CCDC146	LAMA2	0	4	4	248	0.0633471	0.936653
CCDC146	LCT	0	4	4	248	0.0633471	0.936653
CCDC146	LOC283685	0	4	4	248	0.0633471	0.936653
CCDC146	LOC643677	0	4	4	248	0.0633471	0.936653
CCDC146	LRBA	0	4	4	248	0.0633471	0.936653
CCDC146	MAST4	0	4	4	248	0.0633471	0.936653
CCDC146	MGA	0	4	4	248	0.0633471	0.936653
CCDC146	MGAM	0	4	4	248	0.0633471	0.936653
CCDC146	MUC5B	0	4	4	248	0.0633471	0.936653
CCDC146	MYB	0	4	4	248	0.0633471	0.936653
CCDC146	NEDD9	0	4	4	248	0.0633471	0.936653
CCDC146	NFASC	0	4	4	248	0.0633471	0.936653
CCDC146	NINL	0	4	4	248	0.0633471	0.936653
CCDC146	NKAIN4	0	4	4	248	0.0633471	0.936653
CCDC146	NOL6	0	4	4	248	0.0633471	0.936653
CCDC146	NRK	0	4	4	248	0.0633471	0.936653
CCDC146	PDZD2	0	4	4	248	0.0633471	0.936653
CCDC146	PIK3R1	0	4	4	248	0.0633471	0.936653
CCDC146	PPEF1	0	4	4	248	0.0633471	0.936653
CCDC146	PRKDC	0	4	4	248	0.0633471	0.936653
CCDC146	PTPRD	0	4	4	248	0.0633471	0.936653
CCDC146	RIMS2	0	4	4	248	0.0633471	0.936653
CCDC146	RYR1	0	4	4	248	0.0633471	0.936653
CCDC146	SDK1	0	4	4	248	0.0633471	0.936653
CCDC146	SHD	0	4	4	248	0.0633471	0.936653
CCDC146	SVEP1	0	4	4	248	0.0633471	0.936653
CCDC146	TAF1	0	4	4	248	0.0633471	0.936653
CCDC146	TEX15	0	4	4	248	0.0633471	0.936653
CCDC146	UNC5D	0	4	4	248	0.0633471	0.936653
CCDC146	WDFY3	0	4	4	248	0.0633471	0.936653
CCDC88B	CCNB3	0	4	4	248	0.0633471	0.936653
CCDC88B	CYFIP2	0	4	4	248	0.0633471	0.936653
CCDC88B	DLG1	0	4	4	248	0.0633471	0.936653
CCDC88B	FAM123B	0	4	4	248	0.0633471	0.936653
CCDC88B	FANCA	0	4	4	248	0.0633471	0.936653
CCDC88B	FLG	0	4	4	248	0.0633471	0.936653
CCDC88B	FLNC	0	4	4	248	0.0633471	0.936653
CCDC88B	GP1BA	0	4	4	248	0.0633471	0.936653
CCDC88B	GPS2	0	4	4	248	0.0633471	0.936653
CCDC88B	GRIK2	0	4	4	248	0.0633471	0.936653
CCDC88B	ITPKB	0	4	4	248	0.0633471	0.936653
CCDC88B	KIAA1109	0	4	4	248	0.0633471	0.936653
CCDC88B	LAMA2	0	4	4	248	0.0633471	0.936653
CCDC88B	LCT	0	4	4	248	0.0633471	0.936653
CCDC88B	LOC283685	0	4	4	248	0.0633471	0.936653
CCDC88B	LOC643677	0	4	4	248	0.0633471	0.936653
CCDC88B	LRBA	0	4	4	248	0.0633471	0.936653
CCDC88B	MAST4	0	4	4	248	0.0633471	0.936653
CCDC88B	MGA	0	4	4	248	0.0633471	0.936653
CCDC88B	MGAM	0	4	4	248	0.0633471	0.936653
CCDC88B	MLLT4	0	4	4	248	0.0633471	0.936653
CCDC88B	MUC5B	0	4	4	248	0.0633471	0.936653
CCDC88B	MYB	0	4	4	248	0.0633471	0.936653
CCDC88B	NEDD9	0	4	4	248	0.0633471	0.936653
CCDC88B	NFASC	0	4	4	248	0.0633471	0.936653
CCDC88B	NINL	0	4	4	248	0.0633471	0.936653
CCDC88B	NKAIN4	0	4	4	248	0.0633471	0.936653
CCDC88B	NOL6	0	4	4	248	0.0633471	0.936653
CCDC88B	PDZD2	0	4	4	248	0.0633471	0.936653
CCDC88B	PIK3R1	0	4	4	248	0.0633471	0.936653
CCDC88B	PPEF1	0	4	4	248	0.0633471	0.936653
CCDC88B	PRKDC	0	4	4	248	0.0633471	0.936653
CCDC88B	PTPRD	0	4	4	248	0.0633471	0.936653
CCDC88B	RIMS2	0	4	4	248	0.0633471	0.936653
CCDC88B	RYR1	0	4	4	248	0.0633471	0.936653
CCDC88B	SDK1	0	4	4	248	0.0633471	0.936653
CCDC88B	SHD	0	4	4	248	0.0633471	0.936653
CCDC88B	SVEP1	0	4	4	248	0.0633471	0.936653
CCDC88B	TAF1	0	4	4	248	0.0633471	0.936653
CCDC88B	TEX15	0	4	4	248	0.0633471	0.936653
CCDC88B	UNC5D	0	4	4	248	0.0633471	0.936653
CCDC88B	WDFY3	0	4	4	248	0.0633471	0.936653
CCNB3	CYFIP2	0	4	4	248	0.0633471	0.936653
CCNB3	DLG1	0	4	4	248	0.0633471	0.936653
CCNB3	FAM123B	0	4	4	248	0.0633471	0.936653
CCNB3	FANCA	0	4	4	248	0.0633471	0.936653
CCNB3	FLG	0	4	4	248	0.0633471	0.936653
CCNB3	FLNC	0	4	4	248	0.0633471	0.936653
CCNB3	GP1BA	0	4	4	248	0.0633471	0.936653
CCNB3	GPS2	0	4	4	248	0.0633471	0.936653
CCNB3	ITPKB	0	4	4	248	0.0633471	0.936653
CCNB3	KIAA1109	0	4	4	248	0.0633471	0.936653
CCNB3	LAMA2	0	4	4	248	0.0633471	0.936653
CCNB3	LCT	0	4	4	248	0.0633471	0.936653
CCNB3	LOC643677	0	4	4	248	0.0633471	0.936653
CCNB3	LRBA	0	4	4	248	0.0633471	0.936653
CCNB3	MAST4	0	4	4	248	0.0633471	0.936653
CCNB3	MGAM	0	4	4	248	0.0633471	0.936653
CCNB3	MLLT4	0	4	4	248	0.0633471	0.936653
CCNB3	MUC5B	0	4	4	248	0.0633471	0.936653
CCNB3	MYB	0	4	4	248	0.0633471	0.936653
CCNB3	NEDD9	0	4	4	248	0.0633471	0.936653
CCNB3	NFASC	0	4	4	248	0.0633471	0.936653
CCNB3	NINL	0	4	4	248	0.0633471	0.936653
CCNB3	NKAIN4	0	4	4	248	0.0633471	0.936653
CCNB3	NOL6	0	4	4	248	0.0633471	0.936653
CCNB3	NRK	0	4	4	248	0.0633471	0.936653
CCNB3	PDZD2	0	4	4	248	0.0633471	0.936653
CCNB3	PIK3R1	0	4	4	248	0.0633471	0.936653
CCNB3	PPEF1	0	4	4	248	0.0633471	0.936653
CCNB3	PRKDC	0	4	4	248	0.0633471	0.936653
CCNB3	PTPRD	0	4	4	248	0.0633471	0.936653
CCNB3	RIMS2	0	4	4	248	0.0633471	0.936653
CCNB3	RYR1	0	4	4	248	0.0633471	0.936653
CCNB3	SDK1	0	4	4	248	0.0633471	0.936653
CCNB3	SHD	0	4	4	248	0.0633471	0.936653
CCNB3	SVEP1	0	4	4	248	0.0633471	0.936653
CCNB3	TEX15	0	4	4	248	0.0633471	0.936653
CCNB3	UNC5D	0	4	4	248	0.0633471	0.936653
CYFIP2	DLG1	0	4	4	248	0.0633471	0.936653
CYFIP2	FAM123B	0	4	4	248	0.0633471	0.936653
CYFIP2	FANCA	0	4	4	248	0.0633471	0.936653
CYFIP2	FLG	0	4	4	248	0.0633471	0.936653
CYFIP2	FLNC	0	4	4	248	0.0633471	0.936653
CYFIP2	GP1BA	0	4	4	248	0.0633471	0.936653
CYFIP2	GPS2	0	4	4	248	0.0633471	0.936653
CYFIP2	GRIK2	0	4	4	248	0.0633471	0.936653
CYFIP2	KIAA1109	0	4	4	248	0.0633471	0.936653
CYFIP2	LAMA2	0	4	4	248	0.0633471	0.936653
CYFIP2	LCT	0	4	4	248	0.0633471	0.936653
CYFIP2	LOC283685	0	4	4	248	0.0633471	0.936653
CYFIP2	LOC643677	0	4	4	248	0.0633471	0.936653
CYFIP2	LRBA	0	4	4	248	0.0633471	0.936653
CYFIP2	MAST4	0	4	4	248	0.0633471	0.936653
CYFIP2	MGA	0	4	4	248	0.0633471	0.936653
CYFIP2	MGAM	0	4	4	248	0.0633471	0.936653
CYFIP2	MLLT4	0	4	4	248	0.0633471	0.936653
CYFIP2	MUC5B	0	4	4	248	0.0633471	0.936653
CYFIP2	MYB	0	4	4	248	0.0633471	0.936653
CYFIP2	NEDD9	0	4	4	248	0.0633471	0.936653
CYFIP2	NFASC	0	4	4	248	0.0633471	0.936653
CYFIP2	NINL	0	4	4	248	0.0633471	0.936653
CYFIP2	NKAIN4	0	4	4	248	0.0633471	0.936653
CYFIP2	NOL6	0	4	4	248	0.0633471	0.936653
CYFIP2	PDZD2	0	4	4	248	0.0633471	0.936653
CYFIP2	PIK3R1	0	4	4	248	0.0633471	0.936653
CYFIP2	PPEF1	0	4	4	248	0.0633471	0.936653
CYFIP2	PRKDC	0	4	4	248	0.0633471	0.936653
CYFIP2	PTPRD	0	4	4	248	0.0633471	0.936653
CYFIP2	RIMS2	0	4	4	248	0.0633471	0.936653
CYFIP2	RYR1	0	4	4	248	0.0633471	0.936653
CYFIP2	SDK1	0	4	4	248	0.0633471	0.936653
CYFIP2	SHD	0	4	4	248	0.0633471	0.936653
CYFIP2	TAF1	0	4	4	248	0.0633471	0.936653
CYFIP2	TEX15	0	4	4	248	0.0633471	0.936653
CYFIP2	UNC5D	0	4	4	248	0.0633471	0.936653
CYFIP2	WDFY3	0	4	4	248	0.0633471	0.936653
DLG1	FAM123B	0	4	4	248	0.0633471	0.936653
DLG1	FANCA	0	4	4	248	0.0633471	0.936653
DLG1	FLG	0	4	4	248	0.0633471	0.936653
DLG1	FLNC	0	4	4	248	0.0633471	0.936653
DLG1	GP1BA	0	4	4	248	0.0633471	0.936653
DLG1	GPS2	0	4	4	248	0.0633471	0.936653
DLG1	GRIK2	0	4	4	248	0.0633471	0.936653
DLG1	ITPKB	0	4	4	248	0.0633471	0.936653
DLG1	KIAA1109	0	4	4	248	0.0633471	0.936653
DLG1	LAMA2	0	4	4	248	0.0633471	0.936653
DLG1	LCT	0	4	4	248	0.0633471	0.936653
DLG1	LOC283685	0	4	4	248	0.0633471	0.936653
DLG1	LOC643677	0	4	4	248	0.0633471	0.936653
DLG1	LRBA	0	4	4	248	0.0633471	0.936653
DLG1	MAST4	0	4	4	248	0.0633471	0.936653
DLG1	MGA	0	4	4	248	0.0633471	0.936653
DLG1	MGAM	0	4	4	248	0.0633471	0.936653
DLG1	MLLT4	0	4	4	248	0.0633471	0.936653
DLG1	MUC5B	0	4	4	248	0.0633471	0.936653
DLG1	MYB	0	4	4	248	0.0633471	0.936653
DLG1	NEDD9	0	4	4	248	0.0633471	0.936653
DLG1	NFASC	0	4	4	248	0.0633471	0.936653
DLG1	NINL	0	4	4	248	0.0633471	0.936653
DLG1	NKAIN4	0	4	4	248	0.0633471	0.936653
DLG1	NRK	0	4	4	248	0.0633471	0.936653
DLG1	PDZD2	0	4	4	248	0.0633471	0.936653
DLG1	PIK3R1	0	4	4	248	0.0633471	0.936653
DLG1	PRKDC	0	4	4	248	0.0633471	0.936653
DLG1	PTPRD	0	4	4	248	0.0633471	0.936653
DLG1	RIMS2	0	4	4	248	0.0633471	0.936653
DLG1	RYR1	0	4	4	248	0.0633471	0.936653
DLG1	SDK1	0	4	4	248	0.0633471	0.936653
DLG1	SHD	0	4	4	248	0.0633471	0.936653
DLG1	SVEP1	0	4	4	248	0.0633471	0.936653
DLG1	TAF1	0	4	4	248	0.0633471	0.936653
DLG1	TEX15	0	4	4	248	0.0633471	0.936653
DLG1	UNC5D	0	4	4	248	0.0633471	0.936653
DLG1	WDFY3	0	4	4	248	0.0633471	0.936653
FAM123B	FANCA	0	4	4	248	0.0633471	0.936653
FAM123B	FLG	0	4	4	248	0.0633471	0.936653
FAM123B	GP1BA	0	4	4	248	0.0633471	0.936653
FAM123B	GPS2	0	4	4	248	0.0633471	0.936653
FAM123B	GRIK2	0	4	4	248	0.0633471	0.936653
FAM123B	ITPKB	0	4	4	248	0.0633471	0.936653
FAM123B	KIAA1109	0	4	4	248	0.0633471	0.936653
FAM123B	LAMA2	0	4	4	248	0.0633471	0.936653
FAM123B	LOC283685	0	4	4	248	0.0633471	0.936653
FAM123B	LOC643677	0	4	4	248	0.0633471	0.936653
FAM123B	LRBA	0	4	4	248	0.0633471	0.936653
FAM123B	MAST4	0	4	4	248	0.0633471	0.936653
FAM123B	MGA	0	4	4	248	0.0633471	0.936653
FAM123B	MGAM	0	4	4	248	0.0633471	0.936653
FAM123B	MLLT4	0	4	4	248	0.0633471	0.936653
FAM123B	MYB	0	4	4	248	0.0633471	0.936653
FAM123B	NEDD9	0	4	4	248	0.0633471	0.936653
FAM123B	NFASC	0	4	4	248	0.0633471	0.936653
FAM123B	NINL	0	4	4	248	0.0633471	0.936653
FAM123B	NKAIN4	0	4	4	248	0.0633471	0.936653
FAM123B	NOL6	0	4	4	248	0.0633471	0.936653
FAM123B	NRK	0	4	4	248	0.0633471	0.936653
FAM123B	PDZD2	0	4	4	248	0.0633471	0.936653
FAM123B	PIK3R1	0	4	4	248	0.0633471	0.936653
FAM123B	PPEF1	0	4	4	248	0.0633471	0.936653
FAM123B	PRKDC	0	4	4	248	0.0633471	0.936653
FAM123B	PTPRD	0	4	4	248	0.0633471	0.936653
FAM123B	RIMS2	0	4	4	248	0.0633471	0.936653
FAM123B	RYR1	0	4	4	248	0.0633471	0.936653
FAM123B	SDK1	0	4	4	248	0.0633471	0.936653
FAM123B	SVEP1	0	4	4	248	0.0633471	0.936653
FAM123B	TAF1	0	4	4	248	0.0633471	0.936653
FAM123B	TEX15	0	4	4	248	0.0633471	0.936653
FANCA	FLG	0	4	4	248	0.0633471	0.936653
FANCA	GP1BA	0	4	4	248	0.0633471	0.936653
FANCA	GPS2	0	4	4	248	0.0633471	0.936653
FANCA	GRIK2	0	4	4	248	0.0633471	0.936653
FANCA	ITPKB	0	4	4	248	0.0633471	0.936653
FANCA	KIAA1109	0	4	4	248	0.0633471	0.936653
FANCA	LAMA2	0	4	4	248	0.0633471	0.936653
FANCA	LCT	0	4	4	248	0.0633471	0.936653
FANCA	LOC283685	0	4	4	248	0.0633471	0.936653
FANCA	LOC643677	0	4	4	248	0.0633471	0.936653
FANCA	LRBA	0	4	4	248	0.0633471	0.936653
FANCA	MAST4	0	4	4	248	0.0633471	0.936653
FANCA	MGA	0	4	4	248	0.0633471	0.936653
FANCA	MGAM	0	4	4	248	0.0633471	0.936653
FANCA	MLLT4	0	4	4	248	0.0633471	0.936653
FANCA	MUC5B	0	4	4	248	0.0633471	0.936653
FANCA	MYB	0	4	4	248	0.0633471	0.936653
FANCA	NEDD9	0	4	4	248	0.0633471	0.936653
FANCA	NFASC	0	4	4	248	0.0633471	0.936653
FANCA	NINL	0	4	4	248	0.0633471	0.936653
FANCA	NKAIN4	0	4	4	248	0.0633471	0.936653
FANCA	NOL6	0	4	4	248	0.0633471	0.936653
FANCA	NRK	0	4	4	248	0.0633471	0.936653
FANCA	PDZD2	0	4	4	248	0.0633471	0.936653
FANCA	PIK3R1	0	4	4	248	0.0633471	0.936653
FANCA	PPEF1	0	4	4	248	0.0633471	0.936653
FANCA	PRKDC	0	4	4	248	0.0633471	0.936653
FANCA	PTPRD	0	4	4	248	0.0633471	0.936653
FANCA	RIMS2	0	4	4	248	0.0633471	0.936653
FANCA	RYR1	0	4	4	248	0.0633471	0.936653
FANCA	SDK1	0	4	4	248	0.0633471	0.936653
FANCA	SHD	0	4	4	248	0.0633471	0.936653
FANCA	SVEP1	0	4	4	248	0.0633471	0.936653
FANCA	TAF1	0	4	4	248	0.0633471	0.936653
FANCA	TEX15	0	4	4	248	0.0633471	0.936653
FANCA	UNC5D	0	4	4	248	0.0633471	0.936653
FANCA	WDFY3	0	4	4	248	0.0633471	0.936653
FLG	FLNC	0	4	4	248	0.0633471	0.936653
FLG	GP1BA	0	4	4	248	0.0633471	0.936653
FLG	GPS2	0	4	4	248	0.0633471	0.936653
FLG	GRIK2	0	4	4	248	0.0633471	0.936653
FLG	ITPKB	0	4	4	248	0.0633471	0.936653
FLG	KIAA1109	0	4	4	248	0.0633471	0.936653
FLG	LAMA2	0	4	4	248	0.0633471	0.936653
FLG	LCT	0	4	4	248	0.0633471	0.936653
FLG	LOC283685	0	4	4	248	0.0633471	0.936653
FLG	LOC643677	0	4	4	248	0.0633471	0.936653
FLG	LRBA	0	4	4	248	0.0633471	0.936653
FLG	MAST4	0	4	4	248	0.0633471	0.936653
FLG	MGA	0	4	4	248	0.0633471	0.936653
FLG	MGAM	0	4	4	248	0.0633471	0.936653
FLG	MLLT4	0	4	4	248	0.0633471	0.936653
FLG	MUC5B	0	4	4	248	0.0633471	0.936653
FLG	MYB	0	4	4	248	0.0633471	0.936653
FLG	NEDD9	0	4	4	248	0.0633471	0.936653
FLG	NFASC	0	4	4	248	0.0633471	0.936653
FLG	NKAIN4	0	4	4	248	0.0633471	0.936653
FLG	NOL6	0	4	4	248	0.0633471	0.936653
FLG	NRK	0	4	4	248	0.0633471	0.936653
FLG	PIK3R1	0	4	4	248	0.0633471	0.936653
FLG	PPEF1	0	4	4	248	0.0633471	0.936653
FLG	PRKDC	0	4	4	248	0.0633471	0.936653
FLG	PTPRD	0	4	4	248	0.0633471	0.936653
FLG	RIMS2	0	4	4	248	0.0633471	0.936653
FLG	RYR1	0	4	4	248	0.0633471	0.936653
FLG	SDK1	0	4	4	248	0.0633471	0.936653
FLG	SHD	0	4	4	248	0.0633471	0.936653
FLG	SVEP1	0	4	4	248	0.0633471	0.936653
FLG	TAF1	0	4	4	248	0.0633471	0.936653
FLG	TEX15	0	4	4	248	0.0633471	0.936653
FLG	UNC5D	0	4	4	248	0.0633471	0.936653
FLG	WDFY3	0	4	4	248	0.0633471	0.936653
FLNC	GP1BA	0	4	4	248	0.0633471	0.936653
FLNC	GPS2	0	4	4	248	0.0633471	0.936653
FLNC	GRIK2	0	4	4	248	0.0633471	0.936653
FLNC	ITPKB	0	4	4	248	0.0633471	0.936653
FLNC	KIAA1109	0	4	4	248	0.0633471	0.936653
FLNC	LAMA2	0	4	4	248	0.0633471	0.936653
FLNC	LOC283685	0	4	4	248	0.0633471	0.936653
FLNC	LOC643677	0	4	4	248	0.0633471	0.936653
FLNC	LRBA	0	4	4	248	0.0633471	0.936653
FLNC	MAST4	0	4	4	248	0.0633471	0.936653
FLNC	MGA	0	4	4	248	0.0633471	0.936653
FLNC	MGAM	0	4	4	248	0.0633471	0.936653
FLNC	MLLT4	0	4	4	248	0.0633471	0.936653
FLNC	MYB	0	4	4	248	0.0633471	0.936653
FLNC	NEDD9	0	4	4	248	0.0633471	0.936653
FLNC	NFASC	0	4	4	248	0.0633471	0.936653
FLNC	NINL	0	4	4	248	0.0633471	0.936653
FLNC	NKAIN4	0	4	4	248	0.0633471	0.936653
FLNC	NOL6	0	4	4	248	0.0633471	0.936653
FLNC	NRK	0	4	4	248	0.0633471	0.936653
FLNC	PDZD2	0	4	4	248	0.0633471	0.936653
FLNC	PIK3R1	0	4	4	248	0.0633471	0.936653
FLNC	PPEF1	0	4	4	248	0.0633471	0.936653
FLNC	PRKDC	0	4	4	248	0.0633471	0.936653
FLNC	PTPRD	0	4	4	248	0.0633471	0.936653
FLNC	RIMS2	0	4	4	248	0.0633471	0.936653
FLNC	RYR1	0	4	4	248	0.0633471	0.936653
FLNC	SDK1	0	4	4	248	0.0633471	0.936653
FLNC	SVEP1	0	4	4	248	0.0633471	0.936653
FLNC	TAF1	0	4	4	248	0.0633471	0.936653
FLNC	TEX15	0	4	4	248	0.0633471	0.936653
FLNC	UNC5D	0	4	4	248	0.0633471	0.936653
FLNC	WDFY3	0	4	4	248	0.0633471	0.936653
GP1BA	GPS2	0	4	4	248	0.0633471	0.936653
GP1BA	ITPKB	0	4	4	248	0.0633471	0.936653
GP1BA	LAMA2	0	4	4	248	0.0633471	0.936653
GP1BA	LCT	0	4	4	248	0.0633471	0.936653
GP1BA	LOC283685	0	4	4	248	0.0633471	0.936653
GP1BA	LOC643677	0	4	4	248	0.0633471	0.936653
GP1BA	LRBA	0	4	4	248	0.0633471	0.936653
GP1BA	MAST4	0	4	4	248	0.0633471	0.936653
GP1BA	MGA	0	4	4	248	0.0633471	0.936653
GP1BA	MLLT4	0	4	4	248	0.0633471	0.936653
GP1BA	MUC5B	0	4	4	248	0.0633471	0.936653
GP1BA	MYB	0	4	4	248	0.0633471	0.936653
GP1BA	NINL	0	4	4	248	0.0633471	0.936653
GP1BA	NKAIN4	0	4	4	248	0.0633471	0.936653
GP1BA	NOL6	0	4	4	248	0.0633471	0.936653
GP1BA	NRK	0	4	4	248	0.0633471	0.936653
GP1BA	PDZD2	0	4	4	248	0.0633471	0.936653
GP1BA	PIK3R1	0	4	4	248	0.0633471	0.936653
GP1BA	PPEF1	0	4	4	248	0.0633471	0.936653
GP1BA	PRKDC	0	4	4	248	0.0633471	0.936653
GP1BA	PTPRD	0	4	4	248	0.0633471	0.936653
GP1BA	RIMS2	0	4	4	248	0.0633471	0.936653
GP1BA	RYR1	0	4	4	248	0.0633471	0.936653
GP1BA	SDK1	0	4	4	248	0.0633471	0.936653
GP1BA	SHD	0	4	4	248	0.0633471	0.936653
GP1BA	SVEP1	0	4	4	248	0.0633471	0.936653
GP1BA	TAF1	0	4	4	248	0.0633471	0.936653
GP1BA	TEX15	0	4	4	248	0.0633471	0.936653
GP1BA	UNC5D	0	4	4	248	0.0633471	0.936653
GP1BA	WDFY3	0	4	4	248	0.0633471	0.936653
GPS2	GRIK2	0	4	4	248	0.0633471	0.936653
GPS2	ITPKB	0	4	4	248	0.0633471	0.936653
GPS2	KIAA1109	0	4	4	248	0.0633471	0.936653
GPS2	LCT	0	4	4	248	0.0633471	0.936653
GPS2	LOC283685	0	4	4	248	0.0633471	0.936653
GPS2	LOC643677	0	4	4	248	0.0633471	0.936653
GPS2	LRBA	0	4	4	248	0.0633471	0.936653
GPS2	MGA	0	4	4	248	0.0633471	0.936653
GPS2	MGAM	0	4	4	248	0.0633471	0.936653
GPS2	NEDD9	0	4	4	248	0.0633471	0.936653
GPS2	NFASC	0	4	4	248	0.0633471	0.936653
GPS2	NINL	0	4	4	248	0.0633471	0.936653
GPS2	NKAIN4	0	4	4	248	0.0633471	0.936653
GPS2	NOL6	0	4	4	248	0.0633471	0.936653
GPS2	NRK	0	4	4	248	0.0633471	0.936653
GPS2	PDZD2	0	4	4	248	0.0633471	0.936653
GPS2	PIK3R1	0	4	4	248	0.0633471	0.936653
GPS2	PPEF1	0	4	4	248	0.0633471	0.936653
GPS2	PRKDC	0	4	4	248	0.0633471	0.936653
GPS2	PTPRD	0	4	4	248	0.0633471	0.936653
GPS2	RIMS2	0	4	4	248	0.0633471	0.936653
GPS2	RYR1	0	4	4	248	0.0633471	0.936653
GPS2	SDK1	0	4	4	248	0.0633471	0.936653
GPS2	SHD	0	4	4	248	0.0633471	0.936653
GPS2	SVEP1	0	4	4	248	0.0633471	0.936653
GPS2	TAF1	0	4	4	248	0.0633471	0.936653
GPS2	TEX15	0	4	4	248	0.0633471	0.936653
GPS2	UNC5D	0	4	4	248	0.0633471	0.936653
GPS2	WDFY3	0	4	4	248	0.0633471	0.936653
GRIK2	ITPKB	0	4	4	248	0.0633471	0.936653
GRIK2	KIAA1109	0	4	4	248	0.0633471	0.936653
GRIK2	LAMA2	0	4	4	248	0.0633471	0.936653
GRIK2	LCT	0	4	4	248	0.0633471	0.936653
GRIK2	LOC643677	0	4	4	248	0.0633471	0.936653
GRIK2	LRBA	0	4	4	248	0.0633471	0.936653
GRIK2	MAST4	0	4	4	248	0.0633471	0.936653
GRIK2	MLLT4	0	4	4	248	0.0633471	0.936653
GRIK2	MUC5B	0	4	4	248	0.0633471	0.936653
GRIK2	MYB	0	4	4	248	0.0633471	0.936653
GRIK2	NINL	0	4	4	248	0.0633471	0.936653
GRIK2	NKAIN4	0	4	4	248	0.0633471	0.936653
GRIK2	NOL6	0	4	4	248	0.0633471	0.936653
GRIK2	NRK	0	4	4	248	0.0633471	0.936653
GRIK2	PDZD2	0	4	4	248	0.0633471	0.936653
GRIK2	PIK3R1	0	4	4	248	0.0633471	0.936653
GRIK2	PPEF1	0	4	4	248	0.0633471	0.936653
GRIK2	PRKDC	0	4	4	248	0.0633471	0.936653
GRIK2	PTPRD	0	4	4	248	0.0633471	0.936653
GRIK2	RIMS2	0	4	4	248	0.0633471	0.936653
GRIK2	RYR1	0	4	4	248	0.0633471	0.936653
GRIK2	SDK1	0	4	4	248	0.0633471	0.936653
GRIK2	SHD	0	4	4	248	0.0633471	0.936653
GRIK2	SVEP1	0	4	4	248	0.0633471	0.936653
GRIK2	TEX15	0	4	4	248	0.0633471	0.936653
GRIK2	UNC5D	0	4	4	248	0.0633471	0.936653
ITPKB	KIAA1109	0	4	4	248	0.0633471	0.936653
ITPKB	LAMA2	0	4	4	248	0.0633471	0.936653
ITPKB	LCT	0	4	4	248	0.0633471	0.936653
ITPKB	LOC283685	0	4	4	248	0.0633471	0.936653
ITPKB	LOC643677	0	4	4	248	0.0633471	0.936653
ITPKB	LRBA	0	4	4	248	0.0633471	0.936653
ITPKB	MAST4	0	4	4	248	0.0633471	0.936653
ITPKB	MGA	0	4	4	248	0.0633471	0.936653
ITPKB	MGAM	0	4	4	248	0.0633471	0.936653
ITPKB	MLLT4	0	4	4	248	0.0633471	0.936653
ITPKB	MUC5B	0	4	4	248	0.0633471	0.936653
ITPKB	MYB	0	4	4	248	0.0633471	0.936653
ITPKB	NEDD9	0	4	4	248	0.0633471	0.936653
ITPKB	NFASC	0	4	4	248	0.0633471	0.936653
ITPKB	NINL	0	4	4	248	0.0633471	0.936653
ITPKB	NKAIN4	0	4	4	248	0.0633471	0.936653
ITPKB	NOL6	0	4	4	248	0.0633471	0.936653
ITPKB	NRK	0	4	4	248	0.0633471	0.936653
ITPKB	PDZD2	0	4	4	248	0.0633471	0.936653
ITPKB	PIK3R1	0	4	4	248	0.0633471	0.936653
ITPKB	PRKDC	0	4	4	248	0.0633471	0.936653
ITPKB	PTPRD	0	4	4	248	0.0633471	0.936653
ITPKB	RIMS2	0	4	4	248	0.0633471	0.936653
ITPKB	RYR1	0	4	4	248	0.0633471	0.936653
ITPKB	SDK1	0	4	4	248	0.0633471	0.936653
ITPKB	SHD	0	4	4	248	0.0633471	0.936653
ITPKB	SVEP1	0	4	4	248	0.0633471	0.936653
ITPKB	TAF1	0	4	4	248	0.0633471	0.936653
ITPKB	TEX15	0	4	4	248	0.0633471	0.936653
ITPKB	UNC5D	0	4	4	248	0.0633471	0.936653
ITPKB	WDFY3	0	4	4	248	0.0633471	0.936653
KIAA1109	LAMA2	0	4	4	248	0.0633471	0.936653
KIAA1109	LCT	0	4	4	248	0.0633471	0.936653
KIAA1109	LOC283685	0	4	4	248	0.0633471	0.936653
KIAA1109	LOC643677	0	4	4	248	0.0633471	0.936653
KIAA1109	LRBA	0	4	4	248	0.0633471	0.936653
KIAA1109	MAST4	0	4	4	248	0.0633471	0.936653
KIAA1109	MGA	0	4	4	248	0.0633471	0.936653
KIAA1109	MGAM	0	4	4	248	0.0633471	0.936653
KIAA1109	MLLT4	0	4	4	248	0.0633471	0.936653
KIAA1109	MUC5B	0	4	4	248	0.0633471	0.936653
KIAA1109	MYB	0	4	4	248	0.0633471	0.936653
KIAA1109	NEDD9	0	4	4	248	0.0633471	0.936653
KIAA1109	NFASC	0	4	4	248	0.0633471	0.936653
KIAA1109	NINL	0	4	4	248	0.0633471	0.936653
KIAA1109	NKAIN4	0	4	4	248	0.0633471	0.936653
KIAA1109	NOL6	0	4	4	248	0.0633471	0.936653
KIAA1109	NRK	0	4	4	248	0.0633471	0.936653
KIAA1109	PDZD2	0	4	4	248	0.0633471	0.936653
KIAA1109	PIK3R1	0	4	4	248	0.0633471	0.936653
KIAA1109	PPEF1	0	4	4	248	0.0633471	0.936653
KIAA1109	PRKDC	0	4	4	248	0.0633471	0.936653
KIAA1109	PTPRD	0	4	4	248	0.0633471	0.936653
KIAA1109	RIMS2	0	4	4	248	0.0633471	0.936653
KIAA1109	RYR1	0	4	4	248	0.0633471	0.936653
KIAA1109	SDK1	0	4	4	248	0.0633471	0.936653
KIAA1109	SHD	0	4	4	248	0.0633471	0.936653
KIAA1109	SVEP1	0	4	4	248	0.0633471	0.936653
KIAA1109	TAF1	0	4	4	248	0.0633471	0.936653
KIAA1109	TEX15	0	4	4	248	0.0633471	0.936653
KIAA1109	UNC5D	0	4	4	248	0.0633471	0.936653
KIAA1109	WDFY3	0	4	4	248	0.0633471	0.936653
LAMA2	LCT	0	4	4	248	0.0633471	0.936653
LAMA2	LOC283685	0	4	4	248	0.0633471	0.936653
LAMA2	LOC643677	0	4	4	248	0.0633471	0.936653
LAMA2	LRBA	0	4	4	248	0.0633471	0.936653
LAMA2	MGA	0	4	4	248	0.0633471	0.936653
LAMA2	MGAM	0	4	4	248	0.0633471	0.936653
LAMA2	MLLT4	0	4	4	248	0.0633471	0.936653
LAMA2	MUC5B	0	4	4	248	0.0633471	0.936653
LAMA2	NEDD9	0	4	4	248	0.0633471	0.936653
LAMA2	NFASC	0	4	4	248	0.0633471	0.936653
LAMA2	NINL	0	4	4	248	0.0633471	0.936653
LAMA2	NKAIN4	0	4	4	248	0.0633471	0.936653
LAMA2	NOL6	0	4	4	248	0.0633471	0.936653
LAMA2	NRK	0	4	4	248	0.0633471	0.936653
LAMA2	PDZD2	0	4	4	248	0.0633471	0.936653
LAMA2	PIK3R1	0	4	4	248	0.0633471	0.936653
LAMA2	PPEF1	0	4	4	248	0.0633471	0.936653
LAMA2	PRKDC	0	4	4	248	0.0633471	0.936653
LAMA2	PTPRD	0	4	4	248	0.0633471	0.936653
LAMA2	RIMS2	0	4	4	248	0.0633471	0.936653
LAMA2	RYR1	0	4	4	248	0.0633471	0.936653
LAMA2	SDK1	0	4	4	248	0.0633471	0.936653
LAMA2	SHD	0	4	4	248	0.0633471	0.936653
LAMA2	SVEP1	0	4	4	248	0.0633471	0.936653
LAMA2	TAF1	0	4	4	248	0.0633471	0.936653
LAMA2	TEX15	0	4	4	248	0.0633471	0.936653
LAMA2	UNC5D	0	4	4	248	0.0633471	0.936653
LCT	LOC283685	0	4	4	248	0.0633471	0.936653
LCT	LOC643677	0	4	4	248	0.0633471	0.936653
LCT	LRBA	0	4	4	248	0.0633471	0.936653
LCT	MAST4	0	4	4	248	0.0633471	0.936653
LCT	MGA	0	4	4	248	0.0633471	0.936653
LCT	MGAM	0	4	4	248	0.0633471	0.936653
LCT	MLLT4	0	4	4	248	0.0633471	0.936653
LCT	MYB	0	4	4	248	0.0633471	0.936653
LCT	NEDD9	0	4	4	248	0.0633471	0.936653
LCT	NFASC	0	4	4	248	0.0633471	0.936653
LCT	NINL	0	4	4	248	0.0633471	0.936653
LCT	NKAIN4	0	4	4	248	0.0633471	0.936653
LCT	NOL6	0	4	4	248	0.0633471	0.936653
LCT	NRK	0	4	4	248	0.0633471	0.936653
LCT	PDZD2	0	4	4	248	0.0633471	0.936653
LCT	PIK3R1	0	4	4	248	0.0633471	0.936653
LCT	PPEF1	0	4	4	248	0.0633471	0.936653
LCT	PRKDC	0	4	4	248	0.0633471	0.936653
LCT	PTPRD	0	4	4	248	0.0633471	0.936653
LCT	RIMS2	0	4	4	248	0.0633471	0.936653
LCT	RYR1	0	4	4	248	0.0633471	0.936653
LCT	SDK1	0	4	4	248	0.0633471	0.936653
LCT	SVEP1	0	4	4	248	0.0633471	0.936653
LCT	TAF1	0	4	4	248	0.0633471	0.936653
LCT	TEX15	0	4	4	248	0.0633471	0.936653
LCT	UNC5D	0	4	4	248	0.0633471	0.936653
LCT	WDFY3	0	4	4	248	0.0633471	0.936653
LOC283685	LOC643677	0	4	4	248	0.0633471	0.936653
LOC283685	LRBA	0	4	4	248	0.0633471	0.936653
LOC283685	MAST4	0	4	4	248	0.0633471	0.936653
LOC283685	MGA	0	4	4	248	0.0633471	0.936653
LOC283685	MGAM	0	4	4	248	0.0633471	0.936653
LOC283685	MLLT4	0	4	4	248	0.0633471	0.936653
LOC283685	MUC5B	0	4	4	248	0.0633471	0.936653
LOC283685	MYB	0	4	4	248	0.0633471	0.936653
LOC283685	NEDD9	0	4	4	248	0.0633471	0.936653
LOC283685	NFASC	0	4	4	248	0.0633471	0.936653
LOC283685	NINL	0	4	4	248	0.0633471	0.936653
LOC283685	NKAIN4	0	4	4	248	0.0633471	0.936653
LOC283685	NOL6	0	4	4	248	0.0633471	0.936653
LOC283685	NRK	0	4	4	248	0.0633471	0.936653
LOC283685	PDZD2	0	4	4	248	0.0633471	0.936653
LOC283685	PIK3R1	0	4	4	248	0.0633471	0.936653
LOC283685	PPEF1	0	4	4	248	0.0633471	0.936653
LOC283685	PRKDC	0	4	4	248	0.0633471	0.936653
LOC283685	PTPRD	0	4	4	248	0.0633471	0.936653
LOC283685	RIMS2	0	4	4	248	0.0633471	0.936653
LOC283685	RYR1	0	4	4	248	0.0633471	0.936653
LOC283685	SDK1	0	4	4	248	0.0633471	0.936653
LOC283685	SHD	0	4	4	248	0.0633471	0.936653
LOC283685	SVEP1	0	4	4	248	0.0633471	0.936653
LOC283685	TEX15	0	4	4	248	0.0633471	0.936653
LOC283685	UNC5D	0	4	4	248	0.0633471	0.936653
LOC283685	WDFY3	0	4	4	248	0.0633471	0.936653
LOC643677	LRBA	0	4	4	248	0.0633471	0.936653
LOC643677	MGA	0	4	4	248	0.0633471	0.936653
LOC643677	MGAM	0	4	4	248	0.0633471	0.936653
LOC643677	MLLT4	0	4	4	248	0.0633471	0.936653
LOC643677	MUC5B	0	4	4	248	0.0633471	0.936653
LOC643677	MYB	0	4	4	248	0.0633471	0.936653
LOC643677	NEDD9	0	4	4	248	0.0633471	0.936653
LOC643677	NINL	0	4	4	248	0.0633471	0.936653
LOC643677	NOL6	0	4	4	248	0.0633471	0.936653
LOC643677	NRK	0	4	4	248	0.0633471	0.936653
LOC643677	PDZD2	0	4	4	248	0.0633471	0.936653
LOC643677	PIK3R1	0	4	4	248	0.0633471	0.936653
LOC643677	PPEF1	0	4	4	248	0.0633471	0.936653
LOC643677	PTPRD	0	4	4	248	0.0633471	0.936653
LOC643677	RIMS2	0	4	4	248	0.0633471	0.936653
LOC643677	RYR1	0	4	4	248	0.0633471	0.936653
LOC643677	SDK1	0	4	4	248	0.0633471	0.936653
LOC643677	SVEP1	0	4	4	248	0.0633471	0.936653
LOC643677	TAF1	0	4	4	248	0.0633471	0.936653
LOC643677	UNC5D	0	4	4	248	0.0633471	0.936653
LOC643677	WDFY3	0	4	4	248	0.0633471	0.936653
LRBA	MAST4	0	4	4	248	0.0633471	0.936653
LRBA	MGA	0	4	4	248	0.0633471	0.936653
LRBA	MGAM	0	4	4	248	0.0633471	0.936653
LRBA	MLLT4	0	4	4	248	0.0633471	0.936653
LRBA	MUC5B	0	4	4	248	0.0633471	0.936653
LRBA	MYB	0	4	4	248	0.0633471	0.936653
LRBA	NEDD9	0	4	4	248	0.0633471	0.936653
LRBA	NFASC	0	4	4	248	0.0633471	0.936653
LRBA	NINL	0	4	4	248	0.0633471	0.936653
LRBA	NOL6	0	4	4	248	0.0633471	0.936653
LRBA	NRK	0	4	4	248	0.0633471	0.936653
LRBA	PDZD2	0	4	4	248	0.0633471	0.936653
LRBA	PIK3R1	0	4	4	248	0.0633471	0.936653
LRBA	PPEF1	0	4	4	248	0.0633471	0.936653
LRBA	PRKDC	0	4	4	248	0.0633471	0.936653
LRBA	PTPRD	0	4	4	248	0.0633471	0.936653
LRBA	RIMS2	0	4	4	248	0.0633471	0.936653
LRBA	RYR1	0	4	4	248	0.0633471	0.936653
LRBA	SDK1	0	4	4	248	0.0633471	0.936653
LRBA	SHD	0	4	4	248	0.0633471	0.936653
LRBA	SVEP1	0	4	4	248	0.0633471	0.936653
LRBA	TAF1	0	4	4	248	0.0633471	0.936653
LRBA	TEX15	0	4	4	248	0.0633471	0.936653
LRBA	UNC5D	0	4	4	248	0.0633471	0.936653
LRBA	WDFY3	0	4	4	248	0.0633471	0.936653
MAST4	MGA	0	4	4	248	0.0633471	0.936653
MAST4	MGAM	0	4	4	248	0.0633471	0.936653
MAST4	MLLT4	0	4	4	248	0.0633471	0.936653
MAST4	MUC5B	0	4	4	248	0.0633471	0.936653
MAST4	NEDD9	0	4	4	248	0.0633471	0.936653
MAST4	NINL	0	4	4	248	0.0633471	0.936653
MAST4	NOL6	0	4	4	248	0.0633471	0.936653
MAST4	NRK	0	4	4	248	0.0633471	0.936653
MAST4	PDZD2	0	4	4	248	0.0633471	0.936653
MAST4	PIK3R1	0	4	4	248	0.0633471	0.936653
MAST4	PPEF1	0	4	4	248	0.0633471	0.936653
MAST4	RIMS2	0	4	4	248	0.0633471	0.936653
MAST4	RYR1	0	4	4	248	0.0633471	0.936653
MAST4	SDK1	0	4	4	248	0.0633471	0.936653
MAST4	SHD	0	4	4	248	0.0633471	0.936653
MAST4	SVEP1	0	4	4	248	0.0633471	0.936653
MAST4	TAF1	0	4	4	248	0.0633471	0.936653
MAST4	TEX15	0	4	4	248	0.0633471	0.936653
MAST4	UNC5D	0	4	4	248	0.0633471	0.936653
MAST4	WDFY3	0	4	4	248	0.0633471	0.936653
MGA	MGAM	0	4	4	248	0.0633471	0.936653
MGA	MLLT4	0	4	4	248	0.0633471	0.936653
MGA	MUC5B	0	4	4	248	0.0633471	0.936653
MGA	MYB	0	4	4	248	0.0633471	0.936653
MGA	NEDD9	0	4	4	248	0.0633471	0.936653
MGA	NFASC	0	4	4	248	0.0633471	0.936653
MGA	NINL	0	4	4	248	0.0633471	0.936653
MGA	NKAIN4	0	4	4	248	0.0633471	0.936653
MGA	NOL6	0	4	4	248	0.0633471	0.936653
MGA	NRK	0	4	4	248	0.0633471	0.936653
MGA	PDZD2	0	4	4	248	0.0633471	0.936653
MGA	PIK3R1	0	4	4	248	0.0633471	0.936653
MGA	PPEF1	0	4	4	248	0.0633471	0.936653
MGA	PRKDC	0	4	4	248	0.0633471	0.936653
MGA	PTPRD	0	4	4	248	0.0633471	0.936653
MGA	RIMS2	0	4	4	248	0.0633471	0.936653
MGA	RYR1	0	4	4	248	0.0633471	0.936653
MGA	SDK1	0	4	4	248	0.0633471	0.936653
MGA	SHD	0	4	4	248	0.0633471	0.936653
MGA	SVEP1	0	4	4	248	0.0633471	0.936653
MGA	UNC5D	0	4	4	248	0.0633471	0.936653
MGAM	MLLT4	0	4	4	248	0.0633471	0.936653
MGAM	MUC5B	0	4	4	248	0.0633471	0.936653
MGAM	MYB	0	4	4	248	0.0633471	0.936653
MGAM	NINL	0	4	4	248	0.0633471	0.936653
MGAM	NKAIN4	0	4	4	248	0.0633471	0.936653
MGAM	NOL6	0	4	4	248	0.0633471	0.936653
MGAM	NRK	0	4	4	248	0.0633471	0.936653
MGAM	PDZD2	0	4	4	248	0.0633471	0.936653
MGAM	PIK3R1	0	4	4	248	0.0633471	0.936653
MGAM	PPEF1	0	4	4	248	0.0633471	0.936653
MGAM	PRKDC	0	4	4	248	0.0633471	0.936653
MGAM	PTPRD	0	4	4	248	0.0633471	0.936653
MGAM	RIMS2	0	4	4	248	0.0633471	0.936653
MGAM	RYR1	0	4	4	248	0.0633471	0.936653
MGAM	SDK1	0	4	4	248	0.0633471	0.936653
MGAM	SHD	0	4	4	248	0.0633471	0.936653
MGAM	SVEP1	0	4	4	248	0.0633471	0.936653
MGAM	TAF1	0	4	4	248	0.0633471	0.936653
MGAM	TEX15	0	4	4	248	0.0633471	0.936653
MGAM	UNC5D	0	4	4	248	0.0633471	0.936653
MGAM	WDFY3	0	4	4	248	0.0633471	0.936653
MLLT4	MUC5B	0	4	4	248	0.0633471	0.936653
MLLT4	MYB	0	4	4	248	0.0633471	0.936653
MLLT4	NEDD9	0	4	4	248	0.0633471	0.936653
MLLT4	NFASC	0	4	4	248	0.0633471	0.936653
MLLT4	NINL	0	4	4	248	0.0633471	0.936653
MLLT4	NKAIN4	0	4	4	248	0.0633471	0.936653
MLLT4	NOL6	0	4	4	248	0.0633471	0.936653
MLLT4	NRK	0	4	4	248	0.0633471	0.936653
MLLT4	PDZD2	0	4	4	248	0.0633471	0.936653
MLLT4	PIK3R1	0	4	4	248	0.0633471	0.936653
MLLT4	PPEF1	0	4	4	248	0.0633471	0.936653
MLLT4	PRKDC	0	4	4	248	0.0633471	0.936653
MLLT4	PTPRD	0	4	4	248	0.0633471	0.936653
MLLT4	RIMS2	0	4	4	248	0.0633471	0.936653
MLLT4	RYR1	0	4	4	248	0.0633471	0.936653
MLLT4	SDK1	0	4	4	248	0.0633471	0.936653
MLLT4	SHD	0	4	4	248	0.0633471	0.936653
MLLT4	SVEP1	0	4	4	248	0.0633471	0.936653
MLLT4	TEX15	0	4	4	248	0.0633471	0.936653
MLLT4	UNC5D	0	4	4	248	0.0633471	0.936653
MLLT4	WDFY3	0	4	4	248	0.0633471	0.936653
MUC5B	MYB	0	4	4	248	0.0633471	0.936653
MUC5B	NEDD9	0	4	4	248	0.0633471	0.936653
MUC5B	NFASC	0	4	4	248	0.0633471	0.936653
MUC5B	NINL	0	4	4	248	0.0633471	0.936653
MUC5B	NKAIN4	0	4	4	248	0.0633471	0.936653
MUC5B	NOL6	0	4	4	248	0.0633471	0.936653
MUC5B	NRK	0	4	4	248	0.0633471	0.936653
MUC5B	PDZD2	0	4	4	248	0.0633471	0.936653
MUC5B	PIK3R1	0	4	4	248	0.0633471	0.936653
MUC5B	PPEF1	0	4	4	248	0.0633471	0.936653
MUC5B	PRKDC	0	4	4	248	0.0633471	0.936653
MUC5B	PTPRD	0	4	4	248	0.0633471	0.936653
MUC5B	RIMS2	0	4	4	248	0.0633471	0.936653
MUC5B	RYR1	0	4	4	248	0.0633471	0.936653
MUC5B	SDK1	0	4	4	248	0.0633471	0.936653
MUC5B	SVEP1	0	4	4	248	0.0633471	0.936653
MUC5B	TAF1	0	4	4	248	0.0633471	0.936653
MUC5B	TEX15	0	4	4	248	0.0633471	0.936653
MUC5B	UNC5D	0	4	4	248	0.0633471	0.936653
MUC5B	WDFY3	0	4	4	248	0.0633471	0.936653
MYB	NEDD9	0	4	4	248	0.0633471	0.936653
MYB	NFASC	0	4	4	248	0.0633471	0.936653
MYB	NINL	0	4	4	248	0.0633471	0.936653
MYB	NKAIN4	0	4	4	248	0.0633471	0.936653
MYB	NOL6	0	4	4	248	0.0633471	0.936653
MYB	NRK	0	4	4	248	0.0633471	0.936653
MYB	PDZD2	0	4	4	248	0.0633471	0.936653
MYB	PIK3R1	0	4	4	248	0.0633471	0.936653
MYB	PPEF1	0	4	4	248	0.0633471	0.936653
MYB	PRKDC	0	4	4	248	0.0633471	0.936653
MYB	PTPRD	0	4	4	248	0.0633471	0.936653
MYB	RIMS2	0	4	4	248	0.0633471	0.936653
MYB	RYR1	0	4	4	248	0.0633471	0.936653
MYB	SDK1	0	4	4	248	0.0633471	0.936653
MYB	SHD	0	4	4	248	0.0633471	0.936653
MYB	SVEP1	0	4	4	248	0.0633471	0.936653
MYB	TAF1	0	4	4	248	0.0633471	0.936653
MYB	TEX15	0	4	4	248	0.0633471	0.936653
MYB	UNC5D	0	4	4	248	0.0633471	0.936653
MYB	WDFY3	0	4	4	248	0.0633471	0.936653
NEDD9	NINL	0	4	4	248	0.0633471	0.936653
NEDD9	NKAIN4	0	4	4	248	0.0633471	0.936653
NEDD9	NOL6	0	4	4	248	0.0633471	0.936653
NEDD9	NRK	0	4	4	248	0.0633471	0.936653
NEDD9	PDZD2	0	4	4	248	0.0633471	0.936653
NEDD9	PIK3R1	0	4	4	248	0.0633471	0.936653
NEDD9	PTPRD	0	4	4	248	0.0633471	0.936653
NEDD9	RIMS2	0	4	4	248	0.0633471	0.936653
NEDD9	RYR1	0	4	4	248	0.0633471	0.936653
NEDD9	SHD	0	4	4	248	0.0633471	0.936653
NEDD9	SVEP1	0	4	4	248	0.0633471	0.936653
NEDD9	TAF1	0	4	4	248	0.0633471	0.936653
NEDD9	TEX15	0	4	4	248	0.0633471	0.936653
NEDD9	UNC5D	0	4	4	248	0.0633471	0.936653
NEDD9	WDFY3	0	4	4	248	0.0633471	0.936653
NFASC	NINL	0	4	4	248	0.0633471	0.936653
NFASC	PDZD2	0	4	4	248	0.0633471	0.936653
NFASC	PIK3R1	0	4	4	248	0.0633471	0.936653
NFASC	PPEF1	0	4	4	248	0.0633471	0.936653
NFASC	PTPRD	0	4	4	248	0.0633471	0.936653
NFASC	RIMS2	0	4	4	248	0.0633471	0.936653
NFASC	RYR1	0	4	4	248	0.0633471	0.936653
NFASC	SDK1	0	4	4	248	0.0633471	0.936653
NFASC	SHD	0	4	4	248	0.0633471	0.936653
NFASC	SVEP1	0	4	4	248	0.0633471	0.936653
NFASC	TAF1	0	4	4	248	0.0633471	0.936653
NFASC	TEX15	0	4	4	248	0.0633471	0.936653
NFASC	UNC5D	0	4	4	248	0.0633471	0.936653
NFASC	WDFY3	0	4	4	248	0.0633471	0.936653
NINL	NKAIN4	0	4	4	248	0.0633471	0.936653
NINL	NOL6	0	4	4	248	0.0633471	0.936653
NINL	NRK	0	4	4	248	0.0633471	0.936653
NINL	PDZD2	0	4	4	248	0.0633471	0.936653
NINL	PIK3R1	0	4	4	248	0.0633471	0.936653
NINL	PPEF1	0	4	4	248	0.0633471	0.936653
NINL	PTPRD	0	4	4	248	0.0633471	0.936653
NINL	RIMS2	0	4	4	248	0.0633471	0.936653
NINL	RYR1	0	4	4	248	0.0633471	0.936653
NINL	SDK1	0	4	4	248	0.0633471	0.936653
NINL	SHD	0	4	4	248	0.0633471	0.936653
NINL	TAF1	0	4	4	248	0.0633471	0.936653
NINL	TEX15	0	4	4	248	0.0633471	0.936653
NINL	UNC5D	0	4	4	248	0.0633471	0.936653
NINL	WDFY3	0	4	4	248	0.0633471	0.936653
NKAIN4	NOL6	0	4	4	248	0.0633471	0.936653
NKAIN4	NRK	0	4	4	248	0.0633471	0.936653
NKAIN4	PDZD2	0	4	4	248	0.0633471	0.936653
NKAIN4	PIK3R1	0	4	4	248	0.0633471	0.936653
NKAIN4	PPEF1	0	4	4	248	0.0633471	0.936653
NKAIN4	PTPRD	0	4	4	248	0.0633471	0.936653
NKAIN4	RYR1	0	4	4	248	0.0633471	0.936653
NKAIN4	SDK1	0	4	4	248	0.0633471	0.936653
NKAIN4	SHD	0	4	4	248	0.0633471	0.936653
NKAIN4	SVEP1	0	4	4	248	0.0633471	0.936653
NKAIN4	TAF1	0	4	4	248	0.0633471	0.936653
NKAIN4	TEX15	0	4	4	248	0.0633471	0.936653
NKAIN4	UNC5D	0	4	4	248	0.0633471	0.936653
NKAIN4	WDFY3	0	4	4	248	0.0633471	0.936653
NOL6	PDZD2	0	4	4	248	0.0633471	0.936653
NOL6	PIK3R1	0	4	4	248	0.0633471	0.936653
NOL6	PPEF1	0	4	4	248	0.0633471	0.936653
NOL6	PRKDC	0	4	4	248	0.0633471	0.936653
NOL6	PTPRD	0	4	4	248	0.0633471	0.936653
NOL6	RIMS2	0	4	4	248	0.0633471	0.936653
NOL6	SDK1	0	4	4	248	0.0633471	0.936653
NOL6	SHD	0	4	4	248	0.0633471	0.936653
NOL6	SVEP1	0	4	4	248	0.0633471	0.936653
NOL6	TAF1	0	4	4	248	0.0633471	0.936653
NOL6	TEX15	0	4	4	248	0.0633471	0.936653
NOL6	UNC5D	0	4	4	248	0.0633471	0.936653
NOL6	WDFY3	0	4	4	248	0.0633471	0.936653
NRK	PDZD2	0	4	4	248	0.0633471	0.936653
NRK	PIK3R1	0	4	4	248	0.0633471	0.936653
NRK	PPEF1	0	4	4	248	0.0633471	0.936653
NRK	PRKDC	0	4	4	248	0.0633471	0.936653
NRK	RIMS2	0	4	4	248	0.0633471	0.936653
NRK	RYR1	0	4	4	248	0.0633471	0.936653
NRK	SDK1	0	4	4	248	0.0633471	0.936653
NRK	SHD	0	4	4	248	0.0633471	0.936653
NRK	TAF1	0	4	4	248	0.0633471	0.936653
NRK	TEX15	0	4	4	248	0.0633471	0.936653
NRK	UNC5D	0	4	4	248	0.0633471	0.936653
NRK	WDFY3	0	4	4	248	0.0633471	0.936653
PDZD2	PIK3R1	0	4	4	248	0.0633471	0.936653
PDZD2	PPEF1	0	4	4	248	0.0633471	0.936653
PDZD2	PTPRD	0	4	4	248	0.0633471	0.936653
PDZD2	RIMS2	0	4	4	248	0.0633471	0.936653
PDZD2	RYR1	0	4	4	248	0.0633471	0.936653
PDZD2	SHD	0	4	4	248	0.0633471	0.936653
PDZD2	SVEP1	0	4	4	248	0.0633471	0.936653
PDZD2	TAF1	0	4	4	248	0.0633471	0.936653
PDZD2	TEX15	0	4	4	248	0.0633471	0.936653
PDZD2	UNC5D	0	4	4	248	0.0633471	0.936653
PDZD2	WDFY3	0	4	4	248	0.0633471	0.936653
PIK3R1	PPEF1	0	4	4	248	0.0633471	0.936653
PIK3R1	PRKDC	0	4	4	248	0.0633471	0.936653
PIK3R1	PTPRD	0	4	4	248	0.0633471	0.936653
PIK3R1	RYR1	0	4	4	248	0.0633471	0.936653
PIK3R1	SDK1	0	4	4	248	0.0633471	0.936653
PIK3R1	SHD	0	4	4	248	0.0633471	0.936653
PIK3R1	SVEP1	0	4	4	248	0.0633471	0.936653
PIK3R1	TAF1	0	4	4	248	0.0633471	0.936653
PIK3R1	TEX15	0	4	4	248	0.0633471	0.936653
PIK3R1	UNC5D	0	4	4	248	0.0633471	0.936653
PIK3R1	WDFY3	0	4	4	248	0.0633471	0.936653
PPEF1	PRKDC	0	4	4	248	0.0633471	0.936653
PPEF1	PTPRD	0	4	4	248	0.0633471	0.936653
PPEF1	RIMS2	0	4	4	248	0.0633471	0.936653
PPEF1	RYR1	0	4	4	248	0.0633471	0.936653
PPEF1	SDK1	0	4	4	248	0.0633471	0.936653
PPEF1	SHD	0	4	4	248	0.0633471	0.936653
PPEF1	SVEP1	0	4	4	248	0.0633471	0.936653
PPEF1	TAF1	0	4	4	248	0.0633471	0.936653
PPEF1	TEX15	0	4	4	248	0.0633471	0.936653
PPEF1	WDFY3	0	4	4	248	0.0633471	0.936653
PRKDC	PTPRD	0	4	4	248	0.0633471	0.936653
PRKDC	RIMS2	0	4	4	248	0.0633471	0.936653
PRKDC	RYR1	0	4	4	248	0.0633471	0.936653
PRKDC	SHD	0	4	4	248	0.0633471	0.936653
PRKDC	SVEP1	0	4	4	248	0.0633471	0.936653
PRKDC	TAF1	0	4	4	248	0.0633471	0.936653
PRKDC	TEX15	0	4	4	248	0.0633471	0.936653
PRKDC	UNC5D	0	4	4	248	0.0633471	0.936653
PRKDC	WDFY3	0	4	4	248	0.0633471	0.936653
PTPRD	RIMS2	0	4	4	248	0.0633471	0.936653
PTPRD	RYR1	0	4	4	248	0.0633471	0.936653
PTPRD	SDK1	0	4	4	248	0.0633471	0.936653
PTPRD	SHD	0	4	4	248	0.0633471	0.936653
PTPRD	SVEP1	0	4	4	248	0.0633471	0.936653
PTPRD	TAF1	0	4	4	248	0.0633471	0.936653
PTPRD	TEX15	0	4	4	248	0.0633471	0.936653
PTPRD	UNC5D	0	4	4	248	0.0633471	0.936653
PTPRD	WDFY3	0	4	4	248	0.0633471	0.936653
RIMS2	RYR1	0	4	4	248	0.0633471	0.936653
RIMS2	SDK1	0	4	4	248	0.0633471	0.936653
RIMS2	SHD	0	4	4	248	0.0633471	0.936653
RIMS2	SVEP1	0	4	4	248	0.0633471	0.936653
RIMS2	TAF1	0	4	4	248	0.0633471	0.936653
RIMS2	TEX15	0	4	4	248	0.0633471	0.936653
RIMS2	UNC5D	0	4	4	248	0.0633471	0.936653
RIMS2	WDFY3	0	4	4	248	0.0633471	0.936653
RYR1	SDK1	0	4	4	248	0.0633471	0.936653
RYR1	SHD	0	4	4	248	0.0633471	0.936653
RYR1	SVEP1	0	4	4	248	0.0633471	0.936653
RYR1	TAF1	0	4	4	248	0.0633471	0.936653
RYR1	TEX15	0	4	4	248	0.0633471	0.936653
RYR1	UNC5D	0	4	4	248	0.0633471	0.936653
RYR1	WDFY3	0	4	4	248	0.0633471	0.936653
SDK1	SHD	0	4	4	248	0.0633471	0.936653
SDK1	SVEP1	0	4	4	248	0.0633471	0.936653
SDK1	TAF1	0	4	4	248	0.0633471	0.936653
SDK1	TEX15	0	4	4	248	0.0633471	0.936653
SDK1	UNC5D	0	4	4	248	0.0633471	0.936653
SDK1	WDFY3	0	4	4	248	0.0633471	0.936653
SHD	SVEP1	0	4	4	248	0.0633471	0.936653
SHD	TAF1	0	4	4	248	0.0633471	0.936653
SHD	TEX15	0	4	4	248	0.0633471	0.936653
SHD	UNC5D	0	4	4	248	0.0633471	0.936653
SHD	WDFY3	0	4	4	248	0.0633471	0.936653
SVEP1	TAF1	0	4	4	248	0.0633471	0.936653
SVEP1	TEX15	0	4	4	248	0.0633471	0.936653
SVEP1	UNC5D	0	4	4	248	0.0633471	0.936653
SVEP1	WDFY3	0	4	4	248	0.0633471	0.936653
TAF1	TEX15	0	4	4	248	0.0633471	0.936653
TAF1	UNC5D	0	4	4	248	0.0633471	0.936653
TEX15	UNC5D	0	4	4	248	0.0633471	0.936653
TEX15	WDFY3	0	4	4	248	0.0633471	0.936653
UNC5D	WDFY3	0	4	4	248	0.0633471	0.936653
ANK3	APOB	1	3	3	248	0.0633471	0.999707
ANK3	CCNB3	1	3	3	248	0.0633471	0.999707
ANK3	GRIK2	1	3	3	248	0.0633471	0.999707
ANK3	LRBA	1	3	3	248	0.0633471	0.999707
ANK3	MGA	1	3	3	248	0.0633471	0.999707
ANK3	TAF1	1	3	3	248	0.0633471	0.999707
ANK3	WDFY3	1	3	3	248	0.0633471	0.999707
APOB	SHD	1	3	3	248	0.0633471	0.999707
ARID1A	FANCA	1	3	3	248	0.0633471	0.999707
ARID1A	FLNC	1	3	3	248	0.0633471	0.999707
ARID1A	NRK	1	3	3	248	0.0633471	0.999707
ARID1A	PTPRD	1	3	3	248	0.0633471	0.999707
ATM	CCDC146	1	3	3	248	0.0633471	0.999707
ATM	CYFIP2	1	3	3	248	0.0633471	0.999707
ATM	ITPKB	1	3	3	248	0.0633471	0.999707
ATM	PDZD2	1	3	3	248	0.0633471	0.999707
ATM	PPEF1	1	3	3	248	0.0633471	0.999707
C14orf145	CCDC146	1	3	3	248	0.0633471	0.999707
C14orf145	CYFIP2	1	3	3	248	0.0633471	0.999707
C9orf102	DLG1	1	3	3	248	0.0633471	0.999707
CACNA1E	DLG1	1	3	3	248	0.0633471	0.999707
CACNA1E	PPEF1	1	3	3	248	0.0633471	0.999707
CCDC146	GPS2	1	3	3	248	0.0633471	0.999707
CCDC146	MLLT4	1	3	3	248	0.0633471	0.999707
CCDC88B	NRK	1	3	3	248	0.0633471	0.999707
CCNB3	LOC283685	1	3	3	248	0.0633471	0.999707
CCNB3	MGA	1	3	3	248	0.0633471	0.999707
CCNB3	TAF1	1	3	3	248	0.0633471	0.999707
CCNB3	WDFY3	1	3	3	248	0.0633471	0.999707
CYFIP2	ITPKB	1	3	3	248	0.0633471	0.999707
CYFIP2	NRK	1	3	3	248	0.0633471	0.999707
CYFIP2	SVEP1	1	3	3	248	0.0633471	0.999707
DLG1	NOL6	1	3	3	248	0.0633471	0.999707
DLG1	PPEF1	1	3	3	248	0.0633471	0.999707
FAM123B	FLNC	1	3	3	248	0.0633471	0.999707
FAM123B	LCT	1	3	3	248	0.0633471	0.999707
FAM123B	MUC5B	1	3	3	248	0.0633471	0.999707
FAM123B	SHD	1	3	3	248	0.0633471	0.999707
FAM123B	UNC5D	1	3	3	248	0.0633471	0.999707
FAM123B	WDFY3	1	3	3	248	0.0633471	0.999707
FANCA	FLNC	1	3	3	248	0.0633471	0.999707
FLG	NINL	1	3	3	248	0.0633471	0.999707
FLG	PDZD2	1	3	3	248	0.0633471	0.999707
FLNC	LCT	1	3	3	248	0.0633471	0.999707
FLNC	MUC5B	1	3	3	248	0.0633471	0.999707
FLNC	SHD	1	3	3	248	0.0633471	0.999707
GP1BA	GRIK2	1	3	3	248	0.0633471	0.999707
GP1BA	KIAA1109	1	3	3	248	0.0633471	0.999707
GP1BA	MGAM	1	3	3	248	0.0633471	0.999707
GP1BA	NEDD9	1	3	3	248	0.0633471	0.999707
GP1BA	NFASC	1	3	3	248	0.0633471	0.999707
GPS2	LAMA2	1	3	3	248	0.0633471	0.999707
GPS2	MAST4	1	3	3	248	0.0633471	0.999707
GPS2	MLLT4	1	3	3	248	0.0633471	0.999707
GPS2	MUC5B	1	3	3	248	0.0633471	0.999707
GPS2	MYB	1	3	3	248	0.0633471	0.999707
GRIK2	LOC283685	1	3	3	248	0.0633471	0.999707
GRIK2	MGA	1	3	3	248	0.0633471	0.999707
GRIK2	MGAM	1	3	3	248	0.0633471	0.999707
GRIK2	NEDD9	1	3	3	248	0.0633471	0.999707
GRIK2	NFASC	1	3	3	248	0.0633471	0.999707
GRIK2	TAF1	1	3	3	248	0.0633471	0.999707
GRIK2	WDFY3	1	3	3	248	0.0633471	0.999707
ITPKB	PPEF1	1	3	3	248	0.0633471	0.999707
LAMA2	MAST4	1	3	3	248	0.0633471	0.999707
LAMA2	MYB	1	3	3	248	0.0633471	0.999707
LAMA2	WDFY3	1	3	3	248	0.0633471	0.999707
LCT	MUC5B	1	3	3	248	0.0633471	0.999707
LCT	SHD	1	3	3	248	0.0633471	0.999707
LOC283685	TAF1	1	3	3	248	0.0633471	0.999707
LOC643677	MAST4	1	3	3	248	0.0633471	0.999707
LOC643677	NFASC	1	3	3	248	0.0633471	0.999707
LOC643677	NKAIN4	1	3	3	248	0.0633471	0.999707
LOC643677	PRKDC	1	3	3	248	0.0633471	0.999707
LOC643677	SHD	1	3	3	248	0.0633471	0.999707
LOC643677	TEX15	1	3	3	248	0.0633471	0.999707
LRBA	NKAIN4	1	3	3	248	0.0633471	0.999707
MAST4	MYB	1	3	3	248	0.0633471	0.999707
MAST4	NFASC	1	3	3	248	0.0633471	0.999707
MAST4	NKAIN4	1	3	3	248	0.0633471	0.999707
MAST4	PRKDC	1	3	3	248	0.0633471	0.999707
MAST4	PTPRD	1	3	3	248	0.0633471	0.999707
MGA	TAF1	1	3	3	248	0.0633471	0.999707
MGA	WDFY3	1	3	3	248	0.0633471	0.999707
MGAM	NEDD9	1	3	3	248	0.0633471	0.999707
MGAM	NFASC	1	3	3	248	0.0633471	0.999707
MLLT4	TAF1	1	3	3	248	0.0633471	0.999707
MUC5B	SHD	1	3	3	248	0.0633471	0.999707
NEDD9	PPEF1	1	3	3	248	0.0633471	0.999707
NEDD9	PRKDC	1	3	3	248	0.0633471	0.999707
NEDD9	SDK1	1	3	3	248	0.0633471	0.999707
NFASC	NKAIN4	1	3	3	248	0.0633471	0.999707
NFASC	NOL6	1	3	3	248	0.0633471	0.999707
NFASC	NRK	1	3	3	248	0.0633471	0.999707
NFASC	PRKDC	1	3	3	248	0.0633471	0.999707
NINL	PRKDC	1	3	3	248	0.0633471	0.999707
NINL	SVEP1	1	3	3	248	0.0633471	0.999707
NKAIN4	PRKDC	1	3	3	248	0.0633471	0.999707
NKAIN4	RIMS2	1	3	3	248	0.0633471	0.999707
NOL6	NRK	1	3	3	248	0.0633471	0.999707
NOL6	RYR1	1	3	3	248	0.0633471	0.999707
NRK	PTPRD	1	3	3	248	0.0633471	0.999707
NRK	SVEP1	1	3	3	248	0.0633471	0.999707
PDZD2	PRKDC	1	3	3	248	0.0633471	0.999707
PDZD2	SDK1	1	3	3	248	0.0633471	0.999707
PIK3R1	RIMS2	1	3	3	248	0.0633471	0.999707
PPEF1	UNC5D	1	3	3	248	0.0633471	0.999707
PRKDC	SDK1	1	3	3	248	0.0633471	0.999707
TAF1	WDFY3	1	3	3	248	0.0633471	0.999707
CDH1	DNAH6	2	20	3	248	0.0638568	0.999546
ACTN2	TTN	2	3	21	248	0.0693465	0.99947
DNAH6	TTN	2	3	21	248	0.0693465	0.99947
FOXA1	TTN	2	3	21	248	0.0693465	0.99947
FREM2	TTN	2	3	21	248	0.0693465	0.99947
HMCN1	TTN	2	3	21	248	0.0693465	0.99947
NEK5	TTN	2	3	21	248	0.0693465	0.99947
RYR3	TTN	2	3	21	248	0.0693465	0.99947
ACTN2	ARID1A	0	5	4	248	0.0787021	0.921298
ACTN2	ATM	0	5	4	248	0.0787021	0.921298
ACTN2	C14orf145	0	5	4	248	0.0787021	0.921298
ACTN2	C9orf102	0	5	4	248	0.0787021	0.921298
ACTN2	CACNA1E	0	5	4	248	0.0787021	0.921298
ACTN2	CCDC146	0	5	4	248	0.0787021	0.921298
ACTN2	CCDC88B	0	5	4	248	0.0787021	0.921298
ACTN2	CCNB3	0	5	4	248	0.0787021	0.921298
ACTN2	CYFIP2	0	5	4	248	0.0787021	0.921298
ACTN2	DLG1	0	5	4	248	0.0787021	0.921298
ACTN2	FAM123B	0	5	4	248	0.0787021	0.921298
ACTN2	FANCA	0	5	4	248	0.0787021	0.921298
ACTN2	FLG	0	5	4	248	0.0787021	0.921298
ACTN2	FLNC	0	5	4	248	0.0787021	0.921298
ACTN2	GP1BA	0	5	4	248	0.0787021	0.921298
ACTN2	GPS2	0	5	4	248	0.0787021	0.921298
ACTN2	GRIK2	0	5	4	248	0.0787021	0.921298
ACTN2	ITPKB	0	5	4	248	0.0787021	0.921298
ACTN2	KIAA1109	0	5	4	248	0.0787021	0.921298
ACTN2	LAMA2	0	5	4	248	0.0787021	0.921298
ACTN2	LCT	0	5	4	248	0.0787021	0.921298
ACTN2	LOC283685	0	5	4	248	0.0787021	0.921298
ACTN2	LRBA	0	5	4	248	0.0787021	0.921298
ACTN2	MAST4	0	5	4	248	0.0787021	0.921298
ACTN2	MGA	0	5	4	248	0.0787021	0.921298
ACTN2	MGAM	0	5	4	248	0.0787021	0.921298
ACTN2	MLLT4	0	5	4	248	0.0787021	0.921298
ACTN2	MUC5B	0	5	4	248	0.0787021	0.921298
ACTN2	MYB	0	5	4	248	0.0787021	0.921298
ACTN2	NEDD9	0	5	4	248	0.0787021	0.921298
ACTN2	NFASC	0	5	4	248	0.0787021	0.921298
ACTN2	NINL	0	5	4	248	0.0787021	0.921298
ACTN2	NKAIN4	0	5	4	248	0.0787021	0.921298
ACTN2	NOL6	0	5	4	248	0.0787021	0.921298
ACTN2	NRK	0	5	4	248	0.0787021	0.921298
ACTN2	PDZD2	0	5	4	248	0.0787021	0.921298
ACTN2	PIK3R1	0	5	4	248	0.0787021	0.921298
ACTN2	PPEF1	0	5	4	248	0.0787021	0.921298
ACTN2	PRKDC	0	5	4	248	0.0787021	0.921298
ACTN2	RIMS2	0	5	4	248	0.0787021	0.921298
ACTN2	RYR1	0	5	4	248	0.0787021	0.921298
ACTN2	SDK1	0	5	4	248	0.0787021	0.921298
ACTN2	SVEP1	0	5	4	248	0.0787021	0.921298
ACTN2	TAF1	0	5	4	248	0.0787021	0.921298
ACTN2	UNC5D	0	5	4	248	0.0787021	0.921298
ACTN2	WDFY3	0	5	4	248	0.0787021	0.921298
ANK3	DGKG	0	4	5	248	0.0787021	0.921298
ANK3	DNAH6	0	4	5	248	0.0787021	0.921298
ANK3	ESPL1	0	4	5	248	0.0787021	0.921298
ANK3	FREM2	0	4	5	248	0.0787021	0.921298
ANK3	HCFC1	0	4	5	248	0.0787021	0.921298
ANK3	MACF1	0	4	5	248	0.0787021	0.921298
ANK3	RYR3	0	4	5	248	0.0787021	0.921298
ANK3	SYNE1	0	4	5	248	0.0787021	0.921298
ANK3	SYNE2	0	4	5	248	0.0787021	0.921298
ANK3	TBL1XR1	0	4	5	248	0.0787021	0.921298
ANK3	TBX3	0	4	5	248	0.0787021	0.921298
ANK3	UBR5	0	4	5	248	0.0787021	0.921298
ANK3	WNT7A	0	4	5	248	0.0787021	0.921298
ANK3	ZFHX3	0	4	5	248	0.0787021	0.921298
APOB	COL14A1	0	4	5	248	0.0787021	0.921298
APOB	DGKG	0	4	5	248	0.0787021	0.921298
APOB	DMD	0	4	5	248	0.0787021	0.921298
APOB	DNAH6	0	4	5	248	0.0787021	0.921298
APOB	ESPL1	0	4	5	248	0.0787021	0.921298
APOB	FREM2	0	4	5	248	0.0787021	0.921298
APOB	HCFC1	0	4	5	248	0.0787021	0.921298
APOB	HMCN1	0	4	5	248	0.0787021	0.921298
APOB	MACF1	0	4	5	248	0.0787021	0.921298
APOB	MTOR	0	4	5	248	0.0787021	0.921298
APOB	NEK5	0	4	5	248	0.0787021	0.921298
APOB	PCDH19	0	4	5	248	0.0787021	0.921298
APOB	RYR3	0	4	5	248	0.0787021	0.921298
APOB	SYNE1	0	4	5	248	0.0787021	0.921298
APOB	SYNE2	0	4	5	248	0.0787021	0.921298
APOB	TBL1XR1	0	4	5	248	0.0787021	0.921298
APOB	TBX3	0	4	5	248	0.0787021	0.921298
APOB	UBR5	0	4	5	248	0.0787021	0.921298
APOB	WNT7A	0	4	5	248	0.0787021	0.921298
APOB	ZFHX3	0	4	5	248	0.0787021	0.921298
APOB	ZFHX4	0	4	5	248	0.0787021	0.921298
ARID1A	COL14A1	0	4	5	248	0.0787021	0.921298
ARID1A	DGKG	0	4	5	248	0.0787021	0.921298
ARID1A	DMD	0	4	5	248	0.0787021	0.921298
ARID1A	DNAH6	0	4	5	248	0.0787021	0.921298
ARID1A	ESPL1	0	4	5	248	0.0787021	0.921298
ARID1A	FOXA1	0	4	5	248	0.0787021	0.921298
ARID1A	FREM2	0	4	5	248	0.0787021	0.921298
ARID1A	HCFC1	0	4	5	248	0.0787021	0.921298
ARID1A	HMCN1	0	4	5	248	0.0787021	0.921298
ARID1A	MACF1	0	4	5	248	0.0787021	0.921298
ARID1A	MTOR	0	4	5	248	0.0787021	0.921298
ARID1A	NEK5	0	4	5	248	0.0787021	0.921298
ARID1A	PCDH19	0	4	5	248	0.0787021	0.921298
ARID1A	RYR3	0	4	5	248	0.0787021	0.921298
ARID1A	SYNE1	0	4	5	248	0.0787021	0.921298
ARID1A	SYNE2	0	4	5	248	0.0787021	0.921298
ARID1A	TBL1XR1	0	4	5	248	0.0787021	0.921298
ARID1A	UBR5	0	4	5	248	0.0787021	0.921298
ARID1A	WNT7A	0	4	5	248	0.0787021	0.921298
ARID1A	ZFHX4	0	4	5	248	0.0787021	0.921298
ATM	COL14A1	0	4	5	248	0.0787021	0.921298
ATM	DGKG	0	4	5	248	0.0787021	0.921298
ATM	DMD	0	4	5	248	0.0787021	0.921298
ATM	DNAH6	0	4	5	248	0.0787021	0.921298
ATM	ESPL1	0	4	5	248	0.0787021	0.921298
ATM	FOXA1	0	4	5	248	0.0787021	0.921298
ATM	FREM2	0	4	5	248	0.0787021	0.921298
ATM	HCFC1	0	4	5	248	0.0787021	0.921298
ATM	HMCN1	0	4	5	248	0.0787021	0.921298
ATM	MACF1	0	4	5	248	0.0787021	0.921298
ATM	MTOR	0	4	5	248	0.0787021	0.921298
ATM	NEK5	0	4	5	248	0.0787021	0.921298
ATM	PCDH19	0	4	5	248	0.0787021	0.921298
ATM	SYNE1	0	4	5	248	0.0787021	0.921298
ATM	SYNE2	0	4	5	248	0.0787021	0.921298
ATM	TBL1XR1	0	4	5	248	0.0787021	0.921298
ATM	TBX3	0	4	5	248	0.0787021	0.921298
ATM	UBR5	0	4	5	248	0.0787021	0.921298
ATM	WNT7A	0	4	5	248	0.0787021	0.921298
ATM	ZFHX3	0	4	5	248	0.0787021	0.921298
ATM	ZFHX4	0	4	5	248	0.0787021	0.921298
C14orf145	COL14A1	0	4	5	248	0.0787021	0.921298
C14orf145	DMD	0	4	5	248	0.0787021	0.921298
C14orf145	DNAH6	0	4	5	248	0.0787021	0.921298
C14orf145	ESPL1	0	4	5	248	0.0787021	0.921298
C14orf145	FOXA1	0	4	5	248	0.0787021	0.921298
C14orf145	FREM2	0	4	5	248	0.0787021	0.921298
C14orf145	HCFC1	0	4	5	248	0.0787021	0.921298
C14orf145	HMCN1	0	4	5	248	0.0787021	0.921298
C14orf145	MACF1	0	4	5	248	0.0787021	0.921298
C14orf145	MTOR	0	4	5	248	0.0787021	0.921298
C14orf145	NEK5	0	4	5	248	0.0787021	0.921298
C14orf145	PCDH19	0	4	5	248	0.0787021	0.921298
C14orf145	RYR3	0	4	5	248	0.0787021	0.921298
C14orf145	SYNE1	0	4	5	248	0.0787021	0.921298
C14orf145	SYNE2	0	4	5	248	0.0787021	0.921298
C14orf145	TBL1XR1	0	4	5	248	0.0787021	0.921298
C14orf145	TBX3	0	4	5	248	0.0787021	0.921298
C14orf145	UBR5	0	4	5	248	0.0787021	0.921298
C14orf145	ZFHX3	0	4	5	248	0.0787021	0.921298
C14orf145	ZFHX4	0	4	5	248	0.0787021	0.921298
C9orf102	COL14A1	0	4	5	248	0.0787021	0.921298
C9orf102	DGKG	0	4	5	248	0.0787021	0.921298
C9orf102	DNAH6	0	4	5	248	0.0787021	0.921298
C9orf102	ESPL1	0	4	5	248	0.0787021	0.921298
C9orf102	FOXA1	0	4	5	248	0.0787021	0.921298
C9orf102	FREM2	0	4	5	248	0.0787021	0.921298
C9orf102	HMCN1	0	4	5	248	0.0787021	0.921298
C9orf102	MACF1	0	4	5	248	0.0787021	0.921298
C9orf102	MTOR	0	4	5	248	0.0787021	0.921298
C9orf102	NEK5	0	4	5	248	0.0787021	0.921298
C9orf102	PCDH19	0	4	5	248	0.0787021	0.921298
C9orf102	RYR3	0	4	5	248	0.0787021	0.921298
C9orf102	SYNE1	0	4	5	248	0.0787021	0.921298
C9orf102	SYNE2	0	4	5	248	0.0787021	0.921298
C9orf102	TBX3	0	4	5	248	0.0787021	0.921298
C9orf102	UBR5	0	4	5	248	0.0787021	0.921298
C9orf102	WNT7A	0	4	5	248	0.0787021	0.921298
C9orf102	ZFHX3	0	4	5	248	0.0787021	0.921298
C9orf102	ZFHX4	0	4	5	248	0.0787021	0.921298
CACNA1E	COL14A1	0	4	5	248	0.0787021	0.921298
CACNA1E	DGKG	0	4	5	248	0.0787021	0.921298
CACNA1E	DMD	0	4	5	248	0.0787021	0.921298
CACNA1E	DNAH6	0	4	5	248	0.0787021	0.921298
CACNA1E	FOXA1	0	4	5	248	0.0787021	0.921298
CACNA1E	FREM2	0	4	5	248	0.0787021	0.921298
CACNA1E	HCFC1	0	4	5	248	0.0787021	0.921298
CACNA1E	HMCN1	0	4	5	248	0.0787021	0.921298
CACNA1E	MACF1	0	4	5	248	0.0787021	0.921298
CACNA1E	MTOR	0	4	5	248	0.0787021	0.921298
CACNA1E	NEK5	0	4	5	248	0.0787021	0.921298
CACNA1E	PCDH19	0	4	5	248	0.0787021	0.921298
CACNA1E	SYNE1	0	4	5	248	0.0787021	0.921298
CACNA1E	SYNE2	0	4	5	248	0.0787021	0.921298
CACNA1E	TBL1XR1	0	4	5	248	0.0787021	0.921298
CACNA1E	TBX3	0	4	5	248	0.0787021	0.921298
CACNA1E	UBR5	0	4	5	248	0.0787021	0.921298
CACNA1E	WNT7A	0	4	5	248	0.0787021	0.921298
CACNA1E	ZFHX3	0	4	5	248	0.0787021	0.921298
CCDC146	COL14A1	0	4	5	248	0.0787021	0.921298
CCDC146	DGKG	0	4	5	248	0.0787021	0.921298
CCDC146	DMD	0	4	5	248	0.0787021	0.921298
CCDC146	DNAH6	0	4	5	248	0.0787021	0.921298
CCDC146	ESPL1	0	4	5	248	0.0787021	0.921298
CCDC146	FOXA1	0	4	5	248	0.0787021	0.921298
CCDC146	FREM2	0	4	5	248	0.0787021	0.921298
CCDC146	HCFC1	0	4	5	248	0.0787021	0.921298
CCDC146	HMCN1	0	4	5	248	0.0787021	0.921298
CCDC146	MACF1	0	4	5	248	0.0787021	0.921298
CCDC146	MTOR	0	4	5	248	0.0787021	0.921298
CCDC146	NEK5	0	4	5	248	0.0787021	0.921298
CCDC146	PCDH19	0	4	5	248	0.0787021	0.921298
CCDC146	RYR3	0	4	5	248	0.0787021	0.921298
CCDC146	SYNE1	0	4	5	248	0.0787021	0.921298
CCDC146	SYNE2	0	4	5	248	0.0787021	0.921298
CCDC146	TBL1XR1	0	4	5	248	0.0787021	0.921298
CCDC146	TBX3	0	4	5	248	0.0787021	0.921298
CCDC146	UBR5	0	4	5	248	0.0787021	0.921298
CCDC146	WNT7A	0	4	5	248	0.0787021	0.921298
CCDC146	ZFHX3	0	4	5	248	0.0787021	0.921298
CCDC146	ZFHX4	0	4	5	248	0.0787021	0.921298
CCDC88B	COL14A1	0	4	5	248	0.0787021	0.921298
CCDC88B	DGKG	0	4	5	248	0.0787021	0.921298
CCDC88B	DNAH6	0	4	5	248	0.0787021	0.921298
CCDC88B	ESPL1	0	4	5	248	0.0787021	0.921298
CCDC88B	FOXA1	0	4	5	248	0.0787021	0.921298
CCDC88B	FREM2	0	4	5	248	0.0787021	0.921298
CCDC88B	HMCN1	0	4	5	248	0.0787021	0.921298
CCDC88B	MACF1	0	4	5	248	0.0787021	0.921298
CCDC88B	MTOR	0	4	5	248	0.0787021	0.921298
CCDC88B	NEK5	0	4	5	248	0.0787021	0.921298
CCDC88B	PCDH19	0	4	5	248	0.0787021	0.921298
CCDC88B	RYR3	0	4	5	248	0.0787021	0.921298
CCDC88B	SYNE1	0	4	5	248	0.0787021	0.921298
CCDC88B	SYNE2	0	4	5	248	0.0787021	0.921298
CCDC88B	TBL1XR1	0	4	5	248	0.0787021	0.921298
CCDC88B	TBX3	0	4	5	248	0.0787021	0.921298
CCDC88B	UBR5	0	4	5	248	0.0787021	0.921298
CCDC88B	WNT7A	0	4	5	248	0.0787021	0.921298
CCDC88B	ZFHX3	0	4	5	248	0.0787021	0.921298
CCDC88B	ZFHX4	0	4	5	248	0.0787021	0.921298
CCNB3	COL14A1	0	4	5	248	0.0787021	0.921298
CCNB3	DGKG	0	4	5	248	0.0787021	0.921298
CCNB3	DNAH6	0	4	5	248	0.0787021	0.921298
CCNB3	ESPL1	0	4	5	248	0.0787021	0.921298
CCNB3	FOXA1	0	4	5	248	0.0787021	0.921298
CCNB3	FREM2	0	4	5	248	0.0787021	0.921298
CCNB3	HCFC1	0	4	5	248	0.0787021	0.921298
CCNB3	MACF1	0	4	5	248	0.0787021	0.921298
CCNB3	RYR3	0	4	5	248	0.0787021	0.921298
CCNB3	SYNE1	0	4	5	248	0.0787021	0.921298
CCNB3	SYNE2	0	4	5	248	0.0787021	0.921298
CCNB3	TBX3	0	4	5	248	0.0787021	0.921298
CCNB3	UBR5	0	4	5	248	0.0787021	0.921298
CCNB3	WNT7A	0	4	5	248	0.0787021	0.921298
CCNB3	ZFHX3	0	4	5	248	0.0787021	0.921298
CCNB3	ZFHX4	0	4	5	248	0.0787021	0.921298
COL14A1	CYFIP2	0	5	4	248	0.0787021	0.921298
COL14A1	DLG1	0	5	4	248	0.0787021	0.921298
COL14A1	FAM123B	0	5	4	248	0.0787021	0.921298
COL14A1	FANCA	0	5	4	248	0.0787021	0.921298
COL14A1	FLG	0	5	4	248	0.0787021	0.921298
COL14A1	FLNC	0	5	4	248	0.0787021	0.921298
COL14A1	GP1BA	0	5	4	248	0.0787021	0.921298
COL14A1	GPS2	0	5	4	248	0.0787021	0.921298
COL14A1	GRIK2	0	5	4	248	0.0787021	0.921298
COL14A1	ITPKB	0	5	4	248	0.0787021	0.921298
COL14A1	KIAA1109	0	5	4	248	0.0787021	0.921298
COL14A1	LAMA2	0	5	4	248	0.0787021	0.921298
COL14A1	LCT	0	5	4	248	0.0787021	0.921298
COL14A1	LOC283685	0	5	4	248	0.0787021	0.921298
COL14A1	LOC643677	0	5	4	248	0.0787021	0.921298
COL14A1	MAST4	0	5	4	248	0.0787021	0.921298
COL14A1	MGA	0	5	4	248	0.0787021	0.921298
COL14A1	MGAM	0	5	4	248	0.0787021	0.921298
COL14A1	MLLT4	0	5	4	248	0.0787021	0.921298
COL14A1	MUC5B	0	5	4	248	0.0787021	0.921298
COL14A1	MYB	0	5	4	248	0.0787021	0.921298
COL14A1	NEDD9	0	5	4	248	0.0787021	0.921298
COL14A1	NFASC	0	5	4	248	0.0787021	0.921298
COL14A1	NKAIN4	0	5	4	248	0.0787021	0.921298
COL14A1	NOL6	0	5	4	248	0.0787021	0.921298
COL14A1	NRK	0	5	4	248	0.0787021	0.921298
COL14A1	PIK3R1	0	5	4	248	0.0787021	0.921298
COL14A1	PPEF1	0	5	4	248	0.0787021	0.921298
COL14A1	PTPRD	0	5	4	248	0.0787021	0.921298
COL14A1	RIMS2	0	5	4	248	0.0787021	0.921298
COL14A1	RYR1	0	5	4	248	0.0787021	0.921298
COL14A1	SDK1	0	5	4	248	0.0787021	0.921298
COL14A1	SHD	0	5	4	248	0.0787021	0.921298
COL14A1	TAF1	0	5	4	248	0.0787021	0.921298
COL14A1	TEX15	0	5	4	248	0.0787021	0.921298
COL14A1	UNC5D	0	5	4	248	0.0787021	0.921298
COL14A1	WDFY3	0	5	4	248	0.0787021	0.921298
CYFIP2	DGKG	0	4	5	248	0.0787021	0.921298
CYFIP2	DMD	0	4	5	248	0.0787021	0.921298
CYFIP2	DNAH6	0	4	5	248	0.0787021	0.921298
CYFIP2	FOXA1	0	4	5	248	0.0787021	0.921298
CYFIP2	FREM2	0	4	5	248	0.0787021	0.921298
CYFIP2	HCFC1	0	4	5	248	0.0787021	0.921298
CYFIP2	HMCN1	0	4	5	248	0.0787021	0.921298
CYFIP2	MACF1	0	4	5	248	0.0787021	0.921298
CYFIP2	MTOR	0	4	5	248	0.0787021	0.921298
CYFIP2	NEK5	0	4	5	248	0.0787021	0.921298
CYFIP2	PCDH19	0	4	5	248	0.0787021	0.921298
CYFIP2	RYR3	0	4	5	248	0.0787021	0.921298
CYFIP2	SYNE1	0	4	5	248	0.0787021	0.921298
CYFIP2	SYNE2	0	4	5	248	0.0787021	0.921298
CYFIP2	TBL1XR1	0	4	5	248	0.0787021	0.921298
CYFIP2	TBX3	0	4	5	248	0.0787021	0.921298
CYFIP2	UBR5	0	4	5	248	0.0787021	0.921298
CYFIP2	WNT7A	0	4	5	248	0.0787021	0.921298
CYFIP2	ZFHX3	0	4	5	248	0.0787021	0.921298
CYFIP2	ZFHX4	0	4	5	248	0.0787021	0.921298
DGKG	DLG1	0	5	4	248	0.0787021	0.921298
DGKG	FANCA	0	5	4	248	0.0787021	0.921298
DGKG	FLG	0	5	4	248	0.0787021	0.921298
DGKG	FLNC	0	5	4	248	0.0787021	0.921298
DGKG	GP1BA	0	5	4	248	0.0787021	0.921298
DGKG	GPS2	0	5	4	248	0.0787021	0.921298
DGKG	GRIK2	0	5	4	248	0.0787021	0.921298
DGKG	ITPKB	0	5	4	248	0.0787021	0.921298
DGKG	KIAA1109	0	5	4	248	0.0787021	0.921298
DGKG	LAMA2	0	5	4	248	0.0787021	0.921298
DGKG	LCT	0	5	4	248	0.0787021	0.921298
DGKG	LOC643677	0	5	4	248	0.0787021	0.921298
DGKG	LRBA	0	5	4	248	0.0787021	0.921298
DGKG	MAST4	0	5	4	248	0.0787021	0.921298
DGKG	MGAM	0	5	4	248	0.0787021	0.921298
DGKG	MLLT4	0	5	4	248	0.0787021	0.921298
DGKG	MUC5B	0	5	4	248	0.0787021	0.921298
DGKG	MYB	0	5	4	248	0.0787021	0.921298
DGKG	NEDD9	0	5	4	248	0.0787021	0.921298
DGKG	NFASC	0	5	4	248	0.0787021	0.921298
DGKG	NINL	0	5	4	248	0.0787021	0.921298
DGKG	NKAIN4	0	5	4	248	0.0787021	0.921298
DGKG	NOL6	0	5	4	248	0.0787021	0.921298
DGKG	NRK	0	5	4	248	0.0787021	0.921298
DGKG	PDZD2	0	5	4	248	0.0787021	0.921298
DGKG	PIK3R1	0	5	4	248	0.0787021	0.921298
DGKG	PPEF1	0	5	4	248	0.0787021	0.921298
DGKG	PRKDC	0	5	4	248	0.0787021	0.921298
DGKG	PTPRD	0	5	4	248	0.0787021	0.921298
DGKG	RIMS2	0	5	4	248	0.0787021	0.921298
DGKG	RYR1	0	5	4	248	0.0787021	0.921298
DGKG	SDK1	0	5	4	248	0.0787021	0.921298
DGKG	SHD	0	5	4	248	0.0787021	0.921298
DGKG	SVEP1	0	5	4	248	0.0787021	0.921298
DGKG	TAF1	0	5	4	248	0.0787021	0.921298
DGKG	UNC5D	0	5	4	248	0.0787021	0.921298
DLG1	DMD	0	4	5	248	0.0787021	0.921298
DLG1	DNAH6	0	4	5	248	0.0787021	0.921298
DLG1	ESPL1	0	4	5	248	0.0787021	0.921298
DLG1	FOXA1	0	4	5	248	0.0787021	0.921298
DLG1	FREM2	0	4	5	248	0.0787021	0.921298
DLG1	HCFC1	0	4	5	248	0.0787021	0.921298
DLG1	HMCN1	0	4	5	248	0.0787021	0.921298
DLG1	MACF1	0	4	5	248	0.0787021	0.921298
DLG1	NEK5	0	4	5	248	0.0787021	0.921298
DLG1	PCDH19	0	4	5	248	0.0787021	0.921298
DLG1	RYR3	0	4	5	248	0.0787021	0.921298
DLG1	SYNE1	0	4	5	248	0.0787021	0.921298
DLG1	SYNE2	0	4	5	248	0.0787021	0.921298
DLG1	TBX3	0	4	5	248	0.0787021	0.921298
DLG1	UBR5	0	4	5	248	0.0787021	0.921298
DLG1	WNT7A	0	4	5	248	0.0787021	0.921298
DLG1	ZFHX3	0	4	5	248	0.0787021	0.921298
DMD	FAM123B	0	5	4	248	0.0787021	0.921298
DMD	FANCA	0	5	4	248	0.0787021	0.921298
DMD	FLG	0	5	4	248	0.0787021	0.921298
DMD	FLNC	0	5	4	248	0.0787021	0.921298
DMD	GP1BA	0	5	4	248	0.0787021	0.921298
DMD	GPS2	0	5	4	248	0.0787021	0.921298
DMD	GRIK2	0	5	4	248	0.0787021	0.921298
DMD	ITPKB	0	5	4	248	0.0787021	0.921298
DMD	KIAA1109	0	5	4	248	0.0787021	0.921298
DMD	LAMA2	0	5	4	248	0.0787021	0.921298
DMD	LCT	0	5	4	248	0.0787021	0.921298
DMD	LOC283685	0	5	4	248	0.0787021	0.921298
DMD	LOC643677	0	5	4	248	0.0787021	0.921298
DMD	LRBA	0	5	4	248	0.0787021	0.921298
DMD	MAST4	0	5	4	248	0.0787021	0.921298
DMD	MGA	0	5	4	248	0.0787021	0.921298
DMD	MGAM	0	5	4	248	0.0787021	0.921298
DMD	MLLT4	0	5	4	248	0.0787021	0.921298
DMD	MUC5B	0	5	4	248	0.0787021	0.921298
DMD	MYB	0	5	4	248	0.0787021	0.921298
DMD	NINL	0	5	4	248	0.0787021	0.921298
DMD	NOL6	0	5	4	248	0.0787021	0.921298
DMD	NRK	0	5	4	248	0.0787021	0.921298
DMD	PDZD2	0	5	4	248	0.0787021	0.921298
DMD	PIK3R1	0	5	4	248	0.0787021	0.921298
DMD	PPEF1	0	5	4	248	0.0787021	0.921298
DMD	PRKDC	0	5	4	248	0.0787021	0.921298
DMD	PTPRD	0	5	4	248	0.0787021	0.921298
DMD	RYR1	0	5	4	248	0.0787021	0.921298
DMD	SDK1	0	5	4	248	0.0787021	0.921298
DMD	SHD	0	5	4	248	0.0787021	0.921298
DMD	SVEP1	0	5	4	248	0.0787021	0.921298
DMD	TAF1	0	5	4	248	0.0787021	0.921298
DMD	TEX15	0	5	4	248	0.0787021	0.921298
DMD	UNC5D	0	5	4	248	0.0787021	0.921298
DMD	WDFY3	0	5	4	248	0.0787021	0.921298
DNAH6	FAM123B	0	5	4	248	0.0787021	0.921298
DNAH6	FANCA	0	5	4	248	0.0787021	0.921298
DNAH6	FLG	0	5	4	248	0.0787021	0.921298
DNAH6	FLNC	0	5	4	248	0.0787021	0.921298
DNAH6	GP1BA	0	5	4	248	0.0787021	0.921298
DNAH6	GRIK2	0	5	4	248	0.0787021	0.921298
DNAH6	ITPKB	0	5	4	248	0.0787021	0.921298
DNAH6	KIAA1109	0	5	4	248	0.0787021	0.921298
DNAH6	LCT	0	5	4	248	0.0787021	0.921298
DNAH6	LOC283685	0	5	4	248	0.0787021	0.921298
DNAH6	LOC643677	0	5	4	248	0.0787021	0.921298
DNAH6	LRBA	0	5	4	248	0.0787021	0.921298
DNAH6	MGA	0	5	4	248	0.0787021	0.921298
DNAH6	MGAM	0	5	4	248	0.0787021	0.921298
DNAH6	MLLT4	0	5	4	248	0.0787021	0.921298
DNAH6	MUC5B	0	5	4	248	0.0787021	0.921298
DNAH6	NINL	0	5	4	248	0.0787021	0.921298
DNAH6	NKAIN4	0	5	4	248	0.0787021	0.921298
DNAH6	NOL6	0	5	4	248	0.0787021	0.921298
DNAH6	NRK	0	5	4	248	0.0787021	0.921298
DNAH6	PDZD2	0	5	4	248	0.0787021	0.921298
DNAH6	PIK3R1	0	5	4	248	0.0787021	0.921298
DNAH6	PPEF1	0	5	4	248	0.0787021	0.921298
DNAH6	PRKDC	0	5	4	248	0.0787021	0.921298
DNAH6	PTPRD	0	5	4	248	0.0787021	0.921298
DNAH6	RIMS2	0	5	4	248	0.0787021	0.921298
DNAH6	RYR1	0	5	4	248	0.0787021	0.921298
DNAH6	SDK1	0	5	4	248	0.0787021	0.921298
DNAH6	SHD	0	5	4	248	0.0787021	0.921298
DNAH6	SVEP1	0	5	4	248	0.0787021	0.921298
DNAH6	TAF1	0	5	4	248	0.0787021	0.921298
DNAH6	TEX15	0	5	4	248	0.0787021	0.921298
DNAH6	UNC5D	0	5	4	248	0.0787021	0.921298
DNAH6	WDFY3	0	5	4	248	0.0787021	0.921298
ESPL1	FAM123B	0	5	4	248	0.0787021	0.921298
ESPL1	FANCA	0	5	4	248	0.0787021	0.921298
ESPL1	FLG	0	5	4	248	0.0787021	0.921298
ESPL1	FLNC	0	5	4	248	0.0787021	0.921298
ESPL1	GP1BA	0	5	4	248	0.0787021	0.921298
ESPL1	GPS2	0	5	4	248	0.0787021	0.921298
ESPL1	GRIK2	0	5	4	248	0.0787021	0.921298
ESPL1	ITPKB	0	5	4	248	0.0787021	0.921298
ESPL1	KIAA1109	0	5	4	248	0.0787021	0.921298
ESPL1	LAMA2	0	5	4	248	0.0787021	0.921298
ESPL1	LCT	0	5	4	248	0.0787021	0.921298
ESPL1	LOC283685	0	5	4	248	0.0787021	0.921298
ESPL1	LOC643677	0	5	4	248	0.0787021	0.921298
ESPL1	LRBA	0	5	4	248	0.0787021	0.921298
ESPL1	MAST4	0	5	4	248	0.0787021	0.921298
ESPL1	MGA	0	5	4	248	0.0787021	0.921298
ESPL1	MGAM	0	5	4	248	0.0787021	0.921298
ESPL1	MLLT4	0	5	4	248	0.0787021	0.921298
ESPL1	MUC5B	0	5	4	248	0.0787021	0.921298
ESPL1	MYB	0	5	4	248	0.0787021	0.921298
ESPL1	NEDD9	0	5	4	248	0.0787021	0.921298
ESPL1	NFASC	0	5	4	248	0.0787021	0.921298
ESPL1	NINL	0	5	4	248	0.0787021	0.921298
ESPL1	NKAIN4	0	5	4	248	0.0787021	0.921298
ESPL1	NOL6	0	5	4	248	0.0787021	0.921298
ESPL1	PDZD2	0	5	4	248	0.0787021	0.921298
ESPL1	PIK3R1	0	5	4	248	0.0787021	0.921298
ESPL1	PPEF1	0	5	4	248	0.0787021	0.921298
ESPL1	PRKDC	0	5	4	248	0.0787021	0.921298
ESPL1	PTPRD	0	5	4	248	0.0787021	0.921298
ESPL1	RIMS2	0	5	4	248	0.0787021	0.921298
ESPL1	SDK1	0	5	4	248	0.0787021	0.921298
ESPL1	SHD	0	5	4	248	0.0787021	0.921298
ESPL1	TAF1	0	5	4	248	0.0787021	0.921298
ESPL1	TEX15	0	5	4	248	0.0787021	0.921298
ESPL1	UNC5D	0	5	4	248	0.0787021	0.921298
ESPL1	WDFY3	0	5	4	248	0.0787021	0.921298
FAM123B	FREM2	0	4	5	248	0.0787021	0.921298
FAM123B	HCFC1	0	4	5	248	0.0787021	0.921298
FAM123B	HMCN1	0	4	5	248	0.0787021	0.921298
FAM123B	MACF1	0	4	5	248	0.0787021	0.921298
FAM123B	MTOR	0	4	5	248	0.0787021	0.921298
FAM123B	NEK5	0	4	5	248	0.0787021	0.921298
FAM123B	PCDH19	0	4	5	248	0.0787021	0.921298
FAM123B	RYR3	0	4	5	248	0.0787021	0.921298
FAM123B	SYNE1	0	4	5	248	0.0787021	0.921298
FAM123B	SYNE2	0	4	5	248	0.0787021	0.921298
FAM123B	TBL1XR1	0	4	5	248	0.0787021	0.921298
FAM123B	TBX3	0	4	5	248	0.0787021	0.921298
FAM123B	UBR5	0	4	5	248	0.0787021	0.921298
FAM123B	WNT7A	0	4	5	248	0.0787021	0.921298
FAM123B	ZFHX3	0	4	5	248	0.0787021	0.921298
FAM123B	ZFHX4	0	4	5	248	0.0787021	0.921298
FANCA	FOXA1	0	4	5	248	0.0787021	0.921298
FANCA	FREM2	0	4	5	248	0.0787021	0.921298
FANCA	HCFC1	0	4	5	248	0.0787021	0.921298
FANCA	HMCN1	0	4	5	248	0.0787021	0.921298
FANCA	MACF1	0	4	5	248	0.0787021	0.921298
FANCA	MTOR	0	4	5	248	0.0787021	0.921298
FANCA	NEK5	0	4	5	248	0.0787021	0.921298
FANCA	PCDH19	0	4	5	248	0.0787021	0.921298
FANCA	RYR3	0	4	5	248	0.0787021	0.921298
FANCA	SYNE1	0	4	5	248	0.0787021	0.921298
FANCA	SYNE2	0	4	5	248	0.0787021	0.921298
FANCA	TBL1XR1	0	4	5	248	0.0787021	0.921298
FANCA	TBX3	0	4	5	248	0.0787021	0.921298
FANCA	UBR5	0	4	5	248	0.0787021	0.921298
FANCA	WNT7A	0	4	5	248	0.0787021	0.921298
FANCA	ZFHX3	0	4	5	248	0.0787021	0.921298
FANCA	ZFHX4	0	4	5	248	0.0787021	0.921298
FLG	FOXA1	0	4	5	248	0.0787021	0.921298
FLG	FREM2	0	4	5	248	0.0787021	0.921298
FLG	HCFC1	0	4	5	248	0.0787021	0.921298
FLG	HMCN1	0	4	5	248	0.0787021	0.921298
FLG	MACF1	0	4	5	248	0.0787021	0.921298
FLG	MTOR	0	4	5	248	0.0787021	0.921298
FLG	NEK5	0	4	5	248	0.0787021	0.921298
FLG	PCDH19	0	4	5	248	0.0787021	0.921298
FLG	RYR3	0	4	5	248	0.0787021	0.921298
FLG	SYNE1	0	4	5	248	0.0787021	0.921298
FLG	SYNE2	0	4	5	248	0.0787021	0.921298
FLG	TBL1XR1	0	4	5	248	0.0787021	0.921298
FLG	TBX3	0	4	5	248	0.0787021	0.921298
FLG	UBR5	0	4	5	248	0.0787021	0.921298
FLG	WNT7A	0	4	5	248	0.0787021	0.921298
FLG	ZFHX3	0	4	5	248	0.0787021	0.921298
FLG	ZFHX4	0	4	5	248	0.0787021	0.921298
FLNC	FOXA1	0	4	5	248	0.0787021	0.921298
FLNC	FREM2	0	4	5	248	0.0787021	0.921298
FLNC	HCFC1	0	4	5	248	0.0787021	0.921298
FLNC	HMCN1	0	4	5	248	0.0787021	0.921298
FLNC	MACF1	0	4	5	248	0.0787021	0.921298
FLNC	MTOR	0	4	5	248	0.0787021	0.921298
FLNC	NEK5	0	4	5	248	0.0787021	0.921298
FLNC	PCDH19	0	4	5	248	0.0787021	0.921298
FLNC	RYR3	0	4	5	248	0.0787021	0.921298
FLNC	SYNE1	0	4	5	248	0.0787021	0.921298
FLNC	SYNE2	0	4	5	248	0.0787021	0.921298
FLNC	TBL1XR1	0	4	5	248	0.0787021	0.921298
FLNC	TBX3	0	4	5	248	0.0787021	0.921298
FLNC	WNT7A	0	4	5	248	0.0787021	0.921298
FLNC	ZFHX3	0	4	5	248	0.0787021	0.921298
FLNC	ZFHX4	0	4	5	248	0.0787021	0.921298
FOXA1	GP1BA	0	5	4	248	0.0787021	0.921298
FOXA1	GRIK2	0	5	4	248	0.0787021	0.921298
FOXA1	KIAA1109	0	5	4	248	0.0787021	0.921298
FOXA1	LCT	0	5	4	248	0.0787021	0.921298
FOXA1	LOC283685	0	5	4	248	0.0787021	0.921298
FOXA1	LOC643677	0	5	4	248	0.0787021	0.921298
FOXA1	LRBA	0	5	4	248	0.0787021	0.921298
FOXA1	MGA	0	5	4	248	0.0787021	0.921298
FOXA1	MGAM	0	5	4	248	0.0787021	0.921298
FOXA1	MLLT4	0	5	4	248	0.0787021	0.921298
FOXA1	MUC5B	0	5	4	248	0.0787021	0.921298
FOXA1	NEDD9	0	5	4	248	0.0787021	0.921298
FOXA1	NFASC	0	5	4	248	0.0787021	0.921298
FOXA1	NINL	0	5	4	248	0.0787021	0.921298
FOXA1	NKAIN4	0	5	4	248	0.0787021	0.921298
FOXA1	NOL6	0	5	4	248	0.0787021	0.921298
FOXA1	NRK	0	5	4	248	0.0787021	0.921298
FOXA1	PDZD2	0	5	4	248	0.0787021	0.921298
FOXA1	PIK3R1	0	5	4	248	0.0787021	0.921298
FOXA1	PPEF1	0	5	4	248	0.0787021	0.921298
FOXA1	PRKDC	0	5	4	248	0.0787021	0.921298
FOXA1	PTPRD	0	5	4	248	0.0787021	0.921298
FOXA1	RIMS2	0	5	4	248	0.0787021	0.921298
FOXA1	RYR1	0	5	4	248	0.0787021	0.921298
FOXA1	SDK1	0	5	4	248	0.0787021	0.921298
FOXA1	SHD	0	5	4	248	0.0787021	0.921298
FOXA1	SVEP1	0	5	4	248	0.0787021	0.921298
FOXA1	TAF1	0	5	4	248	0.0787021	0.921298
FOXA1	TEX15	0	5	4	248	0.0787021	0.921298
FOXA1	UNC5D	0	5	4	248	0.0787021	0.921298
FOXA1	WDFY3	0	5	4	248	0.0787021	0.921298
FREM2	GP1BA	0	5	4	248	0.0787021	0.921298
FREM2	GPS2	0	5	4	248	0.0787021	0.921298
FREM2	GRIK2	0	5	4	248	0.0787021	0.921298
FREM2	ITPKB	0	5	4	248	0.0787021	0.921298
FREM2	KIAA1109	0	5	4	248	0.0787021	0.921298
FREM2	LAMA2	0	5	4	248	0.0787021	0.921298
FREM2	LCT	0	5	4	248	0.0787021	0.921298
FREM2	LOC283685	0	5	4	248	0.0787021	0.921298
FREM2	LOC643677	0	5	4	248	0.0787021	0.921298
FREM2	LRBA	0	5	4	248	0.0787021	0.921298
FREM2	MGA	0	5	4	248	0.0787021	0.921298
FREM2	MGAM	0	5	4	248	0.0787021	0.921298
FREM2	MLLT4	0	5	4	248	0.0787021	0.921298
FREM2	MUC5B	0	5	4	248	0.0787021	0.921298
FREM2	MYB	0	5	4	248	0.0787021	0.921298
FREM2	NEDD9	0	5	4	248	0.0787021	0.921298
FREM2	NINL	0	5	4	248	0.0787021	0.921298
FREM2	NKAIN4	0	5	4	248	0.0787021	0.921298
FREM2	PDZD2	0	5	4	248	0.0787021	0.921298
FREM2	PIK3R1	0	5	4	248	0.0787021	0.921298
FREM2	PPEF1	0	5	4	248	0.0787021	0.921298
FREM2	PRKDC	0	5	4	248	0.0787021	0.921298
FREM2	PTPRD	0	5	4	248	0.0787021	0.921298
FREM2	RIMS2	0	5	4	248	0.0787021	0.921298
FREM2	RYR1	0	5	4	248	0.0787021	0.921298
FREM2	SDK1	0	5	4	248	0.0787021	0.921298
FREM2	SHD	0	5	4	248	0.0787021	0.921298
FREM2	SVEP1	0	5	4	248	0.0787021	0.921298
FREM2	TAF1	0	5	4	248	0.0787021	0.921298
FREM2	TEX15	0	5	4	248	0.0787021	0.921298
FREM2	UNC5D	0	5	4	248	0.0787021	0.921298
FREM2	WDFY3	0	5	4	248	0.0787021	0.921298
GP1BA	HCFC1	0	4	5	248	0.0787021	0.921298
GP1BA	HMCN1	0	4	5	248	0.0787021	0.921298
GP1BA	MTOR	0	4	5	248	0.0787021	0.921298
[truncated: 3,256 more rows]

## Sheet: Table S6F
		Table 6F: Co-occurring and mutually exclusive gene mutations associated with luminal B subtype
		Cooccurency of mutated genes in luminal B tumors									Mutual exclusion of mutated genes in luminal B tumor
LumB
Gene1	Gene2	Nb Both	Nb Gene1	Nb Gene2	N	p_val_co_occurence	p_val_exclusive			Gene1	Gene2	Nb Both	Nb Gene1	Nb Gene2	N	p_val_co_occurence	p_val_exclusive
APOB	TTN	4	0	12	134	0.000141736	1			GATA3	PIK3CA	1	17	40	134	0.999206	0.0144985
SYNE1	TTN	4	0	12	134	0.000141736	1
CENPE	MUC16	3	3	4	134	0.00166493	1
FAT3	TP53	6	1	33	134	0.00247862	1
TP53	TTN	10	29	6	134	0.00326206	1
APOB	DNAH9	2	2	2	134	0.00395857	1
APOB	HMCN1	2	2	2	134	0.00395857	1
APOB	HUWE1	2	2	2	134	0.00395857	1
APOB	RAB3GAP2	2	2	2	134	0.00395857	1
APOB	SYNE1	2	2	2	134	0.00395857	1
ATM	PCDHGB6	2	2	2	134	0.00395857	1
ATM	SYNE2	2	2	2	134	0.00395857	1
CADPS	HUWE1	2	2	2	134	0.00395857	1
CDH9	DOT1L	2	2	2	134	0.00395857	1
CEP250	NPAS4	2	2	2	134	0.00395857	1
CEP250	RAB3GAP2	2	2	2	134	0.00395857	1
CEP250	SCN1A	2	2	2	134	0.00395857	1
CEP250	SSPO	2	2	2	134	0.00395857	1
DOT1L	FN1	2	2	2	134	0.00395857	1
DOT1L	MLLT10	2	2	2	134	0.00395857	1
DOT1L	NAALADL2	2	2	2	134	0.00395857	1
DOT1L	PIWIL2	2	2	2	134	0.00395857	1
ERCC6	PCDHGB6	2	2	2	134	0.00395857	1
ERCC6	TEP1	2	2	2	134	0.00395857	1
FN1	MLLT10	2	2	2	134	0.00395857	1
FN1	NAALADL2	2	2	2	134	0.00395857	1
HMCN1	SYNE1	2	2	2	134	0.00395857	1
HUWE1	SYNE1	2	2	2	134	0.00395857	1
MLLT10	NAALADL2	2	2	2	134	0.00395857	1
MLLT10	PIWIL2	2	2	2	134	0.00395857	1
NAALADL2	PIWIL2	2	2	2	134	0.00395857	1
NPAS4	RAB3GAP2	2	2	2	134	0.00395857	1
NPAS4	SCN1A	2	2	2	134	0.00395857	1
NPAS4	SSPO	2	2	2	134	0.00395857	1
PCNXL2	SLC4A4	2	2	2	134	0.00395857	1
PKHD1L1	SETX	2	2	2	134	0.00395857	1
RAB3GAP2	SCN1A	2	2	2	134	0.00395857	1
RAB3GAP2	SSPO	2	2	2	134	0.00395857	1
SCN1A	SSPO	2	2	2	134	0.00395857	1
PCNXL2	TTN	3	1	13	134	0.00528785	1
ATP10B	GSPT1	2	3	2	134	0.00653038	1
CDH9	TBX3	2	2	3	134	0.00653038	1
CEP250	PTPRD	2	2	3	134	0.00653038	1
CEP250	WNK3	2	2	3	134	0.00653038	1
CSMD2	SELP	2	3	2	134	0.00653038	1
DOT1L	MYH10	2	2	3	134	0.00653038	1
FN1	MYH10	2	2	3	134	0.00653038	1
MLLT10	MYH10	2	2	3	134	0.00653038	1
MYH10	NAALADL2	2	3	2	134	0.00653038	1
MYH10	PIWIL2	2	3	2	134	0.00653038	1
NPAS4	PTPRD	2	2	3	134	0.00653038	1
NPAS4	WNK3	2	2	3	134	0.00653038	1
PLCE1	RYR1	2	3	2	134	0.00653038	1
PTPRD	RAB3GAP2	2	3	2	134	0.00653038	1
PTPRD	SCN1A	2	3	2	134	0.00653038	1
PTPRD	SSPO	2	3	2	134	0.00653038	1
RAB3GAP2	WNK3	2	2	3	134	0.00653038	1
SACS	WNK3	2	2	3	134	0.00653038	1
SCN1A	WNK3	2	2	3	134	0.00653038	1
SSPO	WNK3	2	2	3	134	0.00653038	1
DOT1L	PIK3CA	4	0	37	134	0.00788661	1
APOB	DMD	2	2	4	134	0.00969531	1
CENPE	PCLO	2	4	2	134	0.00969531	1
CR1	DMD	2	2	4	134	0.00969531	1
DMD	FN1	2	4	2	134	0.00969531	1
DMD	NOTCH4	2	4	2	134	0.00969531	1
DMD	RAB3GAP2	2	4	2	134	0.00969531	1
DYNC2H1	PTEN	2	3	3	134	0.0107178	0.999997
DYNC2H1	TBX3	2	3	3	134	0.0107178	0.999997
PTPRD	WNK3	2	3	3	134	0.0107178	0.999997
ATRX	RELN	2	2	5	134	0.0134339	1
CIT	MLL3	2	2	5	134	0.0134339	1
MUC16	PCLO	2	5	2	134	0.0134339	1
RELN	RYR1	2	5	2	134	0.0134339	1
ATP10B	DMD	2	3	4	134	0.0158304	0.99999
MUC17	MUC5B	2	4	3	134	0.0158304	0.99999
DYNC2H1	FAT3	2	3	5	134	0.0218217	0.999974
MUC5B	RELN	2	3	5	134	0.0218217	0.999974
MUC16	TP53	5	2	34	134	0.0220647	1
APOB	RYR2	2	2	7	134	0.0225552	1
CADPS	RYR2	2	2	7	134	0.0225552	1
DNAH9	RYR2	2	2	7	134	0.0225552	1
ERCC6	RYR2	2	2	7	134	0.0225552	1
HMCN1	RYR2	2	2	7	134	0.0225552	1
HUWE1	RYR2	2	2	7	134	0.0225552	1
PCDHGB6	RYR2	2	2	7	134	0.0225552	1
RYR2	SYNE1	2	7	2	134	0.0225552	1
CENPE	DMD	2	4	4	134	0.0232614	0.999959
DMD	MUC16	2	4	5	134	0.0319001	0.999899
KCNB2	MUC16	2	4	5	134	0.0319001	0.999899
MUC16	TTN	3	4	13	134	0.0366787	0.999944
CENPE	TP53	4	2	35	134	0.0592382	1
DMD	TP53	4	2	35	134	0.0592382	1
CADPS	TTN	2	2	14	134	0.0697981	1
CR1	TTN	2	2	14	134	0.0697981	1
DNAH9	TTN	2	2	14	134	0.0697981	1
ERCC6	TTN	2	2	14	134	0.0697981	1
HMCN1	TTN	2	2	14	134	0.0697981	1
HUWE1	TTN	2	2	14	134	0.0697981	1
PCDHGB6	TTN	2	2	14	134	0.0697981	1
PKHD1L1	TTN	2	2	14	134	0.0697981	1
RAB3GAP2	TTN	2	2	14	134	0.0697981	1
SETX	TTN	2	2	14	134	0.0697981	1
SLC4A4	TTN	2	2	14	134	0.0697981	1
CDH1	PIK3CA	4	2	37	134	0.0706917	1
ASH1L	TP53	3	1	36	134	0.0740187	1
BAZ1B	TP53	3	1	36	134	0.0740187	1
CR1	TP53	3	1	36	134	0.0740187	1
RYR2	TTN	3	6	13	134	0.0753978	0.999255
ASH1L	PIK3CA	3	1	38	134	0.0850924	1
CDC42BPA	PIK3CA	3	1	38	134	0.0850924	1
MLLT10	PIK3CA	3	1	38	134	0.0850924	1
CNTLN	GATA3	2	2	16	134	0.0870842	1
GATA3	TRRAP	2	16	2	134	0.0870842	1
CSMD2	TTN	2	3	14	134	0.108173	0.999072
APOB	ASH1L	0	4	4	134	0.115404	0.884596
APOB	ATM	0	4	4	134	0.115404	0.884596
APOB	ATRX	0	4	4	134	0.115404	0.884596
APOB	BAZ1B	0	4	4	134	0.115404	0.884596
APOB	CADPS	1	3	3	134	0.115404	0.998995
APOB	CDC42BPA	0	4	4	134	0.115404	0.884596
APOB	CDH9	0	4	4	134	0.115404	0.884596
APOB	CDHR1	0	4	4	134	0.115404	0.884596
APOB	CEP250	1	3	3	134	0.115404	0.998995
APOB	CIT	0	4	4	134	0.115404	0.884596
APOB	CNTLN	0	4	4	134	0.115404	0.884596
APOB	CR1	0	4	4	134	0.115404	0.884596
APOB	DOT1L	0	4	4	134	0.115404	0.884596
APOB	ERCC6	1	3	3	134	0.115404	0.998995
APOB	FLG	0	4	4	134	0.115404	0.884596
APOB	FN1	0	4	4	134	0.115404	0.884596
APOB	GSPT1	0	4	4	134	0.115404	0.884596
APOB	KCNH7	0	4	4	134	0.115404	0.884596
APOB	MAP2K4	0	4	4	134	0.115404	0.884596
APOB	MLL2	1	3	3	134	0.115404	0.998995
APOB	MLLT10	0	4	4	134	0.115404	0.884596
APOB	MUC2	0	4	4	134	0.115404	0.884596
APOB	NAALADL2	0	4	4	134	0.115404	0.884596
APOB	NOTCH4	0	4	4	134	0.115404	0.884596
APOB	NPAS4	0	4	4	134	0.115404	0.884596
APOB	OBSCN	0	4	4	134	0.115404	0.884596
APOB	PCDHGB6	1	3	3	134	0.115404	0.998995
APOB	PCLO	1	3	3	134	0.115404	0.998995
APOB	PCNXL2	1	3	3	134	0.115404	0.998995
APOB	PIK3R1	0	4	4	134	0.115404	0.884596
APOB	PIWIL2	0	4	4	134	0.115404	0.884596
APOB	PKHD1L1	0	4	4	134	0.115404	0.884596
APOB	PLXNA2	0	4	4	134	0.115404	0.884596
APOB	RYR1	0	4	4	134	0.115404	0.884596
APOB	SACS	0	4	4	134	0.115404	0.884596
APOB	SCN1A	0	4	4	134	0.115404	0.884596
APOB	SELP	1	3	3	134	0.115404	0.998995
APOB	SETX	0	4	4	134	0.115404	0.884596
APOB	SLC4A4	1	3	3	134	0.115404	0.998995
APOB	SSPO	0	4	4	134	0.115404	0.884596
APOB	SYNE2	0	4	4	134	0.115404	0.884596
APOB	TEP1	1	3	3	134	0.115404	0.998995
APOB	TRRAP	0	4	4	134	0.115404	0.884596
ASH1L	ATM	0	4	4	134	0.115404	0.884596
ASH1L	ATRX	1	3	3	134	0.115404	0.998995
ASH1L	BAZ1B	1	3	3	134	0.115404	0.998995
ASH1L	CADPS	0	4	4	134	0.115404	0.884596
ASH1L	CDC42BPA	0	4	4	134	0.115404	0.884596
ASH1L	CDH9	0	4	4	134	0.115404	0.884596
ASH1L	CDHR1	0	4	4	134	0.115404	0.884596
ASH1L	CEP250	0	4	4	134	0.115404	0.884596
ASH1L	CIT	0	4	4	134	0.115404	0.884596
ASH1L	CNTLN	0	4	4	134	0.115404	0.884596
ASH1L	CR1	0	4	4	134	0.115404	0.884596
ASH1L	DNAH9	1	3	3	134	0.115404	0.998995
ASH1L	DOT1L	0	4	4	134	0.115404	0.884596
ASH1L	ERCC6	1	3	3	134	0.115404	0.998995
ASH1L	FLG	1	3	3	134	0.115404	0.998995
ASH1L	FN1	0	4	4	134	0.115404	0.884596
ASH1L	GSPT1	0	4	4	134	0.115404	0.884596
ASH1L	HMCN1	0	4	4	134	0.115404	0.884596
ASH1L	HUWE1	0	4	4	134	0.115404	0.884596
ASH1L	KCNH7	0	4	4	134	0.115404	0.884596
ASH1L	MAP2K4	0	4	4	134	0.115404	0.884596
ASH1L	MLL2	0	4	4	134	0.115404	0.884596
ASH1L	MLLT10	1	3	3	134	0.115404	0.998995
ASH1L	MUC2	0	4	4	134	0.115404	0.884596
ASH1L	NAALADL2	0	4	4	134	0.115404	0.884596
ASH1L	NOTCH4	0	4	4	134	0.115404	0.884596
ASH1L	NPAS4	0	4	4	134	0.115404	0.884596
ASH1L	OBSCN	0	4	4	134	0.115404	0.884596
ASH1L	PCDHGB6	0	4	4	134	0.115404	0.884596
ASH1L	PCLO	1	3	3	134	0.115404	0.998995
ASH1L	PCNXL2	0	4	4	134	0.115404	0.884596
ASH1L	PIK3R1	1	3	3	134	0.115404	0.998995
ASH1L	PIWIL2	0	4	4	134	0.115404	0.884596
ASH1L	PKHD1L1	0	4	4	134	0.115404	0.884596
ASH1L	PLXNA2	0	4	4	134	0.115404	0.884596
ASH1L	RAB3GAP2	0	4	4	134	0.115404	0.884596
ASH1L	RYR1	1	3	3	134	0.115404	0.998995
ASH1L	SACS	0	4	4	134	0.115404	0.884596
ASH1L	SCN1A	0	4	4	134	0.115404	0.884596
ASH1L	SELP	0	4	4	134	0.115404	0.884596
ASH1L	SETX	0	4	4	134	0.115404	0.884596
ASH1L	SLC4A4	0	4	4	134	0.115404	0.884596
ASH1L	SSPO	0	4	4	134	0.115404	0.884596
ASH1L	SYNE1	0	4	4	134	0.115404	0.884596
ASH1L	SYNE2	0	4	4	134	0.115404	0.884596
ASH1L	TEP1	0	4	4	134	0.115404	0.884596
ASH1L	TRRAP	0	4	4	134	0.115404	0.884596
ATM	ATRX	0	4	4	134	0.115404	0.884596
ATM	BAZ1B	0	4	4	134	0.115404	0.884596
ATM	CADPS	1	3	3	134	0.115404	0.998995
ATM	CDC42BPA	0	4	4	134	0.115404	0.884596
ATM	CDH9	0	4	4	134	0.115404	0.884596
ATM	CDHR1	0	4	4	134	0.115404	0.884596
ATM	CEP250	0	4	4	134	0.115404	0.884596
ATM	CIT	0	4	4	134	0.115404	0.884596
ATM	CNTLN	0	4	4	134	0.115404	0.884596
ATM	CR1	0	4	4	134	0.115404	0.884596
ATM	DNAH9	0	4	4	134	0.115404	0.884596
ATM	DOT1L	0	4	4	134	0.115404	0.884596
ATM	ERCC6	1	3	3	134	0.115404	0.998995
ATM	FLG	0	4	4	134	0.115404	0.884596
ATM	FN1	0	4	4	134	0.115404	0.884596
ATM	GSPT1	1	3	3	134	0.115404	0.998995
ATM	HMCN1	0	4	4	134	0.115404	0.884596
ATM	HUWE1	0	4	4	134	0.115404	0.884596
ATM	KCNH7	0	4	4	134	0.115404	0.884596
ATM	MAP2K4	0	4	4	134	0.115404	0.884596
ATM	MLL2	0	4	4	134	0.115404	0.884596
ATM	MLLT10	0	4	4	134	0.115404	0.884596
ATM	MUC2	0	4	4	134	0.115404	0.884596
ATM	NAALADL2	0	4	4	134	0.115404	0.884596
ATM	NOTCH4	0	4	4	134	0.115404	0.884596
ATM	NPAS4	0	4	4	134	0.115404	0.884596
ATM	OBSCN	0	4	4	134	0.115404	0.884596
ATM	PCLO	0	4	4	134	0.115404	0.884596
ATM	PCNXL2	1	3	3	134	0.115404	0.998995
ATM	PIK3R1	0	4	4	134	0.115404	0.884596
ATM	PIWIL2	0	4	4	134	0.115404	0.884596
ATM	PKHD1L1	1	3	3	134	0.115404	0.998995
ATM	PLXNA2	0	4	4	134	0.115404	0.884596
ATM	RAB3GAP2	0	4	4	134	0.115404	0.884596
ATM	RYR1	0	4	4	134	0.115404	0.884596
ATM	SACS	0	4	4	134	0.115404	0.884596
ATM	SCN1A	0	4	4	134	0.115404	0.884596
ATM	SELP	0	4	4	134	0.115404	0.884596
ATM	SETX	0	4	4	134	0.115404	0.884596
ATM	SLC4A4	0	4	4	134	0.115404	0.884596
ATM	SSPO	0	4	4	134	0.115404	0.884596
ATM	SYNE1	0	4	4	134	0.115404	0.884596
ATM	TEP1	0	4	4	134	0.115404	0.884596
ATM	TRRAP	1	3	3	134	0.115404	0.998995
ATRX	BAZ1B	0	4	4	134	0.115404	0.884596
ATRX	CADPS	0	4	4	134	0.115404	0.884596
ATRX	CDC42BPA	0	4	4	134	0.115404	0.884596
ATRX	CDH9	0	4	4	134	0.115404	0.884596
ATRX	CDHR1	0	4	4	134	0.115404	0.884596
ATRX	CEP250	0	4	4	134	0.115404	0.884596
ATRX	CIT	0	4	4	134	0.115404	0.884596
ATRX	CNTLN	0	4	4	134	0.115404	0.884596
ATRX	CR1	0	4	4	134	0.115404	0.884596
ATRX	DNAH9	0	4	4	134	0.115404	0.884596
ATRX	DOT1L	0	4	4	134	0.115404	0.884596
ATRX	ERCC6	1	3	3	134	0.115404	0.998995
ATRX	FLG	0	4	4	134	0.115404	0.884596
ATRX	FN1	0	4	4	134	0.115404	0.884596
ATRX	GSPT1	0	4	4	134	0.115404	0.884596
ATRX	HMCN1	0	4	4	134	0.115404	0.884596
ATRX	HUWE1	0	4	4	134	0.115404	0.884596
ATRX	KCNH7	1	3	3	134	0.115404	0.998995
ATRX	MAP2K4	0	4	4	134	0.115404	0.884596
ATRX	MLL2	0	4	4	134	0.115404	0.884596
ATRX	MLLT10	0	4	4	134	0.115404	0.884596
ATRX	MUC2	0	4	4	134	0.115404	0.884596
ATRX	NAALADL2	0	4	4	134	0.115404	0.884596
ATRX	NOTCH4	0	4	4	134	0.115404	0.884596
ATRX	NPAS4	0	4	4	134	0.115404	0.884596
ATRX	OBSCN	0	4	4	134	0.115404	0.884596
ATRX	PCDHGB6	0	4	4	134	0.115404	0.884596
ATRX	PCLO	0	4	4	134	0.115404	0.884596
ATRX	PCNXL2	0	4	4	134	0.115404	0.884596
ATRX	PIK3R1	0	4	4	134	0.115404	0.884596
ATRX	PIWIL2	0	4	4	134	0.115404	0.884596
ATRX	PKHD1L1	0	4	4	134	0.115404	0.884596
ATRX	PLXNA2	0	4	4	134	0.115404	0.884596
ATRX	RAB3GAP2	0	4	4	134	0.115404	0.884596
ATRX	RYR1	0	4	4	134	0.115404	0.884596
ATRX	SACS	0	4	4	134	0.115404	0.884596
ATRX	SCN1A	0	4	4	134	0.115404	0.884596
ATRX	SELP	1	3	3	134	0.115404	0.998995
ATRX	SETX	0	4	4	134	0.115404	0.884596
ATRX	SLC4A4	0	4	4	134	0.115404	0.884596
ATRX	SSPO	1	3	3	134	0.115404	0.998995
ATRX	SYNE1	0	4	4	134	0.115404	0.884596
ATRX	SYNE2	0	4	4	134	0.115404	0.884596
ATRX	TEP1	0	4	4	134	0.115404	0.884596
ATRX	TRRAP	0	4	4	134	0.115404	0.884596
BAZ1B	CADPS	0	4	4	134	0.115404	0.884596
BAZ1B	CDC42BPA	0	4	4	134	0.115404	0.884596
BAZ1B	CDH9	0	4	4	134	0.115404	0.884596
BAZ1B	CDHR1	0	4	4	134	0.115404	0.884596
BAZ1B	CEP250	0	4	4	134	0.115404	0.884596
BAZ1B	CIT	0	4	4	134	0.115404	0.884596
BAZ1B	CNTLN	0	4	4	134	0.115404	0.884596
BAZ1B	CR1	0	4	4	134	0.115404	0.884596
BAZ1B	DNAH9	0	4	4	134	0.115404	0.884596
BAZ1B	DOT1L	0	4	4	134	0.115404	0.884596
BAZ1B	ERCC6	0	4	4	134	0.115404	0.884596
BAZ1B	FLG	1	3	3	134	0.115404	0.998995
BAZ1B	FN1	0	4	4	134	0.115404	0.884596
BAZ1B	GSPT1	0	4	4	134	0.115404	0.884596
BAZ1B	HMCN1	1	3	3	134	0.115404	0.998995
BAZ1B	HUWE1	0	4	4	134	0.115404	0.884596
BAZ1B	KCNH7	0	4	4	134	0.115404	0.884596
BAZ1B	MAP2K4	0	4	4	134	0.115404	0.884596
BAZ1B	MLL2	0	4	4	134	0.115404	0.884596
BAZ1B	MLLT10	1	3	3	134	0.115404	0.998995
BAZ1B	MUC2	0	4	4	134	0.115404	0.884596
BAZ1B	NAALADL2	0	4	4	134	0.115404	0.884596
BAZ1B	NOTCH4	0	4	4	134	0.115404	0.884596
BAZ1B	NPAS4	0	4	4	134	0.115404	0.884596
BAZ1B	OBSCN	0	4	4	134	0.115404	0.884596
BAZ1B	PCDHGB6	0	4	4	134	0.115404	0.884596
BAZ1B	PCLO	1	3	3	134	0.115404	0.998995
BAZ1B	PCNXL2	0	4	4	134	0.115404	0.884596
BAZ1B	PIK3R1	1	3	3	134	0.115404	0.998995
BAZ1B	PIWIL2	0	4	4	134	0.115404	0.884596
BAZ1B	PKHD1L1	0	4	4	134	0.115404	0.884596
BAZ1B	PLXNA2	0	4	4	134	0.115404	0.884596
BAZ1B	RAB3GAP2	0	4	4	134	0.115404	0.884596
BAZ1B	RYR1	0	4	4	134	0.115404	0.884596
BAZ1B	SACS	0	4	4	134	0.115404	0.884596
BAZ1B	SCN1A	0	4	4	134	0.115404	0.884596
BAZ1B	SELP	0	4	4	134	0.115404	0.884596
BAZ1B	SETX	0	4	4	134	0.115404	0.884596
BAZ1B	SLC4A4	0	4	4	134	0.115404	0.884596
BAZ1B	SSPO	0	4	4	134	0.115404	0.884596
BAZ1B	SYNE1	0	4	4	134	0.115404	0.884596
BAZ1B	SYNE2	0	4	4	134	0.115404	0.884596
BAZ1B	TEP1	0	4	4	134	0.115404	0.884596
BAZ1B	TRRAP	0	4	4	134	0.115404	0.884596
CADPS	CDC42BPA	1	3	3	134	0.115404	0.998995
CADPS	CDH9	0	4	4	134	0.115404	0.884596
CADPS	CDHR1	0	4	4	134	0.115404	0.884596
CADPS	CEP250	1	3	3	134	0.115404	0.998995
CADPS	CIT	0	4	4	134	0.115404	0.884596
CADPS	CNTLN	0	4	4	134	0.115404	0.884596
CADPS	CR1	0	4	4	134	0.115404	0.884596
CADPS	DNAH9	1	3	3	134	0.115404	0.998995
CADPS	DOT1L	0	4	4	134	0.115404	0.884596
CADPS	ERCC6	1	3	3	134	0.115404	0.998995
CADPS	FLG	0	4	4	134	0.115404	0.884596
CADPS	FN1	0	4	4	134	0.115404	0.884596
CADPS	GSPT1	0	4	4	134	0.115404	0.884596
CADPS	HMCN1	1	3	3	134	0.115404	0.998995
CADPS	KCNH7	0	4	4	134	0.115404	0.884596
CADPS	MAP2K4	0	4	4	134	0.115404	0.884596
CADPS	MLL2	0	4	4	134	0.115404	0.884596
CADPS	MLLT10	0	4	4	134	0.115404	0.884596
CADPS	MUC2	1	3	3	134	0.115404	0.998995
CADPS	NAALADL2	0	4	4	134	0.115404	0.884596
CADPS	NOTCH4	0	4	4	134	0.115404	0.884596
CADPS	NPAS4	0	4	4	134	0.115404	0.884596
CADPS	OBSCN	0	4	4	134	0.115404	0.884596
CADPS	PCDHGB6	1	3	3	134	0.115404	0.998995
CADPS	PCLO	0	4	4	134	0.115404	0.884596
CADPS	PCNXL2	1	3	3	134	0.115404	0.998995
CADPS	PIK3R1	0	4	4	134	0.115404	0.884596
CADPS	PIWIL2	0	4	4	134	0.115404	0.884596
CADPS	PKHD1L1	1	3	3	134	0.115404	0.998995
CADPS	PLXNA2	1	3	3	134	0.115404	0.998995
CADPS	RAB3GAP2	0	4	4	134	0.115404	0.884596
CADPS	RYR1	0	4	4	134	0.115404	0.884596
CADPS	SACS	0	4	4	134	0.115404	0.884596
CADPS	SCN1A	0	4	4	134	0.115404	0.884596
CADPS	SELP	1	3	3	134	0.115404	0.998995
CADPS	SETX	0	4	4	134	0.115404	0.884596
CADPS	SLC4A4	0	4	4	134	0.115404	0.884596
CADPS	SSPO	0	4	4	134	0.115404	0.884596
CADPS	SYNE1	1	3	3	134	0.115404	0.998995
CADPS	SYNE2	1	3	3	134	0.115404	0.998995
CADPS	TEP1	0	4	4	134	0.115404	0.884596
CADPS	TRRAP	1	3	3	134	0.115404	0.998995
CDC42BPA	CDH9	0	4	4	134	0.115404	0.884596
CDC42BPA	CDHR1	0	4	4	134	0.115404	0.884596
CDC42BPA	CEP250	0	4	4	134	0.115404	0.884596
CDC42BPA	CIT	0	4	4	134	0.115404	0.884596
CDC42BPA	CNTLN	0	4	4	134	0.115404	0.884596
CDC42BPA	CR1	0	4	4	134	0.115404	0.884596
CDC42BPA	DNAH9	0	4	4	134	0.115404	0.884596
CDC42BPA	DOT1L	0	4	4	134	0.115404	0.884596
CDC42BPA	ERCC6	0	4	4	134	0.115404	0.884596
CDC42BPA	FLG	0	4	4	134	0.115404	0.884596
CDC42BPA	FN1	0	4	4	134	0.115404	0.884596
CDC42BPA	GSPT1	0	4	4	134	0.115404	0.884596
CDC42BPA	HMCN1	0	4	4	134	0.115404	0.884596
CDC42BPA	HUWE1	0	4	4	134	0.115404	0.884596
CDC42BPA	KCNH7	0	4	4	134	0.115404	0.884596
CDC42BPA	MAP2K4	1	3	3	134	0.115404	0.998995
CDC42BPA	MLL2	0	4	4	134	0.115404	0.884596
CDC42BPA	MLLT10	0	4	4	134	0.115404	0.884596
CDC42BPA	MUC2	0	4	4	134	0.115404	0.884596
CDC42BPA	NAALADL2	0	4	4	134	0.115404	0.884596
CDC42BPA	NOTCH4	0	4	4	134	0.115404	0.884596
CDC42BPA	NPAS4	0	4	4	134	0.115404	0.884596
CDC42BPA	OBSCN	0	4	4	134	0.115404	0.884596
CDC42BPA	PCDHGB6	0	4	4	134	0.115404	0.884596
CDC42BPA	PCLO	0	4	4	134	0.115404	0.884596
CDC42BPA	PCNXL2	1	3	3	134	0.115404	0.998995
CDC42BPA	PIK3R1	0	4	4	134	0.115404	0.884596
CDC42BPA	PIWIL2	0	4	4	134	0.115404	0.884596
CDC42BPA	PKHD1L1	0	4	4	134	0.115404	0.884596
CDC42BPA	PLXNA2	1	3	3	134	0.115404	0.998995
CDC42BPA	RAB3GAP2	0	4	4	134	0.115404	0.884596
CDC42BPA	RYR1	0	4	4	134	0.115404	0.884596
CDC42BPA	SACS	0	4	4	134	0.115404	0.884596
CDC42BPA	SCN1A	0	4	4	134	0.115404	0.884596
CDC42BPA	SELP	1	3	3	134	0.115404	0.998995
CDC42BPA	SETX	1	3	3	134	0.115404	0.998995
CDC42BPA	SLC4A4	0	4	4	134	0.115404	0.884596
CDC42BPA	SSPO	0	4	4	134	0.115404	0.884596
CDC42BPA	SYNE1	0	4	4	134	0.115404	0.884596
CDC42BPA	SYNE2	0	4	4	134	0.115404	0.884596
CDC42BPA	TEP1	0	4	4	134	0.115404	0.884596
CDC42BPA	TRRAP	0	4	4	134	0.115404	0.884596
CDH9	CDHR1	0	4	4	134	0.115404	0.884596
CDH9	CEP250	0	4	4	134	0.115404	0.884596
CDH9	CIT	0	4	4	134	0.115404	0.884596
CDH9	CNTLN	0	4	4	134	0.115404	0.884596
CDH9	CR1	0	4	4	134	0.115404	0.884596
CDH9	DNAH9	0	4	4	134	0.115404	0.884596
CDH9	ERCC6	0	4	4	134	0.115404	0.884596
CDH9	FLG	0	4	4	134	0.115404	0.884596
CDH9	FN1	1	3	3	134	0.115404	0.998995
CDH9	GSPT1	0	4	4	134	0.115404	0.884596
CDH9	HMCN1	0	4	4	134	0.115404	0.884596
CDH9	HUWE1	0	4	4	134	0.115404	0.884596
CDH9	KCNH7	0	4	4	134	0.115404	0.884596
CDH9	MAP2K4	1	3	3	134	0.115404	0.998995
CDH9	MLL2	0	4	4	134	0.115404	0.884596
CDH9	MLLT10	1	3	3	134	0.115404	0.998995
CDH9	MUC2	0	4	4	134	0.115404	0.884596
CDH9	NAALADL2	1	3	3	134	0.115404	0.998995
CDH9	NOTCH4	0	4	4	134	0.115404	0.884596
CDH9	NPAS4	0	4	4	134	0.115404	0.884596
CDH9	OBSCN	0	4	4	134	0.115404	0.884596
CDH9	PCDHGB6	0	4	4	134	0.115404	0.884596
CDH9	PCLO	0	4	4	134	0.115404	0.884596
CDH9	PCNXL2	0	4	4	134	0.115404	0.884596
CDH9	PIK3R1	0	4	4	134	0.115404	0.884596
CDH9	PIWIL2	1	3	3	134	0.115404	0.998995
CDH9	PKHD1L1	0	4	4	134	0.115404	0.884596
CDH9	PLXNA2	0	4	4	134	0.115404	0.884596
CDH9	RAB3GAP2	0	4	4	134	0.115404	0.884596
CDH9	RYR1	0	4	4	134	0.115404	0.884596
CDH9	SACS	0	4	4	134	0.115404	0.884596
CDH9	SCN1A	0	4	4	134	0.115404	0.884596
CDH9	SELP	1	3	3	134	0.115404	0.998995
CDH9	SETX	1	3	3	134	0.115404	0.998995
CDH9	SLC4A4	0	4	4	134	0.115404	0.884596
CDH9	SSPO	0	4	4	134	0.115404	0.884596
CDH9	SYNE1	0	4	4	134	0.115404	0.884596
CDH9	SYNE2	0	4	4	134	0.115404	0.884596
CDH9	TEP1	0	4	4	134	0.115404	0.884596
CDH9	TRRAP	0	4	4	134	0.115404	0.884596
CDHR1	CEP250	0	4	4	134	0.115404	0.884596
CDHR1	CIT	0	4	4	134	0.115404	0.884596
CDHR1	CNTLN	0	4	4	134	0.115404	0.884596
CDHR1	CR1	0	4	4	134	0.115404	0.884596
CDHR1	DNAH9	1	3	3	134	0.115404	0.998995
CDHR1	DOT1L	0	4	4	134	0.115404	0.884596
CDHR1	ERCC6	0	4	4	134	0.115404	0.884596
CDHR1	FLG	0	4	4	134	0.115404	0.884596
CDHR1	FN1	0	4	4	134	0.115404	0.884596
CDHR1	GSPT1	0	4	4	134	0.115404	0.884596
CDHR1	HMCN1	0	4	4	134	0.115404	0.884596
CDHR1	HUWE1	0	4	4	134	0.115404	0.884596
CDHR1	KCNH7	0	4	4	134	0.115404	0.884596
CDHR1	MAP2K4	0	4	4	134	0.115404	0.884596
CDHR1	MLL2	0	4	4	134	0.115404	0.884596
CDHR1	MLLT10	0	4	4	134	0.115404	0.884596
CDHR1	MUC2	0	4	4	134	0.115404	0.884596
CDHR1	NAALADL2	0	4	4	134	0.115404	0.884596
CDHR1	NOTCH4	0	4	4	134	0.115404	0.884596
CDHR1	NPAS4	0	4	4	134	0.115404	0.884596
CDHR1	OBSCN	0	4	4	134	0.115404	0.884596
CDHR1	PCDHGB6	0	4	4	134	0.115404	0.884596
CDHR1	PCLO	0	4	4	134	0.115404	0.884596
CDHR1	PCNXL2	0	4	4	134	0.115404	0.884596
CDHR1	PIK3R1	0	4	4	134	0.115404	0.884596
CDHR1	PIWIL2	0	4	4	134	0.115404	0.884596
CDHR1	PKHD1L1	0	4	4	134	0.115404	0.884596
CDHR1	PLXNA2	0	4	4	134	0.115404	0.884596
CDHR1	RAB3GAP2	0	4	4	134	0.115404	0.884596
CDHR1	RYR1	0	4	4	134	0.115404	0.884596
CDHR1	SACS	0	4	4	134	0.115404	0.884596
CDHR1	SCN1A	0	4	4	134	0.115404	0.884596
CDHR1	SELP	0	4	4	134	0.115404	0.884596
CDHR1	SETX	0	4	4	134	0.115404	0.884596
CDHR1	SLC4A4	0	4	4	134	0.115404	0.884596
CDHR1	SSPO	0	4	4	134	0.115404	0.884596
CDHR1	SYNE1	0	4	4	134	0.115404	0.884596
CDHR1	SYNE2	0	4	4	134	0.115404	0.884596
CDHR1	TEP1	0	4	4	134	0.115404	0.884596
CDHR1	TRRAP	0	4	4	134	0.115404	0.884596
CEP250	CIT	0	4	4	134	0.115404	0.884596
CEP250	CNTLN	0	4	4	134	0.115404	0.884596
CEP250	CR1	1	3	3	134	0.115404	0.998995
CEP250	DNAH9	1	3	3	134	0.115404	0.998995
CEP250	DOT1L	0	4	4	134	0.115404	0.884596
CEP250	ERCC6	0	4	4	134	0.115404	0.884596
CEP250	FLG	0	4	4	134	0.115404	0.884596
CEP250	FN1	0	4	4	134	0.115404	0.884596
CEP250	GSPT1	0	4	4	134	0.115404	0.884596
CEP250	HMCN1	1	3	3	134	0.115404	0.998995
CEP250	HUWE1	1	3	3	134	0.115404	0.998995
CEP250	KCNH7	0	4	4	134	0.115404	0.884596
CEP250	MAP2K4	0	4	4	134	0.115404	0.884596
CEP250	MLL2	0	4	4	134	0.115404	0.884596
CEP250	MLLT10	0	4	4	134	0.115404	0.884596
CEP250	MUC2	0	4	4	134	0.115404	0.884596
CEP250	NAALADL2	0	4	4	134	0.115404	0.884596
CEP250	NOTCH4	0	4	4	134	0.115404	0.884596
CEP250	OBSCN	0	4	4	134	0.115404	0.884596
CEP250	PCDHGB6	0	4	4	134	0.115404	0.884596
CEP250	PCLO	0	4	4	134	0.115404	0.884596
CEP250	PCNXL2	0	4	4	134	0.115404	0.884596
CEP250	PIK3R1	0	4	4	134	0.115404	0.884596
CEP250	PIWIL2	0	4	4	134	0.115404	0.884596
CEP250	PKHD1L1	0	4	4	134	0.115404	0.884596
CEP250	PLXNA2	0	4	4	134	0.115404	0.884596
CEP250	RYR1	0	4	4	134	0.115404	0.884596
CEP250	SACS	0	4	4	134	0.115404	0.884596
CEP250	SELP	0	4	4	134	0.115404	0.884596
CEP250	SETX	0	4	4	134	0.115404	0.884596
CEP250	SLC4A4	0	4	4	134	0.115404	0.884596
CEP250	SYNE1	1	3	3	134	0.115404	0.998995
CEP250	SYNE2	0	4	4	134	0.115404	0.884596
CEP250	TEP1	0	4	4	134	0.115404	0.884596
CEP250	TRRAP	0	4	4	134	0.115404	0.884596
CIT	CNTLN	1	3	3	134	0.115404	0.998995
CIT	CR1	0	4	4	134	0.115404	0.884596
CIT	DNAH9	0	4	4	134	0.115404	0.884596
CIT	DOT1L	0	4	4	134	0.115404	0.884596
CIT	ERCC6	0	4	4	134	0.115404	0.884596
CIT	FLG	0	4	4	134	0.115404	0.884596
CIT	FN1	0	4	4	134	0.115404	0.884596
CIT	GSPT1	0	4	4	134	0.115404	0.884596
CIT	HMCN1	0	4	4	134	0.115404	0.884596
CIT	HUWE1	0	4	4	134	0.115404	0.884596
CIT	KCNH7	1	3	3	134	0.115404	0.998995
CIT	MAP2K4	0	4	4	134	0.115404	0.884596
CIT	MLL2	0	4	4	134	0.115404	0.884596
CIT	MLLT10	0	4	4	134	0.115404	0.884596
CIT	MUC2	0	4	4	134	0.115404	0.884596
CIT	NAALADL2	0	4	4	134	0.115404	0.884596
CIT	NOTCH4	0	4	4	134	0.115404	0.884596
CIT	NPAS4	0	4	4	134	0.115404	0.884596
CIT	OBSCN	0	4	4	134	0.115404	0.884596
CIT	PCDHGB6	0	4	4	134	0.115404	0.884596
CIT	PCLO	0	4	4	134	0.115404	0.884596
CIT	PCNXL2	0	4	4	134	0.115404	0.884596
CIT	PIK3R1	0	4	4	134	0.115404	0.884596
CIT	PIWIL2	0	4	4	134	0.115404	0.884596
CIT	PKHD1L1	0	4	4	134	0.115404	0.884596
CIT	PLXNA2	0	4	4	134	0.115404	0.884596
CIT	RAB3GAP2	0	4	4	134	0.115404	0.884596
CIT	RYR1	1	3	3	134	0.115404	0.998995
CIT	SACS	0	4	4	134	0.115404	0.884596
CIT	SCN1A	0	4	4	134	0.115404	0.884596
CIT	SELP	0	4	4	134	0.115404	0.884596
CIT	SETX	0	4	4	134	0.115404	0.884596
CIT	SLC4A4	0	4	4	134	0.115404	0.884596
CIT	SSPO	0	4	4	134	0.115404	0.884596
CIT	SYNE1	0	4	4	134	0.115404	0.884596
CIT	SYNE2	1	3	3	134	0.115404	0.998995
CIT	TEP1	0	4	4	134	0.115404	0.884596
CIT	TRRAP	0	4	4	134	0.115404	0.884596
CNTLN	CR1	1	3	3	134	0.115404	0.998995
CNTLN	DNAH9	0	4	4	134	0.115404	0.884596
CNTLN	DOT1L	0	4	4	134	0.115404	0.884596
CNTLN	ERCC6	0	4	4	134	0.115404	0.884596
CNTLN	FLG	0	4	4	134	0.115404	0.884596
CNTLN	FN1	0	4	4	134	0.115404	0.884596
CNTLN	GSPT1	0	4	4	134	0.115404	0.884596
CNTLN	HMCN1	0	4	4	134	0.115404	0.884596
CNTLN	HUWE1	0	4	4	134	0.115404	0.884596
CNTLN	KCNH7	0	4	4	134	0.115404	0.884596
CNTLN	MAP2K4	0	4	4	134	0.115404	0.884596
CNTLN	MLL2	0	4	4	134	0.115404	0.884596
CNTLN	MLLT10	0	4	4	134	0.115404	0.884596
CNTLN	MUC2	0	4	4	134	0.115404	0.884596
CNTLN	NAALADL2	0	4	4	134	0.115404	0.884596
CNTLN	NOTCH4	0	4	4	134	0.115404	0.884596
CNTLN	NPAS4	0	4	4	134	0.115404	0.884596
CNTLN	OBSCN	0	4	4	134	0.115404	0.884596
CNTLN	PCDHGB6	0	4	4	134	0.115404	0.884596
CNTLN	PCLO	0	4	4	134	0.115404	0.884596
CNTLN	PCNXL2	0	4	4	134	0.115404	0.884596
CNTLN	PIK3R1	0	4	4	134	0.115404	0.884596
CNTLN	PIWIL2	0	4	4	134	0.115404	0.884596
CNTLN	PKHD1L1	0	4	4	134	0.115404	0.884596
CNTLN	PLXNA2	1	3	3	134	0.115404	0.998995
CNTLN	RAB3GAP2	0	4	4	134	0.115404	0.884596
CNTLN	RYR1	0	4	4	134	0.115404	0.884596
CNTLN	SACS	0	4	4	134	0.115404	0.884596
CNTLN	SCN1A	0	4	4	134	0.115404	0.884596
CNTLN	SELP	0	4	4	134	0.115404	0.884596
CNTLN	SETX	0	4	4	134	0.115404	0.884596
CNTLN	SLC4A4	0	4	4	134	0.115404	0.884596
CNTLN	SSPO	0	4	4	134	0.115404	0.884596
CNTLN	SYNE1	0	4	4	134	0.115404	0.884596
CNTLN	SYNE2	1	3	3	134	0.115404	0.998995
CNTLN	TEP1	0	4	4	134	0.115404	0.884596
CNTLN	TRRAP	0	4	4	134	0.115404	0.884596
CR1	DNAH9	0	4	4	134	0.115404	0.884596
CR1	DOT1L	1	3	3	134	0.115404	0.998995
CR1	ERCC6	0	4	4	134	0.115404	0.884596
CR1	FLG	0	4	4	134	0.115404	0.884596
CR1	FN1	1	3	3	134	0.115404	0.998995
CR1	GSPT1	0	4	4	134	0.115404	0.884596
CR1	HMCN1	0	4	4	134	0.115404	0.884596
CR1	HUWE1	0	4	4	134	0.115404	0.884596
CR1	KCNH7	0	4	4	134	0.115404	0.884596
CR1	MAP2K4	0	4	4	134	0.115404	0.884596
CR1	MLL2	0	4	4	134	0.115404	0.884596
CR1	MLLT10	0	4	4	134	0.115404	0.884596
CR1	MUC2	0	4	4	134	0.115404	0.884596
CR1	NAALADL2	0	4	4	134	0.115404	0.884596
CR1	NOTCH4	0	4	4	134	0.115404	0.884596
CR1	NPAS4	0	4	4	134	0.115404	0.884596
CR1	OBSCN	0	4	4	134	0.115404	0.884596
CR1	PCDHGB6	0	4	4	134	0.115404	0.884596
CR1	PCLO	0	4	4	134	0.115404	0.884596
CR1	PCNXL2	0	4	4	134	0.115404	0.884596
CR1	PIK3R1	0	4	4	134	0.115404	0.884596
CR1	PIWIL2	0	4	4	134	0.115404	0.884596
CR1	PKHD1L1	0	4	4	134	0.115404	0.884596
CR1	PLXNA2	0	4	4	134	0.115404	0.884596
CR1	RAB3GAP2	0	4	4	134	0.115404	0.884596
CR1	RYR1	0	4	4	134	0.115404	0.884596
CR1	SACS	0	4	4	134	0.115404	0.884596
CR1	SCN1A	0	4	4	134	0.115404	0.884596
CR1	SELP	0	4	4	134	0.115404	0.884596
CR1	SETX	0	4	4	134	0.115404	0.884596
CR1	SLC4A4	0	4	4	134	0.115404	0.884596
CR1	SSPO	0	4	4	134	0.115404	0.884596
CR1	SYNE1	1	3	3	134	0.115404	0.998995
CR1	SYNE2	0	4	4	134	0.115404	0.884596
CR1	TEP1	0	4	4	134	0.115404	0.884596
CR1	TRRAP	0	4	4	134	0.115404	0.884596
DNAH9	DOT1L	0	4	4	134	0.115404	0.884596
DNAH9	ERCC6	0	4	4	134	0.115404	0.884596
DNAH9	FLG	0	4	4	134	0.115404	0.884596
DNAH9	FN1	0	4	4	134	0.115404	0.884596
DNAH9	GSPT1	0	4	4	134	0.115404	0.884596
DNAH9	HMCN1	1	3	3	134	0.115404	0.998995
DNAH9	HUWE1	1	3	3	134	0.115404	0.998995
DNAH9	KCNH7	0	4	4	134	0.115404	0.884596
DNAH9	MAP2K4	0	4	4	134	0.115404	0.884596
DNAH9	MLL2	1	3	3	134	0.115404	0.998995
DNAH9	MLLT10	0	4	4	134	0.115404	0.884596
DNAH9	MUC2	0	4	4	134	0.115404	0.884596
DNAH9	NAALADL2	0	4	4	134	0.115404	0.884596
DNAH9	NOTCH4	0	4	4	134	0.115404	0.884596
DNAH9	NPAS4	0	4	4	134	0.115404	0.884596
DNAH9	OBSCN	0	4	4	134	0.115404	0.884596
DNAH9	PCDHGB6	0	4	4	134	0.115404	0.884596
DNAH9	PCLO	1	3	3	134	0.115404	0.998995
DNAH9	PCNXL2	0	4	4	134	0.115404	0.884596
DNAH9	PIK3R1	0	4	4	134	0.115404	0.884596
DNAH9	PIWIL2	0	4	4	134	0.115404	0.884596
DNAH9	PKHD1L1	0	4	4	134	0.115404	0.884596
DNAH9	PLXNA2	0	4	4	134	0.115404	0.884596
DNAH9	RAB3GAP2	1	3	3	134	0.115404	0.998995
DNAH9	RYR1	0	4	4	134	0.115404	0.884596
DNAH9	SACS	0	4	4	134	0.115404	0.884596
DNAH9	SCN1A	0	4	4	134	0.115404	0.884596
DNAH9	SELP	0	4	4	134	0.115404	0.884596
DNAH9	SETX	0	4	4	134	0.115404	0.884596
DNAH9	SLC4A4	0	4	4	134	0.115404	0.884596
DNAH9	SSPO	0	4	4	134	0.115404	0.884596
DNAH9	SYNE1	1	3	3	134	0.115404	0.998995
DNAH9	SYNE2	0	4	4	134	0.115404	0.884596
DNAH9	TEP1	0	4	4	134	0.115404	0.884596
DNAH9	TRRAP	0	4	4	134	0.115404	0.884596
DOT1L	ERCC6	0	4	4	134	0.115404	0.884596
DOT1L	FLG	0	4	4	134	0.115404	0.884596
DOT1L	GSPT1	0	4	4	134	0.115404	0.884596
DOT1L	HMCN1	0	4	4	134	0.115404	0.884596
DOT1L	HUWE1	0	4	4	134	0.115404	0.884596
DOT1L	KCNH7	0	4	4	134	0.115404	0.884596
DOT1L	MAP2K4	0	4	4	134	0.115404	0.884596
DOT1L	MLL2	0	4	4	134	0.115404	0.884596
DOT1L	MUC2	0	4	4	134	0.115404	0.884596
DOT1L	NOTCH4	1	3	3	134	0.115404	0.998995
DOT1L	NPAS4	0	4	4	134	0.115404	0.884596
DOT1L	OBSCN	0	4	4	134	0.115404	0.884596
DOT1L	PCDHGB6	0	4	4	134	0.115404	0.884596
DOT1L	PCLO	0	4	4	134	0.115404	0.884596
DOT1L	PCNXL2	0	4	4	134	0.115404	0.884596
DOT1L	PIK3R1	0	4	4	134	0.115404	0.884596
DOT1L	PKHD1L1	0	4	4	134	0.115404	0.884596
DOT1L	PLXNA2	0	4	4	134	0.115404	0.884596
DOT1L	RAB3GAP2	0	4	4	134	0.115404	0.884596
DOT1L	RYR1	0	4	4	134	0.115404	0.884596
DOT1L	SACS	0	4	4	134	0.115404	0.884596
DOT1L	SCN1A	0	4	4	134	0.115404	0.884596
DOT1L	SELP	0	4	4	134	0.115404	0.884596
DOT1L	SETX	0	4	4	134	0.115404	0.884596
DOT1L	SLC4A4	0	4	4	134	0.115404	0.884596
DOT1L	SSPO	0	4	4	134	0.115404	0.884596
DOT1L	SYNE1	1	3	3	134	0.115404	0.998995
DOT1L	SYNE2	0	4	4	134	0.115404	0.884596
DOT1L	TEP1	0	4	4	134	0.115404	0.884596
DOT1L	TRRAP	0	4	4	134	0.115404	0.884596
ERCC6	FLG	0	4	4	134	0.115404	0.884596
ERCC6	FN1	0	4	4	134	0.115404	0.884596
ERCC6	GSPT1	0	4	4	134	0.115404	0.884596
ERCC6	HMCN1	1	3	3	134	0.115404	0.998995
ERCC6	HUWE1	1	3	3	134	0.115404	0.998995
ERCC6	KCNH7	0	4	4	134	0.115404	0.884596
ERCC6	MAP2K4	0	4	4	134	0.115404	0.884596
ERCC6	MLL2	0	4	4	134	0.115404	0.884596
ERCC6	MLLT10	0	4	4	134	0.115404	0.884596
ERCC6	MUC2	0	4	4	134	0.115404	0.884596
ERCC6	NAALADL2	1	3	3	134	0.115404	0.998995
ERCC6	NOTCH4	0	4	4	134	0.115404	0.884596
ERCC6	NPAS4	1	3	3	134	0.115404	0.998995
ERCC6	OBSCN	0	4	4	134	0.115404	0.884596
ERCC6	PCLO	0	4	4	134	0.115404	0.884596
ERCC6	PCNXL2	1	3	3	134	0.115404	0.998995
ERCC6	PIK3R1	1	3	3	134	0.115404	0.998995
ERCC6	PIWIL2	0	4	4	134	0.115404	0.884596
ERCC6	PKHD1L1	1	3	3	134	0.115404	0.998995
ERCC6	PLXNA2	0	4	4	134	0.115404	0.884596
ERCC6	RAB3GAP2	1	3	3	134	0.115404	0.998995
ERCC6	RYR1	0	4	4	134	0.115404	0.884596
ERCC6	SACS	0	4	4	134	0.115404	0.884596
ERCC6	SCN1A	0	4	4	134	0.115404	0.884596
ERCC6	SELP	1	3	3	134	0.115404	0.998995
ERCC6	SETX	0	4	4	134	0.115404	0.884596
ERCC6	SLC4A4	0	4	4	134	0.115404	0.884596
ERCC6	SSPO	0	4	4	134	0.115404	0.884596
ERCC6	SYNE1	1	3	3	134	0.115404	0.998995
ERCC6	SYNE2	1	3	3	134	0.115404	0.998995
ERCC6	TRRAP	1	3	3	134	0.115404	0.998995
FLG	FN1	0	4	4	134	0.115404	0.884596
FLG	GSPT1	0	4	4	134	0.115404	0.884596
FLG	HMCN1	0	4	4	134	0.115404	0.884596
FLG	HUWE1	0	4	4	134	0.115404	0.884596
FLG	KCNH7	0	4	4	134	0.115404	0.884596
FLG	MAP2K4	0	4	4	134	0.115404	0.884596
FLG	MLL2	0	4	4	134	0.115404	0.884596
FLG	MLLT10	1	3	3	134	0.115404	0.998995
FLG	MUC2	0	4	4	134	0.115404	0.884596
FLG	NAALADL2	0	4	4	134	0.115404	0.884596
FLG	NOTCH4	0	4	4	134	0.115404	0.884596
FLG	NPAS4	0	4	4	134	0.115404	0.884596
FLG	OBSCN	0	4	4	134	0.115404	0.884596
FLG	PCDHGB6	0	4	4	134	0.115404	0.884596
FLG	PCLO	1	3	3	134	0.115404	0.998995
FLG	PCNXL2	0	4	4	134	0.115404	0.884596
FLG	PIK3R1	1	3	3	134	0.115404	0.998995
FLG	PIWIL2	0	4	4	134	0.115404	0.884596
FLG	PKHD1L1	0	4	4	134	0.115404	0.884596
FLG	PLXNA2	0	4	4	134	0.115404	0.884596
FLG	RAB3GAP2	0	4	4	134	0.115404	0.884596
FLG	RYR1	0	4	4	134	0.115404	0.884596
FLG	SACS	0	4	4	134	0.115404	0.884596
FLG	SCN1A	0	4	4	134	0.115404	0.884596
FLG	SELP	0	4	4	134	0.115404	0.884596
FLG	SETX	0	4	4	134	0.115404	0.884596
FLG	SLC4A4	0	4	4	134	0.115404	0.884596
FLG	SSPO	0	4	4	134	0.115404	0.884596
FLG	SYNE1	0	4	4	134	0.115404	0.884596
FLG	SYNE2	0	4	4	134	0.115404	0.884596
FLG	TEP1	0	4	4	134	0.115404	0.884596
FLG	TRRAP	1	3	3	134	0.115404	0.998995
FN1	GSPT1	0	4	4	134	0.115404	0.884596
FN1	HMCN1	0	4	4	134	0.115404	0.884596
FN1	HUWE1	0	4	4	134	0.115404	0.884596
FN1	KCNH7	0	4	4	134	0.115404	0.884596
FN1	MAP2K4	0	4	4	134	0.115404	0.884596
FN1	MLL2	0	4	4	134	0.115404	0.884596
FN1	MUC2	0	4	4	134	0.115404	0.884596
FN1	NOTCH4	1	3	3	134	0.115404	0.998995
FN1	NPAS4	0	4	4	134	0.115404	0.884596
FN1	OBSCN	0	4	4	134	0.115404	0.884596
FN1	PCDHGB6	0	4	4	134	0.115404	0.884596
FN1	PCLO	0	4	4	134	0.115404	0.884596
FN1	PCNXL2	0	4	4	134	0.115404	0.884596
FN1	PIK3R1	0	4	4	134	0.115404	0.884596
FN1	PKHD1L1	1	3	3	134	0.115404	0.998995
FN1	PLXNA2	0	4	4	134	0.115404	0.884596
FN1	RAB3GAP2	0	4	4	134	0.115404	0.884596
FN1	RYR1	0	4	4	134	0.115404	0.884596
FN1	SACS	0	4	4	134	0.115404	0.884596
FN1	SCN1A	0	4	4	134	0.115404	0.884596
FN1	SELP	0	4	4	134	0.115404	0.884596
FN1	SETX	0	4	4	134	0.115404	0.884596
FN1	SLC4A4	0	4	4	134	0.115404	0.884596
FN1	SSPO	0	4	4	134	0.115404	0.884596
FN1	SYNE1	0	4	4	134	0.115404	0.884596
FN1	SYNE2	0	4	4	134	0.115404	0.884596
FN1	TEP1	1	3	3	134	0.115404	0.998995
FN1	TRRAP	0	4	4	134	0.115404	0.884596
GSPT1	HMCN1	1	3	3	134	0.115404	0.998995
GSPT1	HUWE1	1	3	3	134	0.115404	0.998995
GSPT1	KCNH7	0	4	4	134	0.115404	0.884596
GSPT1	MAP2K4	0	4	4	134	0.115404	0.884596
GSPT1	MLL2	0	4	4	134	0.115404	0.884596
GSPT1	MLLT10	0	4	4	134	0.115404	0.884596
GSPT1	MUC2	0	4	4	134	0.115404	0.884596
GSPT1	NAALADL2	0	4	4	134	0.115404	0.884596
GSPT1	NOTCH4	0	4	4	134	0.115404	0.884596
GSPT1	NPAS4	0	4	4	134	0.115404	0.884596
GSPT1	OBSCN	0	4	4	134	0.115404	0.884596
GSPT1	PCDHGB6	1	3	3	134	0.115404	0.998995
GSPT1	PCLO	0	4	4	134	0.115404	0.884596
GSPT1	PCNXL2	0	4	4	134	0.115404	0.884596
GSPT1	PIK3R1	0	4	4	134	0.115404	0.884596
GSPT1	PIWIL2	0	4	4	134	0.115404	0.884596
GSPT1	PKHD1L1	0	4	4	134	0.115404	0.884596
GSPT1	PLXNA2	1	3	3	134	0.115404	0.998995
GSPT1	RAB3GAP2	0	4	4	134	0.115404	0.884596
GSPT1	RYR1	0	4	4	134	0.115404	0.884596
GSPT1	SACS	1	3	3	134	0.115404	0.998995
GSPT1	SCN1A	0	4	4	134	0.115404	0.884596
GSPT1	SELP	0	4	4	134	0.115404	0.884596
GSPT1	SETX	0	4	4	134	0.115404	0.884596
GSPT1	SLC4A4	0	4	4	134	0.115404	0.884596
GSPT1	SSPO	0	4	4	134	0.115404	0.884596
GSPT1	SYNE1	0	4	4	134	0.115404	0.884596
GSPT1	SYNE2	0	4	4	134	0.115404	0.884596
GSPT1	TEP1	0	4	4	134	0.115404	0.884596
GSPT1	TRRAP	0	4	4	134	0.115404	0.884596
HMCN1	KCNH7	0	4	4	134	0.115404	0.884596
HMCN1	MAP2K4	0	4	4	134	0.115404	0.884596
HMCN1	MLL2	0	4	4	134	0.115404	0.884596
HMCN1	MLLT10	0	4	4	134	0.115404	0.884596
HMCN1	MUC2	0	4	4	134	0.115404	0.884596
HMCN1	NAALADL2	0	4	4	134	0.115404	0.884596
HMCN1	NOTCH4	0	4	4	134	0.115404	0.884596
HMCN1	NPAS4	0	4	4	134	0.115404	0.884596
HMCN1	OBSCN	0	4	4	134	0.115404	0.884596
HMCN1	PCDHGB6	1	3	3	134	0.115404	0.998995
HMCN1	PCLO	0	4	4	134	0.115404	0.884596
HMCN1	PCNXL2	0	4	4	134	0.115404	0.884596
HMCN1	PIK3R1	0	4	4	134	0.115404	0.884596
HMCN1	PIWIL2	0	4	4	134	0.115404	0.884596
HMCN1	PKHD1L1	0	4	4	134	0.115404	0.884596
HMCN1	PLXNA2	1	3	3	134	0.115404	0.998995
HMCN1	RAB3GAP2	1	3	3	134	0.115404	0.998995
HMCN1	RYR1	0	4	4	134	0.115404	0.884596
HMCN1	SACS	1	3	3	134	0.115404	0.998995
HMCN1	SCN1A	0	4	4	134	0.115404	0.884596
HMCN1	SELP	1	3	3	134	0.115404	0.998995
HMCN1	SETX	0	4	4	134	0.115404	0.884596
HMCN1	SLC4A4	0	4	4	134	0.115404	0.884596
HMCN1	SSPO	0	4	4	134	0.115404	0.884596
HMCN1	SYNE2	0	4	4	134	0.115404	0.884596
HMCN1	TEP1	1	3	3	134	0.115404	0.998995
HMCN1	TRRAP	0	4	4	134	0.115404	0.884596
HUWE1	KCNH7	0	4	4	134	0.115404	0.884596
HUWE1	MAP2K4	0	4	4	134	0.115404	0.884596
HUWE1	MLL2	0	4	4	134	0.115404	0.884596
HUWE1	MLLT10	0	4	4	134	0.115404	0.884596
HUWE1	MUC2	1	3	3	134	0.115404	0.998995
HUWE1	NAALADL2	0	4	4	134	0.115404	0.884596
HUWE1	NOTCH4	0	4	4	134	0.115404	0.884596
HUWE1	NPAS4	0	4	4	134	0.115404	0.884596
HUWE1	OBSCN	0	4	4	134	0.115404	0.884596
HUWE1	PCDHGB6	1	3	3	134	0.115404	0.998995
HUWE1	PCLO	0	4	4	134	0.115404	0.884596
HUWE1	PCNXL2	0	4	4	134	0.115404	0.884596
HUWE1	PIK3R1	0	4	4	134	0.115404	0.884596
HUWE1	PIWIL2	0	4	4	134	0.115404	0.884596
HUWE1	PKHD1L1	0	4	4	134	0.115404	0.884596
HUWE1	PLXNA2	1	3	3	134	0.115404	0.998995
HUWE1	RAB3GAP2	1	3	3	134	0.115404	0.998995
HUWE1	RYR1	0	4	4	134	0.115404	0.884596
HUWE1	SACS	1	3	3	134	0.115404	0.998995
HUWE1	SCN1A	0	4	4	134	0.115404	0.884596
HUWE1	SELP	1	3	3	134	0.115404	0.998995
HUWE1	SETX	0	4	4	134	0.115404	0.884596
HUWE1	SLC4A4	0	4	4	134	0.115404	0.884596
HUWE1	SSPO	0	4	4	134	0.115404	0.884596
HUWE1	SYNE2	0	4	4	134	0.115404	0.884596
HUWE1	TEP1	1	3	3	134	0.115404	0.998995
HUWE1	TRRAP	0	4	4	134	0.115404	0.884596
KCNH7	MAP2K4	0	4	4	134	0.115404	0.884596
KCNH7	MLL2	0	4	4	134	0.115404	0.884596
KCNH7	MLLT10	0	4	4	134	0.115404	0.884596
KCNH7	MUC2	0	4	4	134	0.115404	0.884596
KCNH7	NAALADL2	0	4	4	134	0.115404	0.884596
KCNH7	NOTCH4	0	4	4	134	0.115404	0.884596
KCNH7	NPAS4	0	4	4	134	0.115404	0.884596
KCNH7	OBSCN	0	4	4	134	0.115404	0.884596
KCNH7	PCDHGB6	0	4	4	134	0.115404	0.884596
KCNH7	PCLO	0	4	4	134	0.115404	0.884596
KCNH7	PCNXL2	0	4	4	134	0.115404	0.884596
KCNH7	PIK3R1	0	4	4	134	0.115404	0.884596
KCNH7	PIWIL2	0	4	4	134	0.115404	0.884596
KCNH7	PKHD1L1	0	4	4	134	0.115404	0.884596
KCNH7	PLXNA2	0	4	4	134	0.115404	0.884596
KCNH7	RAB3GAP2	0	4	4	134	0.115404	0.884596
KCNH7	RYR1	1	3	3	134	0.115404	0.998995
KCNH7	SACS	0	4	4	134	0.115404	0.884596
KCNH7	SCN1A	0	4	4	134	0.115404	0.884596
KCNH7	SELP	0	4	4	134	0.115404	0.884596
KCNH7	SETX	0	4	4	134	0.115404	0.884596
KCNH7	SLC4A4	0	4	4	134	0.115404	0.884596
KCNH7	SSPO	0	4	4	134	0.115404	0.884596
KCNH7	SYNE1	0	4	4	134	0.115404	0.884596
KCNH7	SYNE2	0	4	4	134	0.115404	0.884596
KCNH7	TEP1	0	4	4	134	0.115404	0.884596
KCNH7	TRRAP	0	4	4	134	0.115404	0.884596
MAP2K4	MLL2	0	4	4	134	0.115404	0.884596
MAP2K4	MLLT10	0	4	4	134	0.115404	0.884596
MAP2K4	MUC2	0	4	4	134	0.115404	0.884596
MAP2K4	NAALADL2	0	4	4	134	0.115404	0.884596
MAP2K4	NOTCH4	0	4	4	134	0.115404	0.884596
MAP2K4	NPAS4	0	4	4	134	0.115404	0.884596
MAP2K4	OBSCN	0	4	4	134	0.115404	0.884596
MAP2K4	PCDHGB6	0	4	4	134	0.115404	0.884596
MAP2K4	PCLO	0	4	4	134	0.115404	0.884596
MAP2K4	PCNXL2	0	4	4	134	0.115404	0.884596
MAP2K4	PIK3R1	0	4	4	134	0.115404	0.884596
MAP2K4	PIWIL2	0	4	4	134	0.115404	0.884596
MAP2K4	PKHD1L1	0	4	4	134	0.115404	0.884596
MAP2K4	PLXNA2	0	4	4	134	0.115404	0.884596
MAP2K4	RAB3GAP2	0	4	4	134	0.115404	0.884596
MAP2K4	RYR1	0	4	4	134	0.115404	0.884596
MAP2K4	SACS	0	4	4	134	0.115404	0.884596
MAP2K4	SCN1A	0	4	4	134	0.115404	0.884596
MAP2K4	SELP	0	4	4	134	0.115404	0.884596
MAP2K4	SETX	0	4	4	134	0.115404	0.884596
MAP2K4	SLC4A4	1	3	3	134	0.115404	0.998995
MAP2K4	SSPO	0	4	4	134	0.115404	0.884596
MAP2K4	SYNE1	0	4	4	134	0.115404	0.884596
MAP2K4	SYNE2	0	4	4	134	0.115404	0.884596
MAP2K4	TEP1	0	4	4	134	0.115404	0.884596
MAP2K4	TRRAP	0	4	4	134	0.115404	0.884596
MLL2	MLLT10	0	4	4	134	0.115404	0.884596
MLL2	MUC2	0	4	4	134	0.115404	0.884596
MLL2	NAALADL2	0	4	4	134	0.115404	0.884596
MLL2	NOTCH4	0	4	4	134	0.115404	0.884596
MLL2	NPAS4	0	4	4	134	0.115404	0.884596
MLL2	OBSCN	0	4	4	134	0.115404	0.884596
MLL2	PCDHGB6	0	4	4	134	0.115404	0.884596
MLL2	PCLO	1	3	3	134	0.115404	0.998995
MLL2	PCNXL2	0	4	4	134	0.115404	0.884596
MLL2	PIK3R1	0	4	4	134	0.115404	0.884596
MLL2	PIWIL2	0	4	4	134	0.115404	0.884596
MLL2	PKHD1L1	1	3	3	134	0.115404	0.998995
MLL2	PLXNA2	0	4	4	134	0.115404	0.884596
MLL2	RAB3GAP2	1	3	3	134	0.115404	0.998995
MLL2	RYR1	0	4	4	134	0.115404	0.884596
MLL2	SACS	0	4	4	134	0.115404	0.884596
MLL2	SCN1A	1	3	3	134	0.115404	0.998995
MLL2	SELP	0	4	4	134	0.115404	0.884596
MLL2	SETX	1	3	3	134	0.115404	0.998995
MLL2	SLC4A4	0	4	4	134	0.115404	0.884596
MLL2	SSPO	0	4	4	134	0.115404	0.884596
MLL2	SYNE1	0	4	4	134	0.115404	0.884596
MLL2	SYNE2	0	4	4	134	0.115404	0.884596
MLL2	TEP1	0	4	4	134	0.115404	0.884596
MLL2	TRRAP	0	4	4	134	0.115404	0.884596
MLLT10	MUC2	0	4	4	134	0.115404	0.884596
MLLT10	NOTCH4	1	3	3	134	0.115404	0.998995
MLLT10	NPAS4	0	4	4	134	0.115404	0.884596
MLLT10	OBSCN	0	4	4	134	0.115404	0.884596
MLLT10	PCDHGB6	0	4	4	134	0.115404	0.884596
MLLT10	PCLO	1	3	3	134	0.115404	0.998995
MLLT10	PCNXL2	0	4	4	134	0.115404	0.884596
MLLT10	PIK3R1	1	3	3	134	0.115404	0.998995
MLLT10	PKHD1L1	0	4	4	134	0.115404	0.884596
MLLT10	PLXNA2	0	4	4	134	0.115404	0.884596
MLLT10	RAB3GAP2	0	4	4	134	0.115404	0.884596
MLLT10	RYR1	0	4	4	134	0.115404	0.884596
MLLT10	SACS	0	4	4	134	0.115404	0.884596
MLLT10	SCN1A	0	4	4	134	0.115404	0.884596
MLLT10	SELP	0	4	4	134	0.115404	0.884596
MLLT10	SETX	0	4	4	134	0.115404	0.884596
MLLT10	SLC4A4	0	4	4	134	0.115404	0.884596
MLLT10	SSPO	0	4	4	134	0.115404	0.884596
MLLT10	SYNE1	0	4	4	134	0.115404	0.884596
MLLT10	SYNE2	0	4	4	134	0.115404	0.884596
MLLT10	TEP1	0	4	4	134	0.115404	0.884596
MLLT10	TRRAP	0	4	4	134	0.115404	0.884596
MUC2	NAALADL2	0	4	4	134	0.115404	0.884596
MUC2	NOTCH4	0	4	4	134	0.115404	0.884596
MUC2	NPAS4	0	4	4	134	0.115404	0.884596
MUC2	OBSCN	1	3	3	134	0.115404	0.998995
MUC2	PCDHGB6	0	4	4	134	0.115404	0.884596
MUC2	PCLO	1	3	3	134	0.115404	0.998995
MUC2	PCNXL2	0	4	4	134	0.115404	0.884596
MUC2	PIK3R1	0	4	4	134	0.115404	0.884596
MUC2	PIWIL2	0	4	4	134	0.115404	0.884596
MUC2	PKHD1L1	0	4	4	134	0.115404	0.884596
MUC2	PLXNA2	0	4	4	134	0.115404	0.884596
MUC2	RAB3GAP2	0	4	4	134	0.115404	0.884596
MUC2	RYR1	0	4	4	134	0.115404	0.884596
MUC2	SACS	0	4	4	134	0.115404	0.884596
MUC2	SCN1A	0	4	4	134	0.115404	0.884596
MUC2	SELP	0	4	4	134	0.115404	0.884596
MUC2	SETX	0	4	4	134	0.115404	0.884596
MUC2	SLC4A4	0	4	4	134	0.115404	0.884596
MUC2	SSPO	0	4	4	134	0.115404	0.884596
MUC2	SYNE1	0	4	4	134	0.115404	0.884596
MUC2	SYNE2	0	4	4	134	0.115404	0.884596
MUC2	TEP1	0	4	4	134	0.115404	0.884596
MUC2	TRRAP	0	4	4	134	0.115404	0.884596
NAALADL2	NOTCH4	1	3	3	134	0.115404	0.998995
NAALADL2	NPAS4	1	3	3	134	0.115404	0.998995
NAALADL2	OBSCN	0	4	4	134	0.115404	0.884596
NAALADL2	PCDHGB6	0	4	4	134	0.115404	0.884596
NAALADL2	PCLO	0	4	4	134	0.115404	0.884596
NAALADL2	PCNXL2	0	4	4	134	0.115404	0.884596
NAALADL2	PIK3R1	1	3	3	134	0.115404	0.998995
NAALADL2	PKHD1L1	0	4	4	134	0.115404	0.884596
NAALADL2	PLXNA2	0	4	4	134	0.115404	0.884596
NAALADL2	RAB3GAP2	0	4	4	134	0.115404	0.884596
NAALADL2	RYR1	0	4	4	134	0.115404	0.884596
NAALADL2	SACS	0	4	4	134	0.115404	0.884596
NAALADL2	SCN1A	0	4	4	134	0.115404	0.884596
NAALADL2	SELP	0	4	4	134	0.115404	0.884596
NAALADL2	SETX	0	4	4	134	0.115404	0.884596
NAALADL2	SLC4A4	0	4	4	134	0.115404	0.884596
NAALADL2	SSPO	0	4	4	134	0.115404	0.884596
NAALADL2	SYNE1	0	4	4	134	0.115404	0.884596
NAALADL2	SYNE2	0	4	4	134	0.115404	0.884596
NAALADL2	TEP1	1	3	3	134	0.115404	0.998995
NAALADL2	TRRAP	0	4	4	134	0.115404	0.884596
NOTCH4	NPAS4	0	4	4	134	0.115404	0.884596
NOTCH4	OBSCN	0	4	4	134	0.115404	0.884596
NOTCH4	PCDHGB6	0	4	4	134	0.115404	0.884596
NOTCH4	PCLO	0	4	4	134	0.115404	0.884596
NOTCH4	PCNXL2	0	4	4	134	0.115404	0.884596
NOTCH4	PIK3R1	0	4	4	134	0.115404	0.884596
NOTCH4	PIWIL2	1	3	3	134	0.115404	0.998995
NOTCH4	PKHD1L1	0	4	4	134	0.115404	0.884596
NOTCH4	PLXNA2	0	4	4	134	0.115404	0.884596
NOTCH4	RAB3GAP2	0	4	4	134	0.115404	0.884596
NOTCH4	RYR1	0	4	4	134	0.115404	0.884596
NOTCH4	SACS	0	4	4	134	0.115404	0.884596
NOTCH4	SCN1A	0	4	4	134	0.115404	0.884596
NOTCH4	SELP	0	4	4	134	0.115404	0.884596
NOTCH4	SETX	0	4	4	134	0.115404	0.884596
NOTCH4	SLC4A4	0	4	4	134	0.115404	0.884596
NOTCH4	SSPO	0	4	4	134	0.115404	0.884596
NOTCH4	SYNE1	0	4	4	134	0.115404	0.884596
NOTCH4	SYNE2	0	4	4	134	0.115404	0.884596
NOTCH4	TEP1	0	4	4	134	0.115404	0.884596
NOTCH4	TRRAP	0	4	4	134	0.115404	0.884596
NPAS4	OBSCN	0	4	4	134	0.115404	0.884596
NPAS4	PCDHGB6	0	4	4	134	0.115404	0.884596
NPAS4	PCLO	0	4	4	134	0.115404	0.884596
NPAS4	PCNXL2	0	4	4	134	0.115404	0.884596
NPAS4	PIK3R1	1	3	3	134	0.115404	0.998995
NPAS4	PIWIL2	0	4	4	134	0.115404	0.884596
NPAS4	PKHD1L1	0	4	4	134	0.115404	0.884596
NPAS4	PLXNA2	0	4	4	134	0.115404	0.884596
NPAS4	RYR1	0	4	4	134	0.115404	0.884596
NPAS4	SACS	0	4	4	134	0.115404	0.884596
NPAS4	SELP	0	4	4	134	0.115404	0.884596
NPAS4	SETX	0	4	4	134	0.115404	0.884596
NPAS4	SLC4A4	0	4	4	134	0.115404	0.884596
NPAS4	SYNE1	0	4	4	134	0.115404	0.884596
NPAS4	SYNE2	0	4	4	134	0.115404	0.884596
NPAS4	TEP1	1	3	3	134	0.115404	0.998995
NPAS4	TRRAP	0	4	4	134	0.115404	0.884596
OBSCN	PCDHGB6	0	4	4	134	0.115404	0.884596
OBSCN	PCLO	0	4	4	134	0.115404	0.884596
OBSCN	PCNXL2	0	4	4	134	0.115404	0.884596
OBSCN	PIK3R1	0	4	4	134	0.115404	0.884596
OBSCN	PIWIL2	0	4	4	134	0.115404	0.884596
OBSCN	PKHD1L1	0	4	4	134	0.115404	0.884596
OBSCN	PLXNA2	0	4	4	134	0.115404	0.884596
OBSCN	RAB3GAP2	0	4	4	134	0.115404	0.884596
OBSCN	RYR1	0	4	4	134	0.115404	0.884596
OBSCN	SACS	0	4	4	134	0.115404	0.884596
OBSCN	SCN1A	1	3	3	134	0.115404	0.998995
OBSCN	SELP	0	4	4	134	0.115404	0.884596
OBSCN	SETX	0	4	4	134	0.115404	0.884596
OBSCN	SLC4A4	0	4	4	134	0.115404	0.884596
OBSCN	SSPO	0	4	4	134	0.115404	0.884596
OBSCN	SYNE1	0	4	4	134	0.115404	0.884596
OBSCN	SYNE2	0	4	4	134	0.115404	0.884596
OBSCN	TEP1	0	4	4	134	0.115404	0.884596
OBSCN	TRRAP	1	3	3	134	0.115404	0.998995
PCDHGB6	PCLO	0	4	4	134	0.115404	0.884596
PCDHGB6	PCNXL2	1	3	3	134	0.115404	0.998995
PCDHGB6	PIK3R1	0	4	4	134	0.115404	0.884596
PCDHGB6	PIWIL2	0	4	4	134	0.115404	0.884596
PCDHGB6	PKHD1L1	1	3	3	134	0.115404	0.998995
PCDHGB6	PLXNA2	0	4	4	134	0.115404	0.884596
PCDHGB6	RAB3GAP2	1	3	3	134	0.115404	0.998995
PCDHGB6	RYR1	0	4	4	134	0.115404	0.884596
PCDHGB6	SACS	0	4	4	134	0.115404	0.884596
PCDHGB6	SCN1A	0	4	4	134	0.115404	0.884596
PCDHGB6	SELP	1	3	3	134	0.115404	0.998995
PCDHGB6	SETX	0	4	4	134	0.115404	0.884596
PCDHGB6	SLC4A4	0	4	4	134	0.115404	0.884596
PCDHGB6	SSPO	0	4	4	134	0.115404	0.884596
PCDHGB6	SYNE1	1	3	3	134	0.115404	0.998995
PCDHGB6	SYNE2	1	3	3	134	0.115404	0.998995
PCDHGB6	TEP1	1	3	3	134	0.115404	0.998995
PCDHGB6	TRRAP	1	3	3	134	0.115404	0.998995
PCLO	PCNXL2	0	4	4	134	0.115404	0.884596
PCLO	PIK3R1	1	3	3	134	0.115404	0.998995
PCLO	PIWIL2	0	4	4	134	0.115404	0.884596
PCLO	PKHD1L1	0	4	4	134	0.115404	0.884596
PCLO	PLXNA2	1	3	3	134	0.115404	0.998995
PCLO	RAB3GAP2	1	3	3	134	0.115404	0.998995
PCLO	RYR1	0	4	4	134	0.115404	0.884596
PCLO	SACS	0	4	4	134	0.115404	0.884596
PCLO	SCN1A	0	4	4	134	0.115404	0.884596
PCLO	SELP	0	4	4	134	0.115404	0.884596
PCLO	SETX	0	4	4	134	0.115404	0.884596
PCLO	SLC4A4	0	4	4	134	0.115404	0.884596
PCLO	SSPO	0	4	4	134	0.115404	0.884596
PCLO	SYNE1	0	4	4	134	0.115404	0.884596
PCLO	SYNE2	0	4	4	134	0.115404	0.884596
PCLO	TEP1	0	4	4	134	0.115404	0.884596
PCLO	TRRAP	0	4	4	134	0.115404	0.884596
PCNXL2	PIK3R1	0	4	4	134	0.115404	0.884596
PCNXL2	PIWIL2	0	4	4	134	0.115404	0.884596
PCNXL2	PKHD1L1	1	3	3	134	0.115404	0.998995
PCNXL2	PLXNA2	0	4	4	134	0.115404	0.884596
PCNXL2	RAB3GAP2	0	4	4	134	0.115404	0.884596
PCNXL2	RYR1	0	4	4	134	0.115404	0.884596
PCNXL2	SACS	0	4	4	134	0.115404	0.884596
PCNXL2	SCN1A	0	4	4	134	0.115404	0.884596
PCNXL2	SELP	0	4	4	134	0.115404	0.884596
PCNXL2	SETX	1	3	3	134	0.115404	0.998995
PCNXL2	SSPO	0	4	4	134	0.115404	0.884596
PCNXL2	SYNE1	0	4	4	134	0.115404	0.884596
PCNXL2	SYNE2	1	3	3	134	0.115404	0.998995
PCNXL2	TEP1	0	4	4	134	0.115404	0.884596
PCNXL2	TRRAP	1	3	3	134	0.115404	0.998995
PIK3R1	PIWIL2	0	4	4	134	0.115404	0.884596
PIK3R1	PKHD1L1	0	4	4	134	0.115404	0.884596
PIK3R1	PLXNA2	0	4	4	134	0.115404	0.884596
PIK3R1	RAB3GAP2	0	4	4	134	0.115404	0.884596
PIK3R1	RYR1	0	4	4	134	0.115404	0.884596
PIK3R1	SACS	0	4	4	134	0.115404	0.884596
PIK3R1	SCN1A	0	4	4	134	0.115404	0.884596
PIK3R1	SELP	0	4	4	134	0.115404	0.884596
PIK3R1	SETX	0	4	4	134	0.115404	0.884596
PIK3R1	SLC4A4	0	4	4	134	0.115404	0.884596
PIK3R1	SSPO	0	4	4	134	0.115404	0.884596
PIK3R1	SYNE1	0	4	4	134	0.115404	0.884596
PIK3R1	SYNE2	0	4	4	134	0.115404	0.884596
PIK3R1	TEP1	1	3	3	134	0.115404	0.998995
PIK3R1	TRRAP	0	4	4	134	0.115404	0.884596
PIWIL2	PKHD1L1	1	3	3	134	0.115404	0.998995
PIWIL2	PLXNA2	0	4	4	134	0.115404	0.884596
PIWIL2	RAB3GAP2	0	4	4	134	0.115404	0.884596
PIWIL2	RYR1	0	4	4	134	0.115404	0.884596
PIWIL2	SACS	0	4	4	134	0.115404	0.884596
PIWIL2	SCN1A	0	4	4	134	0.115404	0.884596
PIWIL2	SELP	0	4	4	134	0.115404	0.884596
PIWIL2	SETX	0	4	4	134	0.115404	0.884596
PIWIL2	SLC4A4	0	4	4	134	0.115404	0.884596
PIWIL2	SSPO	0	4	4	134	0.115404	0.884596
PIWIL2	SYNE1	0	4	4	134	0.115404	0.884596
PIWIL2	SYNE2	0	4	4	134	0.115404	0.884596
PIWIL2	TEP1	1	3	3	134	0.115404	0.998995
PIWIL2	TRRAP	0	4	4	134	0.115404	0.884596
PKHD1L1	PLXNA2	0	4	4	134	0.115404	0.884596
PKHD1L1	RAB3GAP2	0	4	4	134	0.115404	0.884596
PKHD1L1	RYR1	0	4	4	134	0.115404	0.884596
PKHD1L1	SACS	1	3	3	134	0.115404	0.998995
PKHD1L1	SCN1A	0	4	4	134	0.115404	0.884596
PKHD1L1	SELP	0	4	4	134	0.115404	0.884596
PKHD1L1	SLC4A4	0	4	4	134	0.115404	0.884596
PKHD1L1	SSPO	0	4	4	134	0.115404	0.884596
PKHD1L1	SYNE1	1	3	3	134	0.115404	0.998995
PKHD1L1	SYNE2	1	3	3	134	0.115404	0.998995
PKHD1L1	TEP1	1	3	3	134	0.115404	0.998995
PKHD1L1	TRRAP	1	3	3	134	0.115404	0.998995
PLXNA2	RAB3GAP2	0	4	4	134	0.115404	0.884596
PLXNA2	RYR1	0	4	4	134	0.115404	0.884596
PLXNA2	SACS	1	3	3	134	0.115404	0.998995
PLXNA2	SCN1A	0	4	4	134	0.115404	0.884596
PLXNA2	SELP	1	3	3	134	0.115404	0.998995
PLXNA2	SETX	0	4	4	134	0.115404	0.884596
PLXNA2	SLC4A4	0	4	4	134	0.115404	0.884596
PLXNA2	SSPO	0	4	4	134	0.115404	0.884596
PLXNA2	SYNE1	0	4	4	134	0.115404	0.884596
PLXNA2	SYNE2	0	4	4	134	0.115404	0.884596
PLXNA2	TEP1	0	4	4	134	0.115404	0.884596
PLXNA2	TRRAP	0	4	4	134	0.115404	0.884596
RAB3GAP2	RYR1	0	4	4	134	0.115404	0.884596
RAB3GAP2	SACS	0	4	4	134	0.115404	0.884596
RAB3GAP2	SELP	1	3	3	134	0.115404	0.998995
RAB3GAP2	SETX	0	4	4	134	0.115404	0.884596
RAB3GAP2	SLC4A4	0	4	4	134	0.115404	0.884596
RAB3GAP2	SYNE1	1	3	3	134	0.115404	0.998995
RAB3GAP2	SYNE2	0	4	4	134	0.115404	0.884596
RAB3GAP2	TEP1	1	3	3	134	0.115404	0.998995
RAB3GAP2	TRRAP	0	4	4	134	0.115404	0.884596
RYR1	SACS	0	4	4	134	0.115404	0.884596
RYR1	SCN1A	0	4	4	134	0.115404	0.884596
RYR1	SELP	0	4	4	134	0.115404	0.884596
RYR1	SETX	0	4	4	134	0.115404	0.884596
RYR1	SLC4A4	0	4	4	134	0.115404	0.884596
RYR1	SSPO	0	4	4	134	0.115404	0.884596
RYR1	SYNE1	0	4	4	134	0.115404	0.884596
RYR1	SYNE2	0	4	4	134	0.115404	0.884596
RYR1	TEP1	0	4	4	134	0.115404	0.884596
RYR1	TRRAP	0	4	4	134	0.115404	0.884596
SACS	SCN1A	0	4	4	134	0.115404	0.884596
SACS	SELP	0	4	4	134	0.115404	0.884596
SACS	SETX	1	3	3	134	0.115404	0.998995
SACS	SLC4A4	0	4	4	134	0.115404	0.884596
SACS	SSPO	0	4	4	134	0.115404	0.884596
SACS	SYNE1	1	3	3	134	0.115404	0.998995
SACS	SYNE2	1	3	3	134	0.115404	0.998995
SACS	TEP1	0	4	4	134	0.115404	0.884596
SACS	TRRAP	0	4	4	134	0.115404	0.884596
SCN1A	SELP	0	4	4	134	0.115404	0.884596
SCN1A	SETX	0	4	4	134	0.115404	0.884596
SCN1A	SLC4A4	0	4	4	134	0.115404	0.884596
SCN1A	SYNE1	0	4	4	134	0.115404	0.884596
SCN1A	SYNE2	0	4	4	134	0.115404	0.884596
SCN1A	TEP1	0	4	4	134	0.115404	0.884596
SCN1A	TRRAP	1	3	3	134	0.115404	0.998995
SELP	SETX	1	3	3	134	0.115404	0.998995
SELP	SLC4A4	0	4	4	134	0.115404	0.884596
SELP	SSPO	0	4	4	134	0.115404	0.884596
SELP	SYNE1	1	3	3	134	0.115404	0.998995
SELP	SYNE2	0	4	4	134	0.115404	0.884596
SELP	TEP1	1	3	3	134	0.115404	0.998995
SELP	TRRAP	0	4	4	134	0.115404	0.884596
SETX	SLC4A4	0	4	4	134	0.115404	0.884596
SETX	SSPO	0	4	4	134	0.115404	0.884596
SETX	SYNE1	1	3	3	134	0.115404	0.998995
SETX	SYNE2	0	4	4	134	0.115404	0.884596
SETX	TEP1	0	4	4	134	0.115404	0.884596
SETX	TRRAP	0	4	4	134	0.115404	0.884596
SLC4A4	SSPO	0	4	4	134	0.115404	0.884596
SLC4A4	SYNE1	0	4	4	134	0.115404	0.884596
SLC4A4	SYNE2	0	4	4	134	0.115404	0.884596
SLC4A4	TEP1	0	4	4	134	0.115404	0.884596
SLC4A4	TRRAP	0	4	4	134	0.115404	0.884596
SSPO	SYNE1	0	4	4	134	0.115404	0.884596
SSPO	SYNE2	0	4	4	134	0.115404	0.884596
SSPO	TEP1	0	4	4	134	0.115404	0.884596
SSPO	TRRAP	0	4	4	134	0.115404	0.884596
SYNE1	SYNE2	0	4	4	134	0.115404	0.884596
SYNE1	TEP1	1	3	3	134	0.115404	0.998995
SYNE1	TRRAP	0	4	4	134	0.115404	0.884596
SYNE2	TEP1	0	4	4	134	0.115404	0.884596
SYNE2	TRRAP	1	3	3	134	0.115404	0.998995
TEP1	TRRAP	0	4	4	134	0.115404	0.884596
GATA3	PLCE1	2	16	3	134	0.133546	0.998572
GATA3	TBX3	2	16	3	134	0.133546	0.998572
APOB	ATP10B	1	3	4	134	0.142622	0.998
APOB	CSMD2	1	3	4	134	0.142622	0.998
APOB	DYNC2H1	0	4	5	134	0.142622	0.857378
APOB	MUC4	0	4	5	134	0.142622	0.857378
APOB	MUC5B	0	4	5	134	0.142622	0.857378
APOB	MYH10	1	3	4	134	0.142622	0.998
APOB	PLCE1	0	4	5	134	0.142622	0.857378
APOB	PTEN	1	3	4	134	0.142622	0.998
APOB	PTPRD	1	3	4	134	0.142622	0.998
APOB	SEMA5A	0	4	5	134	0.142622	0.857378
APOB	TBX3	0	4	5	134	0.142622	0.857378
APOB	WNK3	0	4	5	134	0.142622	0.857378
ASH1L	ATP10B	1	3	4	134	0.142622	0.998
ASH1L	CSMD2	0	4	5	134	0.142622	0.857378
ASH1L	DYNC2H1	0	4	5	134	0.142622	0.857378
ASH1L	MUC4	0	4	5	134	0.142622	0.857378
ASH1L	MUC5B	1	3	4	134	0.142622	0.998
ASH1L	MYH10	0	4	5	134	0.142622	0.857378
ASH1L	PLCE1	0	4	5	134	0.142622	0.857378
ASH1L	PTEN	0	4	5	134	0.142622	0.857378
ASH1L	PTPRD	0	4	5	134	0.142622	0.857378
ASH1L	SEMA5A	1	3	4	134	0.142622	0.998
ASH1L	TBX3	0	4	5	134	0.142622	0.857378
ASH1L	WNK3	0	4	5	134	0.142622	0.857378
ATM	ATP10B	0	4	5	134	0.142622	0.857378
ATM	CSMD2	0	4	5	134	0.142622	0.857378
ATM	DYNC2H1	0	4	5	134	0.142622	0.857378
ATM	MUC4	0	4	5	134	0.142622	0.857378
ATM	MUC5B	0	4	5	134	0.142622	0.857378
ATM	MYH10	0	4	5	134	0.142622	0.857378
ATM	PLCE1	0	4	5	134	0.142622	0.857378
ATM	PTEN	0	4	5	134	0.142622	0.857378
ATM	PTPRD	0	4	5	134	0.142622	0.857378
ATM	SEMA5A	0	4	5	134	0.142622	0.857378
ATM	TBX3	0	4	5	134	0.142622	0.857378
ATM	WNK3	0	4	5	134	0.142622	0.857378
ATP10B	ATRX	0	5	4	134	0.142622	0.857378
ATP10B	BAZ1B	0	5	4	134	0.142622	0.857378
ATP10B	CADPS	0	5	4	134	0.142622	0.857378
ATP10B	CDC42BPA	0	5	4	134	0.142622	0.857378
ATP10B	CDH9	0	5	4	134	0.142622	0.857378
ATP10B	CDHR1	0	5	4	134	0.142622	0.857378
ATP10B	CEP250	0	5	4	134	0.142622	0.857378
ATP10B	CIT	0	5	4	134	0.142622	0.857378
ATP10B	CNTLN	0	5	4	134	0.142622	0.857378
ATP10B	CR1	0	5	4	134	0.142622	0.857378
ATP10B	DNAH9	1	4	3	134	0.142622	0.998
ATP10B	DOT1L	0	5	4	134	0.142622	0.857378
ATP10B	ERCC6	0	5	4	134	0.142622	0.857378
ATP10B	FLG	0	5	4	134	0.142622	0.857378
ATP10B	FN1	0	5	4	134	0.142622	0.857378
ATP10B	HMCN1	1	4	3	134	0.142622	0.998
ATP10B	HUWE1	1	4	3	134	0.142622	0.998
ATP10B	KCNH7	0	5	4	134	0.142622	0.857378
ATP10B	MAP2K4	0	5	4	134	0.142622	0.857378
ATP10B	MLL2	1	4	3	134	0.142622	0.998
ATP10B	MLLT10	0	5	4	134	0.142622	0.857378
ATP10B	MUC2	0	5	4	134	0.142622	0.857378
ATP10B	NAALADL2	0	5	4	134	0.142622	0.857378
ATP10B	NOTCH4	1	4	3	134	0.142622	0.998
ATP10B	NPAS4	0	5	4	134	0.142622	0.857378
ATP10B	OBSCN	0	5	4	134	0.142622	0.857378
ATP10B	PCDHGB6	0	5	4	134	0.142622	0.857378
ATP10B	PCLO	1	4	3	134	0.142622	0.998
ATP10B	PCNXL2	0	5	4	134	0.142622	0.857378
ATP10B	PIK3R1	0	5	4	134	0.142622	0.857378
ATP10B	PIWIL2	0	5	4	134	0.142622	0.857378
ATP10B	PKHD1L1	0	5	4	134	0.142622	0.857378
ATP10B	PLXNA2	1	4	3	134	0.142622	0.998
ATP10B	RAB3GAP2	1	4	3	134	0.142622	0.998
ATP10B	RYR1	1	4	3	134	0.142622	0.998
ATP10B	SACS	1	4	3	134	0.142622	0.998
ATP10B	SCN1A	0	5	4	134	0.142622	0.857378
ATP10B	SELP	0	5	4	134	0.142622	0.857378
ATP10B	SETX	0	5	4	134	0.142622	0.857378
ATP10B	SLC4A4	0	5	4	134	0.142622	0.857378
ATP10B	SSPO	0	5	4	134	0.142622	0.857378
ATP10B	SYNE1	0	5	4	134	0.142622	0.857378
ATP10B	SYNE2	0	5	4	134	0.142622	0.857378
ATP10B	TEP1	0	5	4	134	0.142622	0.857378
ATP10B	TRRAP	0	5	4	134	0.142622	0.857378
ATRX	CSMD2	1	3	4	134	0.142622	0.998
ATRX	DYNC2H1	1	3	4	134	0.142622	0.998
ATRX	MUC4	0	4	5	134	0.142622	0.857378
ATRX	MUC5B	0	4	5	134	0.142622	0.857378
ATRX	MYH10	0	4	5	134	0.142622	0.857378
ATRX	PLCE1	0	4	5	134	0.142622	0.857378
ATRX	PTEN	0	4	5	134	0.142622	0.857378
ATRX	PTPRD	0	4	5	134	0.142622	0.857378
ATRX	SEMA5A	1	3	4	134	0.142622	0.998
ATRX	TBX3	0	4	5	134	0.142622	0.857378
ATRX	WNK3	0	4	5	134	0.142622	0.857378
BAZ1B	CSMD2	0	4	5	134	0.142622	0.857378
BAZ1B	DYNC2H1	0	4	5	134	0.142622	0.857378
BAZ1B	MUC4	1	3	4	134	0.142622	0.998
BAZ1B	MUC5B	0	4	5	134	0.142622	0.857378
BAZ1B	MYH10	0	4	5	134	0.142622	0.857378
BAZ1B	PLCE1	0	4	5	134	0.142622	0.857378
BAZ1B	PTEN	0	4	5	134	0.142622	0.857378
BAZ1B	PTPRD	0	4	5	134	0.142622	0.857378
BAZ1B	SEMA5A	0	4	5	134	0.142622	0.857378
BAZ1B	TBX3	0	4	5	134	0.142622	0.857378
BAZ1B	WNK3	0	4	5	134	0.142622	0.857378
CADPS	CSMD2	0	4	5	134	0.142622	0.857378
CADPS	DYNC2H1	0	4	5	134	0.142622	0.857378
CADPS	MUC4	0	4	5	134	0.142622	0.857378
CADPS	MUC5B	0	4	5	134	0.142622	0.857378
CADPS	MYH10	0	4	5	134	0.142622	0.857378
CADPS	PLCE1	0	4	5	134	0.142622	0.857378
CADPS	PTEN	1	3	4	134	0.142622	0.998
CADPS	PTPRD	0	4	5	134	0.142622	0.857378
CADPS	SEMA5A	0	4	5	134	0.142622	0.857378
CADPS	TBX3	0	4	5	134	0.142622	0.857378
CADPS	WNK3	0	4	5	134	0.142622	0.857378
CDC42BPA	CSMD2	0	4	5	134	0.142622	0.857378
CDC42BPA	DYNC2H1	0	4	5	134	0.142622	0.857378
CDC42BPA	MUC4	0	4	5	134	0.142622	0.857378
CDC42BPA	MUC5B	0	4	5	134	0.142622	0.857378
CDC42BPA	MYH10	0	4	5	134	0.142622	0.857378
CDC42BPA	PLCE1	0	4	5	134	0.142622	0.857378
CDC42BPA	PTEN	1	3	4	134	0.142622	0.998
CDC42BPA	PTPRD	0	4	5	134	0.142622	0.857378
CDC42BPA	SEMA5A	0	4	5	134	0.142622	0.857378
CDC42BPA	TBX3	0	4	5	134	0.142622	0.857378
CDC42BPA	WNK3	0	4	5	134	0.142622	0.857378
CDH9	CSMD2	1	3	4	134	0.142622	0.998
CDH9	DYNC2H1	1	3	4	134	0.142622	0.998
CDH9	MUC4	0	4	5	134	0.142622	0.857378
CDH9	MUC5B	0	4	5	134	0.142622	0.857378
CDH9	MYH10	1	3	4	134	0.142622	0.998
CDH9	PLCE1	0	4	5	134	0.142622	0.857378
CDH9	PTEN	0	4	5	134	0.142622	0.857378
CDH9	PTPRD	0	4	5	134	0.142622	0.857378
CDH9	SEMA5A	0	4	5	134	0.142622	0.857378
CDH9	WNK3	0	4	5	134	0.142622	0.857378
CDHR1	CSMD2	0	4	5	134	0.142622	0.857378
CDHR1	DYNC2H1	0	4	5	134	0.142622	0.857378
CDHR1	MUC4	0	4	5	134	0.142622	0.857378
CDHR1	MUC5B	0	4	5	134	0.142622	0.857378
CDHR1	MYH10	0	4	5	134	0.142622	0.857378
CDHR1	PLCE1	0	4	5	134	0.142622	0.857378
CDHR1	PTEN	0	4	5	134	0.142622	0.857378
CDHR1	PTPRD	0	4	5	134	0.142622	0.857378
CDHR1	SEMA5A	0	4	5	134	0.142622	0.857378
CDHR1	TBX3	0	4	5	134	0.142622	0.857378
CDHR1	WNK3	0	4	5	134	0.142622	0.857378
CEP250	CSMD2	0	4	5	134	0.142622	0.857378
CEP250	DYNC2H1	0	4	5	134	0.142622	0.857378
CEP250	MUC4	0	4	5	134	0.142622	0.857378
CEP250	MUC5B	0	4	5	134	0.142622	0.857378
CEP250	MYH10	0	4	5	134	0.142622	0.857378
CEP250	PLCE1	0	4	5	134	0.142622	0.857378
CEP250	PTEN	1	3	4	134	0.142622	0.998
CEP250	SEMA5A	0	4	5	134	0.142622	0.857378
CEP250	TBX3	0	4	5	134	0.142622	0.857378
CIT	CSMD2	0	4	5	134	0.142622	0.857378
CIT	DYNC2H1	1	3	4	134	0.142622	0.998
CIT	MUC4	0	4	5	134	0.142622	0.857378
CIT	MUC5B	0	4	5	134	0.142622	0.857378
CIT	MYH10	0	4	5	134	0.142622	0.857378
CIT	PLCE1	1	3	4	134	0.142622	0.998
CIT	PTEN	1	3	4	134	0.142622	0.998
CIT	PTPRD	0	4	5	134	0.142622	0.857378
CIT	SEMA5A	0	4	5	134	0.142622	0.857378
CIT	TBX3	1	3	4	134	0.142622	0.998
CIT	WNK3	0	4	5	134	0.142622	0.857378
CNTLN	CSMD2	0	4	5	134	0.142622	0.857378
CNTLN	DYNC2H1	0	4	5	134	0.142622	0.857378
CNTLN	MUC4	0	4	5	134	0.142622	0.857378
CNTLN	MUC5B	0	4	5	134	0.142622	0.857378
CNTLN	MYH10	0	4	5	134	0.142622	0.857378
CNTLN	PLCE1	0	4	5	134	0.142622	0.857378
CNTLN	PTEN	0	4	5	134	0.142622	0.857378
CNTLN	PTPRD	0	4	5	134	0.142622	0.857378
CNTLN	SEMA5A	0	4	5	134	0.142622	0.857378
CNTLN	TBX3	1	3	4	134	0.142622	0.998
CNTLN	WNK3	0	4	5	134	0.142622	0.857378
CR1	CSMD2	0	4	5	134	0.142622	0.857378
CR1	DYNC2H1	0	4	5	134	0.142622	0.857378
CR1	MUC4	0	4	5	134	0.142622	0.857378
CR1	MUC5B	0	4	5	134	0.142622	0.857378
CR1	MYH10	0	4	5	134	0.142622	0.857378
CR1	PLCE1	0	4	5	134	0.142622	0.857378
CR1	PTEN	0	4	5	134	0.142622	0.857378
CR1	PTPRD	0	4	5	134	0.142622	0.857378
CR1	SEMA5A	0	4	5	134	0.142622	0.857378
CR1	TBX3	1	3	4	134	0.142622	0.998
CR1	WNK3	0	4	5	134	0.142622	0.857378
CSMD2	DNAH9	0	5	4	134	0.142622	0.857378
CSMD2	DOT1L	1	4	3	134	0.142622	0.998
CSMD2	ERCC6	1	4	3	134	0.142622	0.998
CSMD2	FLG	0	5	4	134	0.142622	0.857378
CSMD2	FN1	1	4	3	134	0.142622	0.998
CSMD2	GSPT1	1	4	3	134	0.142622	0.998
CSMD2	HMCN1	1	4	3	134	0.142622	0.998
CSMD2	HUWE1	1	4	3	134	0.142622	0.998
CSMD2	KCNH7	0	5	4	134	0.142622	0.857378
CSMD2	MAP2K4	0	5	4	134	0.142622	0.857378
CSMD2	MLL2	0	5	4	134	0.142622	0.857378
CSMD2	MLLT10	1	4	3	134	0.142622	0.998
CSMD2	MUC2	0	5	4	134	0.142622	0.857378
CSMD2	NAALADL2	1	4	3	134	0.142622	0.998
CSMD2	NOTCH4	0	5	4	134	0.142622	0.857378
CSMD2	NPAS4	1	4	3	134	0.142622	0.998
CSMD2	OBSCN	0	5	4	134	0.142622	0.857378
CSMD2	PCDHGB6	1	4	3	134	0.142622	0.998
CSMD2	PCLO	0	5	4	134	0.142622	0.857378
CSMD2	PCNXL2	0	5	4	134	0.142622	0.857378
CSMD2	PIK3R1	0	5	4	134	0.142622	0.857378
CSMD2	PIWIL2	1	4	3	134	0.142622	0.998
CSMD2	PKHD1L1	0	5	4	134	0.142622	0.857378
CSMD2	PLXNA2	0	5	4	134	0.142622	0.857378
CSMD2	RAB3GAP2	1	4	3	134	0.142622	0.998
CSMD2	RYR1	0	5	4	134	0.142622	0.857378
CSMD2	SACS	0	5	4	134	0.142622	0.857378
CSMD2	SCN1A	0	5	4	134	0.142622	0.857378
CSMD2	SETX	0	5	4	134	0.142622	0.857378
CSMD2	SLC4A4	0	5	4	134	0.142622	0.857378
CSMD2	SSPO	0	5	4	134	0.142622	0.857378
CSMD2	SYNE1	1	4	3	134	0.142622	0.998
CSMD2	SYNE2	0	5	4	134	0.142622	0.857378
CSMD2	TEP1	1	4	3	134	0.142622	0.998
CSMD2	TRRAP	0	5	4	134	0.142622	0.857378
DNAH9	DYNC2H1	0	4	5	134	0.142622	0.857378
DNAH9	MUC4	0	4	5	134	0.142622	0.857378
DNAH9	MUC5B	0	4	5	134	0.142622	0.857378
DNAH9	MYH10	0	4	5	134	0.142622	0.857378
DNAH9	PLCE1	0	4	5	134	0.142622	0.857378
DNAH9	PTEN	1	3	4	134	0.142622	0.998
DNAH9	PTPRD	0	4	5	134	0.142622	0.857378
DNAH9	SEMA5A	0	4	5	134	0.142622	0.857378
DNAH9	TBX3	0	4	5	134	0.142622	0.857378
DNAH9	WNK3	0	4	5	134	0.142622	0.857378
DOT1L	DYNC2H1	1	3	4	134	0.142622	0.998
DOT1L	MUC4	0	4	5	134	0.142622	0.857378
DOT1L	MUC5B	0	4	5	134	0.142622	0.857378
DOT1L	PLCE1	0	4	5	134	0.142622	0.857378
DOT1L	PTEN	0	4	5	134	0.142622	0.857378
DOT1L	PTPRD	0	4	5	134	0.142622	0.857378
DOT1L	SEMA5A	0	4	5	134	0.142622	0.857378
DOT1L	TBX3	1	3	4	134	0.142622	0.998
DOT1L	WNK3	0	4	5	134	0.142622	0.857378
DYNC2H1	ERCC6	0	5	4	134	0.142622	0.857378
DYNC2H1	FLG	0	5	4	134	0.142622	0.857378
DYNC2H1	FN1	0	5	4	134	0.142622	0.857378
DYNC2H1	GSPT1	0	5	4	134	0.142622	0.857378
DYNC2H1	HMCN1	0	5	4	134	0.142622	0.857378
DYNC2H1	HUWE1	0	5	4	134	0.142622	0.857378
DYNC2H1	KCNH7	0	5	4	134	0.142622	0.857378
DYNC2H1	MAP2K4	0	5	4	134	0.142622	0.857378
DYNC2H1	MLL2	0	5	4	134	0.142622	0.857378
DYNC2H1	MLLT10	0	5	4	134	0.142622	0.857378
DYNC2H1	MUC2	0	5	4	134	0.142622	0.857378
DYNC2H1	NAALADL2	0	5	4	134	0.142622	0.857378
DYNC2H1	NOTCH4	0	5	4	134	0.142622	0.857378
DYNC2H1	NPAS4	0	5	4	134	0.142622	0.857378
DYNC2H1	OBSCN	0	5	4	134	0.142622	0.857378
DYNC2H1	PCDHGB6	0	5	4	134	0.142622	0.857378
DYNC2H1	PCLO	0	5	4	134	0.142622	0.857378
DYNC2H1	PCNXL2	0	5	4	134	0.142622	0.857378
DYNC2H1	PIK3R1	0	5	4	134	0.142622	0.857378
DYNC2H1	PIWIL2	0	5	4	134	0.142622	0.857378
DYNC2H1	PKHD1L1	0	5	4	134	0.142622	0.857378
DYNC2H1	PLXNA2	0	5	4	134	0.142622	0.857378
DYNC2H1	RAB3GAP2	0	5	4	134	0.142622	0.857378
DYNC2H1	RYR1	0	5	4	134	0.142622	0.857378
DYNC2H1	SACS	0	5	4	134	0.142622	0.857378
DYNC2H1	SCN1A	0	5	4	134	0.142622	0.857378
DYNC2H1	SELP	1	4	3	134	0.142622	0.998
DYNC2H1	SETX	0	5	4	134	0.142622	0.857378
DYNC2H1	SLC4A4	0	5	4	134	0.142622	0.857378
DYNC2H1	SSPO	0	5	4	134	0.142622	0.857378
DYNC2H1	SYNE1	0	5	4	134	0.142622	0.857378
DYNC2H1	SYNE2	0	5	4	134	0.142622	0.857378
DYNC2H1	TEP1	0	5	4	134	0.142622	0.857378
DYNC2H1	TRRAP	0	5	4	134	0.142622	0.857378
ERCC6	MUC4	0	4	5	134	0.142622	0.857378
ERCC6	MUC5B	0	4	5	134	0.142622	0.857378
ERCC6	MYH10	0	4	5	134	0.142622	0.857378
ERCC6	PLCE1	0	4	5	134	0.142622	0.857378
ERCC6	PTEN	0	4	5	134	0.142622	0.857378
ERCC6	PTPRD	0	4	5	134	0.142622	0.857378
ERCC6	SEMA5A	1	3	4	134	0.142622	0.998
ERCC6	TBX3	0	4	5	134	0.142622	0.857378
ERCC6	WNK3	0	4	5	134	0.142622	0.857378
FLG	MUC4	0	4	5	134	0.142622	0.857378
FLG	MUC5B	0	4	5	134	0.142622	0.857378
FLG	MYH10	1	3	4	134	0.142622	0.998
FLG	PLCE1	0	4	5	134	0.142622	0.857378
FLG	PTEN	0	4	5	134	0.142622	0.857378
FLG	PTPRD	0	4	5	134	0.142622	0.857378
FLG	SEMA5A	1	3	4	134	0.142622	0.998
FLG	TBX3	0	4	5	134	0.142622	0.857378
FLG	WNK3	0	4	5	134	0.142622	0.857378
FN1	MUC4	0	4	5	134	0.142622	0.857378
FN1	MUC5B	0	4	5	134	0.142622	0.857378
FN1	PLCE1	0	4	5	134	0.142622	0.857378
FN1	PTEN	0	4	5	134	0.142622	0.857378
FN1	PTPRD	0	4	5	134	0.142622	0.857378
FN1	SEMA5A	0	4	5	134	0.142622	0.857378
FN1	TBX3	1	3	4	134	0.142622	0.998
FN1	WNK3	0	4	5	134	0.142622	0.857378
GSPT1	MUC4	0	4	5	134	0.142622	0.857378
GSPT1	MUC5B	0	4	5	134	0.142622	0.857378
GSPT1	MYH10	0	4	5	134	0.142622	0.857378
GSPT1	PLCE1	1	3	4	134	0.142622	0.998
GSPT1	PTEN	0	4	5	134	0.142622	0.857378
GSPT1	PTPRD	1	3	4	134	0.142622	0.998
GSPT1	SEMA5A	0	4	5	134	0.142622	0.857378
GSPT1	TBX3	0	4	5	134	0.142622	0.857378
GSPT1	WNK3	0	4	5	134	0.142622	0.857378
HMCN1	MUC4	0	4	5	134	0.142622	0.857378
HMCN1	MUC5B	0	4	5	134	0.142622	0.857378
HMCN1	MYH10	0	4	5	134	0.142622	0.857378
HMCN1	PLCE1	1	3	4	134	0.142622	0.998
HMCN1	PTEN	1	3	4	134	0.142622	0.998
HMCN1	PTPRD	1	3	4	134	0.142622	0.998
HMCN1	SEMA5A	0	4	5	134	0.142622	0.857378
HMCN1	TBX3	0	4	5	134	0.142622	0.857378
HMCN1	WNK3	0	4	5	134	0.142622	0.857378
HUWE1	MUC4	0	4	5	134	0.142622	0.857378
HUWE1	MUC5B	0	4	5	134	0.142622	0.857378
HUWE1	MYH10	0	4	5	134	0.142622	0.857378
HUWE1	PLCE1	1	3	4	134	0.142622	0.998
HUWE1	PTEN	1	3	4	134	0.142622	0.998
HUWE1	PTPRD	1	3	4	134	0.142622	0.998
HUWE1	SEMA5A	0	4	5	134	0.142622	0.857378
HUWE1	TBX3	0	4	5	134	0.142622	0.857378
HUWE1	WNK3	0	4	5	134	0.142622	0.857378
KCNH7	MUC4	0	4	5	134	0.142622	0.857378
KCNH7	MUC5B	0	4	5	134	0.142622	0.857378
KCNH7	MYH10	0	4	5	134	0.142622	0.857378
KCNH7	PLCE1	1	3	4	134	0.142622	0.998
KCNH7	PTEN	0	4	5	134	0.142622	0.857378
KCNH7	PTPRD	0	4	5	134	0.142622	0.857378
KCNH7	SEMA5A	0	4	5	134	0.142622	0.857378
KCNH7	TBX3	0	4	5	134	0.142622	0.857378
KCNH7	WNK3	0	4	5	134	0.142622	0.857378
MAP2K4	MUC4	0	4	5	134	0.142622	0.857378
MAP2K4	MUC5B	0	4	5	134	0.142622	0.857378
MAP2K4	MYH10	0	4	5	134	0.142622	0.857378
MAP2K4	PLCE1	0	4	5	134	0.142622	0.857378
MAP2K4	PTEN	1	3	4	134	0.142622	0.998
MAP2K4	PTPRD	0	4	5	134	0.142622	0.857378
MAP2K4	SEMA5A	0	4	5	134	0.142622	0.857378
MAP2K4	TBX3	1	3	4	134	0.142622	0.998
MAP2K4	WNK3	0	4	5	134	0.142622	0.857378
MLL2	MUC4	0	4	5	134	0.142622	0.857378
MLL2	MUC5B	0	4	5	134	0.142622	0.857378
MLL2	MYH10	1	3	4	134	0.142622	0.998
MLL2	PLCE1	0	4	5	134	0.142622	0.857378
MLL2	PTEN	0	4	5	134	0.142622	0.857378
MLL2	PTPRD	0	4	5	134	0.142622	0.857378
MLL2	SEMA5A	1	3	4	134	0.142622	0.998
MLL2	TBX3	0	4	5	134	0.142622	0.857378
MLL2	WNK3	0	4	5	134	0.142622	0.857378
MLLT10	MUC4	0	4	5	134	0.142622	0.857378
MLLT10	MUC5B	0	4	5	134	0.142622	0.857378
MLLT10	PLCE1	0	4	5	134	0.142622	0.857378
MLLT10	PTEN	0	4	5	134	0.142622	0.857378
MLLT10	PTPRD	0	4	5	134	0.142622	0.857378
MLLT10	SEMA5A	0	4	5	134	0.142622	0.857378
MLLT10	TBX3	0	4	5	134	0.142622	0.857378
MLLT10	WNK3	0	4	5	134	0.142622	0.857378
MUC2	MUC4	0	4	5	134	0.142622	0.857378
MUC2	MUC5B	0	4	5	134	0.142622	0.857378
MUC2	MYH10	0	4	5	134	0.142622	0.857378
MUC2	PLCE1	0	4	5	134	0.142622	0.857378
MUC2	PTEN	0	4	5	134	0.142622	0.857378
MUC2	PTPRD	0	4	5	134	0.142622	0.857378
MUC2	SEMA5A	0	4	5	134	0.142622	0.857378
MUC2	TBX3	0	4	5	134	0.142622	0.857378
MUC2	WNK3	0	4	5	134	0.142622	0.857378
MUC4	NAALADL2	0	5	4	134	0.142622	0.857378
MUC4	NOTCH4	0	5	4	134	0.142622	0.857378
MUC4	NPAS4	0	5	4	134	0.142622	0.857378
MUC4	OBSCN	0	5	4	134	0.142622	0.857378
MUC4	PCDHGB6	0	5	4	134	0.142622	0.857378
MUC4	PCLO	0	5	4	134	0.142622	0.857378
MUC4	PCNXL2	0	5	4	134	0.142622	0.857378
MUC4	PIK3R1	1	4	3	134	0.142622	0.998
MUC4	PIWIL2	0	5	4	134	0.142622	0.857378
MUC4	PKHD1L1	0	5	4	134	0.142622	0.857378
MUC4	PLXNA2	0	5	4	134	0.142622	0.857378
MUC4	RAB3GAP2	0	5	4	134	0.142622	0.857378
MUC4	RYR1	0	5	4	134	0.142622	0.857378
MUC4	SACS	0	5	4	134	0.142622	0.857378
MUC4	SCN1A	0	5	4	134	0.142622	0.857378
MUC4	SELP	0	5	4	134	0.142622	0.857378
MUC4	SETX	0	5	4	134	0.142622	0.857378
MUC4	SLC4A4	0	5	4	134	0.142622	0.857378
MUC4	SSPO	0	5	4	134	0.142622	0.857378
MUC4	SYNE1	0	5	4	134	0.142622	0.857378
MUC4	SYNE2	0	5	4	134	0.142622	0.857378
MUC4	TEP1	0	5	4	134	0.142622	0.857378
MUC4	TRRAP	0	5	4	134	0.142622	0.857378
MUC5B	NAALADL2	0	5	4	134	0.142622	0.857378
MUC5B	NOTCH4	0	5	4	134	0.142622	0.857378
MUC5B	NPAS4	0	5	4	134	0.142622	0.857378
MUC5B	OBSCN	0	5	4	134	0.142622	0.857378
MUC5B	PCDHGB6	0	5	4	134	0.142622	0.857378
MUC5B	PCLO	0	5	4	134	0.142622	0.857378
MUC5B	PCNXL2	0	5	4	134	0.142622	0.857378
MUC5B	PIK3R1	0	5	4	134	0.142622	0.857378
MUC5B	PIWIL2	0	5	4	134	0.142622	0.857378
MUC5B	PKHD1L1	0	5	4	134	0.142622	0.857378
MUC5B	PLXNA2	0	5	4	134	0.142622	0.857378
MUC5B	RAB3GAP2	0	5	4	134	0.142622	0.857378
MUC5B	RYR1	1	4	3	134	0.142622	0.998
MUC5B	SACS	0	5	4	134	0.142622	0.857378
MUC5B	SCN1A	0	5	4	134	0.142622	0.857378
MUC5B	SELP	0	5	4	134	0.142622	0.857378
MUC5B	SETX	0	5	4	134	0.142622	0.857378
MUC5B	SLC4A4	0	5	4	134	0.142622	0.857378
MUC5B	SSPO	0	5	4	134	0.142622	0.857378
MUC5B	SYNE1	0	5	4	134	0.142622	0.857378
MUC5B	SYNE2	0	5	4	134	0.142622	0.857378
MUC5B	TEP1	0	5	4	134	0.142622	0.857378
MUC5B	TRRAP	0	5	4	134	0.142622	0.857378
MYH10	NOTCH4	1	4	3	134	0.142622	0.998
MYH10	NPAS4	0	5	4	134	0.142622	0.857378
MYH10	OBSCN	0	5	4	134	0.142622	0.857378
MYH10	PCDHGB6	0	5	4	134	0.142622	0.857378
MYH10	PCLO	0	5	4	134	0.142622	0.857378
MYH10	PCNXL2	1	4	3	134	0.142622	0.998
MYH10	PIK3R1	0	5	4	134	0.142622	0.857378
MYH10	PKHD1L1	1	4	3	134	0.142622	0.998
MYH10	PLXNA2	0	5	4	134	0.142622	0.857378
MYH10	RAB3GAP2	0	5	4	134	0.142622	0.857378
MYH10	RYR1	0	5	4	134	0.142622	0.857378
MYH10	SACS	0	5	4	134	0.142622	0.857378
MYH10	SCN1A	0	5	4	134	0.142622	0.857378
MYH10	SELP	0	5	4	134	0.142622	0.857378
MYH10	SETX	1	4	3	134	0.142622	0.998
MYH10	SLC4A4	1	4	3	134	0.142622	0.998
MYH10	SSPO	0	5	4	134	0.142622	0.857378
MYH10	SYNE1	0	5	4	134	0.142622	0.857378
MYH10	SYNE2	0	5	4	134	0.142622	0.857378
MYH10	TEP1	0	5	4	134	0.142622	0.857378
MYH10	TRRAP	0	5	4	134	0.142622	0.857378
NAALADL2	PLCE1	0	4	5	134	0.142622	0.857378
NAALADL2	PTEN	0	4	5	134	0.142622	0.857378
NAALADL2	PTPRD	0	4	5	134	0.142622	0.857378
NAALADL2	SEMA5A	0	4	5	134	0.142622	0.857378
NAALADL2	TBX3	0	4	5	134	0.142622	0.857378
NAALADL2	WNK3	0	4	5	134	0.142622	0.857378
NOTCH4	PLCE1	0	4	5	134	0.142622	0.857378
NOTCH4	PTEN	0	4	5	134	0.142622	0.857378
NOTCH4	PTPRD	0	4	5	134	0.142622	0.857378
NOTCH4	SEMA5A	0	4	5	134	0.142622	0.857378
NOTCH4	TBX3	0	4	5	134	0.142622	0.857378
NOTCH4	WNK3	0	4	5	134	0.142622	0.857378
NPAS4	PLCE1	0	4	5	134	0.142622	0.857378
NPAS4	PTEN	0	4	5	134	0.142622	0.857378
NPAS4	SEMA5A	0	4	5	134	0.142622	0.857378
NPAS4	TBX3	0	4	5	134	0.142622	0.857378
OBSCN	PLCE1	0	4	5	134	0.142622	0.857378
OBSCN	PTEN	0	4	5	134	0.142622	0.857378
OBSCN	PTPRD	0	4	5	134	0.142622	0.857378
OBSCN	SEMA5A	0	4	5	134	0.142622	0.857378
OBSCN	TBX3	0	4	5	134	0.142622	0.857378
OBSCN	WNK3	0	4	5	134	0.142622	0.857378
PCDHGB6	PLCE1	0	4	5	134	0.142622	0.857378
PCDHGB6	PTEN	0	4	5	134	0.142622	0.857378
PCDHGB6	PTPRD	0	4	5	134	0.142622	0.857378
PCDHGB6	SEMA5A	0	4	5	134	0.142622	0.857378
PCDHGB6	TBX3	0	4	5	134	0.142622	0.857378
PCDHGB6	WNK3	0	4	5	134	0.142622	0.857378
PCLO	PLCE1	0	4	5	134	0.142622	0.857378
PCLO	PTEN	0	4	5	134	0.142622	0.857378
PCLO	PTPRD	0	4	5	134	0.142622	0.857378
PCLO	SEMA5A	0	4	5	134	0.142622	0.857378
PCLO	TBX3	0	4	5	134	0.142622	0.857378
PCLO	WNK3	0	4	5	134	0.142622	0.857378
PCNXL2	PLCE1	0	4	5	134	0.142622	0.857378
PCNXL2	PTEN	0	4	5	134	0.142622	0.857378
PCNXL2	PTPRD	1	3	4	134	0.142622	0.998
PCNXL2	SEMA5A	0	4	5	134	0.142622	0.857378
PCNXL2	TBX3	0	4	5	134	0.142622	0.857378
PCNXL2	WNK3	0	4	5	134	0.142622	0.857378
PIK3R1	PLCE1	1	3	4	134	0.142622	0.998
PIK3R1	PTEN	0	4	5	134	0.142622	0.857378
PIK3R1	PTPRD	0	4	5	134	0.142622	0.857378
PIK3R1	SEMA5A	0	4	5	134	0.142622	0.857378
PIK3R1	TBX3	0	4	5	134	0.142622	0.857378
PIK3R1	WNK3	0	4	5	134	0.142622	0.857378
PIWIL2	PLCE1	0	4	5	134	0.142622	0.857378
PIWIL2	PTEN	0	4	5	134	0.142622	0.857378
PIWIL2	PTPRD	0	4	5	134	0.142622	0.857378
PIWIL2	SEMA5A	0	4	5	134	0.142622	0.857378
PIWIL2	TBX3	0	4	5	134	0.142622	0.857378
PIWIL2	WNK3	0	4	5	134	0.142622	0.857378
PKHD1L1	PLCE1	0	4	5	134	0.142622	0.857378
PKHD1L1	PTEN	0	4	5	134	0.142622	0.857378
PKHD1L1	PTPRD	0	4	5	134	0.142622	0.857378
PKHD1L1	SEMA5A	0	4	5	134	0.142622	0.857378
PKHD1L1	TBX3	0	4	5	134	0.142622	0.857378
PKHD1L1	WNK3	1	3	4	134	0.142622	0.998
PLCE1	PLXNA2	1	4	3	134	0.142622	0.998
PLCE1	RAB3GAP2	0	5	4	134	0.142622	0.857378
PLCE1	SACS	1	4	3	134	0.142622	0.998
PLCE1	SCN1A	0	5	4	134	0.142622	0.857378
PLCE1	SELP	0	5	4	134	0.142622	0.857378
PLCE1	SETX	0	5	4	134	0.142622	0.857378
PLCE1	SLC4A4	0	5	4	134	0.142622	0.857378
PLCE1	SSPO	0	5	4	134	0.142622	0.857378
PLCE1	SYNE1	0	5	4	134	0.142622	0.857378
PLCE1	SYNE2	0	5	4	134	0.142622	0.857378
PLCE1	TEP1	0	5	4	134	0.142622	0.857378
PLCE1	TRRAP	0	5	4	134	0.142622	0.857378
PLXNA2	PTEN	0	4	5	134	0.142622	0.857378
PLXNA2	PTPRD	1	3	4	134	0.142622	0.998
PLXNA2	SEMA5A	0	4	5	134	0.142622	0.857378
PLXNA2	TBX3	0	4	5	134	0.142622	0.857378
PLXNA2	WNK3	0	4	5	134	0.142622	0.857378
PTEN	RAB3GAP2	0	5	4	134	0.142622	0.857378
PTEN	RYR1	0	5	4	134	0.142622	0.857378
PTEN	SACS	0	5	4	134	0.142622	0.857378
PTEN	SCN1A	0	5	4	134	0.142622	0.857378
PTEN	SELP	0	5	4	134	0.142622	0.857378
PTEN	SETX	0	5	4	134	0.142622	0.857378
PTEN	SLC4A4	0	5	4	134	0.142622	0.857378
PTEN	SSPO	0	5	4	134	0.142622	0.857378
PTEN	SYNE1	1	4	3	134	0.142622	0.998
PTEN	SYNE2	0	5	4	134	0.142622	0.857378
PTEN	TEP1	0	5	4	134	0.142622	0.857378
PTEN	TRRAP	0	5	4	134	0.142622	0.857378
PTPRD	RYR1	0	5	4	134	0.142622	0.857378
PTPRD	SACS	1	4	3	134	0.142622	0.998
PTPRD	SELP	0	5	4	134	0.142622	0.857378
PTPRD	SETX	0	5	4	134	0.142622	0.857378
PTPRD	SLC4A4	1	4	3	134	0.142622	0.998
PTPRD	SYNE1	0	5	4	134	0.142622	0.857378
PTPRD	SYNE2	0	5	4	134	0.142622	0.857378
PTPRD	TEP1	0	5	4	134	0.142622	0.857378
PTPRD	TRRAP	0	5	4	134	0.142622	0.857378
RAB3GAP2	SEMA5A	0	4	5	134	0.142622	0.857378
RAB3GAP2	TBX3	0	4	5	134	0.142622	0.857378
RYR1	SEMA5A	0	4	5	134	0.142622	0.857378
RYR1	TBX3	0	4	5	134	0.142622	0.857378
RYR1	WNK3	0	4	5	134	0.142622	0.857378
SACS	SEMA5A	0	4	5	134	0.142622	0.857378
SACS	TBX3	0	4	5	134	0.142622	0.857378
SCN1A	SEMA5A	1	3	4	134	0.142622	0.998
SCN1A	TBX3	0	4	5	134	0.142622	0.857378
SELP	SEMA5A	0	4	5	134	0.142622	0.857378
SELP	TBX3	0	4	5	134	0.142622	0.857378
SELP	WNK3	0	4	5	134	0.142622	0.857378
SEMA5A	SETX	0	5	4	134	0.142622	0.857378
SEMA5A	SLC4A4	0	5	4	134	0.142622	0.857378
SEMA5A	SSPO	0	5	4	134	0.142622	0.857378
SEMA5A	SYNE1	0	5	4	134	0.142622	0.857378
SEMA5A	SYNE2	0	5	4	134	0.142622	0.857378
SEMA5A	TEP1	0	5	4	134	0.142622	0.857378
SEMA5A	TRRAP	1	4	3	134	0.142622	0.998
SETX	TBX3	0	4	5	134	0.142622	0.857378
SETX	WNK3	1	3	4	134	0.142622	0.998
SLC4A4	TBX3	0	4	5	134	0.142622	0.857378
SLC4A4	WNK3	0	4	5	134	0.142622	0.857378
SSPO	TBX3	0	4	5	134	0.142622	0.857378
SYNE1	TBX3	0	4	5	134	0.142622	0.857378
SYNE1	WNK3	1	3	4	134	0.142622	0.998
SYNE2	TBX3	1	3	4	134	0.142622	0.998
SYNE2	WNK3	1	3	4	134	0.142622	0.998
TBX3	TEP1	0	5	4	134	0.142622	0.857378
TBX3	TRRAP	0	5	4	134	0.142622	0.857378
TEP1	WNK3	0	4	5	134	0.142622	0.857378
TRRAP	WNK3	0	4	5	134	0.142622	0.857378
ATP10B	TP53	3	2	36	134	0.147353	1
DYNC2H1	TP53	3	2	36	134	0.147353	1
SEMA5A	TP53	3	2	36	134	0.147353	1
TBX3	TP53	3	2	36	134	0.147353	1
DMD	TTN	2	4	14	134	0.150937	0.99652
MUC17	TTN	2	4	14	134	0.150937	0.99652
APOB	CDH1	0	4	6	134	0.169207	0.830793
APOB	CENPE	1	3	5	134	0.169207	0.996684
APOB	KCNB2	0	4	6	134	0.169207	0.830793
APOB	MAP3K1	0	4	6	134	0.169207	0.830793
APOB	MUC17	1	3	5	134	0.169207	0.996684
ASH1L	CDH1	0	4	6	134	0.169207	0.830793
ASH1L	CENPE	1	3	5	134	0.169207	0.996684
ASH1L	DMD	0	4	6	134	0.169207	0.830793
ASH1L	KCNB2	0	4	6	134	0.169207	0.830793
ASH1L	MAP3K1	0	4	6	134	0.169207	0.830793
ASH1L	MUC17	1	3	5	134	0.169207	0.996684
ATM	CDH1	0	4	6	134	0.169207	0.830793
ATM	CENPE	0	4	6	134	0.169207	0.830793
ATM	DMD	0	4	6	134	0.169207	0.830793
ATM	KCNB2	0	4	6	134	0.169207	0.830793
ATM	MAP3K1	0	4	6	134	0.169207	0.830793
ATM	MUC17	0	4	6	134	0.169207	0.830793
ATRX	CDH1	0	4	6	134	0.169207	0.830793
ATRX	CENPE	0	4	6	134	0.169207	0.830793
ATRX	DMD	0	4	6	134	0.169207	0.830793
ATRX	KCNB2	1	3	5	134	0.169207	0.996684
ATRX	MAP3K1	0	4	6	134	0.169207	0.830793
ATRX	MUC17	0	4	6	134	0.169207	0.830793
BAZ1B	CDH1	0	4	6	134	0.169207	0.830793
BAZ1B	CENPE	1	3	5	134	0.169207	0.996684
BAZ1B	DMD	0	4	6	134	0.169207	0.830793
BAZ1B	KCNB2	0	4	6	134	0.169207	0.830793
BAZ1B	MAP3K1	1	3	5	134	0.169207	0.996684
BAZ1B	MUC17	1	3	5	134	0.169207	0.996684
CADPS	CDH1	0	4	6	134	0.169207	0.830793
CADPS	CENPE	0	4	6	134	0.169207	0.830793
CADPS	DMD	0	4	6	134	0.169207	0.830793
CADPS	KCNB2	0	4	6	134	0.169207	0.830793
CADPS	MAP3K1	0	4	6	134	0.169207	0.830793
CADPS	MUC17	1	3	5	134	0.169207	0.996684
CDC42BPA	CDH1	0	4	6	134	0.169207	0.830793
CDC42BPA	CENPE	0	4	6	134	0.169207	0.830793
CDC42BPA	DMD	0	4	6	134	0.169207	0.830793
CDC42BPA	KCNB2	0	4	6	134	0.169207	0.830793
CDC42BPA	MAP3K1	1	3	5	134	0.169207	0.996684
CDC42BPA	MUC17	1	3	5	134	0.169207	0.996684
CDH1	CDH9	0	6	4	134	0.169207	0.830793
CDH1	CDHR1	0	6	4	134	0.169207	0.830793
CDH1	CEP250	0	6	4	134	0.169207	0.830793
CDH1	CIT	0	6	4	134	0.169207	0.830793
CDH1	CNTLN	1	5	3	134	0.169207	0.996684
CDH1	CR1	0	6	4	134	0.169207	0.830793
CDH1	DNAH9	0	6	4	134	0.169207	0.830793
CDH1	DOT1L	0	6	4	134	0.169207	0.830793
CDH1	ERCC6	0	6	4	134	0.169207	0.830793
CDH1	FLG	1	5	3	134	0.169207	0.996684
CDH1	FN1	0	6	4	134	0.169207	0.830793
CDH1	GSPT1	0	6	4	134	0.169207	0.830793
CDH1	HMCN1	0	6	4	134	0.169207	0.830793
CDH1	HUWE1	0	6	4	134	0.169207	0.830793
CDH1	KCNH7	0	6	4	134	0.169207	0.830793
CDH1	MAP2K4	0	6	4	134	0.169207	0.830793
CDH1	MLL2	0	6	4	134	0.169207	0.830793
CDH1	MLLT10	0	6	4	134	0.169207	0.830793
CDH1	MUC2	1	5	3	134	0.169207	0.996684
CDH1	NAALADL2	0	6	4	134	0.169207	0.830793
CDH1	NOTCH4	0	6	4	134	0.169207	0.830793
CDH1	NPAS4	0	6	4	134	0.169207	0.830793
CDH1	OBSCN	0	6	4	134	0.169207	0.830793
CDH1	PCDHGB6	0	6	4	134	0.169207	0.830793
CDH1	PCLO	1	5	3	134	0.169207	0.996684
CDH1	PCNXL2	0	6	4	134	0.169207	0.830793
CDH1	PIK3R1	0	6	4	134	0.169207	0.830793
CDH1	PIWIL2	0	6	4	134	0.169207	0.830793
CDH1	PKHD1L1	0	6	4	134	0.169207	0.830793
CDH1	PLXNA2	0	6	4	134	0.169207	0.830793
CDH1	RAB3GAP2	0	6	4	134	0.169207	0.830793
CDH1	RYR1	0	6	4	134	0.169207	0.830793
CDH1	SACS	0	6	4	134	0.169207	0.830793
CDH1	SCN1A	0	6	4	134	0.169207	0.830793
CDH1	SELP	0	6	4	134	0.169207	0.830793
CDH1	SETX	0	6	4	134	0.169207	0.830793
CDH1	SLC4A4	0	6	4	134	0.169207	0.830793
CDH1	SSPO	0	6	4	134	0.169207	0.830793
CDH1	SYNE1	0	6	4	134	0.169207	0.830793
CDH1	SYNE2	0	6	4	134	0.169207	0.830793
CDH1	TEP1	0	6	4	134	0.169207	0.830793
CDH1	TRRAP	0	6	4	134	0.169207	0.830793
CDH9	CENPE	1	3	5	134	0.169207	0.996684
CDH9	DMD	0	4	6	134	0.169207	0.830793
CDH9	KCNB2	1	3	5	134	0.169207	0.996684
CDH9	MAP3K1	0	4	6	134	0.169207	0.830793
CDH9	MUC17	0	4	6	134	0.169207	0.830793
CDHR1	CENPE	0	4	6	134	0.169207	0.830793
CDHR1	DMD	0	4	6	134	0.169207	0.830793
CDHR1	KCNB2	0	4	6	134	0.169207	0.830793
CDHR1	MAP3K1	0	4	6	134	0.169207	0.830793
CDHR1	MUC17	0	4	6	134	0.169207	0.830793
CENPE	CEP250	0	6	4	134	0.169207	0.830793
CENPE	CIT	1	5	3	134	0.169207	0.996684
CENPE	CNTLN	0	6	4	134	0.169207	0.830793
CENPE	CR1	1	5	3	134	0.169207	0.996684
CENPE	DNAH9	1	5	3	134	0.169207	0.996684
CENPE	DOT1L	0	6	4	134	0.169207	0.830793
CENPE	ERCC6	0	6	4	134	0.169207	0.830793
CENPE	FLG	1	5	3	134	0.169207	0.996684
CENPE	FN1	1	5	3	134	0.169207	0.996684
CENPE	GSPT1	0	6	4	134	0.169207	0.830793
CENPE	HMCN1	0	6	4	134	0.169207	0.830793
CENPE	HUWE1	0	6	4	134	0.169207	0.830793
CENPE	KCNH7	1	5	3	134	0.169207	0.996684
CENPE	MAP2K4	0	6	4	134	0.169207	0.830793
CENPE	MLL2	1	5	3	134	0.169207	0.996684
CENPE	MLLT10	1	5	3	134	0.169207	0.996684
CENPE	MUC2	0	6	4	134	0.169207	0.830793
CENPE	NAALADL2	0	6	4	134	0.169207	0.830793
CENPE	NOTCH4	0	6	4	134	0.169207	0.830793
CENPE	NPAS4	0	6	4	134	0.169207	0.830793
CENPE	OBSCN	0	6	4	134	0.169207	0.830793
CENPE	PCDHGB6	0	6	4	134	0.169207	0.830793
CENPE	PCNXL2	0	6	4	134	0.169207	0.830793
CENPE	PIK3R1	1	5	3	134	0.169207	0.996684
CENPE	PIWIL2	0	6	4	134	0.169207	0.830793
CENPE	PKHD1L1	0	6	4	134	0.169207	0.830793
CENPE	PLXNA2	0	6	4	134	0.169207	0.830793
CENPE	RAB3GAP2	1	5	3	134	0.169207	0.996684
CENPE	RYR1	1	5	3	134	0.169207	0.996684
CENPE	SACS	0	6	4	134	0.169207	0.830793
CENPE	SCN1A	0	6	4	134	0.169207	0.830793
CENPE	SELP	1	5	3	134	0.169207	0.996684
CENPE	SETX	1	5	3	134	0.169207	0.996684
CENPE	SLC4A4	0	6	4	134	0.169207	0.830793
CENPE	SSPO	0	6	4	134	0.169207	0.830793
CENPE	SYNE1	0	6	4	134	0.169207	0.830793
CENPE	SYNE2	0	6	4	134	0.169207	0.830793
CENPE	TEP1	0	6	4	134	0.169207	0.830793
CENPE	TRRAP	1	5	3	134	0.169207	0.996684
CEP250	DMD	1	3	5	134	0.169207	0.996684
CEP250	KCNB2	0	4	6	134	0.169207	0.830793
CEP250	MAP3K1	0	4	6	134	0.169207	0.830793
CEP250	MUC17	1	3	5	134	0.169207	0.996684
CIT	DMD	0	4	6	134	0.169207	0.830793
CIT	KCNB2	0	4	6	134	0.169207	0.830793
CIT	MAP3K1	0	4	6	134	0.169207	0.830793
CIT	MUC17	0	4	6	134	0.169207	0.830793
CNTLN	DMD	0	4	6	134	0.169207	0.830793
CNTLN	KCNB2	0	4	6	134	0.169207	0.830793
CNTLN	MAP3K1	0	4	6	134	0.169207	0.830793
CNTLN	MUC17	0	4	6	134	0.169207	0.830793
CR1	KCNB2	0	4	6	134	0.169207	0.830793
CR1	MAP3K1	0	4	6	134	0.169207	0.830793
CR1	MUC17	0	4	6	134	0.169207	0.830793
DMD	DNAH9	1	5	3	134	0.169207	0.996684
DMD	DOT1L	1	5	3	134	0.169207	0.996684
DMD	ERCC6	1	5	3	134	0.169207	0.996684
DMD	FLG	0	6	4	134	0.169207	0.830793
DMD	GSPT1	0	6	4	134	0.169207	0.830793
DMD	HMCN1	1	5	3	134	0.169207	0.996684
DMD	HUWE1	1	5	3	134	0.169207	0.996684
DMD	KCNH7	0	6	4	134	0.169207	0.830793
DMD	MAP2K4	0	6	4	134	0.169207	0.830793
DMD	MLL2	1	5	3	134	0.169207	0.996684
DMD	MLLT10	1	5	3	134	0.169207	0.996684
DMD	MUC2	0	6	4	134	0.169207	0.830793
DMD	NAALADL2	1	5	3	134	0.169207	0.996684
DMD	NPAS4	0	6	4	134	0.169207	0.830793
DMD	OBSCN	0	6	4	134	0.169207	0.830793
DMD	PCDHGB6	1	5	3	134	0.169207	0.996684
DMD	PCLO	1	5	3	134	0.169207	0.996684
DMD	PCNXL2	0	6	4	134	0.169207	0.830793
[truncated: 854 more rows]

## Sheet: Table S6G
		Table 6G: Co-occurring and mutually exclusive gene mutations associated with basal subtype
		Cooccurency of mutated genes in Basal tumors									There is no mutual exclusion of mutated gene in basal tumor
Gene1	Gene2	Nb Both	Nb Gene1	Nb Gene2	N	p_val_co_occurence	p_val_exclusive
ASXL3	BRCA1	3	2	1	132	0.000105522	1
MUC5B	PREX2	3	2	1	132	0.000105522	1
ANAPC5	COL12A1	3	1	3	132	0.000209803	1
MUC16	MYH14	3	6	1	132	0.000865529	1
FAT3	USH2A	4	3	10	132	0.00238743	1
AHNAK	USH2A	3	1	11	132	0.00363765	1
AKAP4	FAM135B	2	2	2	132	0.00407861	1
AKAP6	RELN	2	2	2	132	0.00407861	1
ANAPC5	ANKRD50	2	2	2	132	0.00407861	1
ARID1B	UBR4	2	2	2	132	0.00407861	1
BRCA1	SCN3A	2	2	2	132	0.00407861	1
BRCA1	TEP1	2	2	2	132	0.00407861	1
CENPF	KIAA1529	2	2	2	132	0.00407861	1
CSMD3	FAM135B	2	2	2	132	0.00407861	1
CSMD3	GOLGB1	2	2	2	132	0.00407861	1
CSMD3	SPEG	2	2	2	132	0.00407861	1
DLG5	EIF2C4	2	2	2	132	0.00407861	1
DLG5	FLG2	2	2	2	132	0.00407861	1
DLG5	PCDH15	2	2	2	132	0.00407861	1
FAM135B	SPEG	2	2	2	132	0.00407861	1
FRAS1	MLL3	2	2	2	132	0.00407861	1
FRAS1	RPGR	2	2	2	132	0.00407861	1
LPHN3	ZFHX4	2	2	2	132	0.00407861	1
MLL3	PKHD1L1	2	2	2	132	0.00407861	1
MXRA5	ZNF536	2	2	2	132	0.00407861	1
PCDH15	ZNF365	2	2	2	132	0.00407861	1
PPP4R2	XIRP2	2	2	2	132	0.00407861	1
SCN3A	TEP1	2	2	2	132	0.00407861	1
HRNR	TTN	4	1	21	132	0.00454766	1
MUC5B	TTN	4	1	21	132	0.00454766	1
AKAP4	AKAP9	2	2	3	132	0.00672734	1
AKAP9	DNAH2	2	3	2	132	0.00672734	1
ANK1	FAM117B	2	3	2	132	0.00672734	1
ANK1	PCDH15	2	3	2	132	0.00672734	1
ANKRD50	ZNF318	2	2	3	132	0.00672734	1
BRCA1	ZNF318	2	2	3	132	0.00672734	1
CACNA1B	DNAH3	2	2	3	132	0.00672734	1
CACNA1B	DNAH9	2	2	3	132	0.00672734	1
CACNA1F	PCDH15	2	3	2	132	0.00672734	1
CSMD3	ZNF318	2	2	3	132	0.00672734	1
DLG5	DNAH3	2	2	3	132	0.00672734	1
DNAH11	LAMA4	2	3	2	132	0.00672734	1
DNAH3	PCDH15	2	3	2	132	0.00672734	1
DNAH3	XIRP2	2	3	2	132	0.00672734	1
DNAH3	ZNF365	2	3	2	132	0.00672734	1
DNAH9	FRAS1	2	3	2	132	0.00672734	1
DNAH9	MLL3	2	3	2	132	0.00672734	1
DNAH9	MYH4	2	3	2	132	0.00672734	1
DNAH9	PCDH15	2	3	2	132	0.00672734	1
DNAH9	ZNF365	2	3	2	132	0.00672734	1
FER1L5	PKHD1L1	2	3	2	132	0.00672734	1
HYDIN	LAMA1	2	3	2	132	0.00672734	1
KIAA1210	ZNF536	2	3	2	132	0.00672734	1
LAMA4	UTRN	2	2	3	132	0.00672734	1
MLL3	RB1	2	2	3	132	0.00672734	1
ASXL3	USH2A	3	2	11	132	0.00851163	1
ANKRD50	COL12A1	2	2	4	132	0.00998611	1
APOB	KIAA1529	2	4	2	132	0.00998611	1
ARHGEF1	LRP2	2	2	4	132	0.00998611	1
COL12A1	ZNF365	2	4	2	132	0.00998611	1
COL6A3	DNAH2	2	4	2	132	0.00998611	1
LRP2	PPP4R2	2	4	2	132	0.00998611	1
LRP2	XIRP2	2	4	2	132	0.00998611	1
ANK1	KIAA1210	2	3	3	132	0.0110384	0.999997
ASXL3	ZNF318	2	3	3	132	0.0110384	0.999997
BRCA2	FER1L5	2	3	3	132	0.0110384	0.999997
CACNA1F	DNAH9	2	3	3	132	0.0110384	0.999997
DOCK11	RB1	2	3	3	132	0.0110384	0.999997
EPS8L1	UTRN	2	3	3	132	0.0110384	0.999997
MUC16	TTN	5	4	20	132	0.0123047	1
DNAH7	MYO10	2	5	2	132	0.0138346	1
DNAH7	NELL1	2	5	2	132	0.0138346	1
DNAH7	PREX1	2	5	2	132	0.0138346	1
DNAH7	ZNF536	2	5	2	132	0.0138346	1
FAT3	PREX1	2	5	2	132	0.0138346	1
MXRA5	SYNE1	2	2	5	132	0.0138346	1
MYH14	SYNE1	2	2	5	132	0.0138346	1
LRP2	USH2A	3	3	11	132	0.0159313	1
APOB	EPS8L1	2	4	3	132	0.0163	0.999989
APOB	UTRN	2	4	3	132	0.0163	0.999989
BRCA2	COL12A1	2	3	4	132	0.0163	0.999989
BRCA2	F5	2	3	4	132	0.0163	0.999989
COL12A1	HSPG2	2	4	3	132	0.0163	0.999989
COL12A1	UNC5D	2	4	3	132	0.0163	0.999989
COL12A1	ZNF318	2	4	3	132	0.0163	0.999989
DNAH3	LRP2	2	3	4	132	0.0163	0.999989
F5	OBSCN	2	4	3	132	0.0163	0.999989
EIF2C4	MUC17	2	2	6	132	0.0182526	1
MUC17	NELL1	2	6	2	132	0.0182526	1
ANKRD50	TTN	3	1	22	132	0.0214148	1
CNTNAP2	TTN	3	1	22	132	0.0214148	1
FRAS1	TTN	3	1	22	132	0.0214148	1
MLL3	TTN	3	1	22	132	0.0214148	1
PKHD1L1	TTN	3	1	22	132	0.0214148	1
PREX2	TTN	3	1	22	132	0.0214148	1
DNAH7	KIAA1210	2	5	3	132	0.0224635	0.999973
ANKRD50	MUC16	2	2	7	132	0.0232203	1
ANKRD50	PIK3CA	2	2	7	132	0.0232203	1
LAMA1	MUC16	2	2	7	132	0.0232203	1
MUC16	PREX2	2	7	2	132	0.0232203	1
COL12A1	COL6A3	2	4	4	132	0.0239437	0.999958
TTN	USH2A	6	19	8	132	0.0264591	0.999997
ANK1	MUC17	2	3	6	132	0.0294817	0.999947
DNAH9	MUC17	2	3	6	132	0.0294817	0.999947
KIAA1210	MUC17	2	3	6	132	0.0294817	0.999947
MUC17	UNC5D	2	6	3	132	0.0294817	0.999947
F5	SYNE1	2	4	5	132	0.032825	0.999894
FAT3	LRP2	2	5	4	132	0.032825	0.999894
AKAP9	FLG	2	3	7	132	0.0373085	0.999907
ASXL3	MUC16	2	3	7	132	0.0373085	0.999907
BRCA2	MUC16	2	3	7	132	0.0373085	0.999907
DOCK11	PIK3CA	2	3	7	132	0.0373085	0.999907
MUC16	MUC5B	2	7	3	132	0.0373085	0.999907
MUC16	ZNF318	2	7	3	132	0.0373085	0.999907
TTN	ZNF318	3	22	2	132	0.0467154	1
ANK1	TTN	3	2	22	132	0.0467154	1
ASXL3	TTN	3	2	22	132	0.0467154	1
DNAH9	TTN	3	2	22	132	0.0467154	1
HYDIN	TTN	3	2	22	132	0.0467154	1
KIAA1210	TTN	3	2	22	132	0.0467154	1
RB1	TTN	3	2	22	132	0.0467154	1
DST	MUC16	2	4	7	132	0.053948	0.999635
F5	MUC16	2	4	7	132	0.053948	0.999635
F5	PIK3CA	2	4	7	132	0.053948	0.999635
MUC16	USH2A	3	6	11	132	0.0548177	0.999625
ANAPC5	USH2A	2	2	12	132	0.0556267	1
BRCA1	USH2A	2	2	12	132	0.0556267	1
SCN3A	USH2A	2	2	12	132	0.0556267	1
MUC16	SYNE1	2	7	5	132	0.0728062	0.999109
PIK3CA	SYNE1	2	7	5	132	0.0728062	0.999109
COL12A1	TTN	3	3	22	132	0.0815785	1
DST	TTN	3	3	22	132	0.0815785	1
DNAH7	TP53	7	0	87	132	0.0868546	1
DNAH3	USH2A	2	3	12	132	0.0870368	0.999413
UNC5D	USH2A	2	3	12	132	0.0870368	0.999413
USH2A	ZNF318	2	12	3	132	0.0870368	0.999413
AHNAK	AKAP4	0	4	4	132	0.117091	0.882909
AHNAK	AKAP6	0	4	4	132	0.117091	0.882909
AHNAK	ANAPC5	0	4	4	132	0.117091	0.882909
AHNAK	ANKRD50	0	4	4	132	0.117091	0.882909
AHNAK	ARHGEF1	0	4	4	132	0.117091	0.882909
AHNAK	ARID1B	0	4	4	132	0.117091	0.882909
AHNAK	BAZ1A	0	4	4	132	0.117091	0.882909
AHNAK	BRCA1	0	4	4	132	0.117091	0.882909
AHNAK	CACNA1B	0	4	4	132	0.117091	0.882909
AHNAK	CELSR1	0	4	4	132	0.117091	0.882909
AHNAK	CENPF	0	4	4	132	0.117091	0.882909
AHNAK	CNTNAP2	0	4	4	132	0.117091	0.882909
AHNAK	CSMD3	0	4	4	132	0.117091	0.882909
AHNAK	DLG5	0	4	4	132	0.117091	0.882909
AHNAK	DNAH2	0	4	4	132	0.117091	0.882909
AHNAK	EIF2C4	0	4	4	132	0.117091	0.882909
AHNAK	FAM117B	0	4	4	132	0.117091	0.882909
AHNAK	FAM135B	0	4	4	132	0.117091	0.882909
AHNAK	FLG2	0	4	4	132	0.117091	0.882909
AHNAK	FRAS1	0	4	4	132	0.117091	0.882909
AHNAK	GOLGB1	0	4	4	132	0.117091	0.882909
AHNAK	HIVEP3	1	3	3	132	0.117091	0.998964
AHNAK	KIAA1529	0	4	4	132	0.117091	0.882909
AHNAK	LAMA1	0	4	4	132	0.117091	0.882909
AHNAK	LAMA2	1	3	3	132	0.117091	0.998964
AHNAK	LAMA4	0	4	4	132	0.117091	0.882909
AHNAK	LAMB4	0	4	4	132	0.117091	0.882909
AHNAK	LPHN3	0	4	4	132	0.117091	0.882909
AHNAK	MACF1	0	4	4	132	0.117091	0.882909
AHNAK	MEFV	0	4	4	132	0.117091	0.882909
AHNAK	MLL3	0	4	4	132	0.117091	0.882909
AHNAK	MTMR12	0	4	4	132	0.117091	0.882909
AHNAK	MXRA5	0	4	4	132	0.117091	0.882909
AHNAK	MYH14	0	4	4	132	0.117091	0.882909
AHNAK	MYH4	0	4	4	132	0.117091	0.882909
AHNAK	MYO10	1	3	3	132	0.117091	0.998964
AHNAK	MYO3A	0	4	4	132	0.117091	0.882909
AHNAK	NELL1	0	4	4	132	0.117091	0.882909
AHNAK	PCDH15	0	4	4	132	0.117091	0.882909
AHNAK	PKHD1L1	0	4	4	132	0.117091	0.882909
AHNAK	PPFIA4	0	4	4	132	0.117091	0.882909
AHNAK	PPP4R2	0	4	4	132	0.117091	0.882909
AHNAK	PREX1	0	4	4	132	0.117091	0.882909
AHNAK	PREX2	0	4	4	132	0.117091	0.882909
AHNAK	PTPRZ1	0	4	4	132	0.117091	0.882909
AHNAK	RELN	0	4	4	132	0.117091	0.882909
AHNAK	RPGR	0	4	4	132	0.117091	0.882909
AHNAK	RYR2	0	4	4	132	0.117091	0.882909
AHNAK	SCN3A	0	4	4	132	0.117091	0.882909
AHNAK	SPEG	0	4	4	132	0.117091	0.882909
AHNAK	SPTA1	0	4	4	132	0.117091	0.882909
AHNAK	SSPO	0	4	4	132	0.117091	0.882909
AHNAK	TEP1	0	4	4	132	0.117091	0.882909
AHNAK	UBR4	0	4	4	132	0.117091	0.882909
AHNAK	XIRP2	0	4	4	132	0.117091	0.882909
AHNAK	ZFHX4	0	4	4	132	0.117091	0.882909
AHNAK	ZNF365	0	4	4	132	0.117091	0.882909
AHNAK	ZNF536	0	4	4	132	0.117091	0.882909
AKAP4	AKAP6	0	4	4	132	0.117091	0.882909
AKAP4	ANAPC5	0	4	4	132	0.117091	0.882909
AKAP4	ANKRD50	0	4	4	132	0.117091	0.882909
AKAP4	ARHGEF1	0	4	4	132	0.117091	0.882909
AKAP4	ARID1B	1	3	3	132	0.117091	0.998964
AKAP4	BAZ1A	0	4	4	132	0.117091	0.882909
AKAP4	BRCA1	0	4	4	132	0.117091	0.882909
AKAP4	CACNA1B	0	4	4	132	0.117091	0.882909
AKAP4	CELSR1	0	4	4	132	0.117091	0.882909
AKAP4	CENPF	0	4	4	132	0.117091	0.882909
AKAP4	CNTNAP2	0	4	4	132	0.117091	0.882909
AKAP4	CSMD3	0	4	4	132	0.117091	0.882909
AKAP4	DLG5	0	4	4	132	0.117091	0.882909
AKAP4	DNAH2	1	3	3	132	0.117091	0.998964
AKAP4	EIF2C4	1	3	3	132	0.117091	0.998964
AKAP4	FAM117B	0	4	4	132	0.117091	0.882909
AKAP4	FLG2	0	4	4	132	0.117091	0.882909
AKAP4	FRAS1	0	4	4	132	0.117091	0.882909
AKAP4	GOLGB1	1	3	3	132	0.117091	0.998964
AKAP4	HIVEP3	0	4	4	132	0.117091	0.882909
AKAP4	KIAA1529	0	4	4	132	0.117091	0.882909
AKAP4	LAMA1	0	4	4	132	0.117091	0.882909
AKAP4	LAMA2	0	4	4	132	0.117091	0.882909
AKAP4	LAMA4	0	4	4	132	0.117091	0.882909
AKAP4	LAMB4	1	3	3	132	0.117091	0.998964
AKAP4	LPHN3	0	4	4	132	0.117091	0.882909
AKAP4	MACF1	0	4	4	132	0.117091	0.882909
AKAP4	MEFV	0	4	4	132	0.117091	0.882909
AKAP4	MLL3	0	4	4	132	0.117091	0.882909
AKAP4	MTMR12	0	4	4	132	0.117091	0.882909
AKAP4	MXRA5	0	4	4	132	0.117091	0.882909
AKAP4	MYH14	0	4	4	132	0.117091	0.882909
AKAP4	MYH4	0	4	4	132	0.117091	0.882909
AKAP4	MYO10	0	4	4	132	0.117091	0.882909
AKAP4	MYO3A	0	4	4	132	0.117091	0.882909
AKAP4	NELL1	0	4	4	132	0.117091	0.882909
AKAP4	PCDH15	0	4	4	132	0.117091	0.882909
AKAP4	PKHD1L1	1	3	3	132	0.117091	0.998964
AKAP4	PPFIA4	0	4	4	132	0.117091	0.882909
AKAP4	PPP4R2	0	4	4	132	0.117091	0.882909
AKAP4	PREX1	1	3	3	132	0.117091	0.998964
AKAP4	PREX2	1	3	3	132	0.117091	0.998964
AKAP4	PTPRZ1	0	4	4	132	0.117091	0.882909
AKAP4	RELN	0	4	4	132	0.117091	0.882909
AKAP4	RPGR	0	4	4	132	0.117091	0.882909
AKAP4	RYR2	0	4	4	132	0.117091	0.882909
AKAP4	SCN3A	0	4	4	132	0.117091	0.882909
AKAP4	SPEG	0	4	4	132	0.117091	0.882909
AKAP4	SPTA1	0	4	4	132	0.117091	0.882909
AKAP4	SSPO	0	4	4	132	0.117091	0.882909
AKAP4	TEP1	1	3	3	132	0.117091	0.998964
AKAP4	UBR4	1	3	3	132	0.117091	0.998964
AKAP4	XIRP2	0	4	4	132	0.117091	0.882909
AKAP4	ZFHX4	1	3	3	132	0.117091	0.998964
AKAP4	ZNF365	0	4	4	132	0.117091	0.882909
AKAP4	ZNF536	0	4	4	132	0.117091	0.882909
AKAP6	ANAPC5	0	4	4	132	0.117091	0.882909
AKAP6	ANKRD50	1	3	3	132	0.117091	0.998964
AKAP6	ARHGEF1	0	4	4	132	0.117091	0.882909
AKAP6	ARID1B	0	4	4	132	0.117091	0.882909
AKAP6	BAZ1A	0	4	4	132	0.117091	0.882909
AKAP6	BRCA1	0	4	4	132	0.117091	0.882909
AKAP6	CACNA1B	0	4	4	132	0.117091	0.882909
AKAP6	CELSR1	0	4	4	132	0.117091	0.882909
AKAP6	CENPF	0	4	4	132	0.117091	0.882909
AKAP6	CNTNAP2	0	4	4	132	0.117091	0.882909
AKAP6	CSMD3	0	4	4	132	0.117091	0.882909
AKAP6	DLG5	0	4	4	132	0.117091	0.882909
AKAP6	DNAH2	0	4	4	132	0.117091	0.882909
AKAP6	EIF2C4	0	4	4	132	0.117091	0.882909
AKAP6	FAM117B	0	4	4	132	0.117091	0.882909
AKAP6	FAM135B	0	4	4	132	0.117091	0.882909
AKAP6	FLG2	0	4	4	132	0.117091	0.882909
AKAP6	FRAS1	0	4	4	132	0.117091	0.882909
AKAP6	GOLGB1	0	4	4	132	0.117091	0.882909
AKAP6	HIVEP3	0	4	4	132	0.117091	0.882909
AKAP6	KIAA1529	0	4	4	132	0.117091	0.882909
AKAP6	LAMA1	0	4	4	132	0.117091	0.882909
AKAP6	LAMA2	1	3	3	132	0.117091	0.998964
AKAP6	LAMA4	0	4	4	132	0.117091	0.882909
AKAP6	LAMB4	0	4	4	132	0.117091	0.882909
AKAP6	LPHN3	0	4	4	132	0.117091	0.882909
AKAP6	MACF1	0	4	4	132	0.117091	0.882909
AKAP6	MEFV	0	4	4	132	0.117091	0.882909
AKAP6	MLL3	0	4	4	132	0.117091	0.882909
AKAP6	MTMR12	0	4	4	132	0.117091	0.882909
AKAP6	MXRA5	0	4	4	132	0.117091	0.882909
AKAP6	MYH14	0	4	4	132	0.117091	0.882909
AKAP6	MYH4	1	3	3	132	0.117091	0.998964
AKAP6	MYO10	0	4	4	132	0.117091	0.882909
AKAP6	MYO3A	0	4	4	132	0.117091	0.882909
AKAP6	NELL1	0	4	4	132	0.117091	0.882909
AKAP6	PCDH15	0	4	4	132	0.117091	0.882909
AKAP6	PKHD1L1	0	4	4	132	0.117091	0.882909
AKAP6	PPFIA4	0	4	4	132	0.117091	0.882909
AKAP6	PPP4R2	1	3	3	132	0.117091	0.998964
AKAP6	PREX1	0	4	4	132	0.117091	0.882909
AKAP6	PREX2	1	3	3	132	0.117091	0.998964
AKAP6	PTPRZ1	0	4	4	132	0.117091	0.882909
AKAP6	RPGR	0	4	4	132	0.117091	0.882909
AKAP6	RYR2	0	4	4	132	0.117091	0.882909
AKAP6	SCN3A	0	4	4	132	0.117091	0.882909
AKAP6	SPEG	0	4	4	132	0.117091	0.882909
AKAP6	SPTA1	0	4	4	132	0.117091	0.882909
AKAP6	SSPO	0	4	4	132	0.117091	0.882909
AKAP6	TEP1	1	3	3	132	0.117091	0.998964
AKAP6	UBR4	1	3	3	132	0.117091	0.998964
AKAP6	XIRP2	0	4	4	132	0.117091	0.882909
AKAP6	ZFHX4	0	4	4	132	0.117091	0.882909
AKAP6	ZNF365	0	4	4	132	0.117091	0.882909
AKAP6	ZNF536	1	3	3	132	0.117091	0.998964
ANAPC5	ARHGEF1	0	4	4	132	0.117091	0.882909
ANAPC5	ARID1B	0	4	4	132	0.117091	0.882909
ANAPC5	BAZ1A	0	4	4	132	0.117091	0.882909
ANAPC5	BRCA1	1	3	3	132	0.117091	0.998964
ANAPC5	CACNA1B	0	4	4	132	0.117091	0.882909
ANAPC5	CELSR1	0	4	4	132	0.117091	0.882909
ANAPC5	CENPF	0	4	4	132	0.117091	0.882909
ANAPC5	CNTNAP2	0	4	4	132	0.117091	0.882909
ANAPC5	CSMD3	0	4	4	132	0.117091	0.882909
ANAPC5	DLG5	0	4	4	132	0.117091	0.882909
ANAPC5	DNAH2	1	3	3	132	0.117091	0.998964
ANAPC5	EIF2C4	0	4	4	132	0.117091	0.882909
ANAPC5	FAM117B	0	4	4	132	0.117091	0.882909
ANAPC5	FAM135B	0	4	4	132	0.117091	0.882909
ANAPC5	FLG2	0	4	4	132	0.117091	0.882909
ANAPC5	FRAS1	0	4	4	132	0.117091	0.882909
ANAPC5	GOLGB1	0	4	4	132	0.117091	0.882909
ANAPC5	HIVEP3	0	4	4	132	0.117091	0.882909
ANAPC5	KIAA1529	0	4	4	132	0.117091	0.882909
ANAPC5	LAMA1	0	4	4	132	0.117091	0.882909
ANAPC5	LAMA2	0	4	4	132	0.117091	0.882909
ANAPC5	LAMA4	0	4	4	132	0.117091	0.882909
ANAPC5	LAMB4	1	3	3	132	0.117091	0.998964
ANAPC5	LPHN3	0	4	4	132	0.117091	0.882909
ANAPC5	MACF1	0	4	4	132	0.117091	0.882909
ANAPC5	MEFV	0	4	4	132	0.117091	0.882909
ANAPC5	MLL3	0	4	4	132	0.117091	0.882909
ANAPC5	MTMR12	0	4	4	132	0.117091	0.882909
ANAPC5	MXRA5	0	4	4	132	0.117091	0.882909
ANAPC5	MYH14	0	4	4	132	0.117091	0.882909
ANAPC5	MYH4	0	4	4	132	0.117091	0.882909
ANAPC5	MYO10	0	4	4	132	0.117091	0.882909
ANAPC5	MYO3A	0	4	4	132	0.117091	0.882909
ANAPC5	NELL1	1	3	3	132	0.117091	0.998964
ANAPC5	PCDH15	0	4	4	132	0.117091	0.882909
ANAPC5	PKHD1L1	0	4	4	132	0.117091	0.882909
ANAPC5	PPFIA4	0	4	4	132	0.117091	0.882909
ANAPC5	PPP4R2	0	4	4	132	0.117091	0.882909
ANAPC5	PREX1	0	4	4	132	0.117091	0.882909
ANAPC5	PREX2	0	4	4	132	0.117091	0.882909
ANAPC5	PTPRZ1	0	4	4	132	0.117091	0.882909
ANAPC5	RELN	0	4	4	132	0.117091	0.882909
ANAPC5	RPGR	0	4	4	132	0.117091	0.882909
ANAPC5	RYR2	0	4	4	132	0.117091	0.882909
ANAPC5	SCN3A	1	3	3	132	0.117091	0.998964
ANAPC5	SPEG	0	4	4	132	0.117091	0.882909
ANAPC5	SPTA1	0	4	4	132	0.117091	0.882909
ANAPC5	SSPO	0	4	4	132	0.117091	0.882909
ANAPC5	TEP1	1	3	3	132	0.117091	0.998964
ANAPC5	UBR4	0	4	4	132	0.117091	0.882909
ANAPC5	XIRP2	0	4	4	132	0.117091	0.882909
ANAPC5	ZFHX4	0	4	4	132	0.117091	0.882909
ANAPC5	ZNF365	1	3	3	132	0.117091	0.998964
ANAPC5	ZNF536	0	4	4	132	0.117091	0.882909
ANKRD50	ARHGEF1	0	4	4	132	0.117091	0.882909
ANKRD50	ARID1B	0	4	4	132	0.117091	0.882909
ANKRD50	BAZ1A	0	4	4	132	0.117091	0.882909
ANKRD50	BRCA1	1	3	3	132	0.117091	0.998964
ANKRD50	CACNA1B	0	4	4	132	0.117091	0.882909
ANKRD50	CELSR1	1	3	3	132	0.117091	0.998964
ANKRD50	CENPF	0	4	4	132	0.117091	0.882909
ANKRD50	CNTNAP2	0	4	4	132	0.117091	0.882909
ANKRD50	CSMD3	0	4	4	132	0.117091	0.882909
ANKRD50	DLG5	0	4	4	132	0.117091	0.882909
ANKRD50	DNAH2	0	4	4	132	0.117091	0.882909
ANKRD50	EIF2C4	0	4	4	132	0.117091	0.882909
ANKRD50	FAM117B	0	4	4	132	0.117091	0.882909
ANKRD50	FAM135B	0	4	4	132	0.117091	0.882909
ANKRD50	FLG2	0	4	4	132	0.117091	0.882909
ANKRD50	FRAS1	0	4	4	132	0.117091	0.882909
ANKRD50	GOLGB1	0	4	4	132	0.117091	0.882909
ANKRD50	HIVEP3	0	4	4	132	0.117091	0.882909
ANKRD50	KIAA1529	0	4	4	132	0.117091	0.882909
ANKRD50	LAMA1	0	4	4	132	0.117091	0.882909
ANKRD50	LAMA2	0	4	4	132	0.117091	0.882909
ANKRD50	LAMA4	0	4	4	132	0.117091	0.882909
ANKRD50	LAMB4	1	3	3	132	0.117091	0.998964
ANKRD50	LPHN3	0	4	4	132	0.117091	0.882909
ANKRD50	MACF1	0	4	4	132	0.117091	0.882909
ANKRD50	MEFV	0	4	4	132	0.117091	0.882909
ANKRD50	MLL3	0	4	4	132	0.117091	0.882909
ANKRD50	MTMR12	0	4	4	132	0.117091	0.882909
ANKRD50	MXRA5	0	4	4	132	0.117091	0.882909
ANKRD50	MYH14	0	4	4	132	0.117091	0.882909
ANKRD50	MYH4	0	4	4	132	0.117091	0.882909
ANKRD50	MYO10	0	4	4	132	0.117091	0.882909
ANKRD50	MYO3A	0	4	4	132	0.117091	0.882909
ANKRD50	NELL1	1	3	3	132	0.117091	0.998964
ANKRD50	PCDH15	0	4	4	132	0.117091	0.882909
ANKRD50	PKHD1L1	0	4	4	132	0.117091	0.882909
ANKRD50	PPFIA4	0	4	4	132	0.117091	0.882909
ANKRD50	PPP4R2	0	4	4	132	0.117091	0.882909
ANKRD50	PREX1	1	3	3	132	0.117091	0.998964
ANKRD50	PREX2	1	3	3	132	0.117091	0.998964
ANKRD50	PTPRZ1	0	4	4	132	0.117091	0.882909
ANKRD50	RELN	1	3	3	132	0.117091	0.998964
ANKRD50	RPGR	0	4	4	132	0.117091	0.882909
ANKRD50	RYR2	0	4	4	132	0.117091	0.882909
ANKRD50	SCN3A	1	3	3	132	0.117091	0.998964
ANKRD50	SPEG	0	4	4	132	0.117091	0.882909
ANKRD50	SPTA1	0	4	4	132	0.117091	0.882909
ANKRD50	SSPO	1	3	3	132	0.117091	0.998964
ANKRD50	TEP1	1	3	3	132	0.117091	0.998964
ANKRD50	UBR4	1	3	3	132	0.117091	0.998964
ANKRD50	XIRP2	0	4	4	132	0.117091	0.882909
ANKRD50	ZFHX4	0	4	4	132	0.117091	0.882909
ANKRD50	ZNF365	0	4	4	132	0.117091	0.882909
ANKRD50	ZNF536	0	4	4	132	0.117091	0.882909
ARHGEF1	ARID1B	0	4	4	132	0.117091	0.882909
ARHGEF1	BAZ1A	0	4	4	132	0.117091	0.882909
ARHGEF1	BRCA1	1	3	3	132	0.117091	0.998964
ARHGEF1	CACNA1B	0	4	4	132	0.117091	0.882909
ARHGEF1	CELSR1	0	4	4	132	0.117091	0.882909
ARHGEF1	CENPF	0	4	4	132	0.117091	0.882909
ARHGEF1	CNTNAP2	0	4	4	132	0.117091	0.882909
ARHGEF1	CSMD3	0	4	4	132	0.117091	0.882909
ARHGEF1	DLG5	0	4	4	132	0.117091	0.882909
ARHGEF1	DNAH2	0	4	4	132	0.117091	0.882909
ARHGEF1	EIF2C4	0	4	4	132	0.117091	0.882909
ARHGEF1	FAM117B	0	4	4	132	0.117091	0.882909
ARHGEF1	FAM135B	0	4	4	132	0.117091	0.882909
ARHGEF1	FLG2	0	4	4	132	0.117091	0.882909
ARHGEF1	FRAS1	0	4	4	132	0.117091	0.882909
ARHGEF1	GOLGB1	0	4	4	132	0.117091	0.882909
ARHGEF1	HIVEP3	1	3	3	132	0.117091	0.998964
ARHGEF1	KIAA1529	0	4	4	132	0.117091	0.882909
ARHGEF1	LAMA1	0	4	4	132	0.117091	0.882909
ARHGEF1	LAMA2	0	4	4	132	0.117091	0.882909
ARHGEF1	LAMA4	0	4	4	132	0.117091	0.882909
ARHGEF1	LAMB4	1	3	3	132	0.117091	0.998964
ARHGEF1	LPHN3	1	3	3	132	0.117091	0.998964
ARHGEF1	MACF1	0	4	4	132	0.117091	0.882909
ARHGEF1	MEFV	0	4	4	132	0.117091	0.882909
ARHGEF1	MLL3	0	4	4	132	0.117091	0.882909
ARHGEF1	MTMR12	0	4	4	132	0.117091	0.882909
ARHGEF1	MXRA5	0	4	4	132	0.117091	0.882909
ARHGEF1	MYH14	0	4	4	132	0.117091	0.882909
ARHGEF1	MYH4	0	4	4	132	0.117091	0.882909
ARHGEF1	MYO10	0	4	4	132	0.117091	0.882909
ARHGEF1	MYO3A	0	4	4	132	0.117091	0.882909
ARHGEF1	NELL1	0	4	4	132	0.117091	0.882909
ARHGEF1	PCDH15	0	4	4	132	0.117091	0.882909
ARHGEF1	PKHD1L1	0	4	4	132	0.117091	0.882909
ARHGEF1	PPFIA4	0	4	4	132	0.117091	0.882909
ARHGEF1	PPP4R2	1	3	3	132	0.117091	0.998964
ARHGEF1	PREX1	0	4	4	132	0.117091	0.882909
ARHGEF1	PREX2	0	4	4	132	0.117091	0.882909
ARHGEF1	PTPRZ1	0	4	4	132	0.117091	0.882909
ARHGEF1	RELN	0	4	4	132	0.117091	0.882909
ARHGEF1	RPGR	0	4	4	132	0.117091	0.882909
ARHGEF1	RYR2	0	4	4	132	0.117091	0.882909
ARHGEF1	SCN3A	0	4	4	132	0.117091	0.882909
ARHGEF1	SPEG	1	3	3	132	0.117091	0.998964
ARHGEF1	SPTA1	0	4	4	132	0.117091	0.882909
ARHGEF1	SSPO	1	3	3	132	0.117091	0.998964
ARHGEF1	TEP1	0	4	4	132	0.117091	0.882909
ARHGEF1	UBR4	0	4	4	132	0.117091	0.882909
ARHGEF1	XIRP2	1	3	3	132	0.117091	0.998964
ARHGEF1	ZFHX4	0	4	4	132	0.117091	0.882909
ARHGEF1	ZNF365	0	4	4	132	0.117091	0.882909
ARHGEF1	ZNF536	0	4	4	132	0.117091	0.882909
ARID1B	BAZ1A	0	4	4	132	0.117091	0.882909
ARID1B	BRCA1	0	4	4	132	0.117091	0.882909
ARID1B	CACNA1B	0	4	4	132	0.117091	0.882909
ARID1B	CELSR1	0	4	4	132	0.117091	0.882909
ARID1B	CENPF	0	4	4	132	0.117091	0.882909
ARID1B	CNTNAP2	1	3	3	132	0.117091	0.998964
ARID1B	CSMD3	0	4	4	132	0.117091	0.882909
ARID1B	DLG5	0	4	4	132	0.117091	0.882909
ARID1B	DNAH2	1	3	3	132	0.117091	0.998964
ARID1B	EIF2C4	0	4	4	132	0.117091	0.882909
ARID1B	FAM117B	0	4	4	132	0.117091	0.882909
ARID1B	FAM135B	0	4	4	132	0.117091	0.882909
ARID1B	FLG2	0	4	4	132	0.117091	0.882909
ARID1B	FRAS1	1	3	3	132	0.117091	0.998964
ARID1B	GOLGB1	1	3	3	132	0.117091	0.998964
ARID1B	HIVEP3	0	4	4	132	0.117091	0.882909
ARID1B	KIAA1529	0	4	4	132	0.117091	0.882909
ARID1B	LAMA1	0	4	4	132	0.117091	0.882909
ARID1B	LAMA2	0	4	4	132	0.117091	0.882909
ARID1B	LAMA4	0	4	4	132	0.117091	0.882909
ARID1B	LAMB4	0	4	4	132	0.117091	0.882909
ARID1B	LPHN3	0	4	4	132	0.117091	0.882909
ARID1B	MACF1	1	3	3	132	0.117091	0.998964
ARID1B	MEFV	0	4	4	132	0.117091	0.882909
ARID1B	MLL3	0	4	4	132	0.117091	0.882909
ARID1B	MTMR12	0	4	4	132	0.117091	0.882909
ARID1B	MXRA5	0	4	4	132	0.117091	0.882909
ARID1B	MYH14	0	4	4	132	0.117091	0.882909
ARID1B	MYH4	1	3	3	132	0.117091	0.998964
ARID1B	MYO10	0	4	4	132	0.117091	0.882909
ARID1B	MYO3A	0	4	4	132	0.117091	0.882909
ARID1B	NELL1	0	4	4	132	0.117091	0.882909
ARID1B	PCDH15	0	4	4	132	0.117091	0.882909
ARID1B	PKHD1L1	0	4	4	132	0.117091	0.882909
ARID1B	PPFIA4	0	4	4	132	0.117091	0.882909
ARID1B	PPP4R2	0	4	4	132	0.117091	0.882909
ARID1B	PREX1	0	4	4	132	0.117091	0.882909
ARID1B	PREX2	0	4	4	132	0.117091	0.882909
ARID1B	PTPRZ1	1	3	3	132	0.117091	0.998964
ARID1B	RELN	0	4	4	132	0.117091	0.882909
ARID1B	RPGR	0	4	4	132	0.117091	0.882909
ARID1B	RYR2	0	4	4	132	0.117091	0.882909
ARID1B	SCN3A	0	4	4	132	0.117091	0.882909
ARID1B	SPEG	0	4	4	132	0.117091	0.882909
ARID1B	SPTA1	0	4	4	132	0.117091	0.882909
ARID1B	SSPO	0	4	4	132	0.117091	0.882909
ARID1B	TEP1	1	3	3	132	0.117091	0.998964
ARID1B	XIRP2	0	4	4	132	0.117091	0.882909
ARID1B	ZFHX4	0	4	4	132	0.117091	0.882909
ARID1B	ZNF365	0	4	4	132	0.117091	0.882909
ARID1B	ZNF536	0	4	4	132	0.117091	0.882909
BAZ1A	BRCA1	0	4	4	132	0.117091	0.882909
BAZ1A	CACNA1B	1	3	3	132	0.117091	0.998964
BAZ1A	CELSR1	0	4	4	132	0.117091	0.882909
BAZ1A	CENPF	1	3	3	132	0.117091	0.998964
BAZ1A	CNTNAP2	0	4	4	132	0.117091	0.882909
BAZ1A	CSMD3	0	4	4	132	0.117091	0.882909
BAZ1A	DLG5	0	4	4	132	0.117091	0.882909
BAZ1A	DNAH2	0	4	4	132	0.117091	0.882909
BAZ1A	EIF2C4	0	4	4	132	0.117091	0.882909
BAZ1A	FAM117B	0	4	4	132	0.117091	0.882909
BAZ1A	FAM135B	0	4	4	132	0.117091	0.882909
BAZ1A	FLG2	0	4	4	132	0.117091	0.882909
BAZ1A	FRAS1	1	3	3	132	0.117091	0.998964
BAZ1A	GOLGB1	0	4	4	132	0.117091	0.882909
BAZ1A	HIVEP3	0	4	4	132	0.117091	0.882909
BAZ1A	KIAA1529	1	3	3	132	0.117091	0.998964
BAZ1A	LAMA1	1	3	3	132	0.117091	0.998964
BAZ1A	LAMA2	0	4	4	132	0.117091	0.882909
BAZ1A	LAMA4	1	3	3	132	0.117091	0.998964
BAZ1A	LAMB4	0	4	4	132	0.117091	0.882909
BAZ1A	LPHN3	0	4	4	132	0.117091	0.882909
BAZ1A	MACF1	0	4	4	132	0.117091	0.882909
BAZ1A	MEFV	0	4	4	132	0.117091	0.882909
BAZ1A	MLL3	1	3	3	132	0.117091	0.998964
BAZ1A	MTMR12	0	4	4	132	0.117091	0.882909
BAZ1A	MXRA5	0	4	4	132	0.117091	0.882909
BAZ1A	MYH14	0	4	4	132	0.117091	0.882909
BAZ1A	MYH4	0	4	4	132	0.117091	0.882909
BAZ1A	MYO10	0	4	4	132	0.117091	0.882909
BAZ1A	MYO3A	0	4	4	132	0.117091	0.882909
BAZ1A	NELL1	0	4	4	132	0.117091	0.882909
BAZ1A	PCDH15	0	4	4	132	0.117091	0.882909
BAZ1A	PKHD1L1	0	4	4	132	0.117091	0.882909
BAZ1A	PPFIA4	1	3	3	132	0.117091	0.998964
BAZ1A	PPP4R2	0	4	4	132	0.117091	0.882909
BAZ1A	PREX1	0	4	4	132	0.117091	0.882909
BAZ1A	PREX2	0	4	4	132	0.117091	0.882909
BAZ1A	PTPRZ1	0	4	4	132	0.117091	0.882909
BAZ1A	RELN	0	4	4	132	0.117091	0.882909
BAZ1A	RPGR	1	3	3	132	0.117091	0.998964
BAZ1A	RYR2	0	4	4	132	0.117091	0.882909
BAZ1A	SCN3A	0	4	4	132	0.117091	0.882909
BAZ1A	SPEG	0	4	4	132	0.117091	0.882909
BAZ1A	SPTA1	0	4	4	132	0.117091	0.882909
BAZ1A	SSPO	0	4	4	132	0.117091	0.882909
BAZ1A	TEP1	0	4	4	132	0.117091	0.882909
BAZ1A	UBR4	0	4	4	132	0.117091	0.882909
BAZ1A	XIRP2	0	4	4	132	0.117091	0.882909
BAZ1A	ZFHX4	0	4	4	132	0.117091	0.882909
BAZ1A	ZNF365	0	4	4	132	0.117091	0.882909
BAZ1A	ZNF536	0	4	4	132	0.117091	0.882909
BRCA1	CACNA1B	0	4	4	132	0.117091	0.882909
BRCA1	CELSR1	0	4	4	132	0.117091	0.882909
BRCA1	CENPF	0	4	4	132	0.117091	0.882909
BRCA1	CNTNAP2	0	4	4	132	0.117091	0.882909
BRCA1	CSMD3	0	4	4	132	0.117091	0.882909
BRCA1	DLG5	1	3	3	132	0.117091	0.998964
BRCA1	DNAH2	0	4	4	132	0.117091	0.882909
BRCA1	EIF2C4	1	3	3	132	0.117091	0.998964
BRCA1	FAM117B	1	3	3	132	0.117091	0.998964
BRCA1	FAM135B	0	4	4	132	0.117091	0.882909
BRCA1	FLG2	0	4	4	132	0.117091	0.882909
BRCA1	FRAS1	0	4	4	132	0.117091	0.882909
BRCA1	GOLGB1	1	3	3	132	0.117091	0.998964
BRCA1	HIVEP3	0	4	4	132	0.117091	0.882909
BRCA1	KIAA1529	1	3	3	132	0.117091	0.998964
BRCA1	LAMA1	0	4	4	132	0.117091	0.882909
BRCA1	LAMA2	0	4	4	132	0.117091	0.882909
BRCA1	LAMA4	0	4	4	132	0.117091	0.882909
BRCA1	LAMB4	0	4	4	132	0.117091	0.882909
BRCA1	LPHN3	1	3	3	132	0.117091	0.998964
BRCA1	MACF1	1	3	3	132	0.117091	0.998964
BRCA1	MEFV	0	4	4	132	0.117091	0.882909
BRCA1	MLL3	0	4	4	132	0.117091	0.882909
BRCA1	MTMR12	0	4	4	132	0.117091	0.882909
BRCA1	MXRA5	0	4	4	132	0.117091	0.882909
BRCA1	MYH14	1	3	3	132	0.117091	0.998964
BRCA1	MYH4	1	3	3	132	0.117091	0.998964
BRCA1	MYO10	0	4	4	132	0.117091	0.882909
BRCA1	MYO3A	0	4	4	132	0.117091	0.882909
BRCA1	NELL1	0	4	4	132	0.117091	0.882909
BRCA1	PCDH15	1	3	3	132	0.117091	0.998964
BRCA1	PKHD1L1	0	4	4	132	0.117091	0.882909
BRCA1	PPFIA4	0	4	4	132	0.117091	0.882909
BRCA1	PPP4R2	0	4	4	132	0.117091	0.882909
BRCA1	PREX1	0	4	4	132	0.117091	0.882909
BRCA1	PREX2	0	4	4	132	0.117091	0.882909
BRCA1	PTPRZ1	0	4	4	132	0.117091	0.882909
BRCA1	RELN	0	4	4	132	0.117091	0.882909
BRCA1	RPGR	0	4	4	132	0.117091	0.882909
BRCA1	RYR2	0	4	4	132	0.117091	0.882909
BRCA1	SPEG	0	4	4	132	0.117091	0.882909
BRCA1	SPTA1	0	4	4	132	0.117091	0.882909
BRCA1	SSPO	1	3	3	132	0.117091	0.998964
BRCA1	UBR4	0	4	4	132	0.117091	0.882909
BRCA1	XIRP2	1	3	3	132	0.117091	0.998964
BRCA1	ZFHX4	0	4	4	132	0.117091	0.882909
BRCA1	ZNF365	0	4	4	132	0.117091	0.882909
BRCA1	ZNF536	0	4	4	132	0.117091	0.882909
CACNA1B	CELSR1	0	4	4	132	0.117091	0.882909
CACNA1B	CENPF	0	4	4	132	0.117091	0.882909
CACNA1B	CNTNAP2	1	3	3	132	0.117091	0.998964
CACNA1B	CSMD3	0	4	4	132	0.117091	0.882909
CACNA1B	DLG5	0	4	4	132	0.117091	0.882909
CACNA1B	DNAH2	0	4	4	132	0.117091	0.882909
CACNA1B	EIF2C4	0	4	4	132	0.117091	0.882909
CACNA1B	FAM117B	0	4	4	132	0.117091	0.882909
CACNA1B	FAM135B	0	4	4	132	0.117091	0.882909
CACNA1B	FLG2	0	4	4	132	0.117091	0.882909
CACNA1B	FRAS1	1	3	3	132	0.117091	0.998964
CACNA1B	GOLGB1	0	4	4	132	0.117091	0.882909
CACNA1B	HIVEP3	0	4	4	132	0.117091	0.882909
CACNA1B	KIAA1529	0	4	4	132	0.117091	0.882909
CACNA1B	LAMA1	1	3	3	132	0.117091	0.998964
CACNA1B	LAMA2	0	4	4	132	0.117091	0.882909
CACNA1B	LAMA4	0	4	4	132	0.117091	0.882909
CACNA1B	LAMB4	0	4	4	132	0.117091	0.882909
CACNA1B	LPHN3	0	4	4	132	0.117091	0.882909
CACNA1B	MACF1	0	4	4	132	0.117091	0.882909
CACNA1B	MEFV	0	4	4	132	0.117091	0.882909
CACNA1B	MLL3	1	3	3	132	0.117091	0.998964
CACNA1B	MTMR12	0	4	4	132	0.117091	0.882909
CACNA1B	MXRA5	0	4	4	132	0.117091	0.882909
CACNA1B	MYH14	0	4	4	132	0.117091	0.882909
CACNA1B	MYH4	0	4	4	132	0.117091	0.882909
CACNA1B	MYO10	0	4	4	132	0.117091	0.882909
CACNA1B	MYO3A	0	4	4	132	0.117091	0.882909
CACNA1B	NELL1	0	4	4	132	0.117091	0.882909
CACNA1B	PCDH15	1	3	3	132	0.117091	0.998964
CACNA1B	PKHD1L1	0	4	4	132	0.117091	0.882909
CACNA1B	PPFIA4	1	3	3	132	0.117091	0.998964
CACNA1B	PPP4R2	1	3	3	132	0.117091	0.998964
CACNA1B	PREX1	0	4	4	132	0.117091	0.882909
CACNA1B	PREX2	0	4	4	132	0.117091	0.882909
CACNA1B	PTPRZ1	0	4	4	132	0.117091	0.882909
CACNA1B	RELN	0	4	4	132	0.117091	0.882909
CACNA1B	RPGR	1	3	3	132	0.117091	0.998964
CACNA1B	RYR2	0	4	4	132	0.117091	0.882909
CACNA1B	SCN3A	0	4	4	132	0.117091	0.882909
CACNA1B	SPEG	0	4	4	132	0.117091	0.882909
CACNA1B	SPTA1	0	4	4	132	0.117091	0.882909
CACNA1B	SSPO	0	4	4	132	0.117091	0.882909
CACNA1B	TEP1	0	4	4	132	0.117091	0.882909
CACNA1B	UBR4	0	4	4	132	0.117091	0.882909
CACNA1B	XIRP2	1	3	3	132	0.117091	0.998964
CACNA1B	ZFHX4	0	4	4	132	0.117091	0.882909
CACNA1B	ZNF365	1	3	3	132	0.117091	0.998964
CACNA1B	ZNF536	0	4	4	132	0.117091	0.882909
CELSR1	CENPF	0	4	4	132	0.117091	0.882909
CELSR1	CNTNAP2	0	4	4	132	0.117091	0.882909
CELSR1	CSMD3	1	3	3	132	0.117091	0.998964
CELSR1	DLG5	1	3	3	132	0.117091	0.998964
CELSR1	DNAH2	0	4	4	132	0.117091	0.882909
CELSR1	EIF2C4	0	4	4	132	0.117091	0.882909
CELSR1	FAM117B	0	4	4	132	0.117091	0.882909
CELSR1	FAM135B	0	4	4	132	0.117091	0.882909
CELSR1	FLG2	1	3	3	132	0.117091	0.998964
CELSR1	FRAS1	0	4	4	132	0.117091	0.882909
CELSR1	GOLGB1	0	4	4	132	0.117091	0.882909
CELSR1	HIVEP3	0	4	4	132	0.117091	0.882909
CELSR1	KIAA1529	0	4	4	132	0.117091	0.882909
CELSR1	LAMA1	0	4	4	132	0.117091	0.882909
CELSR1	LAMA2	0	4	4	132	0.117091	0.882909
CELSR1	LAMA4	0	4	4	132	0.117091	0.882909
CELSR1	LAMB4	0	4	4	132	0.117091	0.882909
CELSR1	LPHN3	0	4	4	132	0.117091	0.882909
CELSR1	MACF1	0	4	4	132	0.117091	0.882909
CELSR1	MEFV	0	4	4	132	0.117091	0.882909
CELSR1	MLL3	0	4	4	132	0.117091	0.882909
CELSR1	MTMR12	0	4	4	132	0.117091	0.882909
CELSR1	MXRA5	0	4	4	132	0.117091	0.882909
CELSR1	MYH14	0	4	4	132	0.117091	0.882909
CELSR1	MYH4	0	4	4	132	0.117091	0.882909
CELSR1	MYO10	0	4	4	132	0.117091	0.882909
CELSR1	MYO3A	1	3	3	132	0.117091	0.998964
CELSR1	NELL1	1	3	3	132	0.117091	0.998964
CELSR1	PCDH15	1	3	3	132	0.117091	0.998964
CELSR1	PKHD1L1	0	4	4	132	0.117091	0.882909
CELSR1	PPFIA4	0	4	4	132	0.117091	0.882909
CELSR1	PPP4R2	0	4	4	132	0.117091	0.882909
CELSR1	PREX1	1	3	3	132	0.117091	0.998964
CELSR1	PREX2	0	4	4	132	0.117091	0.882909
CELSR1	PTPRZ1	0	4	4	132	0.117091	0.882909
CELSR1	RELN	0	4	4	132	0.117091	0.882909
CELSR1	RPGR	0	4	4	132	0.117091	0.882909
CELSR1	RYR2	0	4	4	132	0.117091	0.882909
CELSR1	SCN3A	0	4	4	132	0.117091	0.882909
CELSR1	SPEG	0	4	4	132	0.117091	0.882909
CELSR1	SPTA1	0	4	4	132	0.117091	0.882909
CELSR1	SSPO	1	3	3	132	0.117091	0.998964
CELSR1	TEP1	0	4	4	132	0.117091	0.882909
CELSR1	UBR4	0	4	4	132	0.117091	0.882909
CELSR1	XIRP2	0	4	4	132	0.117091	0.882909
CELSR1	ZFHX4	0	4	4	132	0.117091	0.882909
CELSR1	ZNF365	1	3	3	132	0.117091	0.998964
CELSR1	ZNF536	0	4	4	132	0.117091	0.882909
CENPF	CNTNAP2	0	4	4	132	0.117091	0.882909
CENPF	CSMD3	0	4	4	132	0.117091	0.882909
CENPF	DLG5	0	4	4	132	0.117091	0.882909
CENPF	DNAH2	0	4	4	132	0.117091	0.882909
CENPF	EIF2C4	0	4	4	132	0.117091	0.882909
CENPF	FAM117B	0	4	4	132	0.117091	0.882909
CENPF	FAM135B	0	4	4	132	0.117091	0.882909
CENPF	FLG2	0	4	4	132	0.117091	0.882909
CENPF	FRAS1	0	4	4	132	0.117091	0.882909
CENPF	GOLGB1	0	4	4	132	0.117091	0.882909
CENPF	HIVEP3	0	4	4	132	0.117091	0.882909
CENPF	LAMA1	0	4	4	132	0.117091	0.882909
CENPF	LAMA2	0	4	4	132	0.117091	0.882909
CENPF	LAMA4	1	3	3	132	0.117091	0.998964
CENPF	LAMB4	0	4	4	132	0.117091	0.882909
CENPF	LPHN3	0	4	4	132	0.117091	0.882909
CENPF	MACF1	0	4	4	132	0.117091	0.882909
CENPF	MEFV	0	4	4	132	0.117091	0.882909
CENPF	MLL3	0	4	4	132	0.117091	0.882909
CENPF	MTMR12	1	3	3	132	0.117091	0.998964
CENPF	MXRA5	0	4	4	132	0.117091	0.882909
CENPF	MYH14	0	4	4	132	0.117091	0.882909
CENPF	MYH4	0	4	4	132	0.117091	0.882909
CENPF	MYO10	0	4	4	132	0.117091	0.882909
CENPF	MYO3A	1	3	3	132	0.117091	0.998964
CENPF	NELL1	0	4	4	132	0.117091	0.882909
CENPF	PCDH15	0	4	4	132	0.117091	0.882909
CENPF	PKHD1L1	0	4	4	132	0.117091	0.882909
CENPF	PPFIA4	0	4	4	132	0.117091	0.882909
CENPF	PPP4R2	0	4	4	132	0.117091	0.882909
CENPF	PREX1	0	4	4	132	0.117091	0.882909
CENPF	PREX2	0	4	4	132	0.117091	0.882909
CENPF	PTPRZ1	0	4	4	132	0.117091	0.882909
CENPF	RELN	0	4	4	132	0.117091	0.882909
CENPF	RPGR	0	4	4	132	0.117091	0.882909
CENPF	RYR2	0	4	4	132	0.117091	0.882909
CENPF	SCN3A	0	4	4	132	0.117091	0.882909
CENPF	SPEG	0	4	4	132	0.117091	0.882909
CENPF	SPTA1	0	4	4	132	0.117091	0.882909
CENPF	SSPO	0	4	4	132	0.117091	0.882909
CENPF	TEP1	0	4	4	132	0.117091	0.882909
CENPF	UBR4	0	4	4	132	0.117091	0.882909
CENPF	XIRP2	0	4	4	132	0.117091	0.882909
CENPF	ZFHX4	0	4	4	132	0.117091	0.882909
CENPF	ZNF365	0	4	4	132	0.117091	0.882909
CENPF	ZNF536	0	4	4	132	0.117091	0.882909
CNTNAP2	CSMD3	1	3	3	132	0.117091	0.998964
CNTNAP2	DLG5	0	4	4	132	0.117091	0.882909
CNTNAP2	DNAH2	0	4	4	132	0.117091	0.882909
CNTNAP2	EIF2C4	0	4	4	132	0.117091	0.882909
CNTNAP2	FAM117B	0	4	4	132	0.117091	0.882909
CNTNAP2	FAM135B	1	3	3	132	0.117091	0.998964
CNTNAP2	FLG2	0	4	4	132	0.117091	0.882909
CNTNAP2	FRAS1	1	3	3	132	0.117091	0.998964
CNTNAP2	GOLGB1	1	3	3	132	0.117091	0.998964
CNTNAP2	HIVEP3	0	4	4	132	0.117091	0.882909
CNTNAP2	KIAA1529	0	4	4	132	0.117091	0.882909
CNTNAP2	LAMA1	0	4	4	132	0.117091	0.882909
CNTNAP2	LAMA2	0	4	4	132	0.117091	0.882909
CNTNAP2	LAMA4	0	4	4	132	0.117091	0.882909
CNTNAP2	LAMB4	0	4	4	132	0.117091	0.882909
CNTNAP2	LPHN3	0	4	4	132	0.117091	0.882909
CNTNAP2	MACF1	0	4	4	132	0.117091	0.882909
CNTNAP2	MEFV	0	4	4	132	0.117091	0.882909
CNTNAP2	MLL3	0	4	4	132	0.117091	0.882909
CNTNAP2	MTMR12	0	4	4	132	0.117091	0.882909
CNTNAP2	MXRA5	1	3	3	132	0.117091	0.998964
CNTNAP2	MYH14	0	4	4	132	0.117091	0.882909
CNTNAP2	MYH4	0	4	4	132	0.117091	0.882909
CNTNAP2	MYO10	0	4	4	132	0.117091	0.882909
CNTNAP2	MYO3A	0	4	4	132	0.117091	0.882909
CNTNAP2	NELL1	1	3	3	132	0.117091	0.998964
CNTNAP2	PCDH15	0	4	4	132	0.117091	0.882909
CNTNAP2	PKHD1L1	1	3	3	132	0.117091	0.998964
CNTNAP2	PPFIA4	0	4	4	132	0.117091	0.882909
CNTNAP2	PPP4R2	1	3	3	132	0.117091	0.998964
CNTNAP2	PREX1	0	4	4	132	0.117091	0.882909
CNTNAP2	PREX2	0	4	4	132	0.117091	0.882909
CNTNAP2	PTPRZ1	0	4	4	132	0.117091	0.882909
CNTNAP2	RELN	0	4	4	132	0.117091	0.882909
CNTNAP2	RPGR	0	4	4	132	0.117091	0.882909
CNTNAP2	RYR2	0	4	4	132	0.117091	0.882909
CNTNAP2	SCN3A	0	4	4	132	0.117091	0.882909
CNTNAP2	SPEG	1	3	3	132	0.117091	0.998964
CNTNAP2	SPTA1	0	4	4	132	0.117091	0.882909
CNTNAP2	SSPO	0	4	4	132	0.117091	0.882909
CNTNAP2	TEP1	0	4	4	132	0.117091	0.882909
CNTNAP2	UBR4	0	4	4	132	0.117091	0.882909
CNTNAP2	XIRP2	1	3	3	132	0.117091	0.998964
CNTNAP2	ZFHX4	0	4	4	132	0.117091	0.882909
CNTNAP2	ZNF365	0	4	4	132	0.117091	0.882909
CNTNAP2	ZNF536	1	3	3	132	0.117091	0.998964
CSMD3	DLG5	1	3	3	132	0.117091	0.998964
CSMD3	DNAH2	0	4	4	132	0.117091	0.882909
CSMD3	EIF2C4	0	4	4	132	0.117091	0.882909
CSMD3	FAM117B	0	4	4	132	0.117091	0.882909
CSMD3	FLG2	1	3	3	132	0.117091	0.998964
CSMD3	FRAS1	0	4	4	132	0.117091	0.882909
CSMD3	HIVEP3	0	4	4	132	0.117091	0.882909
CSMD3	KIAA1529	0	4	4	132	0.117091	0.882909
CSMD3	LAMA1	0	4	4	132	0.117091	0.882909
CSMD3	LAMA2	0	4	4	132	0.117091	0.882909
CSMD3	LAMA4	0	4	4	132	0.117091	0.882909
CSMD3	LAMB4	0	4	4	132	0.117091	0.882909
CSMD3	LPHN3	0	4	4	132	0.117091	0.882909
CSMD3	MACF1	0	4	4	132	0.117091	0.882909
CSMD3	MEFV	0	4	4	132	0.117091	0.882909
CSMD3	MLL3	0	4	4	132	0.117091	0.882909
CSMD3	MTMR12	0	4	4	132	0.117091	0.882909
CSMD3	MXRA5	1	3	3	132	0.117091	0.998964
CSMD3	MYH14	0	4	4	132	0.117091	0.882909
CSMD3	MYH4	0	4	4	132	0.117091	0.882909
CSMD3	MYO10	0	4	4	132	0.117091	0.882909
CSMD3	MYO3A	1	3	3	132	0.117091	0.998964
CSMD3	NELL1	1	3	3	132	0.117091	0.998964
CSMD3	PCDH15	1	3	3	132	0.117091	0.998964
CSMD3	PKHD1L1	1	3	3	132	0.117091	0.998964
CSMD3	PPFIA4	0	4	4	132	0.117091	0.882909
CSMD3	PPP4R2	0	4	4	132	0.117091	0.882909
CSMD3	PREX1	0	4	4	132	0.117091	0.882909
CSMD3	PREX2	0	4	4	132	0.117091	0.882909
CSMD3	PTPRZ1	0	4	4	132	0.117091	0.882909
CSMD3	RELN	0	4	4	132	0.117091	0.882909
CSMD3	RPGR	0	4	4	132	0.117091	0.882909
CSMD3	RYR2	1	3	3	132	0.117091	0.998964
CSMD3	SCN3A	0	4	4	132	0.117091	0.882909
CSMD3	SPTA1	0	4	4	132	0.117091	0.882909
CSMD3	SSPO	0	4	4	132	0.117091	0.882909
CSMD3	TEP1	0	4	4	132	0.117091	0.882909
CSMD3	UBR4	0	4	4	132	0.117091	0.882909
CSMD3	XIRP2	0	4	4	132	0.117091	0.882909
CSMD3	ZFHX4	0	4	4	132	0.117091	0.882909
CSMD3	ZNF365	1	3	3	132	0.117091	0.998964
CSMD3	ZNF536	1	3	3	132	0.117091	0.998964
DLG5	DNAH2	0	4	4	132	0.117091	0.882909
DLG5	FAM117B	1	3	3	132	0.117091	0.998964
DLG5	FAM135B	0	4	4	132	0.117091	0.882909
DLG5	FRAS1	0	4	4	132	0.117091	0.882909
DLG5	GOLGB1	1	3	3	132	0.117091	0.998964
DLG5	HIVEP3	0	4	4	132	0.117091	0.882909
DLG5	KIAA1529	0	4	4	132	0.117091	0.882909
DLG5	LAMA1	0	4	4	132	0.117091	0.882909
DLG5	LAMA2	0	4	4	132	0.117091	0.882909
DLG5	LAMA4	1	3	3	132	0.117091	0.998964
DLG5	LAMB4	0	4	4	132	0.117091	0.882909
DLG5	LPHN3	0	4	4	132	0.117091	0.882909
DLG5	MACF1	1	3	3	132	0.117091	0.998964
DLG5	MEFV	0	4	4	132	0.117091	0.882909
DLG5	MLL3	0	4	4	132	0.117091	0.882909
DLG5	MTMR12	0	4	4	132	0.117091	0.882909
DLG5	MXRA5	0	4	4	132	0.117091	0.882909
DLG5	MYH14	0	4	4	132	0.117091	0.882909
DLG5	MYH4	1	3	3	132	0.117091	0.998964
DLG5	MYO10	0	4	4	132	0.117091	0.882909
DLG5	MYO3A	1	3	3	132	0.117091	0.998964
DLG5	NELL1	0	4	4	132	0.117091	0.882909
DLG5	PKHD1L1	0	4	4	132	0.117091	0.882909
DLG5	PPFIA4	0	4	4	132	0.117091	0.882909
DLG5	PPP4R2	0	4	4	132	0.117091	0.882909
DLG5	PREX1	0	4	4	132	0.117091	0.882909
DLG5	PREX2	0	4	4	132	0.117091	0.882909
DLG5	PTPRZ1	0	4	4	132	0.117091	0.882909
DLG5	RELN	0	4	4	132	0.117091	0.882909
DLG5	RPGR	0	4	4	132	0.117091	0.882909
DLG5	RYR2	0	4	4	132	0.117091	0.882909
DLG5	SCN3A	0	4	4	132	0.117091	0.882909
DLG5	SPEG	0	4	4	132	0.117091	0.882909
DLG5	SPTA1	0	4	4	132	0.117091	0.882909
DLG5	SSPO	1	3	3	132	0.117091	0.998964
DLG5	TEP1	0	4	4	132	0.117091	0.882909
DLG5	UBR4	0	4	4	132	0.117091	0.882909
DLG5	XIRP2	0	4	4	132	0.117091	0.882909
DLG5	ZFHX4	0	4	4	132	0.117091	0.882909
DLG5	ZNF365	1	3	3	132	0.117091	0.998964
DLG5	ZNF536	0	4	4	132	0.117091	0.882909
DNAH2	EIF2C4	0	4	4	132	0.117091	0.882909
DNAH2	FAM117B	0	4	4	132	0.117091	0.882909
DNAH2	FAM135B	0	4	4	132	0.117091	0.882909
DNAH2	FLG2	0	4	4	132	0.117091	0.882909
DNAH2	FRAS1	0	4	4	132	0.117091	0.882909
DNAH2	GOLGB1	0	4	4	132	0.117091	0.882909
DNAH2	HIVEP3	1	3	3	132	0.117091	0.998964
DNAH2	KIAA1529	0	4	4	132	0.117091	0.882909
DNAH2	LAMA1	0	4	4	132	0.117091	0.882909
DNAH2	LAMA2	0	4	4	132	0.117091	0.882909
DNAH2	LAMA4	0	4	4	132	0.117091	0.882909
DNAH2	LAMB4	0	4	4	132	0.117091	0.882909
DNAH2	LPHN3	0	4	4	132	0.117091	0.882909
DNAH2	MACF1	1	3	3	132	0.117091	0.998964
DNAH2	MEFV	0	4	4	132	0.117091	0.882909
DNAH2	MLL3	0	4	4	132	0.117091	0.882909
DNAH2	MTMR12	0	4	4	132	0.117091	0.882909
DNAH2	MXRA5	0	4	4	132	0.117091	0.882909
DNAH2	MYH14	0	4	4	132	0.117091	0.882909
DNAH2	MYH4	0	4	4	132	0.117091	0.882909
DNAH2	MYO10	0	4	4	132	0.117091	0.882909
DNAH2	MYO3A	0	4	4	132	0.117091	0.882909
DNAH2	NELL1	1	3	3	132	0.117091	0.998964
DNAH2	PCDH15	0	4	4	132	0.117091	0.882909
DNAH2	PKHD1L1	1	3	3	132	0.117091	0.998964
DNAH2	PPFIA4	0	4	4	132	0.117091	0.882909
DNAH2	PPP4R2	0	4	4	132	0.117091	0.882909
DNAH2	PREX1	1	3	3	132	0.117091	0.998964
DNAH2	PREX2	1	3	3	132	0.117091	0.998964
DNAH2	PTPRZ1	0	4	4	132	0.117091	0.882909
DNAH2	RELN	0	4	4	132	0.117091	0.882909
DNAH2	RPGR	0	4	4	132	0.117091	0.882909
DNAH2	RYR2	0	4	4	132	0.117091	0.882909
DNAH2	SCN3A	0	4	4	132	0.117091	0.882909
DNAH2	SPEG	0	4	4	132	0.117091	0.882909
DNAH2	SPTA1	1	3	3	132	0.117091	0.998964
DNAH2	SSPO	0	4	4	132	0.117091	0.882909
DNAH2	TEP1	0	4	4	132	0.117091	0.882909
DNAH2	UBR4	1	3	3	132	0.117091	0.998964
DNAH2	XIRP2	0	4	4	132	0.117091	0.882909
DNAH2	ZFHX4	1	3	3	132	0.117091	0.998964
DNAH2	ZNF365	1	3	3	132	0.117091	0.998964
DNAH2	ZNF536	0	4	4	132	0.117091	0.882909
EIF2C4	FAM117B	1	3	3	132	0.117091	0.998964
EIF2C4	FAM135B	1	3	3	132	0.117091	0.998964
EIF2C4	FLG2	1	3	3	132	0.117091	0.998964
EIF2C4	FRAS1	0	4	4	132	0.117091	0.882909
EIF2C4	GOLGB1	1	3	3	132	0.117091	0.998964
EIF2C4	HIVEP3	0	4	4	132	0.117091	0.882909
EIF2C4	KIAA1529	0	4	4	132	0.117091	0.882909
EIF2C4	LAMA1	0	4	4	132	0.117091	0.882909
EIF2C4	LAMA2	0	4	4	132	0.117091	0.882909
EIF2C4	LAMA4	0	4	4	132	0.117091	0.882909
EIF2C4	LAMB4	0	4	4	132	0.117091	0.882909
EIF2C4	LPHN3	0	4	4	132	0.117091	0.882909
EIF2C4	MACF1	1	3	3	132	0.117091	0.998964
EIF2C4	MEFV	0	4	4	132	0.117091	0.882909
EIF2C4	MLL3	0	4	4	132	0.117091	0.882909
EIF2C4	MTMR12	0	4	4	132	0.117091	0.882909
EIF2C4	MXRA5	0	4	4	132	0.117091	0.882909
EIF2C4	MYH14	1	3	3	132	0.117091	0.998964
EIF2C4	MYH4	1	3	3	132	0.117091	0.998964
EIF2C4	MYO10	0	4	4	132	0.117091	0.882909
EIF2C4	MYO3A	0	4	4	132	0.117091	0.882909
EIF2C4	NELL1	0	4	4	132	0.117091	0.882909
EIF2C4	PCDH15	1	3	3	132	0.117091	0.998964
EIF2C4	PKHD1L1	0	4	4	132	0.117091	0.882909
EIF2C4	PPFIA4	0	4	4	132	0.117091	0.882909
EIF2C4	PPP4R2	0	4	4	132	0.117091	0.882909
EIF2C4	PREX1	0	4	4	132	0.117091	0.882909
EIF2C4	PREX2	0	4	4	132	0.117091	0.882909
EIF2C4	PTPRZ1	0	4	4	132	0.117091	0.882909
EIF2C4	RELN	0	4	4	132	0.117091	0.882909
EIF2C4	RPGR	0	4	4	132	0.117091	0.882909
EIF2C4	RYR2	1	3	3	132	0.117091	0.998964
EIF2C4	SCN3A	0	4	4	132	0.117091	0.882909
EIF2C4	SPEG	0	4	4	132	0.117091	0.882909
EIF2C4	SPTA1	1	3	3	132	0.117091	0.998964
EIF2C4	SSPO	1	3	3	132	0.117091	0.998964
EIF2C4	TEP1	0	4	4	132	0.117091	0.882909
EIF2C4	UBR4	0	4	4	132	0.117091	0.882909
EIF2C4	XIRP2	0	4	4	132	0.117091	0.882909
EIF2C4	ZFHX4	0	4	4	132	0.117091	0.882909
EIF2C4	ZNF365	0	4	4	132	0.117091	0.882909
EIF2C4	ZNF536	0	4	4	132	0.117091	0.882909
FAM117B	FAM135B	0	4	4	132	0.117091	0.882909
FAM117B	FLG2	0	4	4	132	0.117091	0.882909
FAM117B	FRAS1	0	4	4	132	0.117091	0.882909
FAM117B	GOLGB1	1	3	3	132	0.117091	0.998964
FAM117B	HIVEP3	0	4	4	132	0.117091	0.882909
FAM117B	KIAA1529	0	4	4	132	0.117091	0.882909
FAM117B	LAMA1	0	4	4	132	0.117091	0.882909
FAM117B	LAMA2	0	4	4	132	0.117091	0.882909
FAM117B	LAMA4	0	4	4	132	0.117091	0.882909
FAM117B	LAMB4	0	4	4	132	0.117091	0.882909
FAM117B	LPHN3	0	4	4	132	0.117091	0.882909
FAM117B	MACF1	1	3	3	132	0.117091	0.998964
FAM117B	MEFV	0	4	4	132	0.117091	0.882909
FAM117B	MLL3	0	4	4	132	0.117091	0.882909
FAM117B	MTMR12	0	4	4	132	0.117091	0.882909
FAM117B	MXRA5	0	4	4	132	0.117091	0.882909
FAM117B	MYH14	0	4	4	132	0.117091	0.882909
FAM117B	MYH4	1	3	3	132	0.117091	0.998964
FAM117B	MYO10	0	4	4	132	0.117091	0.882909
FAM117B	MYO3A	0	4	4	132	0.117091	0.882909
FAM117B	NELL1	0	4	4	132	0.117091	0.882909
FAM117B	PCDH15	1	3	3	132	0.117091	0.998964
FAM117B	PKHD1L1	0	4	4	132	0.117091	0.882909
FAM117B	PPFIA4	0	4	4	132	0.117091	0.882909
FAM117B	PPP4R2	0	4	4	132	0.117091	0.882909
FAM117B	PREX1	0	4	4	132	0.117091	0.882909
FAM117B	PREX2	0	4	4	132	0.117091	0.882909
FAM117B	PTPRZ1	1	3	3	132	0.117091	0.998964
FAM117B	RELN	0	4	4	132	0.117091	0.882909
FAM117B	RPGR	0	4	4	132	0.117091	0.882909
FAM117B	RYR2	0	4	4	132	0.117091	0.882909
FAM117B	SCN3A	0	4	4	132	0.117091	0.882909
FAM117B	SPEG	0	4	4	132	0.117091	0.882909
FAM117B	SPTA1	0	4	4	132	0.117091	0.882909
FAM117B	SSPO	1	3	3	132	0.117091	0.998964
FAM117B	TEP1	0	4	4	132	0.117091	0.882909
FAM117B	UBR4	0	4	4	132	0.117091	0.882909
FAM117B	XIRP2	0	4	4	132	0.117091	0.882909
FAM117B	ZFHX4	0	4	4	132	0.117091	0.882909
FAM117B	ZNF365	0	4	4	132	0.117091	0.882909
FAM117B	ZNF536	0	4	4	132	0.117091	0.882909
FAM135B	FLG2	0	4	4	132	0.117091	0.882909
FAM135B	FRAS1	0	4	4	132	0.117091	0.882909
FAM135B	GOLGB1	1	3	3	132	0.117091	0.998964
FAM135B	HIVEP3	0	4	4	132	0.117091	0.882909
FAM135B	KIAA1529	0	4	4	132	0.117091	0.882909
FAM135B	LAMA1	0	4	4	132	0.117091	0.882909
FAM135B	LAMA2	0	4	4	132	0.117091	0.882909
FAM135B	LAMA4	0	4	4	132	0.117091	0.882909
FAM135B	LAMB4	1	3	3	132	0.117091	0.998964
FAM135B	LPHN3	0	4	4	132	0.117091	0.882909
FAM135B	MACF1	0	4	4	132	0.117091	0.882909
FAM135B	MEFV	0	4	4	132	0.117091	0.882909
FAM135B	MLL3	0	4	4	132	0.117091	0.882909
FAM135B	MTMR12	0	4	4	132	0.117091	0.882909
FAM135B	MXRA5	1	3	3	132	0.117091	0.998964
FAM135B	MYH14	0	4	4	132	0.117091	0.882909
FAM135B	MYH4	0	4	4	132	0.117091	0.882909
FAM135B	MYO10	0	4	4	132	0.117091	0.882909
FAM135B	MYO3A	0	4	4	132	0.117091	0.882909
FAM135B	NELL1	1	3	3	132	0.117091	0.998964
FAM135B	PCDH15	0	4	4	132	0.117091	0.882909
FAM135B	PKHD1L1	1	3	3	132	0.117091	0.998964
FAM135B	PPFIA4	0	4	4	132	0.117091	0.882909
FAM135B	PPP4R2	0	4	4	132	0.117091	0.882909
FAM135B	PREX1	0	4	4	132	0.117091	0.882909
FAM135B	PREX2	0	4	4	132	0.117091	0.882909
FAM135B	PTPRZ1	0	4	4	132	0.117091	0.882909
FAM135B	RELN	0	4	4	132	0.117091	0.882909
FAM135B	RPGR	0	4	4	132	0.117091	0.882909
FAM135B	RYR2	0	4	4	132	0.117091	0.882909
FAM135B	SCN3A	0	4	4	132	0.117091	0.882909
FAM135B	SPTA1	0	4	4	132	0.117091	0.882909
FAM135B	SSPO	0	4	4	132	0.117091	0.882909
FAM135B	TEP1	0	4	4	132	0.117091	0.882909
FAM135B	UBR4	0	4	4	132	0.117091	0.882909
FAM135B	XIRP2	0	4	4	132	0.117091	0.882909
FAM135B	ZFHX4	0	4	4	132	0.117091	0.882909
FAM135B	ZNF365	0	4	4	132	0.117091	0.882909
FAM135B	ZNF536	1	3	3	132	0.117091	0.998964
FLG2	FRAS1	0	4	4	132	0.117091	0.882909
FLG2	GOLGB1	0	4	4	132	0.117091	0.882909
FLG2	HIVEP3	0	4	4	132	0.117091	0.882909
FLG2	KIAA1529	0	4	4	132	0.117091	0.882909
FLG2	LAMA1	0	4	4	132	0.117091	0.882909
FLG2	LAMA2	0	4	4	132	0.117091	0.882909
FLG2	LAMA4	0	4	4	132	0.117091	0.882909
FLG2	LAMB4	0	4	4	132	0.117091	0.882909
FLG2	LPHN3	0	4	4	132	0.117091	0.882909
FLG2	MACF1	1	3	3	132	0.117091	0.998964
FLG2	MEFV	0	4	4	132	0.117091	0.882909
FLG2	MLL3	0	4	4	132	0.117091	0.882909
FLG2	MTMR12	0	4	4	132	0.117091	0.882909
FLG2	MXRA5	0	4	4	132	0.117091	0.882909
FLG2	MYH14	0	4	4	132	0.117091	0.882909
FLG2	MYH4	0	4	4	132	0.117091	0.882909
FLG2	MYO10	1	3	3	132	0.117091	0.998964
FLG2	MYO3A	1	3	3	132	0.117091	0.998964
FLG2	NELL1	0	4	4	132	0.117091	0.882909
FLG2	PCDH15	1	3	3	132	0.117091	0.998964
FLG2	PKHD1L1	0	4	4	132	0.117091	0.882909
FLG2	PPFIA4	0	4	4	132	0.117091	0.882909
FLG2	PPP4R2	0	4	4	132	0.117091	0.882909
FLG2	PREX1	0	4	4	132	0.117091	0.882909
FLG2	PREX2	0	4	4	132	0.117091	0.882909
FLG2	PTPRZ1	0	4	4	132	0.117091	0.882909
FLG2	RELN	0	4	4	132	0.117091	0.882909
FLG2	RPGR	0	4	4	132	0.117091	0.882909
FLG2	RYR2	0	4	4	132	0.117091	0.882909
FLG2	SCN3A	0	4	4	132	0.117091	0.882909
FLG2	SPEG	0	4	4	132	0.117091	0.882909
FLG2	SPTA1	0	4	4	132	0.117091	0.882909
FLG2	SSPO	0	4	4	132	0.117091	0.882909
FLG2	TEP1	0	4	4	132	0.117091	0.882909
FLG2	UBR4	0	4	4	132	0.117091	0.882909
FLG2	XIRP2	0	4	4	132	0.117091	0.882909
FLG2	ZFHX4	0	4	4	132	0.117091	0.882909
FLG2	ZNF365	1	3	3	132	0.117091	0.998964
FLG2	ZNF536	0	4	4	132	0.117091	0.882909
FRAS1	GOLGB1	0	4	4	132	0.117091	0.882909
FRAS1	HIVEP3	0	4	4	132	0.117091	0.882909
FRAS1	KIAA1529	0	4	4	132	0.117091	0.882909
FRAS1	LAMA1	1	3	3	132	0.117091	0.998964
FRAS1	LAMA2	0	4	4	132	0.117091	0.882909
FRAS1	LAMA4	0	4	4	132	0.117091	0.882909
FRAS1	LAMB4	0	4	4	132	0.117091	0.882909
FRAS1	LPHN3	0	4	4	132	0.117091	0.882909
FRAS1	MACF1	0	4	4	132	0.117091	0.882909
FRAS1	MEFV	0	4	4	132	0.117091	0.882909
FRAS1	MTMR12	0	4	4	132	0.117091	0.882909
FRAS1	MXRA5	0	4	4	132	0.117091	0.882909
FRAS1	MYH14	0	4	4	132	0.117091	0.882909
FRAS1	MYH4	1	3	3	132	0.117091	0.998964
FRAS1	MYO10	1	3	3	132	0.117091	0.998964
FRAS1	MYO3A	0	4	4	132	0.117091	0.882909
FRAS1	NELL1	0	4	4	132	0.117091	0.882909
FRAS1	PCDH15	0	4	4	132	0.117091	0.882909
FRAS1	PKHD1L1	0	4	4	132	0.117091	0.882909
FRAS1	PPFIA4	1	3	3	132	0.117091	0.998964
FRAS1	PPP4R2	0	4	4	132	0.117091	0.882909
FRAS1	PREX1	1	3	3	132	0.117091	0.998964
FRAS1	PREX2	1	3	3	132	0.117091	0.998964
FRAS1	PTPRZ1	0	4	4	132	0.117091	0.882909
FRAS1	RELN	1	3	3	132	0.117091	0.998964
FRAS1	RYR2	0	4	4	132	0.117091	0.882909
FRAS1	SCN3A	1	3	3	132	0.117091	0.998964
FRAS1	SPEG	0	4	4	132	0.117091	0.882909
FRAS1	SPTA1	0	4	4	132	0.117091	0.882909
FRAS1	SSPO	0	4	4	132	0.117091	0.882909
FRAS1	TEP1	0	4	4	132	0.117091	0.882909
FRAS1	UBR4	0	4	4	132	0.117091	0.882909
FRAS1	XIRP2	0	4	4	132	0.117091	0.882909
FRAS1	ZFHX4	0	4	4	132	0.117091	0.882909
FRAS1	ZNF365	0	4	4	132	0.117091	0.882909
FRAS1	ZNF536	0	4	4	132	0.117091	0.882909
GOLGB1	HIVEP3	0	4	4	132	0.117091	0.882909
GOLGB1	KIAA1529	0	4	4	132	0.117091	0.882909
GOLGB1	LAMA1	0	4	4	132	0.117091	0.882909
GOLGB1	LAMA2	0	4	4	132	0.117091	0.882909
GOLGB1	LAMA4	0	4	4	132	0.117091	0.882909
GOLGB1	LAMB4	0	4	4	132	0.117091	0.882909
GOLGB1	LPHN3	0	4	4	132	0.117091	0.882909
GOLGB1	MACF1	1	3	3	132	0.117091	0.998964
GOLGB1	MEFV	0	4	4	132	0.117091	0.882909
GOLGB1	MLL3	0	4	4	132	0.117091	0.882909
GOLGB1	MTMR12	0	4	4	132	0.117091	0.882909
GOLGB1	MXRA5	1	3	3	132	0.117091	0.998964
GOLGB1	MYH14	0	4	4	132	0.117091	0.882909
GOLGB1	MYH4	1	3	3	132	0.117091	0.998964
GOLGB1	MYO10	0	4	4	132	0.117091	0.882909
GOLGB1	MYO3A	0	4	4	132	0.117091	0.882909
GOLGB1	NELL1	1	3	3	132	0.117091	0.998964
GOLGB1	PCDH15	1	3	3	132	0.117091	0.998964
GOLGB1	PKHD1L1	1	3	3	132	0.117091	0.998964
GOLGB1	PPFIA4	0	4	4	132	0.117091	0.882909
GOLGB1	PPP4R2	0	4	4	132	0.117091	0.882909
GOLGB1	PREX1	0	4	4	132	0.117091	0.882909
GOLGB1	PREX2	0	4	4	132	0.117091	0.882909
GOLGB1	PTPRZ1	0	4	4	132	0.117091	0.882909
GOLGB1	RELN	0	4	4	132	0.117091	0.882909
GOLGB1	RPGR	0	4	4	132	0.117091	0.882909
GOLGB1	RYR2	1	3	3	132	0.117091	0.998964
GOLGB1	SCN3A	0	4	4	132	0.117091	0.882909
GOLGB1	SPEG	1	3	3	132	0.117091	0.998964
GOLGB1	SPTA1	0	4	4	132	0.117091	0.882909
GOLGB1	SSPO	1	3	3	132	0.117091	0.998964
GOLGB1	TEP1	1	3	3	132	0.117091	0.998964
GOLGB1	UBR4	1	3	3	132	0.117091	0.998964
GOLGB1	XIRP2	0	4	4	132	0.117091	0.882909
GOLGB1	ZFHX4	0	4	4	132	0.117091	0.882909
GOLGB1	ZNF365	0	4	4	132	0.117091	0.882909
GOLGB1	ZNF536	1	3	3	132	0.117091	0.998964
HIVEP3	KIAA1529	0	4	4	132	0.117091	0.882909
HIVEP3	LAMA1	0	4	4	132	0.117091	0.882909
HIVEP3	LAMA2	1	3	3	132	0.117091	0.998964
HIVEP3	LAMA4	0	4	4	132	0.117091	0.882909
HIVEP3	LAMB4	1	3	3	132	0.117091	0.998964
HIVEP3	LPHN3	0	4	4	132	0.117091	0.882909
HIVEP3	MACF1	0	4	4	132	0.117091	0.882909
HIVEP3	MEFV	0	4	4	132	0.117091	0.882909
HIVEP3	MLL3	0	4	4	132	0.117091	0.882909
HIVEP3	MTMR12	0	4	4	132	0.117091	0.882909
HIVEP3	MXRA5	0	4	4	132	0.117091	0.882909
HIVEP3	MYH14	0	4	4	132	0.117091	0.882909
HIVEP3	MYH4	0	4	4	132	0.117091	0.882909
HIVEP3	MYO10	1	3	3	132	0.117091	0.998964
HIVEP3	MYO3A	0	4	4	132	0.117091	0.882909
HIVEP3	NELL1	0	4	4	132	0.117091	0.882909
HIVEP3	PCDH15	0	4	4	132	0.117091	0.882909
HIVEP3	PKHD1L1	0	4	4	132	0.117091	0.882909
HIVEP3	PPFIA4	0	4	4	132	0.117091	0.882909
HIVEP3	PPP4R2	0	4	4	132	0.117091	0.882909
HIVEP3	PREX1	0	4	4	132	0.117091	0.882909
HIVEP3	PREX2	0	4	4	132	0.117091	0.882909
HIVEP3	PTPRZ1	0	4	4	132	0.117091	0.882909
HIVEP3	RELN	0	4	4	132	0.117091	0.882909
HIVEP3	RPGR	0	4	4	132	0.117091	0.882909
HIVEP3	RYR2	0	4	4	132	0.117091	0.882909
HIVEP3	SCN3A	0	4	4	132	0.117091	0.882909
HIVEP3	SPEG	1	3	3	132	0.117091	0.998964
HIVEP3	SPTA1	1	3	3	132	0.117091	0.998964
HIVEP3	SSPO	1	3	3	132	0.117091	0.998964
HIVEP3	TEP1	0	4	4	132	0.117091	0.882909
HIVEP3	UBR4	0	4	4	132	0.117091	0.882909
HIVEP3	XIRP2	0	4	4	132	0.117091	0.882909
HIVEP3	ZFHX4	0	4	4	132	0.117091	0.882909
HIVEP3	ZNF365	0	4	4	132	0.117091	0.882909
HIVEP3	ZNF536	0	4	4	132	0.117091	0.882909
KIAA1529	LAMA1	0	4	4	132	0.117091	0.882909
KIAA1529	LAMA2	0	4	4	132	0.117091	0.882909
KIAA1529	LAMA4	1	3	3	132	0.117091	0.998964
KIAA1529	LAMB4	0	4	4	132	0.117091	0.882909
KIAA1529	LPHN3	0	4	4	132	0.117091	0.882909
KIAA1529	MACF1	0	4	4	132	0.117091	0.882909
KIAA1529	MEFV	0	4	4	132	0.117091	0.882909
KIAA1529	MLL3	0	4	4	132	0.117091	0.882909
KIAA1529	MTMR12	1	3	3	132	0.117091	0.998964
KIAA1529	MXRA5	0	4	4	132	0.117091	0.882909
KIAA1529	MYH14	1	3	3	132	0.117091	0.998964
KIAA1529	MYH4	0	4	4	132	0.117091	0.882909
KIAA1529	MYO10	0	4	4	132	0.117091	0.882909
KIAA1529	MYO3A	0	4	4	132	0.117091	0.882909
KIAA1529	NELL1	0	4	4	132	0.117091	0.882909
KIAA1529	PCDH15	0	4	4	132	0.117091	0.882909
KIAA1529	PKHD1L1	0	4	4	132	0.117091	0.882909
KIAA1529	PPFIA4	1	3	3	132	0.117091	0.998964
KIAA1529	PPP4R2	0	4	4	132	0.117091	0.882909
KIAA1529	PREX1	0	4	4	132	0.117091	0.882909
KIAA1529	PREX2	0	4	4	132	0.117091	0.882909
KIAA1529	PTPRZ1	0	4	4	132	0.117091	0.882909
KIAA1529	RELN	0	4	4	132	0.117091	0.882909
KIAA1529	RPGR	0	4	4	132	0.117091	0.882909
KIAA1529	RYR2	0	4	4	132	0.117091	0.882909
KIAA1529	SCN3A	1	3	3	132	0.117091	0.998964
KIAA1529	SPEG	0	4	4	132	0.117091	0.882909
KIAA1529	SPTA1	0	4	4	132	0.117091	0.882909
KIAA1529	SSPO	0	4	4	132	0.117091	0.882909
KIAA1529	TEP1	1	3	3	132	0.117091	0.998964
KIAA1529	UBR4	0	4	4	132	0.117091	0.882909
KIAA1529	XIRP2	1	3	3	132	0.117091	0.998964
KIAA1529	ZFHX4	0	4	4	132	0.117091	0.882909
KIAA1529	ZNF365	0	4	4	132	0.117091	0.882909
KIAA1529	ZNF536	0	4	4	132	0.117091	0.882909
LAMA1	LAMA2	0	4	4	132	0.117091	0.882909
LAMA1	LAMA4	1	3	3	132	0.117091	0.998964
LAMA1	LAMB4	0	4	4	132	0.117091	0.882909
LAMA1	LPHN3	0	4	4	132	0.117091	0.882909
LAMA1	MACF1	0	4	4	132	0.117091	0.882909
LAMA1	MEFV	0	4	4	132	0.117091	0.882909
LAMA1	MLL3	1	3	3	132	0.117091	0.998964
LAMA1	MTMR12	0	4	4	132	0.117091	0.882909
LAMA1	MXRA5	1	3	3	132	0.117091	0.998964
LAMA1	MYH14	0	4	4	132	0.117091	0.882909
LAMA1	MYH4	0	4	4	132	0.117091	0.882909
LAMA1	MYO10	0	4	4	132	0.117091	0.882909
LAMA1	MYO3A	0	4	4	132	0.117091	0.882909
LAMA1	NELL1	0	4	4	132	0.117091	0.882909
LAMA1	PCDH15	0	4	4	132	0.117091	0.882909
LAMA1	PKHD1L1	0	4	4	132	0.117091	0.882909
LAMA1	PPFIA4	1	3	3	132	0.117091	0.998964
LAMA1	PPP4R2	0	4	4	132	0.117091	0.882909
LAMA1	PREX1	0	4	4	132	0.117091	0.882909
LAMA1	PREX2	1	3	3	132	0.117091	0.998964
LAMA1	PTPRZ1	0	4	4	132	0.117091	0.882909
LAMA1	RELN	0	4	4	132	0.117091	0.882909
LAMA1	RPGR	1	3	3	132	0.117091	0.998964
LAMA1	RYR2	0	4	4	132	0.117091	0.882909
LAMA1	SCN3A	0	4	4	132	0.117091	0.882909
LAMA1	SPEG	0	4	4	132	0.117091	0.882909
LAMA1	SPTA1	0	4	4	132	0.117091	0.882909
LAMA1	SSPO	0	4	4	132	0.117091	0.882909
LAMA1	TEP1	0	4	4	132	0.117091	0.882909
LAMA1	UBR4	0	4	4	132	0.117091	0.882909
LAMA1	XIRP2	0	4	4	132	0.117091	0.882909
LAMA1	ZFHX4	0	4	4	132	0.117091	0.882909
LAMA1	ZNF365	0	4	4	132	0.117091	0.882909
LAMA1	ZNF536	0	4	4	132	0.117091	0.882909
LAMA2	LAMA4	0	4	4	132	0.117091	0.882909
LAMA2	LAMB4	0	4	4	132	0.117091	0.882909
LAMA2	LPHN3	0	4	4	132	0.117091	0.882909
LAMA2	MACF1	0	4	4	132	0.117091	0.882909
LAMA2	MEFV	0	4	4	132	0.117091	0.882909
LAMA2	MLL3	0	4	4	132	0.117091	0.882909
LAMA2	MTMR12	0	4	4	132	0.117091	0.882909
LAMA2	MXRA5	0	4	4	132	0.117091	0.882909
LAMA2	MYH14	0	4	4	132	0.117091	0.882909
LAMA2	MYH4	1	3	3	132	0.117091	0.998964
LAMA2	MYO10	1	3	3	132	0.117091	0.998964
LAMA2	MYO3A	0	4	4	132	0.117091	0.882909
LAMA2	NELL1	0	4	4	132	0.117091	0.882909
LAMA2	PCDH15	0	4	4	132	0.117091	0.882909
LAMA2	PKHD1L1	0	4	4	132	0.117091	0.882909
LAMA2	PPFIA4	0	4	4	132	0.117091	0.882909
LAMA2	PPP4R2	0	4	4	132	0.117091	0.882909
LAMA2	PREX1	0	4	4	132	0.117091	0.882909
LAMA2	PREX2	0	4	4	132	0.117091	0.882909
LAMA2	PTPRZ1	0	4	4	132	0.117091	0.882909
LAMA2	RELN	1	3	3	132	0.117091	0.998964
LAMA2	RPGR	0	4	4	132	0.117091	0.882909
LAMA2	RYR2	0	4	4	132	0.117091	0.882909
LAMA2	SCN3A	0	4	4	132	0.117091	0.882909
LAMA2	SPEG	0	4	4	132	0.117091	0.882909
LAMA2	SPTA1	0	4	4	132	0.117091	0.882909
LAMA2	SSPO	0	4	4	132	0.117091	0.882909
LAMA2	TEP1	0	4	4	132	0.117091	0.882909
LAMA2	UBR4	0	4	4	132	0.117091	0.882909
LAMA2	XIRP2	0	4	4	132	0.117091	0.882909
LAMA2	ZFHX4	0	4	4	132	0.117091	0.882909
LAMA2	ZNF365	0	4	4	132	0.117091	0.882909
LAMA2	ZNF536	1	3	3	132	0.117091	0.998964
LAMA4	LAMB4	0	4	4	132	0.117091	0.882909
LAMA4	LPHN3	0	4	4	132	0.117091	0.882909
LAMA4	MACF1	0	4	4	132	0.117091	0.882909
LAMA4	MEFV	0	4	4	132	0.117091	0.882909
LAMA4	MLL3	0	4	4	132	0.117091	0.882909
LAMA4	MTMR12	0	4	4	132	0.117091	0.882909
LAMA4	MXRA5	0	4	4	132	0.117091	0.882909
LAMA4	MYH14	0	4	4	132	0.117091	0.882909
LAMA4	MYH4	0	4	4	132	0.117091	0.882909
LAMA4	MYO10	0	4	4	132	0.117091	0.882909
LAMA4	MYO3A	0	4	4	132	0.117091	0.882909
LAMA4	NELL1	0	4	4	132	0.117091	0.882909
LAMA4	PCDH15	0	4	4	132	0.117091	0.882909
LAMA4	PKHD1L1	0	4	4	132	0.117091	0.882909
LAMA4	PPFIA4	0	4	4	132	0.117091	0.882909
LAMA4	PPP4R2	0	4	4	132	0.117091	0.882909
LAMA4	PREX1	0	4	4	132	0.117091	0.882909
LAMA4	PREX2	1	3	3	132	0.117091	0.998964
LAMA4	PTPRZ1	0	4	4	132	0.117091	0.882909
LAMA4	RELN	0	4	4	132	0.117091	0.882909
LAMA4	RPGR	0	4	4	132	0.117091	0.882909
LAMA4	RYR2	0	4	4	132	0.117091	0.882909
LAMA4	SCN3A	0	4	4	132	0.117091	0.882909
LAMA4	SPEG	0	4	4	132	0.117091	0.882909
LAMA4	SPTA1	0	4	4	132	0.117091	0.882909
LAMA4	SSPO	0	4	4	132	0.117091	0.882909
LAMA4	TEP1	0	4	4	132	0.117091	0.882909
LAMA4	UBR4	0	4	4	132	0.117091	0.882909
LAMA4	XIRP2	0	4	4	132	0.117091	0.882909
LAMA4	ZFHX4	0	4	4	132	0.117091	0.882909
LAMA4	ZNF365	0	4	4	132	0.117091	0.882909
LAMA4	ZNF536	0	4	4	132	0.117091	0.882909
LAMB4	LPHN3	0	4	4	132	0.117091	0.882909
LAMB4	MACF1	0	4	4	132	0.117091	0.882909
LAMB4	MEFV	0	4	4	132	0.117091	0.882909
LAMB4	MLL3	0	4	4	132	0.117091	0.882909
LAMB4	MTMR12	0	4	4	132	0.117091	0.882909
LAMB4	MXRA5	0	4	4	132	0.117091	0.882909
LAMB4	MYH14	0	4	4	132	0.117091	0.882909
LAMB4	MYH4	0	4	4	132	0.117091	0.882909
LAMB4	MYO10	0	4	4	132	0.117091	0.882909
LAMB4	MYO3A	0	4	4	132	0.117091	0.882909
LAMB4	NELL1	0	4	4	132	0.117091	0.882909
LAMB4	PCDH15	0	4	4	132	0.117091	0.882909
LAMB4	PKHD1L1	0	4	4	132	0.117091	0.882909
LAMB4	PPFIA4	0	4	4	132	0.117091	0.882909
LAMB4	PPP4R2	0	4	4	132	0.117091	0.882909
LAMB4	PREX1	0	4	4	132	0.117091	0.882909
LAMB4	PREX2	0	4	4	132	0.117091	0.882909
LAMB4	PTPRZ1	0	4	4	132	0.117091	0.882909
LAMB4	RELN	0	4	4	132	0.117091	0.882909
LAMB4	RPGR	0	4	4	132	0.117091	0.882909
LAMB4	RYR2	0	4	4	132	0.117091	0.882909
LAMB4	SCN3A	0	4	4	132	0.117091	0.882909
LAMB4	SPEG	1	3	3	132	0.117091	0.998964
LAMB4	SPTA1	0	4	4	132	0.117091	0.882909
LAMB4	SSPO	1	3	3	132	0.117091	0.998964
LAMB4	TEP1	0	4	4	132	0.117091	0.882909
LAMB4	UBR4	0	4	4	132	0.117091	0.882909
LAMB4	XIRP2	0	4	4	132	0.117091	0.882909
LAMB4	ZFHX4	0	4	4	132	0.117091	0.882909
LAMB4	ZNF365	0	4	4	132	0.117091	0.882909
LAMB4	ZNF536	0	4	4	132	0.117091	0.882909
LPHN3	MACF1	0	4	4	132	0.117091	0.882909
LPHN3	MEFV	0	4	4	132	0.117091	0.882909
LPHN3	MLL3	0	4	4	132	0.117091	0.882909
LPHN3	MTMR12	0	4	4	132	0.117091	0.882909
LPHN3	MXRA5	0	4	4	132	0.117091	0.882909
LPHN3	MYH14	0	4	4	132	0.117091	0.882909
LPHN3	MYH4	0	4	4	132	0.117091	0.882909
LPHN3	MYO10	0	4	4	132	0.117091	0.882909
LPHN3	MYO3A	0	4	4	132	0.117091	0.882909
LPHN3	NELL1	0	4	4	132	0.117091	0.882909
LPHN3	PCDH15	0	4	4	132	0.117091	0.882909
LPHN3	PKHD1L1	0	4	4	132	0.117091	0.882909
LPHN3	PPFIA4	0	4	4	132	0.117091	0.882909
LPHN3	PPP4R2	0	4	4	132	0.117091	0.882909
LPHN3	PREX1	0	4	4	132	0.117091	0.882909
LPHN3	PREX2	0	4	4	132	0.117091	0.882909
LPHN3	PTPRZ1	0	4	4	132	0.117091	0.882909
LPHN3	RELN	0	4	4	132	0.117091	0.882909
LPHN3	RPGR	0	4	4	132	0.117091	0.882909
LPHN3	RYR2	0	4	4	132	0.117091	0.882909
LPHN3	SCN3A	0	4	4	132	0.117091	0.882909
LPHN3	SPEG	0	4	4	132	0.117091	0.882909
LPHN3	SPTA1	0	4	4	132	0.117091	0.882909
LPHN3	SSPO	0	4	4	132	0.117091	0.882909
LPHN3	TEP1	0	4	4	132	0.117091	0.882909
LPHN3	UBR4	0	4	4	132	0.117091	0.882909
LPHN3	XIRP2	0	4	4	132	0.117091	0.882909
LPHN3	ZNF365	0	4	4	132	0.117091	0.882909
LPHN3	ZNF536	1	3	3	132	0.117091	0.998964
MACF1	MEFV	0	4	4	132	0.117091	0.882909
MACF1	MLL3	0	4	4	132	0.117091	0.882909
MACF1	MTMR12	0	4	4	132	0.117091	0.882909
MACF1	MXRA5	0	4	4	132	0.117091	0.882909
MACF1	MYH14	0	4	4	132	0.117091	0.882909
MACF1	MYH4	1	3	3	132	0.117091	0.998964
MACF1	MYO10	1	3	3	132	0.117091	0.998964
MACF1	MYO3A	0	4	4	132	0.117091	0.882909
MACF1	NELL1	0	4	4	132	0.117091	0.882909
MACF1	PCDH15	1	3	3	132	0.117091	0.998964
MACF1	PKHD1L1	0	4	4	132	0.117091	0.882909
MACF1	PPFIA4	0	4	4	132	0.117091	0.882909
MACF1	PPP4R2	0	4	4	132	0.117091	0.882909
MACF1	PREX1	0	4	4	132	0.117091	0.882909
MACF1	PREX2	0	4	4	132	0.117091	0.882909
MACF1	PTPRZ1	0	4	4	132	0.117091	0.882909
MACF1	RELN	0	4	4	132	0.117091	0.882909
MACF1	RPGR	0	4	4	132	0.117091	0.882909
MACF1	RYR2	0	4	4	132	0.117091	0.882909
MACF1	SCN3A	0	4	4	132	0.117091	0.882909
MACF1	SPEG	0	4	4	132	0.117091	0.882909
MACF1	SPTA1	0	4	4	132	0.117091	0.882909
MACF1	SSPO	1	3	3	132	0.117091	0.998964
MACF1	TEP1	0	4	4	132	0.117091	0.882909
MACF1	UBR4	1	3	3	132	0.117091	0.998964
MACF1	XIRP2	0	4	4	132	0.117091	0.882909
MACF1	ZFHX4	0	4	4	132	0.117091	0.882909
MACF1	ZNF365	0	4	4	132	0.117091	0.882909
MACF1	ZNF536	0	4	4	132	0.117091	0.882909
MEFV	MLL3	1	3	3	132	0.117091	0.998964
MEFV	MTMR12	0	4	4	132	0.117091	0.882909
MEFV	MXRA5	0	4	4	132	0.117091	0.882909
MEFV	MYH14	0	4	4	132	0.117091	0.882909
MEFV	MYH4	0	4	4	132	0.117091	0.882909
MEFV	MYO10	0	4	4	132	0.117091	0.882909
MEFV	MYO3A	0	4	4	132	0.117091	0.882909
MEFV	NELL1	1	3	3	132	0.117091	0.998964
MEFV	PCDH15	0	4	4	132	0.117091	0.882909
MEFV	PKHD1L1	1	3	3	132	0.117091	0.998964
MEFV	PPFIA4	0	4	4	132	0.117091	0.882909
MEFV	PPP4R2	0	4	4	132	0.117091	0.882909
MEFV	PREX1	0	4	4	132	0.117091	0.882909
MEFV	PREX2	0	4	4	132	0.117091	0.882909
MEFV	PTPRZ1	0	4	4	132	0.117091	0.882909
MEFV	RELN	0	4	4	132	0.117091	0.882909
MEFV	RPGR	0	4	4	132	0.117091	0.882909
MEFV	RYR2	0	4	4	132	0.117091	0.882909
MEFV	SCN3A	0	4	4	132	0.117091	0.882909
MEFV	SPEG	0	4	4	132	0.117091	0.882909
MEFV	SPTA1	0	4	4	132	0.117091	0.882909
MEFV	SSPO	0	4	4	132	0.117091	0.882909
MEFV	TEP1	0	4	4	132	0.117091	0.882909
MEFV	UBR4	0	4	4	132	0.117091	0.882909
MEFV	XIRP2	0	4	4	132	0.117091	0.882909
MEFV	ZFHX4	0	4	4	132	0.117091	0.882909
MEFV	ZNF365	0	4	4	132	0.117091	0.882909
MEFV	ZNF536	0	4	4	132	0.117091	0.882909
MLL3	MTMR12	0	4	4	132	0.117091	0.882909
MLL3	MXRA5	0	4	4	132	0.117091	0.882909
MLL3	MYH14	0	4	4	132	0.117091	0.882909
MLL3	MYH4	1	3	3	132	0.117091	0.998964
MLL3	MYO10	1	3	3	132	0.117091	0.998964
MLL3	MYO3A	0	4	4	132	0.117091	0.882909
MLL3	NELL1	0	4	4	132	0.117091	0.882909
MLL3	PCDH15	0	4	4	132	0.117091	0.882909
MLL3	PPFIA4	1	3	3	132	0.117091	0.998964
MLL3	PPP4R2	0	4	4	132	0.117091	0.882909
MLL3	PREX1	0	4	4	132	0.117091	0.882909
MLL3	PREX2	1	3	3	132	0.117091	0.998964
MLL3	PTPRZ1	0	4	4	132	0.117091	0.882909
MLL3	RELN	0	4	4	132	0.117091	0.882909
MLL3	RPGR	1	3	3	132	0.117091	0.998964
MLL3	RYR2	0	4	4	132	0.117091	0.882909
MLL3	SCN3A	1	3	3	132	0.117091	0.998964
MLL3	SPEG	0	4	4	132	0.117091	0.882909
MLL3	SPTA1	0	4	4	132	0.117091	0.882909
MLL3	SSPO	0	4	4	132	0.117091	0.882909
MLL3	TEP1	0	4	4	132	0.117091	0.882909
MLL3	UBR4	0	4	4	132	0.117091	0.882909
MLL3	XIRP2	0	4	4	132	0.117091	0.882909
MLL3	ZFHX4	0	4	4	132	0.117091	0.882909
MLL3	ZNF365	0	4	4	132	0.117091	0.882909
MLL3	ZNF536	0	4	4	132	0.117091	0.882909
MTMR12	MXRA5	0	4	4	132	0.117091	0.882909
MTMR12	MYH14	0	4	4	132	0.117091	0.882909
MTMR12	MYH4	0	4	4	132	0.117091	0.882909
MTMR12	MYO10	0	4	4	132	0.117091	0.882909
MTMR12	MYO3A	0	4	4	132	0.117091	0.882909
MTMR12	NELL1	0	4	4	132	0.117091	0.882909
MTMR12	PCDH15	0	4	4	132	0.117091	0.882909
MTMR12	PKHD1L1	0	4	4	132	0.117091	0.882909
MTMR12	PPFIA4	0	4	4	132	0.117091	0.882909
MTMR12	PPP4R2	0	4	4	132	0.117091	0.882909
MTMR12	PREX1	0	4	4	132	0.117091	0.882909
MTMR12	PREX2	0	4	4	132	0.117091	0.882909
MTMR12	PTPRZ1	0	4	4	132	0.117091	0.882909
MTMR12	RELN	0	4	4	132	0.117091	0.882909
MTMR12	RPGR	0	4	4	132	0.117091	0.882909
MTMR12	RYR2	0	4	4	132	0.117091	0.882909
MTMR12	SCN3A	0	4	4	132	0.117091	0.882909
MTMR12	SPEG	0	4	4	132	0.117091	0.882909
MTMR12	SPTA1	0	4	4	132	0.117091	0.882909
MTMR12	SSPO	0	4	4	132	0.117091	0.882909
MTMR12	TEP1	0	4	4	132	0.117091	0.882909
MTMR12	UBR4	0	4	4	132	0.117091	0.882909
MTMR12	XIRP2	0	4	4	132	0.117091	0.882909
MTMR12	ZFHX4	0	4	4	132	0.117091	0.882909
MTMR12	ZNF365	0	4	4	132	0.117091	0.882909
MTMR12	ZNF536	0	4	4	132	0.117091	0.882909
MXRA5	MYH14	0	4	4	132	0.117091	0.882909
MXRA5	MYH4	0	4	4	132	0.117091	0.882909
MXRA5	MYO10	0	4	4	132	0.117091	0.882909
MXRA5	MYO3A	0	4	4	132	0.117091	0.882909
MXRA5	NELL1	1	3	3	132	0.117091	0.998964
MXRA5	PCDH15	0	4	4	132	0.117091	0.882909
MXRA5	PKHD1L1	1	3	3	132	0.117091	0.998964
MXRA5	PPFIA4	0	4	4	132	0.117091	0.882909
MXRA5	PPP4R2	0	4	4	132	0.117091	0.882909
MXRA5	PREX1	0	4	4	132	0.117091	0.882909
MXRA5	PREX2	0	4	4	132	0.117091	0.882909
MXRA5	PTPRZ1	0	4	4	132	0.117091	0.882909
MXRA5	RELN	0	4	4	132	0.117091	0.882909
MXRA5	RPGR	0	4	4	132	0.117091	0.882909
MXRA5	RYR2	0	4	4	132	0.117091	0.882909
MXRA5	SCN3A	0	4	4	132	0.117091	0.882909
MXRA5	SPEG	1	3	3	132	0.117091	0.998964
MXRA5	SPTA1	0	4	4	132	0.117091	0.882909
MXRA5	SSPO	0	4	4	132	0.117091	0.882909
MXRA5	TEP1	0	4	4	132	0.117091	0.882909
MXRA5	UBR4	0	4	4	132	0.117091	0.882909
MXRA5	XIRP2	0	4	4	132	0.117091	0.882909
MXRA5	ZFHX4	0	4	4	132	0.117091	0.882909
MXRA5	ZNF365	0	4	4	132	0.117091	0.882909
MYH14	MYH4	0	4	4	132	0.117091	0.882909
MYH14	MYO10	0	4	4	132	0.117091	0.882909
MYH14	MYO3A	0	4	4	132	0.117091	0.882909
MYH14	NELL1	0	4	4	132	0.117091	0.882909
MYH14	PCDH15	0	4	4	132	0.117091	0.882909
MYH14	PKHD1L1	0	4	4	132	0.117091	0.882909
MYH14	PPFIA4	0	4	4	132	0.117091	0.882909
MYH14	PPP4R2	0	4	4	132	0.117091	0.882909
MYH14	PREX1	0	4	4	132	0.117091	0.882909
MYH14	PREX2	0	4	4	132	0.117091	0.882909
MYH14	PTPRZ1	0	4	4	132	0.117091	0.882909
MYH14	RELN	0	4	4	132	0.117091	0.882909
MYH14	RPGR	0	4	4	132	0.117091	0.882909
MYH14	RYR2	1	3	3	132	0.117091	0.998964
MYH14	SCN3A	1	3	3	132	0.117091	0.998964
MYH14	SPEG	0	4	4	132	0.117091	0.882909
MYH14	SPTA1	1	3	3	132	0.117091	0.998964
MYH14	SSPO	0	4	4	132	0.117091	0.882909
MYH14	TEP1	1	3	3	132	0.117091	0.998964
MYH14	UBR4	0	4	4	132	0.117091	0.882909
MYH14	XIRP2	1	3	3	132	0.117091	0.998964
MYH14	ZFHX4	0	4	4	132	0.117091	0.882909
MYH14	ZNF365	0	4	4	132	0.117091	0.882909
MYH14	ZNF536	0	4	4	132	0.117091	0.882909
MYH4	MYO10	1	3	3	132	0.117091	0.998964
MYH4	MYO3A	0	4	4	132	0.117091	0.882909
MYH4	NELL1	0	4	4	132	0.117091	0.882909
MYH4	PCDH15	1	3	3	132	0.117091	0.998964
MYH4	PKHD1L1	0	4	4	132	0.117091	0.882909
MYH4	PPFIA4	0	4	4	132	0.117091	0.882909
MYH4	PPP4R2	0	4	4	132	0.117091	0.882909
MYH4	PREX1	0	4	4	132	0.117091	0.882909
MYH4	PREX2	1	3	3	132	0.117091	0.998964
MYH4	PTPRZ1	1	3	3	132	0.117091	0.998964
MYH4	RELN	1	3	3	132	0.117091	0.998964
MYH4	RPGR	0	4	4	132	0.117091	0.882909
MYH4	RYR2	0	4	4	132	0.117091	0.882909
MYH4	SCN3A	0	4	4	132	0.117091	0.882909
MYH4	SPEG	0	4	4	132	0.117091	0.882909
MYH4	SPTA1	0	4	4	132	0.117091	0.882909
MYH4	SSPO	1	3	3	132	0.117091	0.998964
MYH4	TEP1	0	4	4	132	0.117091	0.882909
MYH4	UBR4	0	4	4	132	0.117091	0.882909
MYH4	XIRP2	0	4	4	132	0.117091	0.882909
MYH4	ZFHX4	0	4	4	132	0.117091	0.882909
MYH4	ZNF365	0	4	4	132	0.117091	0.882909
MYH4	ZNF536	1	3	3	132	0.117091	0.998964
MYO10	MYO3A	0	4	4	132	0.117091	0.882909
MYO10	NELL1	0	4	4	132	0.117091	0.882909
MYO10	PCDH15	0	4	4	132	0.117091	0.882909
MYO10	PKHD1L1	0	4	4	132	0.117091	0.882909
MYO10	PPFIA4	0	4	4	132	0.117091	0.882909
MYO10	PPP4R2	0	4	4	132	0.117091	0.882909
MYO10	PREX1	0	4	4	132	0.117091	0.882909
MYO10	PREX2	1	3	3	132	0.117091	0.998964
MYO10	PTPRZ1	0	4	4	132	0.117091	0.882909
MYO10	RELN	0	4	4	132	0.117091	0.882909
MYO10	RPGR	0	4	4	132	0.117091	0.882909
MYO10	RYR2	0	4	4	132	0.117091	0.882909
MYO10	SCN3A	0	4	4	132	0.117091	0.882909
MYO10	SPEG	0	4	4	132	0.117091	0.882909
MYO10	SPTA1	0	4	4	132	0.117091	0.882909
MYO10	SSPO	0	4	4	132	0.117091	0.882909
MYO10	TEP1	0	4	4	132	0.117091	0.882909
MYO10	UBR4	0	4	4	132	0.117091	0.882909
MYO10	XIRP2	0	4	4	132	0.117091	0.882909
MYO10	ZFHX4	0	4	4	132	0.117091	0.882909
MYO10	ZNF365	0	4	4	132	0.117091	0.882909
MYO10	ZNF536	0	4	4	132	0.117091	0.882909
MYO3A	NELL1	0	4	4	132	0.117091	0.882909
MYO3A	PCDH15	1	3	3	132	0.117091	0.998964
MYO3A	PKHD1L1	0	4	4	132	0.117091	0.882909
MYO3A	PPFIA4	0	4	4	132	0.117091	0.882909
MYO3A	PPP4R2	0	4	4	132	0.117091	0.882909
MYO3A	PREX1	0	4	4	132	0.117091	0.882909
MYO3A	PREX2	0	4	4	132	0.117091	0.882909
MYO3A	PTPRZ1	0	4	4	132	0.117091	0.882909
MYO3A	RELN	0	4	4	132	0.117091	0.882909
MYO3A	RPGR	0	4	4	132	0.117091	0.882909
MYO3A	RYR2	0	4	4	132	0.117091	0.882909
MYO3A	SCN3A	0	4	4	132	0.117091	0.882909
MYO3A	SPEG	0	4	4	132	0.117091	0.882909
MYO3A	SPTA1	0	4	4	132	0.117091	0.882909
MYO3A	SSPO	0	4	4	132	0.117091	0.882909
MYO3A	TEP1	0	4	4	132	0.117091	0.882909
MYO3A	UBR4	0	4	4	132	0.117091	0.882909
MYO3A	XIRP2	0	4	4	132	0.117091	0.882909
MYO3A	ZFHX4	0	4	4	132	0.117091	0.882909
MYO3A	ZNF365	1	3	3	132	0.117091	0.998964
MYO3A	ZNF536	0	4	4	132	0.117091	0.882909
NELL1	PCDH15	0	4	4	132	0.117091	0.882909
NELL1	PKHD1L1	1	3	3	132	0.117091	0.998964
NELL1	PPFIA4	0	4	4	132	0.117091	0.882909
NELL1	PPP4R2	0	4	4	132	0.117091	0.882909
NELL1	PREX1	1	3	3	132	0.117091	0.998964
NELL1	PREX2	0	4	4	132	0.117091	0.882909
NELL1	PTPRZ1	0	4	4	132	0.117091	0.882909
NELL1	RELN	0	4	4	132	0.117091	0.882909
NELL1	RPGR	0	4	4	132	0.117091	0.882909
NELL1	RYR2	0	4	4	132	0.117091	0.882909
NELL1	SCN3A	0	4	4	132	0.117091	0.882909
NELL1	SPEG	1	3	3	132	0.117091	0.998964
NELL1	SPTA1	0	4	4	132	0.117091	0.882909
NELL1	SSPO	1	3	3	132	0.117091	0.998964
NELL1	TEP1	0	4	4	132	0.117091	0.882909
NELL1	UBR4	0	4	4	132	0.117091	0.882909
NELL1	XIRP2	0	4	4	132	0.117091	0.882909
NELL1	ZFHX4	0	4	4	132	0.117091	0.882909
NELL1	ZNF365	1	3	3	132	0.117091	0.998964
NELL1	ZNF536	1	3	3	132	0.117091	0.998964
PCDH15	PKHD1L1	0	4	4	132	0.117091	0.882909
PCDH15	PPFIA4	0	4	4	132	0.117091	0.882909
PCDH15	PPP4R2	0	4	4	132	0.117091	0.882909
PCDH15	PREX1	0	4	4	132	0.117091	0.882909
PCDH15	PREX2	0	4	4	132	0.117091	0.882909
PCDH15	PTPRZ1	0	4	4	132	0.117091	0.882909
PCDH15	RELN	0	4	4	132	0.117091	0.882909
PCDH15	RPGR	0	4	4	132	0.117091	0.882909
PCDH15	RYR2	0	4	4	132	0.117091	0.882909
PCDH15	SCN3A	0	4	4	132	0.117091	0.882909
PCDH15	SPEG	0	4	4	132	0.117091	0.882909
PCDH15	SPTA1	0	4	4	132	0.117091	0.882909
PCDH15	SSPO	1	3	3	132	0.117091	0.998964
PCDH15	TEP1	0	4	4	132	0.117091	0.882909
PCDH15	UBR4	0	4	4	132	0.117091	0.882909
PCDH15	XIRP2	0	4	4	132	0.117091	0.882909
PCDH15	ZFHX4	0	4	4	132	0.117091	0.882909
PCDH15	ZNF536	0	4	4	132	0.117091	0.882909
PKHD1L1	PPFIA4	0	4	4	132	0.117091	0.882909
PKHD1L1	PPP4R2	0	4	4	132	0.117091	0.882909
PKHD1L1	PREX1	1	3	3	132	0.117091	0.998964
PKHD1L1	PREX2	1	3	3	132	0.117091	0.998964
PKHD1L1	PTPRZ1	0	4	4	132	0.117091	0.882909
PKHD1L1	RELN	0	4	4	132	0.117091	0.882909
PKHD1L1	RPGR	0	4	4	132	0.117091	0.882909
PKHD1L1	RYR2	0	4	4	132	0.117091	0.882909
PKHD1L1	SCN3A	1	3	3	132	0.117091	0.998964
PKHD1L1	SPEG	1	3	3	132	0.117091	0.998964
PKHD1L1	SPTA1	0	4	4	132	0.117091	0.882909
PKHD1L1	SSPO	0	4	4	132	0.117091	0.882909
PKHD1L1	TEP1	0	4	4	132	0.117091	0.882909
PKHD1L1	UBR4	0	4	4	132	0.117091	0.882909
PKHD1L1	XIRP2	0	4	4	132	0.117091	0.882909
PKHD1L1	ZFHX4	1	3	3	132	0.117091	0.998964
PKHD1L1	ZNF365	0	4	4	132	0.117091	0.882909
PKHD1L1	ZNF536	1	3	3	132	0.117091	0.998964
PPFIA4	PPP4R2	0	4	4	132	0.117091	0.882909
PPFIA4	PREX1	0	4	4	132	0.117091	0.882909
PPFIA4	PREX2	0	4	4	132	0.117091	0.882909
PPFIA4	PTPRZ1	0	4	4	132	0.117091	0.882909
PPFIA4	RELN	0	4	4	132	0.117091	0.882909
PPFIA4	RPGR	1	3	3	132	0.117091	0.998964
PPFIA4	RYR2	0	4	4	132	0.117091	0.882909
PPFIA4	SCN3A	0	4	4	132	0.117091	0.882909
PPFIA4	SPEG	0	4	4	132	0.117091	0.882909
PPFIA4	SPTA1	0	4	4	132	0.117091	0.882909
PPFIA4	SSPO	1	3	3	132	0.117091	0.998964
PPFIA4	TEP1	0	4	4	132	0.117091	0.882909
PPFIA4	UBR4	0	4	4	132	0.117091	0.882909
PPFIA4	XIRP2	0	4	4	132	0.117091	0.882909
PPFIA4	ZFHX4	0	4	4	132	0.117091	0.882909
PPFIA4	ZNF365	0	4	4	132	0.117091	0.882909
PPFIA4	ZNF536	0	4	4	132	0.117091	0.882909
PPP4R2	PREX1	0	4	4	132	0.117091	0.882909
PPP4R2	PREX2	0	4	4	132	0.117091	0.882909
PPP4R2	PTPRZ1	0	4	4	132	0.117091	0.882909
PPP4R2	RELN	0	4	4	132	0.117091	0.882909
PPP4R2	RPGR	0	4	4	132	0.117091	0.882909
PPP4R2	RYR2	0	4	4	132	0.117091	0.882909
PPP4R2	SCN3A	0	4	4	132	0.117091	0.882909
PPP4R2	SPEG	0	4	4	132	0.117091	0.882909
PPP4R2	SPTA1	0	4	4	132	0.117091	0.882909
PPP4R2	SSPO	0	4	4	132	0.117091	0.882909
PPP4R2	TEP1	0	4	4	132	0.117091	0.882909
PPP4R2	UBR4	0	4	4	132	0.117091	0.882909
PPP4R2	ZFHX4	0	4	4	132	0.117091	0.882909
PPP4R2	ZNF365	0	4	4	132	0.117091	0.882909
PPP4R2	ZNF536	0	4	4	132	0.117091	0.882909
PREX1	PREX2	1	3	3	132	0.117091	0.998964
PREX1	PTPRZ1	0	4	4	132	0.117091	0.882909
PREX1	RELN	1	3	3	132	0.117091	0.998964
PREX1	RPGR	1	3	3	132	0.117091	0.998964
PREX1	RYR2	0	4	4	132	0.117091	0.882909
PREX1	SCN3A	1	3	3	132	0.117091	0.998964
PREX1	SPEG	0	4	4	132	0.117091	0.882909
PREX1	SPTA1	1	3	3	132	0.117091	0.998964
PREX1	SSPO	1	3	3	132	0.117091	0.998964
PREX1	TEP1	0	4	4	132	0.117091	0.882909
PREX1	UBR4	0	4	4	132	0.117091	0.882909
PREX1	XIRP2	0	4	4	132	0.117091	0.882909
PREX1	ZFHX4	1	3	3	132	0.117091	0.998964
PREX1	ZNF365	0	4	4	132	0.117091	0.882909
PREX1	ZNF536	0	4	4	132	0.117091	0.882909
PREX2	PTPRZ1	0	4	4	132	0.117091	0.882909
PREX2	RELN	1	3	3	132	0.117091	0.998964
PREX2	RPGR	0	4	4	132	0.117091	0.882909
PREX2	RYR2	0	4	4	132	0.117091	0.882909
PREX2	SCN3A	0	4	4	132	0.117091	0.882909
PREX2	SPEG	0	4	4	132	0.117091	0.882909
PREX2	SPTA1	0	4	4	132	0.117091	0.882909
PREX2	SSPO	0	4	4	132	0.117091	0.882909
PREX2	TEP1	0	4	4	132	0.117091	0.882909
PREX2	UBR4	1	3	3	132	0.117091	0.998964
PREX2	XIRP2	0	4	4	132	0.117091	0.882909
PREX2	ZFHX4	1	3	3	132	0.117091	0.998964
PREX2	ZNF365	0	4	4	132	0.117091	0.882909
PREX2	ZNF536	0	4	4	132	0.117091	0.882909
PTPRZ1	RELN	0	4	4	132	0.117091	0.882909
PTPRZ1	RPGR	0	4	4	132	0.117091	0.882909
PTPRZ1	RYR2	0	4	4	132	0.117091	0.882909
PTPRZ1	SCN3A	0	4	4	132	0.117091	0.882909
PTPRZ1	SPEG	0	4	4	132	0.117091	0.882909
PTPRZ1	SPTA1	0	4	4	132	0.117091	0.882909
PTPRZ1	SSPO	0	4	4	132	0.117091	0.882909
PTPRZ1	TEP1	0	4	4	132	0.117091	0.882909
PTPRZ1	UBR4	0	4	4	132	0.117091	0.882909
PTPRZ1	XIRP2	0	4	4	132	0.117091	0.882909
PTPRZ1	ZFHX4	0	4	4	132	0.117091	0.882909
PTPRZ1	ZNF365	1	3	3	132	0.117091	0.998964
PTPRZ1	ZNF536	0	4	4	132	0.117091	0.882909
RELN	RPGR	1	3	3	132	0.117091	0.998964
RELN	RYR2	0	4	4	132	0.117091	0.882909
RELN	SCN3A	1	3	3	132	0.117091	0.998964
RELN	SPEG	0	4	4	132	0.117091	0.882909
RELN	SPTA1	0	4	4	132	0.117091	0.882909
RELN	SSPO	0	4	4	132	0.117091	0.882909
RELN	TEP1	0	4	4	132	0.117091	0.882909
RELN	UBR4	1	3	3	132	0.117091	0.998964
RELN	XIRP2	0	4	4	132	0.117091	0.882909
RELN	ZFHX4	0	4	4	132	0.117091	0.882909
RELN	ZNF365	0	4	4	132	0.117091	0.882909
RELN	ZNF536	1	3	3	132	0.117091	0.998964
RPGR	RYR2	0	4	4	132	0.117091	0.882909
RPGR	SCN3A	1	3	3	132	0.117091	0.998964
RPGR	SPEG	0	4	4	132	0.117091	0.882909
RPGR	SPTA1	0	4	4	132	0.117091	0.882909
RPGR	SSPO	0	4	4	132	0.117091	0.882909
RPGR	TEP1	0	4	4	132	0.117091	0.882909
RPGR	UBR4	0	4	4	132	0.117091	0.882909
RPGR	XIRP2	0	4	4	132	0.117091	0.882909
RPGR	ZFHX4	0	4	4	132	0.117091	0.882909
RPGR	ZNF365	0	4	4	132	0.117091	0.882909
RPGR	ZNF536	0	4	4	132	0.117091	0.882909
RYR2	SCN3A	0	4	4	132	0.117091	0.882909
RYR2	SPEG	0	4	4	132	0.117091	0.882909
RYR2	SPTA1	1	3	3	132	0.117091	0.998964
RYR2	SSPO	0	4	4	132	0.117091	0.882909
RYR2	TEP1	0	4	4	132	0.117091	0.882909
RYR2	UBR4	0	4	4	132	0.117091	0.882909
RYR2	XIRP2	0	4	4	132	0.117091	0.882909
RYR2	ZFHX4	0	4	4	132	0.117091	0.882909
RYR2	ZNF365	0	4	4	132	0.117091	0.882909
RYR2	ZNF536	0	4	4	132	0.117091	0.882909
SCN3A	SPEG	0	4	4	132	0.117091	0.882909
SCN3A	SPTA1	0	4	4	132	0.117091	0.882909
SCN3A	SSPO	0	4	4	132	0.117091	0.882909
SCN3A	UBR4	0	4	4	132	0.117091	0.882909
SCN3A	XIRP2	1	3	3	132	0.117091	0.998964
SCN3A	ZFHX4	0	4	4	132	0.117091	0.882909
SCN3A	ZNF365	0	4	4	132	0.117091	0.882909
SCN3A	ZNF536	0	4	4	132	0.117091	0.882909
SPEG	SPTA1	0	4	4	132	0.117091	0.882909
SPEG	SSPO	1	3	3	132	0.117091	0.998964
SPEG	TEP1	0	4	4	132	0.117091	0.882909
SPEG	UBR4	0	4	4	132	0.117091	0.882909
SPEG	XIRP2	0	4	4	132	0.117091	0.882909
SPEG	ZFHX4	0	4	4	132	0.117091	0.882909
SPEG	ZNF365	0	4	4	132	0.117091	0.882909
SPEG	ZNF536	1	3	3	132	0.117091	0.998964
SPTA1	SSPO	0	4	4	132	0.117091	0.882909
SPTA1	TEP1	0	4	4	132	0.117091	0.882909
SPTA1	UBR4	0	4	4	132	0.117091	0.882909
SPTA1	XIRP2	0	4	4	132	0.117091	0.882909
SPTA1	ZFHX4	0	4	4	132	0.117091	0.882909
SPTA1	ZNF365	0	4	4	132	0.117091	0.882909
SPTA1	ZNF536	0	4	4	132	0.117091	0.882909
SSPO	TEP1	0	4	4	132	0.117091	0.882909
SSPO	UBR4	0	4	4	132	0.117091	0.882909
SSPO	XIRP2	0	4	4	132	0.117091	0.882909
SSPO	ZFHX4	0	4	4	132	0.117091	0.882909
SSPO	ZNF365	0	4	4	132	0.117091	0.882909
SSPO	ZNF536	0	4	4	132	0.117091	0.882909
TEP1	UBR4	1	3	3	132	0.117091	0.998964
TEP1	XIRP2	1	3	3	132	0.117091	0.998964
TEP1	ZFHX4	0	4	4	132	0.117091	0.882909
TEP1	ZNF365	0	4	4	132	0.117091	0.882909
TEP1	ZNF536	0	4	4	132	0.117091	0.882909
UBR4	XIRP2	0	4	4	132	0.117091	0.882909
UBR4	ZFHX4	0	4	4	132	0.117091	0.882909
UBR4	ZNF365	0	4	4	132	0.117091	0.882909
UBR4	ZNF536	0	4	4	132	0.117091	0.882909
XIRP2	ZFHX4	0	4	4	132	0.117091	0.882909
XIRP2	ZNF365	0	4	4	132	0.117091	0.882909
XIRP2	ZNF536	0	4	4	132	0.117091	0.882909
ZFHX4	ZNF365	0	4	4	132	0.117091	0.882909
ZFHX4	ZNF536	1	3	3	132	0.117091	0.998964
ZNF365	ZNF536	0	4	4	132	0.117091	0.882909
DNAH7	TTN	3	4	22	132	0.124742	0.999395
FAT3	TTN	3	4	22	132	0.124742	0.999395
AHNAK	AKAP9	0	4	5	132	0.144682	0.855318
AHNAK	ANK1	0	4	5	132	0.144682	0.855318
AHNAK	ASXL3	0	4	5	132	0.144682	0.855318
AHNAK	BRCA2	0	4	5	132	0.144682	0.855318
AHNAK	CACNA1F	0	4	5	132	0.144682	0.855318
AHNAK	CSMD2	0	4	5	132	0.144682	0.855318
AHNAK	DNAH11	0	4	5	132	0.144682	0.855318
AHNAK	DNAH3	0	4	5	132	0.144682	0.855318
AHNAK	DNAH9	0	4	5	132	0.144682	0.855318
AHNAK	DOCK11	0	4	5	132	0.144682	0.855318
AHNAK	EPS8L1	1	3	4	132	0.144682	0.997939
AHNAK	FER1L5	0	4	5	132	0.144682	0.855318
AHNAK	GPR112	0	4	5	132	0.144682	0.855318
AHNAK	HRNR	0	4	5	132	0.144682	0.855318
AHNAK	HSPG2	0	4	5	132	0.144682	0.855318
AHNAK	HYDIN	0	4	5	132	0.144682	0.855318
AHNAK	KIAA1210	0	4	5	132	0.144682	0.855318
AHNAK	MUC5B	0	4	5	132	0.144682	0.855318
AHNAK	OBSCN	0	4	5	132	0.144682	0.855318
AHNAK	RB1	0	4	5	132	0.144682	0.855318
AHNAK	UNC5D	1	3	4	132	0.144682	0.997939
AHNAK	UTRN	0	4	5	132	0.144682	0.855318
AHNAK	ZNF318	0	4	5	132	0.144682	0.855318
AKAP4	ANK1	0	4	5	132	0.144682	0.855318
AKAP4	ASXL3	0	4	5	132	0.144682	0.855318
AKAP4	BRCA2	0	4	5	132	0.144682	0.855318
AKAP4	CACNA1F	0	4	5	132	0.144682	0.855318
AKAP4	CSMD2	0	4	5	132	0.144682	0.855318
AKAP4	DNAH11	0	4	5	132	0.144682	0.855318
AKAP4	DNAH3	0	4	5	132	0.144682	0.855318
AKAP4	DNAH9	0	4	5	132	0.144682	0.855318
AKAP4	DOCK11	0	4	5	132	0.144682	0.855318
AKAP4	EPS8L1	0	4	5	132	0.144682	0.855318
AKAP4	FER1L5	0	4	5	132	0.144682	0.855318
AKAP4	GPR112	1	3	4	132	0.144682	0.997939
AKAP4	HRNR	0	4	5	132	0.144682	0.855318
AKAP4	HSPG2	0	4	5	132	0.144682	0.855318
AKAP4	HYDIN	0	4	5	132	0.144682	0.855318
AKAP4	KIAA1210	0	4	5	132	0.144682	0.855318
AKAP4	MUC5B	1	3	4	132	0.144682	0.997939
AKAP4	OBSCN	0	4	5	132	0.144682	0.855318
AKAP4	RB1	0	4	5	132	0.144682	0.855318
AKAP4	UNC5D	0	4	5	132	0.144682	0.855318
AKAP4	UTRN	0	4	5	132	0.144682	0.855318
AKAP4	ZNF318	0	4	5	132	0.144682	0.855318
AKAP6	AKAP9	0	4	5	132	0.144682	0.855318
AKAP6	ANK1	0	4	5	132	0.144682	0.855318
AKAP6	ASXL3	0	4	5	132	0.144682	0.855318
AKAP6	BRCA2	1	3	4	132	0.144682	0.997939
AKAP6	CACNA1F	0	4	5	132	0.144682	0.855318
AKAP6	CSMD2	1	3	4	132	0.144682	0.997939
AKAP6	DNAH11	0	4	5	132	0.144682	0.855318
AKAP6	DNAH3	0	4	5	132	0.144682	0.855318
AKAP6	DNAH9	0	4	5	132	0.144682	0.855318
AKAP6	DOCK11	1	3	4	132	0.144682	0.997939
AKAP6	EPS8L1	0	4	5	132	0.144682	0.855318
AKAP6	FER1L5	0	4	5	132	0.144682	0.855318
AKAP6	GPR112	0	4	5	132	0.144682	0.855318
AKAP6	HRNR	0	4	5	132	0.144682	0.855318
AKAP6	HSPG2	1	3	4	132	0.144682	0.997939
AKAP6	HYDIN	0	4	5	132	0.144682	0.855318
AKAP6	KIAA1210	0	4	5	132	0.144682	0.855318
AKAP6	MUC5B	1	3	4	132	0.144682	0.997939
AKAP6	OBSCN	0	4	5	132	0.144682	0.855318
AKAP6	RB1	0	4	5	132	0.144682	0.855318
AKAP6	UNC5D	1	3	4	132	0.144682	0.997939
AKAP6	UTRN	0	4	5	132	0.144682	0.855318
AKAP6	ZNF318	1	3	4	132	0.144682	0.997939
AKAP9	ANAPC5	0	5	4	132	0.144682	0.855318
AKAP9	ANKRD50	0	5	4	132	0.144682	0.855318
AKAP9	ARHGEF1	1	4	3	132	0.144682	0.997939
AKAP9	ARID1B	0	5	4	132	0.144682	0.855318
AKAP9	BAZ1A	0	5	4	132	0.144682	0.855318
AKAP9	BRCA1	0	5	4	132	0.144682	0.855318
AKAP9	CACNA1B	0	5	4	132	0.144682	0.855318
AKAP9	CELSR1	0	5	4	132	0.144682	0.855318
AKAP9	CENPF	0	5	4	132	0.144682	0.855318
AKAP9	CNTNAP2	0	5	4	132	0.144682	0.855318
AKAP9	CSMD3	0	5	4	132	0.144682	0.855318
AKAP9	DLG5	0	5	4	132	0.144682	0.855318
AKAP9	EIF2C4	1	4	3	132	0.144682	0.997939
AKAP9	FAM117B	0	5	4	132	0.144682	0.855318
AKAP9	FAM135B	1	4	3	132	0.144682	0.997939
AKAP9	FLG2	0	5	4	132	0.144682	0.855318
AKAP9	FRAS1	0	5	4	132	0.144682	0.855318
AKAP9	GOLGB1	0	5	4	132	0.144682	0.855318
AKAP9	HIVEP3	1	4	3	132	0.144682	0.997939
AKAP9	KIAA1529	0	5	4	132	0.144682	0.855318
AKAP9	LAMA1	0	5	4	132	0.144682	0.855318
AKAP9	LAMA2	0	5	4	132	0.144682	0.855318
AKAP9	LAMA4	0	5	4	132	0.144682	0.855318
AKAP9	LAMB4	0	5	4	132	0.144682	0.855318
AKAP9	LPHN3	0	5	4	132	0.144682	0.855318
AKAP9	MACF1	0	5	4	132	0.144682	0.855318
AKAP9	MEFV	0	5	4	132	0.144682	0.855318
AKAP9	MLL3	0	5	4	132	0.144682	0.855318
AKAP9	MTMR12	0	5	4	132	0.144682	0.855318
AKAP9	MXRA5	0	5	4	132	0.144682	0.855318
AKAP9	MYH14	0	5	4	132	0.144682	0.855318
AKAP9	MYH4	0	5	4	132	0.144682	0.855318
AKAP9	MYO10	0	5	4	132	0.144682	0.855318
AKAP9	MYO3A	0	5	4	132	0.144682	0.855318
AKAP9	NELL1	0	5	4	132	0.144682	0.855318
AKAP9	PCDH15	0	5	4	132	0.144682	0.855318
AKAP9	PKHD1L1	1	4	3	132	0.144682	0.997939
AKAP9	PPFIA4	0	5	4	132	0.144682	0.855318
AKAP9	PPP4R2	1	4	3	132	0.144682	0.997939
AKAP9	PREX1	1	4	3	132	0.144682	0.997939
AKAP9	PREX2	1	4	3	132	0.144682	0.997939
AKAP9	PTPRZ1	0	5	4	132	0.144682	0.855318
AKAP9	RELN	0	5	4	132	0.144682	0.855318
AKAP9	RPGR	0	5	4	132	0.144682	0.855318
AKAP9	RYR2	0	5	4	132	0.144682	0.855318
AKAP9	SCN3A	0	5	4	132	0.144682	0.855318
AKAP9	SPEG	0	5	4	132	0.144682	0.855318
AKAP9	SPTA1	1	4	3	132	0.144682	0.997939
AKAP9	SSPO	0	5	4	132	0.144682	0.855318
AKAP9	TEP1	0	5	4	132	0.144682	0.855318
AKAP9	UBR4	0	5	4	132	0.144682	0.855318
AKAP9	XIRP2	1	4	3	132	0.144682	0.997939
AKAP9	ZFHX4	1	4	3	132	0.144682	0.997939
AKAP9	ZNF365	0	5	4	132	0.144682	0.855318
AKAP9	ZNF536	0	5	4	132	0.144682	0.855318
ANAPC5	ANK1	0	4	5	132	0.144682	0.855318
ANAPC5	ASXL3	1	3	4	132	0.144682	0.997939
ANAPC5	BRCA2	1	3	4	132	0.144682	0.997939
ANAPC5	CACNA1F	0	4	5	132	0.144682	0.855318
ANAPC5	CSMD2	0	4	5	132	0.144682	0.855318
ANAPC5	DNAH11	0	4	5	132	0.144682	0.855318
ANAPC5	DNAH3	0	4	5	132	0.144682	0.855318
ANAPC5	DNAH9	1	3	4	132	0.144682	0.997939
ANAPC5	DOCK11	1	3	4	132	0.144682	0.997939
ANAPC5	EPS8L1	0	4	5	132	0.144682	0.855318
ANAPC5	FER1L5	0	4	5	132	0.144682	0.855318
ANAPC5	GPR112	0	4	5	132	0.144682	0.855318
ANAPC5	HRNR	1	3	4	132	0.144682	0.997939
ANAPC5	HSPG2	0	4	5	132	0.144682	0.855318
ANAPC5	HYDIN	0	4	5	132	0.144682	0.855318
ANAPC5	KIAA1210	0	4	5	132	0.144682	0.855318
ANAPC5	MUC5B	0	4	5	132	0.144682	0.855318
ANAPC5	OBSCN	0	4	5	132	0.144682	0.855318
ANAPC5	RB1	0	4	5	132	0.144682	0.855318
ANAPC5	UNC5D	1	3	4	132	0.144682	0.997939
ANAPC5	UTRN	0	4	5	132	0.144682	0.855318
ANAPC5	ZNF318	1	3	4	132	0.144682	0.997939
ANK1	ANKRD50	0	5	4	132	0.144682	0.855318
ANK1	ARHGEF1	0	5	4	132	0.144682	0.855318
ANK1	ARID1B	0	5	4	132	0.144682	0.855318
ANK1	BAZ1A	0	5	4	132	0.144682	0.855318
ANK1	BRCA1	1	4	3	132	0.144682	0.997939
ANK1	CACNA1B	0	5	4	132	0.144682	0.855318
ANK1	CELSR1	0	5	4	132	0.144682	0.855318
ANK1	CENPF	0	5	4	132	0.144682	0.855318
ANK1	CNTNAP2	0	5	4	132	0.144682	0.855318
ANK1	CSMD3	0	5	4	132	0.144682	0.855318
ANK1	DLG5	1	4	3	132	0.144682	0.997939
ANK1	DNAH2	0	5	4	132	0.144682	0.855318
ANK1	EIF2C4	1	4	3	132	0.144682	0.997939
ANK1	FAM135B	0	5	4	132	0.144682	0.855318
ANK1	FLG2	0	5	4	132	0.144682	0.855318
ANK1	FRAS1	0	5	4	132	0.144682	0.855318
ANK1	GOLGB1	1	4	3	132	0.144682	0.997939
ANK1	HIVEP3	0	5	4	132	0.144682	0.855318
ANK1	KIAA1529	1	4	3	132	0.144682	0.997939
ANK1	LAMA1	0	5	4	132	0.144682	0.855318
ANK1	LAMA2	0	5	4	132	0.144682	0.855318
ANK1	LAMA4	0	5	4	132	0.144682	0.855318
ANK1	LAMB4	0	5	4	132	0.144682	0.855318
ANK1	LPHN3	0	5	4	132	0.144682	0.855318
ANK1	MACF1	1	4	3	132	0.144682	0.997939
[truncated: 2,756 more rows]

## Sheet: Table S6H
		Table 6H: Co-occurring and mutually exclusive gene mutations associated with ERBB2 subtype
	Cooccurency of mutated genes in ERBB2 tumors									There is no mutual exclusion of mutated gene in ERBB2 tumor
Gene1	Gene2	Nb Both	Nb Gene1	Nb Gene2	N	p_val_co_occurence	p_val_exclusive
LRP2	TTN	4	2	2	71	0.000220578	1
DNAH11	WDFY3	3	3	1	71	0.00135339	1
DNAH11	MUC16	4	2	6	71	0.0027921	1
MLL3	TTN	3	2	3	71	0.00327045	1
DNAH11	ERBB3	3	3	3	71	0.00632033	1
DNAH11	TTN	3	3	3	71	0.00632033	1
ASPM	SYNE2	2	2	2	71	0.0139301	1
BRCA2	MUC17	2	2	2	71	0.0139301	1
DCC	KIAA2022	2	2	2	71	0.0139301	1
EYS	MUC17	2	2	2	71	0.0139301	1
KIAA2022	MUC17	2	2	2	71	0.0139301	1
KIAA2022	USH2A	2	2	2	71	0.0139301	1
KIAA2022	WDFY3	2	2	2	71	0.0139301	1
MUC17	RYR2	2	2	2	71	0.0139301	1
PKD1L1	WDR7	2	2	2	71	0.0139301	1
RYR2	USH2A	2	2	2	71	0.0139301	1
SRCAP	USH2A	2	2	2	71	0.0139301	1
SRCAP	WDFY3	2	2	2	71	0.0139301	1
USH2A	WDFY3	2	2	2	71	0.0139301	1
ASPM	MLL3	2	2	3	71	0.0227606	1
ATP1A4	RYR2	2	3	2	71	0.0227606	1
ATP1A4	USH2A	2	3	2	71	0.0227606	1
ATP1A4	WDFY3	2	3	2	71	0.0227606	1
DCC	FLG	2	2	3	71	0.0227606	1
DCC	KIAA1109	2	2	3	71	0.0227606	1
FLG	USH2A	2	3	2	71	0.0227606	1
FLG	WDFY3	2	3	2	71	0.0227606	1
KIAA1109	KIAA2022	2	3	2	71	0.0227606	1
KIAA1109	MUC17	2	3	2	71	0.0227606	1
KIAA1109	USH2A	2	3	2	71	0.0227606	1
MLL3	SYNE2	2	3	2	71	0.0227606	1
MLL3	WDR7	2	3	2	71	0.0227606	1
ERBB3	MUC16	3	3	7	71	0.0329473	1
LRP2	MUC16	3	3	7	71	0.0329473	1
MUC16	TTN	3	7	3	71	0.0329473	1
ASPM	ERBB3	2	2	4	71	0.0334642	1
DNAH11	KIAA2022	2	4	2	71	0.0334642	1
DNAH11	SRPR	2	4	2	71	0.0334642	1
DNAH11	TLN2	2	4	2	71	0.0334642	1
DNAH11	USH2A	2	4	2	71	0.0334642	1
DNAH11	WDR7	2	4	2	71	0.0334642	1
ERBB3	RYR2	2	4	2	71	0.0334642	1
ERBB3	TLN2	2	4	2	71	0.0334642	1
LRP1	MLL2	2	4	2	71	0.0334642	1
LRP2	SRCAP	2	4	2	71	0.0334642	1
LRP2	USH2A	2	4	2	71	0.0334642	1
LRP2	WDFY3	2	4	2	71	0.0334642	1
SRCAP	TTN	2	2	4	71	0.0334642	1
TTN	WDFY3	2	4	2	71	0.0334642	1
TTN	WDR7	2	4	2	71	0.0334642	1
ATP1A4	FLG	2	3	3	71	0.0368191	0.999983
ATP1A4	KIAA1109	2	3	3	71	0.0368191	0.999983
ATP1A4	DNAH11	2	3	4	71	0.0535934	0.99993
DNAH11	FLG	2	4	3	71	0.0535934	0.99993
DNAH11	KIAA1109	2	4	3	71	0.0535934	0.99993
DNAH11	MLL3	2	4	3	71	0.0535934	0.99993
KIAA1109	LRP1	2	3	4	71	0.0535934	0.99993
LRP2	MLL3	2	4	3	71	0.0535934	0.99993
DNAH11	LRP2	2	4	4	71	0.0772299	0.999723
ERBB3	TTN	2	4	4	71	0.0772299	0.999723
MUC16	PKD1L1	2	8	2	71	0.0925039	1
MUC16	SRCAP	2	8	2	71	0.0925039	1
MUC16	TLN2	2	8	2	71	0.0925039	1
MUC16	USH2A	2	8	2	71	0.0925039	1
MUC16	WDFY3	2	8	2	71	0.0925039	1
MUC16	WDR7	2	8	2	71	0.0925039	1
BRCA2	PIK3CA	3	1	23	71	0.135802	1
EYS	PIK3CA	3	1	23	71	0.135802	1
MUC17	PIK3CA	3	1	23	71	0.135802	1
FLG	MUC16	2	3	8	71	0.14226	0.99902
KIAA1109	MUC16	2	3	8	71	0.14226	0.99902
MLL3	MUC16	2	3	8	71	0.14226	0.99902
KIAA2022	TP53	4	0	44	71	0.20026	1
MUC4	TP53	4	0	44	71	0.20026	1
ASPM	BRCA2	1	3	3	71	0.211144	0.996413
ASPM	DCC	0	4	4	71	0.211144	0.788856
ASPM	EYS	1	3	3	71	0.211144	0.996413
ASPM	KIAA2022	0	4	4	71	0.211144	0.788856
ASPM	MLL2	0	4	4	71	0.211144	0.788856
ASPM	MUC17	1	3	3	71	0.211144	0.996413
ASPM	MUC4	0	4	4	71	0.211144	0.788856
ASPM	PIK3R1	1	3	3	71	0.211144	0.996413
ASPM	PKD1L1	0	4	4	71	0.211144	0.788856
ASPM	RYR2	0	4	4	71	0.211144	0.788856
ASPM	SRCAP	0	4	4	71	0.211144	0.788856
ASPM	SRPR	1	3	3	71	0.211144	0.996413
ASPM	TLN2	0	4	4	71	0.211144	0.788856
ASPM	USH2A	0	4	4	71	0.211144	0.788856
ASPM	WDFY3	0	4	4	71	0.211144	0.788856
ASPM	WDR7	1	3	3	71	0.211144	0.996413
BRCA2	DCC	1	3	3	71	0.211144	0.996413
BRCA2	EYS	1	3	3	71	0.211144	0.996413
BRCA2	KIAA2022	0	4	4	71	0.211144	0.788856
BRCA2	MLL2	0	4	4	71	0.211144	0.788856
BRCA2	MUC4	0	4	4	71	0.211144	0.788856
BRCA2	PIK3R1	0	4	4	71	0.211144	0.788856
BRCA2	PKD1L1	0	4	4	71	0.211144	0.788856
BRCA2	RYR2	1	3	3	71	0.211144	0.996413
BRCA2	SRCAP	0	4	4	71	0.211144	0.788856
BRCA2	SRPR	1	3	3	71	0.211144	0.996413
BRCA2	SYNE2	0	4	4	71	0.211144	0.788856
BRCA2	TLN2	0	4	4	71	0.211144	0.788856
BRCA2	USH2A	0	4	4	71	0.211144	0.788856
BRCA2	WDFY3	0	4	4	71	0.211144	0.788856
BRCA2	WDR7	0	4	4	71	0.211144	0.788856
DCC	EYS	1	3	3	71	0.211144	0.996413
DCC	MLL2	1	3	3	71	0.211144	0.996413
DCC	MUC17	1	3	3	71	0.211144	0.996413
DCC	MUC4	0	4	4	71	0.211144	0.788856
DCC	PIK3R1	0	4	4	71	0.211144	0.788856
DCC	PKD1L1	0	4	4	71	0.211144	0.788856
DCC	RYR2	0	4	4	71	0.211144	0.788856
DCC	SRCAP	0	4	4	71	0.211144	0.788856
DCC	SRPR	1	3	3	71	0.211144	0.996413
DCC	SYNE2	0	4	4	71	0.211144	0.788856
DCC	TLN2	0	4	4	71	0.211144	0.788856
DCC	USH2A	1	3	3	71	0.211144	0.996413
DCC	WDFY3	1	3	3	71	0.211144	0.996413
DCC	WDR7	0	4	4	71	0.211144	0.788856
EYS	KIAA2022	1	3	3	71	0.211144	0.996413
EYS	MLL2	0	4	4	71	0.211144	0.788856
EYS	MUC4	0	4	4	71	0.211144	0.788856
EYS	PIK3R1	0	4	4	71	0.211144	0.788856
EYS	PKD1L1	1	3	3	71	0.211144	0.996413
EYS	RYR2	0	4	4	71	0.211144	0.788856
EYS	SRCAP	0	4	4	71	0.211144	0.788856
EYS	SRPR	1	3	3	71	0.211144	0.996413
EYS	SYNE2	0	4	4	71	0.211144	0.788856
EYS	TLN2	0	4	4	71	0.211144	0.788856
EYS	USH2A	0	4	4	71	0.211144	0.788856
EYS	WDFY3	0	4	4	71	0.211144	0.788856
EYS	WDR7	1	3	3	71	0.211144	0.996413
KIAA2022	MLL2	0	4	4	71	0.211144	0.788856
KIAA2022	MUC4	1	3	3	71	0.211144	0.996413
KIAA2022	PIK3R1	0	4	4	71	0.211144	0.788856
KIAA2022	PKD1L1	1	3	3	71	0.211144	0.996413
KIAA2022	RYR2	1	3	3	71	0.211144	0.996413
KIAA2022	SRCAP	0	4	4	71	0.211144	0.788856
KIAA2022	SRPR	1	3	3	71	0.211144	0.996413
KIAA2022	SYNE2	1	3	3	71	0.211144	0.996413
KIAA2022	TLN2	0	4	4	71	0.211144	0.788856
KIAA2022	WDR7	1	3	3	71	0.211144	0.996413
MLL2	MUC17	0	4	4	71	0.211144	0.788856
MLL2	MUC4	0	4	4	71	0.211144	0.788856
MLL2	PIK3R1	0	4	4	71	0.211144	0.788856
MLL2	PKD1L1	1	3	3	71	0.211144	0.996413
MLL2	RYR2	0	4	4	71	0.211144	0.788856
MLL2	SRCAP	0	4	4	71	0.211144	0.788856
MLL2	SRPR	0	4	4	71	0.211144	0.788856
MLL2	SYNE2	0	4	4	71	0.211144	0.788856
MLL2	TLN2	0	4	4	71	0.211144	0.788856
MLL2	USH2A	0	4	4	71	0.211144	0.788856
MLL2	WDFY3	0	4	4	71	0.211144	0.788856
MLL2	WDR7	0	4	4	71	0.211144	0.788856
MUC17	MUC4	0	4	4	71	0.211144	0.788856
MUC17	PIK3R1	0	4	4	71	0.211144	0.788856
MUC17	PKD1L1	0	4	4	71	0.211144	0.788856
MUC17	SRCAP	0	4	4	71	0.211144	0.788856
MUC17	SRPR	1	3	3	71	0.211144	0.996413
MUC17	SYNE2	0	4	4	71	0.211144	0.788856
MUC17	TLN2	0	4	4	71	0.211144	0.788856
MUC17	USH2A	1	3	3	71	0.211144	0.996413
MUC17	WDFY3	0	4	4	71	0.211144	0.788856
MUC17	WDR7	0	4	4	71	0.211144	0.788856
MUC4	PIK3R1	0	4	4	71	0.211144	0.788856
MUC4	PKD1L1	1	3	3	71	0.211144	0.996413
MUC4	RYR2	0	4	4	71	0.211144	0.788856
MUC4	SRCAP	0	4	4	71	0.211144	0.788856
MUC4	SRPR	0	4	4	71	0.211144	0.788856
MUC4	SYNE2	1	3	3	71	0.211144	0.996413
MUC4	TLN2	0	4	4	71	0.211144	0.788856
MUC4	USH2A	0	4	4	71	0.211144	0.788856
MUC4	WDFY3	1	3	3	71	0.211144	0.996413
MUC4	WDR7	1	3	3	71	0.211144	0.996413
PIK3R1	PKD1L1	0	4	4	71	0.211144	0.788856
PIK3R1	RYR2	0	4	4	71	0.211144	0.788856
PIK3R1	SRCAP	0	4	4	71	0.211144	0.788856
PIK3R1	SRPR	0	4	4	71	0.211144	0.788856
PIK3R1	SYNE2	0	4	4	71	0.211144	0.788856
PIK3R1	TLN2	0	4	4	71	0.211144	0.788856
PIK3R1	USH2A	0	4	4	71	0.211144	0.788856
PIK3R1	WDFY3	0	4	4	71	0.211144	0.788856
PIK3R1	WDR7	1	3	3	71	0.211144	0.996413
PKD1L1	RYR2	0	4	4	71	0.211144	0.788856
PKD1L1	SRCAP	0	4	4	71	0.211144	0.788856
PKD1L1	SRPR	0	4	4	71	0.211144	0.788856
PKD1L1	SYNE2	1	3	3	71	0.211144	0.996413
PKD1L1	TLN2	0	4	4	71	0.211144	0.788856
PKD1L1	USH2A	0	4	4	71	0.211144	0.788856
PKD1L1	WDFY3	1	3	3	71	0.211144	0.996413
RYR2	SRCAP	1	3	3	71	0.211144	0.996413
RYR2	SRPR	0	4	4	71	0.211144	0.788856
RYR2	SYNE2	0	4	4	71	0.211144	0.788856
RYR2	TLN2	1	3	3	71	0.211144	0.996413
RYR2	WDFY3	1	3	3	71	0.211144	0.996413
RYR2	WDR7	0	4	4	71	0.211144	0.788856
SRCAP	SRPR	0	4	4	71	0.211144	0.788856
SRCAP	SYNE2	0	4	4	71	0.211144	0.788856
SRCAP	TLN2	1	3	3	71	0.211144	0.996413
SRCAP	WDR7	0	4	4	71	0.211144	0.788856
SRPR	SYNE2	0	4	4	71	0.211144	0.788856
SRPR	TLN2	0	4	4	71	0.211144	0.788856
SRPR	USH2A	1	3	3	71	0.211144	0.996413
SRPR	WDFY3	1	3	3	71	0.211144	0.996413
SRPR	WDR7	0	4	4	71	0.211144	0.788856
SYNE2	TLN2	0	4	4	71	0.211144	0.788856
SYNE2	USH2A	0	4	4	71	0.211144	0.788856
SYNE2	WDFY3	1	3	3	71	0.211144	0.996413
SYNE2	WDR7	1	3	3	71	0.211144	0.996413
TLN2	USH2A	1	3	3	71	0.211144	0.996413
TLN2	WDFY3	1	3	3	71	0.211144	0.996413
TLN2	WDR7	0	4	4	71	0.211144	0.788856
USH2A	WDR7	0	4	4	71	0.211144	0.788856
WDFY3	WDR7	1	3	3	71	0.211144	0.996413
ASPM	ATP1A4	1	3	4	71	0.25824	0.992897
ASPM	CACNA1E	1	3	4	71	0.25824	0.992897
ASPM	FLG	0	4	5	71	0.25824	0.74176
ASPM	KIAA1109	1	3	4	71	0.25824	0.992897
ATP1A4	BRCA2	1	4	3	71	0.25824	0.992897
ATP1A4	DCC	1	4	3	71	0.25824	0.992897
ATP1A4	EYS	0	5	4	71	0.25824	0.74176
ATP1A4	KIAA2022	1	4	3	71	0.25824	0.992897
ATP1A4	MLL2	0	5	4	71	0.25824	0.74176
ATP1A4	MUC17	1	4	3	71	0.25824	0.992897
ATP1A4	MUC4	0	5	4	71	0.25824	0.74176
ATP1A4	PIK3R1	0	5	4	71	0.25824	0.74176
ATP1A4	PKD1L1	0	5	4	71	0.25824	0.74176
ATP1A4	SRCAP	1	4	3	71	0.25824	0.992897
ATP1A4	SRPR	1	4	3	71	0.25824	0.992897
ATP1A4	SYNE2	1	4	3	71	0.25824	0.992897
ATP1A4	TLN2	1	4	3	71	0.25824	0.992897
ATP1A4	WDR7	0	5	4	71	0.25824	0.74176
BRCA2	CACNA1E	1	3	4	71	0.25824	0.992897
BRCA2	FLG	1	3	4	71	0.25824	0.992897
BRCA2	KIAA1109	1	3	4	71	0.25824	0.992897
BRCA2	MLL3	0	4	5	71	0.25824	0.74176
CACNA1E	DCC	0	5	4	71	0.25824	0.74176
CACNA1E	EYS	1	4	3	71	0.25824	0.992897
CACNA1E	KIAA2022	0	5	4	71	0.25824	0.74176
CACNA1E	MLL2	0	5	4	71	0.25824	0.74176
CACNA1E	MUC17	1	4	3	71	0.25824	0.992897
CACNA1E	MUC4	0	5	4	71	0.25824	0.74176
CACNA1E	PIK3R1	0	5	4	71	0.25824	0.74176
CACNA1E	PKD1L1	1	4	3	71	0.25824	0.992897
CACNA1E	RYR2	0	5	4	71	0.25824	0.74176
CACNA1E	SRCAP	1	4	3	71	0.25824	0.992897
CACNA1E	SRPR	1	4	3	71	0.25824	0.992897
CACNA1E	SYNE2	0	5	4	71	0.25824	0.74176
CACNA1E	TLN2	0	5	4	71	0.25824	0.74176
CACNA1E	USH2A	0	5	4	71	0.25824	0.74176
CACNA1E	WDFY3	1	4	3	71	0.25824	0.992897
CACNA1E	WDR7	0	5	4	71	0.25824	0.74176
DCC	MLL3	0	4	5	71	0.25824	0.74176
EYS	FLG	1	3	4	71	0.25824	0.992897
EYS	KIAA1109	1	3	4	71	0.25824	0.992897
EYS	MLL3	0	4	5	71	0.25824	0.74176
FLG	KIAA2022	1	4	3	71	0.25824	0.992897
FLG	MLL2	0	5	4	71	0.25824	0.74176
FLG	MUC17	0	5	4	71	0.25824	0.74176
FLG	MUC4	0	5	4	71	0.25824	0.74176
FLG	PIK3R1	1	4	3	71	0.25824	0.992897
FLG	PKD1L1	0	5	4	71	0.25824	0.74176
FLG	RYR2	1	4	3	71	0.25824	0.992897
FLG	SRCAP	1	4	3	71	0.25824	0.992897
FLG	SRPR	1	4	3	71	0.25824	0.992897
FLG	SYNE2	0	5	4	71	0.25824	0.74176
FLG	TLN2	1	4	3	71	0.25824	0.992897
FLG	WDR7	0	5	4	71	0.25824	0.74176
KIAA1109	MLL2	0	5	4	71	0.25824	0.74176
KIAA1109	MUC4	0	5	4	71	0.25824	0.74176
KIAA1109	PIK3R1	1	4	3	71	0.25824	0.992897
KIAA1109	PKD1L1	0	5	4	71	0.25824	0.74176
KIAA1109	RYR2	1	4	3	71	0.25824	0.992897
KIAA1109	SRCAP	1	4	3	71	0.25824	0.992897
KIAA1109	SRPR	1	4	3	71	0.25824	0.992897
KIAA1109	SYNE2	0	5	4	71	0.25824	0.74176
KIAA1109	TLN2	0	5	4	71	0.25824	0.74176
KIAA1109	WDFY3	1	4	3	71	0.25824	0.992897
KIAA1109	WDR7	1	4	3	71	0.25824	0.992897
KIAA2022	MLL3	1	3	4	71	0.25824	0.992897
MLL2	MLL3	0	4	5	71	0.25824	0.74176
MLL3	MUC17	0	5	4	71	0.25824	0.74176
MLL3	MUC4	1	4	3	71	0.25824	0.992897
MLL3	PIK3R1	1	4	3	71	0.25824	0.992897
MLL3	PKD1L1	1	4	3	71	0.25824	0.992897
MLL3	RYR2	0	5	4	71	0.25824	0.74176
MLL3	SRCAP	0	5	4	71	0.25824	0.74176
MLL3	SRPR	0	5	4	71	0.25824	0.74176
MLL3	TLN2	0	5	4	71	0.25824	0.74176
MLL3	USH2A	0	5	4	71	0.25824	0.74176
MLL3	WDFY3	1	4	3	71	0.25824	0.992897
ASPM	DNAH11	1	3	5	71	0.303195	0.988277
ASPM	LRP1	1	3	5	71	0.303195	0.988277
ASPM	LRP2	0	4	6	71	0.303195	0.696805
ASPM	TTN	1	3	5	71	0.303195	0.988277
BRCA2	DNAH11	0	4	6	71	0.303195	0.696805
BRCA2	ERBB3	1	3	5	71	0.303195	0.988277
BRCA2	LRP1	1	3	5	71	0.303195	0.988277
BRCA2	LRP2	0	4	6	71	0.303195	0.696805
BRCA2	TTN	0	4	6	71	0.303195	0.696805
DCC	DNAH11	1	3	5	71	0.303195	0.988277
DCC	ERBB3	0	4	6	71	0.303195	0.696805
DCC	LRP1	0	4	6	71	0.303195	0.696805
DCC	LRP2	0	4	6	71	0.303195	0.696805
DCC	TTN	0	4	6	71	0.303195	0.696805
DNAH11	EYS	0	6	4	71	0.303195	0.696805
DNAH11	MLL2	0	6	4	71	0.303195	0.696805
DNAH11	MUC17	0	6	4	71	0.303195	0.696805
DNAH11	MUC4	1	5	3	71	0.303195	0.988277
DNAH11	PIK3R1	1	5	3	71	0.303195	0.988277
DNAH11	PKD1L1	1	5	3	71	0.303195	0.988277
DNAH11	RYR2	1	5	3	71	0.303195	0.988277
DNAH11	SRCAP	1	5	3	71	0.303195	0.988277
DNAH11	SYNE2	1	5	3	71	0.303195	0.988277
ERBB3	EYS	1	5	3	71	0.303195	0.988277
ERBB3	KIAA2022	0	6	4	71	0.303195	0.696805
ERBB3	MLL2	0	6	4	71	0.303195	0.696805
ERBB3	MUC17	1	5	3	71	0.303195	0.988277
ERBB3	MUC4	0	6	4	71	0.303195	0.696805
ERBB3	PIK3R1	1	5	3	71	0.303195	0.988277
ERBB3	PKD1L1	0	6	4	71	0.303195	0.696805
ERBB3	SRCAP	1	5	3	71	0.303195	0.988277
ERBB3	SRPR	1	5	3	71	0.303195	0.988277
ERBB3	SYNE2	0	6	4	71	0.303195	0.696805
ERBB3	USH2A	1	5	3	71	0.303195	0.988277
ERBB3	WDFY3	1	5	3	71	0.303195	0.988277
ERBB3	WDR7	1	5	3	71	0.303195	0.988277
EYS	LRP1	0	4	6	71	0.303195	0.696805
EYS	LRP2	0	4	6	71	0.303195	0.696805
EYS	TTN	0	4	6	71	0.303195	0.696805
KIAA2022	LRP1	0	4	6	71	0.303195	0.696805
KIAA2022	LRP2	1	3	5	71	0.303195	0.988277
KIAA2022	TTN	1	3	5	71	0.303195	0.988277
LRP1	MUC17	1	5	3	71	0.303195	0.988277
LRP1	MUC4	0	6	4	71	0.303195	0.696805
LRP1	PIK3R1	1	5	3	71	0.303195	0.988277
LRP1	PKD1L1	1	5	3	71	0.303195	0.988277
LRP1	RYR2	1	5	3	71	0.303195	0.988277
LRP1	SRCAP	0	6	4	71	0.303195	0.696805
LRP1	SRPR	0	6	4	71	0.303195	0.696805
LRP1	SYNE2	1	5	3	71	0.303195	0.988277
LRP1	TLN2	0	6	4	71	0.303195	0.696805
LRP1	USH2A	0	6	4	71	0.303195	0.696805
LRP1	WDFY3	0	6	4	71	0.303195	0.696805
LRP1	WDR7	1	5	3	71	0.303195	0.988277
LRP2	MLL2	0	6	4	71	0.303195	0.696805
LRP2	MUC17	0	6	4	71	0.303195	0.696805
LRP2	MUC4	1	5	3	71	0.303195	0.988277
LRP2	PIK3R1	0	6	4	71	0.303195	0.696805
LRP2	PKD1L1	1	5	3	71	0.303195	0.988277
LRP2	RYR2	1	5	3	71	0.303195	0.988277
LRP2	SRPR	0	6	4	71	0.303195	0.696805
LRP2	SYNE2	1	5	3	71	0.303195	0.988277
LRP2	TLN2	1	5	3	71	0.303195	0.988277
LRP2	WDR7	1	5	3	71	0.303195	0.988277
MLL2	TTN	0	4	6	71	0.303195	0.696805
MUC17	TTN	0	4	6	71	0.303195	0.696805
MUC4	TTN	1	3	5	71	0.303195	0.988277
PIK3R1	TTN	1	3	5	71	0.303195	0.988277
PKD1L1	TTN	1	3	5	71	0.303195	0.988277
RYR2	TTN	1	3	5	71	0.303195	0.988277
SRPR	TTN	0	4	6	71	0.303195	0.696805
SYNE2	TTN	1	3	5	71	0.303195	0.988277
TLN2	TTN	1	3	5	71	0.303195	0.988277
TTN	USH2A	1	5	3	71	0.303195	0.988277
ATP1A4	CACNA1E	0	5	5	71	0.313595	0.686405
ATP1A4	MLL3	1	4	4	71	0.313595	0.98607
CACNA1E	FLG	0	5	5	71	0.313595	0.686405
CACNA1E	KIAA1109	0	5	5	71	0.313595	0.686405
CACNA1E	MLL3	0	5	5	71	0.313595	0.686405
FLG	KIAA1109	1	4	4	71	0.313595	0.98607
FLG	MLL3	0	5	5	71	0.313595	0.686405
KIAA1109	MLL3	1	4	4	71	0.313595	0.98607
ATP1A4	ERBB3	1	4	5	71	0.365596	0.977239
ATP1A4	LRP1	1	4	5	71	0.365596	0.977239
ATP1A4	LRP2	1	4	5	71	0.365596	0.977239
ATP1A4	TTN	1	4	5	71	0.365596	0.977239
CACNA1E	DNAH11	0	5	6	71	0.365596	0.634404
CACNA1E	ERBB3	1	4	5	71	0.365596	0.977239
CACNA1E	LRP1	0	5	6	71	0.365596	0.634404
CACNA1E	LRP2	0	5	6	71	0.365596	0.634404
CACNA1E	TTN	0	5	6	71	0.365596	0.634404
ERBB3	FLG	1	5	4	71	0.365596	0.977239
ERBB3	KIAA1109	1	5	4	71	0.365596	0.977239
ERBB3	MLL3	1	5	4	71	0.365596	0.977239
FLG	LRP1	0	5	6	71	0.365596	0.634404
FLG	LRP2	1	4	5	71	0.365596	0.977239
FLG	TTN	1	4	5	71	0.365596	0.977239
KIAA1109	LRP2	1	4	5	71	0.365596	0.977239
KIAA1109	TTN	1	4	5	71	0.365596	0.977239
LRP1	MLL3	1	5	4	71	0.365596	0.977239
DNAH11	LRP1	1	5	5	71	0.423269	0.963181
ERBB3	LRP1	1	5	5	71	0.423269	0.963181
ERBB3	LRP2	1	5	5	71	0.423269	0.963181
LRP1	LRP2	0	6	6	71	0.423269	0.576731
LRP1	TTN	1	5	5	71	0.423269	0.963181
ASPM	MUC16	1	3	9	71	0.46291	0.959479
BRCA2	MUC16	1	3	9	71	0.46291	0.959479
DCC	MUC16	1	3	9	71	0.46291	0.959479
EYS	MUC16	0	4	10	71	0.46291	0.53709
KIAA2022	MUC16	1	3	9	71	0.46291	0.959479
MLL2	MUC16	0	4	10	71	0.46291	0.53709
MUC16	MUC17	0	10	4	71	0.46291	0.53709
MUC16	MUC4	1	9	3	71	0.46291	0.959479
MUC16	PIK3R1	1	9	3	71	0.46291	0.959479
MUC16	RYR2	1	9	3	71	0.46291	0.959479
MUC16	SRPR	0	10	4	71	0.46291	0.53709
MUC16	SYNE2	1	9	3	71	0.46291	0.959479
ASPM	PIK3CA	2	2	24	71	0.466945	1
MLL2	PIK3CA	2	2	24	71	0.466945	1
PIK3CA	RYR2	2	24	2	71	0.466945	1
PIK3CA	SRPR	2	24	2	71	0.466945	1
PIK3CA	WDR7	2	24	2	71	0.466945	1
PIK3CA	TP53	18	8	30	71	0.519602	1
MUC16	PIK3CA	4	6	22	71	0.535944	0.990469
ATP1A4	MUC16	1	4	9	71	0.543073	0.924447
CACNA1E	MUC16	1	4	9	71	0.543073	0.924447
MUC16	TP53	7	3	41	71	0.586871	1
CACNA1E	PIK3CA	2	3	24	71	0.608628	0.964588
DCC	TP53	3	1	45	71	0.609682	1
EYS	TP53	3	1	45	71	0.609682	1
PKD1L1	TP53	3	1	45	71	0.609682	1
SRPR	TP53	3	1	45	71	0.609682	1
SYNE2	TP53	3	1	45	71	0.609682	1
TLN2	TP53	3	1	45	71	0.609682	1
TP53	USH2A	3	45	1	71	0.609682	1
TP53	WDR7	3	45	1	71	0.609682	1
LRP1	MUC16	1	5	9	71	0.612304	0.882618
DNAH11	TP53	4	2	44	71	0.704398	1
LRP2	TP53	4	2	44	71	0.704398	1
TP53	TTN	4	44	2	71	0.704398	1
ERBB3	PIK3CA	2	4	24	71	0.72133	0.891159
ATP1A4	TP53	3	2	45	71	0.811337	1
FLG	TP53	3	2	45	71	0.811337	1
KIAA1109	TP53	3	2	45	71	0.811337	1
MLL3	TP53	3	2	45	71	0.811337	1
DCC	PIK3CA	1	3	25	71	0.846655	0.71831
KIAA2022	PIK3CA	1	3	25	71	0.846655	0.71831
MUC4	PIK3CA	1	3	25	71	0.846655	0.71831
PIK3CA	PIK3R1	1	25	3	71	0.846655	0.71831
PIK3CA	PKD1L1	1	25	3	71	0.846655	0.71831
PIK3CA	SRCAP	1	25	3	71	0.846655	0.71831
PIK3CA	SYNE2	1	25	3	71	0.846655	0.71831
PIK3CA	TLN2	1	25	3	71	0.846655	0.71831
PIK3CA	USH2A	1	25	3	71	0.846655	0.71831
PIK3CA	WDFY3	1	25	3	71	0.846655	0.71831
MLL2	TP53	2	2	46	71	0.903397	1
MUC17	TP53	2	2	46	71	0.903397	1
PIK3R1	TP53	2	2	46	71	0.903397	1
RYR2	TP53	2	2	46	71	0.903397	1
SRCAP	TP53	2	2	46	71	0.903397	1
TP53	WDFY3	2	46	2	71	0.903397	1
ATP1A4	PIK3CA	1	4	25	71	0.906162	0.558528
FLG	PIK3CA	1	4	25	71	0.906162	0.558528
KIAA1109	PIK3CA	1	4	25	71	0.906162	0.558528
MLL3	PIK3CA	1	4	25	71	0.906162	0.558528
ERBB3	TP53	3	3	45	71	0.918275	1
LRP1	TP53	3	3	45	71	0.918275	1
DNAH11	PIK3CA	1	5	25	71	0.943129	0.418619
LRP1	PIK3CA	1	5	25	71	0.943129	0.418619
LRP2	PIK3CA	1	5	25	71	0.943129	0.418619
PIK3CA	TTN	1	25	5	71	0.943129	0.418619
CACNA1E	TP53	2	3	46	71	0.96477	0.734406
ASPM	TP53	1	3	47	71	0.990886	0.262374
BRCA2	TP53	0	4	48	71	0.990886	0.0091135

## Sheet: Table S6I
		Table S6I : genes targeted by several alterations mechanisms in luminal B subtype
Luminal B								Gene mutation type								luminal B vs luminal A		luminal B vs basal	LB vs Basal	luminal B vs non luminal B	LB vs !LB	luminal B vs normal-like	LB vs Normal
Symbol	Luminal B_mutated	Nb_SSP_luminal B	Other_Mutated	Nb_SSP_other	Pval	FDR	odds	Frame_Shift_Del	Frame_Shift_Ins	In_Frame_Del	In_Frame_Ins	Missense	Nonsense	Splice_Site	Nonstop_Mutation	Candidate	supervised CGH	Candidate	supervised CGH	Candidate	supervised CGH	Candidate	supervised CGH
KCNB2	6	134	0	468	0.000111329	0.0523249	Inf	1	0	0	0	4	1	0	0		Gain		Gain		Gain		Gain
CDH9	4	134	2	468	0.0242983	0.878477	7.1381	0	0	0	0	4	0	0	0								Gain
CENPE	6	134	4	468	0.0104095	0.878477	5.41723	0	0	0	0	5	1	0	0
DOT1L	4	134	2	468	0.0242983	0.878477	7.1381	0	0	0	0	3	0	1	0
DYNC2H1	5	134	3	468	0.0159569	0.878477	5.984	1	1	0	0	2	1	0	0
KCNH7	4	134	2	468	0.0242983	0.878477	7.1381	1	1	0	0	2	0	0	0
NPAS4	4	134	2	468	0.0242983	0.878477	7.1381	0	0	0	0	4	0	0	0
PLCE1	5	134	3	468	0.0159569	0.878477	5.984	1	0	0	0	4	0	0	0
PLXNA2	4	134	2	468	0.0242983	0.878477	7.1381	0	0	0	0	4	0	0	0
RAB3GAP2	4	134	2	468	0.0242983	0.878477	7.1381	0	0	0	0	4	0	0	0								Gain
USH2A	1	134	26	468	0.0158533	0.878477	0.128059	0	0	0	0	1	0	0	0
WNK3	5	134	3	468	0.0159569	0.878477	5.984	0	0	0	0	5	0	0	0
RELN	7	134	7	468	0.0195362	0.878477	3.6203	0	0	0	0	6	1	0	0		Gain				Gain		Gain
ABCC8	3	134	3	468	0.127523	0.881735	3.5398	0	0	0	0	3	0	0	0
ANKRD12	3	134	3	468	0.127523	0.881735	3.5398	1	0	0	0	2	0	0	0
ASH1L	4	134	3	468	0.046987	0.881735	4.75297	1	0	0	0	3	0	0	0
ATAD2B	3	134	3	468	0.127523	0.881735	3.5398	0	0	0	0	3	0	0	0
ATRX	4	134	5	468	0.1168	0.881735	2.84293	0	0	0	0	4	0	0	0
BIRC6	3	134	3	468	0.127523	0.881735	3.5398	0	0	0	0	3	0	0	0
BLM	3	134	3	468	0.127523	0.881735	3.5398	0	0	1	0	2	0	0	0
CACNA1A	3	134	3	468	0.127523	0.881735	3.5398	0	0	0	0	3	0	0	0
CADPS	4	134	3	468	0.046987	0.881735	4.75297	0	0	0	0	3	0	1	0
CDC42BPA	4	134	3	468	0.046987	0.881735	4.75297	0	0	0	0	3	1	0	0								Gain
COL4A1	3	134	3	468	0.127523	0.881735	3.5398	0	0	0	0	2	0	1	0
CR1	4	134	3	468	0.046987	0.881735	4.75297	0	0	0	0	4	0	0	0
CSMD2	5	134	6	468	0.073604	0.881735	2.97769	0	0	0	0	5	0	0	0
DMD	6	134	8	468	0.0954189	0.881735	2.68972	1	0	0	0	5	0	0	0
DSE	3	134	3	468	0.127523	0.881735	3.5398	0	0	0	0	3	0	0	0
FAT3	7	134	11	468	0.0910294	0.881735	2.28613	0	0	0	0	6	1	0	0
GATA3	18	134	34	468	0.0350203	0.881735	1.9782	4	12	0	0	2	0	0	0
GPR64	3	134	3	468	0.127523	0.881735	3.5398	0	0	0	0	3	0	0	0
HUWE1	4	134	5	468	0.1168	0.881735	2.84293	0	0	0	0	4	0	0	0
LAMA2	0	134	10	468	0.12757	0.881735	0	0	0	0	0	0	0	0	0				Loss		Loss
MACF1	0	134	12	468	0.0779221	0.881735	0	0	0	0	0	0	0	0	0
MADD	3	134	3	468	0.127523	0.881735	3.5398	0	0	0	0	2	0	1	0
MLL	3	134	3	468	0.127523	0.881735	3.5398	0	0	0	0	2	1	0	0
MST1P9	3	134	3	468	0.127523	0.881735	3.5398	0	1	0	0	1	0	1	0
MUC2	4	134	5	468	0.1168	0.881735	2.84293	0	0	0	0	4	0	0	0
MUC6	3	134	3	468	0.127523	0.881735	3.5398	0	0	0	0	2	1	0	0
MYH10	5	134	4	468	0.0295391	0.881735	4.48142	0	0	0	0	5	0	0	0
MYH11	3	134	3	468	0.127523	0.881735	3.5398	0	0	0	0	3	0	0	0
NLRC4	3	134	3	468	0.127523	0.881735	3.5398	0	0	0	0	2	1	0	0
NOTCH4	4	134	5	468	0.1168	0.881735	2.84293	0	0	1	1	2	0	0	0
NRP2	3	134	3	468	0.127523	0.881735	3.5398	0	1	0	0	2	0	0	0
NRXN3	3	134	3	468	0.127523	0.881735	3.5398	0	0	0	0	3	0	0	0
PCDHGB6	4	134	3	468	0.046987	0.881735	4.75297	0	0	0	0	4	0	0	0
PCLO	4	134	3	468	0.046987	0.881735	4.75297	0	0	0	0	3	1	0	0
PDCD11	3	134	3	468	0.127523	0.881735	3.5398	0	0	0	0	2	1	0	0
PDE4D	3	134	3	468	0.127523	0.881735	3.5398	0	0	0	0	3	0	0	0
PLA2G4A	3	134	3	468	0.127523	0.881735	3.5398	0	0	0	0	3	0	0	0
RBMXL3	3	134	3	468	0.127523	0.881735	3.5398	0	0	0	0	3	0	0	0
RYR2	9	134	15	468	0.0794255	0.881735	2.1711	0	0	0	0	9	0	0	0								Gain
SACS	4	134	3	468	0.046987	0.881735	4.75297	0	0	0	0	4	0	0	0
SCN1A	4	134	3	468	0.046987	0.881735	4.75297	0	0	0	0	4	0	0	0
SEMA5A	5	134	4	468	0.0295391	0.881735	4.48142	0	0	0	0	3	2	0	0								Gain
SETX	4	134	5	468	0.1168	0.881735	2.84293	0	0	1	0	2	0	1	0
SLC4A5	3	134	3	468	0.127523	0.881735	3.5398	1	0	0	0	2	0	0	0
SMARCA4	3	134	3	468	0.127523	0.881735	3.5398	0	0	0	0	3	0	0	0
TEP1	4	134	5	468	0.1168	0.881735	2.84293	0	0	0	0	4	0	0	0						Gain		Gain
TP53	39	134	177	468	0.0666432	0.881735	0.675362	8	1	2	0	25	0	3	0
ZFP36L1	3	134	3	468	0.127523	0.881735	3.5398	1	0	1	0	1	0	0	0								Gain
ZNF462	3	134	3	468	0.127523	0.881735	3.5398	0	0	0	0	3	0	0	0
TBX3	5	134	6	468	0.073604	0.881735	2.97769	0	1	1	0	2	1	0	0		Gain				Gain		Gain
CIT	4	134	5	468	0.1168	0.881735	2.84293	0	0	0	0	4	0	0	0	oncogene	Gain		Gain	oncogene	Gain		Gain
BRWD1	3	134	3	468	0.127523	0.881735	3.5398	0	0	0	0	3	0	0	0		Gain
MGAT5B	3	134	3	468	0.127523	0.881735	3.5398	0	0	0	0	3	0	0	0		Gain				Gain		Gain
PLCG1	3	134	3	468	0.127523	0.881735	3.5398	0	0	0	0	2	1	0	0		Gain		Gain		Gain		Gain
ERBB3	0	134	10	468	0.12757	0.881735	0	0	0	0	0	0	0	0	0		Gain				Gain		Gain
KIAA1109	0	134	11	468	0.134646	0.904052	0	0	0	0	0	0	0	0	0
DNAH11	0	134	11	468	0.134646	0.904052	0	0	0	0	0	0	0	0	0		Gain
MLL3	7	134	27	468	1	1	0.900416	2	1	0	0	3	1	0	0		Gain				Gain		Gain
MUC17	6	134	14	468	0.413516	1	1.51892	0	0	0	0	4	2	0	0		Gain
MLL2	4	134	7	468	0.2739	1	2.02365	0	0	0	0	4	0	0	0		Gain				Gain		Gain
PKHD1L1	4	134	8	468	0.314371	1	1.76731	0	0	0	0	3	0	1	0		Gain				Gain		Gain
CACNA1C	3	134	4	468	0.187925	1	2.65116	0	0	0	0	3	0	0	0		Gain
CD163L1	3	134	4	468	0.187925	1	2.65116	0	0	0	0	3	0	0	0		Gain				Gain		Gain
CHD6	3	134	4	468	0.187925	1	2.65116	1	0	0	0	1	1	0	0		Gain	oncogene	Gain	oncogene	Gain		Gain
ERBB2	3	134	8	468	0.715377	1	1.31615	0	0	0	0	3	0	0	0		Gain
MGAM	3	134	8	468	0.715377	1	1.31615	0	0	0	0	3	0	0	0		Gain				Gain		Gain
NF1	3	134	9	468	0.734737	1	1.16766	1	0	0	0	2	0	0	0		Gain		Gain		Gain		Gain
ABCA4	1	134	5	468	1	1	0.696627	0	0	0	0	1	0	0	0
RUNX1	3	134	12	468	1	1	0.870424	1	0	0	0	2	0	0	0		Gain
ZFPM2	3	134	6	468	0.424342	1	1.76145	0	0	0	0	2	1	0	0		Gain				Gain		Gain
ACTN2	0	134	8	468	0.209647	1	0	0	0	0	0	0	0	0	0								Gain
AFF2	3	134	9	468	0.734737	1	1.16766	0	0	0	0	3	0	0	0
AHCTF1	1	134	5	468	1	1	0.696627	0	0	0	0	1	0	0	0
AHNAK	1	134	8	468	0.691591	1	0.432785	0	0	0	0	1	0	0	0
AHNAK2	1	134	8	468	0.691591	1	0.432785	0	0	0	0	1	0	0	0
AIM1	0	134	6	468	0.346691	1	0	0	0	0	0	0	0	0	0			TSG	Loss	TSG	Loss
AKAP4	1	134	5	468	1	1	0.696627	0	0	0	0	1	0	0	0
ABCA13	2	134	12	468	0.745489	1	0.576228	0	0	0	0	1	1	0	0		Gain
C12orf51	2	134	5	468	0.655069	1	1.40217	0	0	0	0	2	0	0	0		Gain				Gain		Gain
AKT1	3	134	12	468	1	1	0.870424	0	0	0	0	3	0	0	0
AMPD1	2	134	4	468	0.619416	1	1.75569	0	0	0	0	1	0	1	0
C17orf71	2	134	4	468	0.619416	1	1.75569	0	0	0	0	2	0	0	0		Gain		Gain		Gain		Gain
CFTR	2	134	5	468	0.655069	1	1.40217	0	0	1	0	1	0	0	0		Gain				Gain		Gain
ANK3	1	134	9	468	0.700302	1	0.383906	0	0	0	0	1	0	0	0
ANKRD17	1	134	5	468	1	1	0.696627	0	0	0	1	0	0	0	0
ANKRD26	0	134	6	468	0.346691	1	0	0	0	0	0	0	0	0	0
ANO5	2	134	4	468	0.619416	1	1.75569	0	0	0	0	2	0	0	0
APOB	4	134	12	468	0.763594	1	1.16895	0	0	0	0	4	0	0	0
ARID1A	3	134	8	468	0.715377	1	1.31615	1	1	0	0	0	1	0	0
ARID1B	2	134	8	468	1	1	0.871405	0	0	0	0	2	0	0	0				Loss
ASPM	1	134	6	468	1	1	0.579411	0	0	0	0	1	0	0	0
ASXL3	2	134	7	468	1	1	0.997839	0	0	0	0	2	0	0	0
ATAD5	1	134	5	468	1	1	0.696627	0	0	0	0	1	0	0	0
ATM	4	134	9	468	0.499475	1	1.56792	0	0	0	0	3	1	0	0
COL1A1	2	134	4	468	0.619416	1	1.75569	0	0	0	0	1	0	1	0		Gain		Gain		Gain		Gain
ATP10B	5	134	7	468	0.151437	1	2.54773	0	0	0	0	5	0	0	0
ATP11A	2	134	5	468	0.655069	1	1.40217	0	0	0	0	1	1	0	0
ATP1A3	1	134	5	468	1	1	0.696627	0	0	0	0	1	0	0	0
ATP1A4	2	134	7	468	1	1	0.997839	0	0	0	0	2	0	0	0
ATP4A	0	134	6	468	0.346691	1	0	0	0	0	0	0	0	0	0
BAHCC1	2	134	6	468	1	1	1.16639	0	0	0	0	2	0	0	0
BAT2L1	2	134	4	468	0.619416	1	1.75569	0	0	0	0	2	0	0	0
COL22A1	2	134	5	468	0.655069	1	1.40217	0	0	0	0	1	0	1	0		Gain				Gain		Gain
BAZ2B	0	134	6	468	0.346691	1	0	0	0	0	0	0	0	0	0
BCORL1	2	134	5	468	0.655069	1	1.40217	0	0	0	0	2	0	0	0
DNAH17	2	134	6	468	1	1	1.16639	0	0	0	0	2	0	0	0		Gain
BRCA2	3	134	11	468	1	1	0.951473	3	0	0	0	0	0	0	0
BRWD3	1	134	5	468	1	1	0.696627	0	0	0	0	1	0	0	0
C10orf12	0	134	6	468	0.346691	1	0	0	0	0	0	0	0	0	0
C10orf18	1	134	6	468	1	1	0.579411	0	0	0	0	1	0	0	0
EGFR	2	134	7	468	1	1	0.997839	0	0	0	0	2	0	0	0		Gain						Gain
FLNC	2	134	7	468	1	1	0.997839	0	0	0	0	2	0	0	0		Gain				Gain		Gain
C12orf64	1	134	5	468	1	1	0.696627	0	0	0	0	1	0	0	0
FOXA1	2	134	6	468	1	1	1.16639	0	0	0	0	2	0	0	0		Gain				Gain
C1orf65	1	134	6	468	1	1	0.579411	0	0	0	0	1	0	0	0
C2orf16	1	134	7	468	0.691591	1	0.495656	0	0	0	0	1	0	0	0
CACNA1B	0	134	7	468	0.357817	1	0	0	0	0	0	0	0	0	0
GRIN2B	2	134	6	468	1	1	1.16639	0	0	0	0	1	1	0	0		Gain				Gain		Gain
CACNA1E	3	134	14	468	0.775394	1	0.742985	0	0	0	0	3	0	0	0
CACNA1F	1	134	7	468	0.691591	1	0.495656	0	0	0	0	1	0	0	0
CASC5	1	134	7	468	0.691591	1	0.495656	0	0	0	0	1	0	0	0
CBFB	2	134	8	468	1	1	0.871405	0	1	0	0	1	0	0	0
CBLB	3	134	6	468	0.424342	1	1.76145	0	0	0	0	3	0	0	0
CCDC146	0	134	6	468	0.346691	1	0	0	0	0	0	0	0	0	0
CCNB3	0	134	7	468	0.357817	1	0	0	0	0	0	0	0	0	0
GRM3	2	134	4	468	0.619416	1	1.75569	0	0	0	0	2	0	0	0		Gain				Gain		Gain
CD97	1	134	5	468	1	1	0.696627	0	0	0	0	1	0	0	0
CDH1	6	134	27	468	0.670723	1	0.765951	0	3	0	0	0	3	0	0
CELSR1	3	134	4	468	0.187925	1	2.65116	0	0	0	0	1	0	2	0
CEP170	1	134	6	468	1	1	0.579411	0	0	0	0	1	0	0	0
CEP350	2	134	4	468	0.619416	1	1.75569	1	0	0	0	1	0	0	0
CFH	2	134	5	468	0.655069	1	1.40217	0	0	0	0	2	0	0	0
GUCY2C	2	134	4	468	0.619416	1	1.75569	0	0	0	0	1	0	1	0		Gain				Gain		Gain
CHD1L	1	134	5	468	1	1	0.696627	0	0	0	0	1	0	0	0
LAMA3	2	134	5	468	0.655069	1	1.40217	1	0	0	0	1	0	0	0		Gain
LAMA5	2	134	4	468	0.619416	1	1.75569	0	0	0	0	1	1	0	0		Gain				Gain		Gain
CHD9	2	134	5	468	0.655069	1	1.40217	0	0	0	0	2	0	0	0
CHGB	1	134	6	468	1	1	0.579411	0	0	0	0	1	0	0	0								Gain
CMYA5	3	134	4	468	0.187925	1	2.65116	0	0	0	0	3	0	0	0
CNTLN	4	134	6	468	0.241122	1	2.36512	0	0	0	0	4	0	0	0
CNTNAP4	1	134	6	468	1	1	0.579411	0	0	0	0	1	0	0	0
COL12A1	3	134	9	468	0.734737	1	1.16766	0	0	0	0	3	0	0	0				Loss
LAMB4	2	134	6	468	1	1	1.16639	0	0	1	0	1	0	0	0		Gain				Gain		Gain
COL18A1	2	134	4	468	0.619416	1	1.75569	1	0	0	0	1	0	0	0
MBD1	2	134	5	468	0.655069	1	1.40217	0	0	0	0	2	0	0	0		Gain				Gain		Gain
MYO7A	2	134	5	468	0.655069	1	1.40217	0	0	0	0	2	0	0	0		Gain				Gain
PHF3	2	134	4	468	0.619416	1	1.75569	0	0	0	0	2	0	0	0		Gain						Gain
COL6A3	2	134	10	468	1	1	0.694329	0	0	0	0	1	1	0	0
COL6A6	1	134	6	468	1	1	0.579411	0	0	0	0	1	0	0	0
CPAMD8	0	134	7	468	0.357817	1	0	0	0	0	0	0	0	0	0
CPXM1	1	134	6	468	1	1	0.579411	0	0	0	0	0	0	1	0
CROCC	1	134	5	468	1	1	0.696627	0	0	0	0	1	0	0	0
CSMD1	2	134	12	468	0.745489	1	0.576228	0	0	0	0	1	0	1	0
RBM19	2	134	4	468	0.619416	1	1.75569	0	0	0	0	2	0	0	0		Gain				Gain		Gain
CTCF	1	134	11	468	0.480455	1	0.312791	1	0	0	0	0	0	0	0
CTNND2	1	134	5	468	1	1	0.696627	0	0	0	0	1	0	0	0								Gain
CUBN	3	134	5	468	0.385501	1	2.11751	0	0	0	0	3	0	0	0
CUL7	1	134	7	468	0.691591	1	0.495656	0	0	0	0	1	0	0	0
DCAF4L2	3	134	4	468	0.187925	1	2.65116	0	0	0	0	3	0	0	0
SCN8A	2	134	4	468	0.619416	1	1.75569	0	0	0	0	2	0	0	0		Gain		Gain		Gain		Gain
DCHS2	2	134	6	468	1	1	1.16639	0	0	0	0	2	0	0	0
DDR2	2	134	4	468	0.619416	1	1.75569	0	0	0	0	2	0	0	0
DDX12	1	134	5	468	1	1	0.696627	0	0	0	0	1	0	0	0
DGKG	2	134	5	468	0.655069	1	1.40217	0	0	0	0	2	0	0	0
DMXL1	1	134	6	468	1	1	0.579411	0	0	0	0	0	1	0	0
DNAH1	1	134	5	468	1	1	0.696627	0	0	0	0	1	0	0	0
DNAH10	1	134	7	468	0.691591	1	0.495656	0	0	0	0	1	0	0	0
SRGAP1	2	134	4	468	0.619416	1	1.75569	0	0	0	0	2	0	0	0	oncogene	Gain		Gain	oncogene	Gain		Gain
DNAH2	3	134	8	468	0.715377	1	1.31615	0	0	0	0	3	0	0	0
DNAH3	1	134	11	468	0.480455	1	0.312791	0	0	0	0	1	0	0	0
DNAH5	1	134	7	468	0.691591	1	0.495656	0	0	0	0	1	0	0	0
DNAH6	2	134	7	468	1	1	0.997839	1	0	0	0	1	0	0	0
DNAH7	2	134	7	468	1	1	0.997839	0	0	0	0	2	0	0	0
DNAH8	2	134	5	468	0.655069	1	1.40217	0	0	0	0	2	0	0	0
DNAH9	4	134	9	468	0.499475	1	1.56792	0	0	0	0	4	0	0	0
DOCK11	2	134	8	468	1	1	0.871405	0	0	0	0	1	0	1	0
DSCAML1	2	134	4	468	0.619416	1	1.75569	0	0	0	0	2	0	0	0
DSP	2	134	6	468	1	1	1.16639	0	0	0	0	2	0	0	0
DSPP	2	134	5	468	0.655069	1	1.40217	0	0	0	0	2	0	0	0
TEX15	2	134	7	468	1	1	0.997839	0	0	0	0	2	0	0	0		Gain				Gain
DYNC1H1	1	134	5	468	1	1	0.696627	0	0	0	0	1	0	0	0
TG	2	134	6	468	1	1	1.16639	0	0	0	0	2	0	0	0		Gain				Gain		Gain
ZFHX4	2	134	11	468	0.74283	1	0.629916	0	0	0	0	2	0	0	0		Gain		Gain		Gain		Gain
EML5	1	134	5	468	1	1	0.696627	0	0	0	0	1	0	0	0
[truncated: 273 more rows]
