# Supplementary material for: Candidate Luminal B Breast Cancer Genes Identified by Genome, Gene Expression and DNA Methylation Profiling
Source: PLoS One. 2014 Jan 9;9(1):e81843. doi: 10.1371/journal.pone.0081843 (PMC3886975; doi:10.1371/journal.pone.0081843)
Supplement: Table S7 — Genes commented in discussion with supplemental references. (XLSX) [file pone.0081843.s023.xlsx]

## Sheet: Table S7
	Table S7: Genes commented in discussion with supplemental references
		Genes	References*
	Examples of specific losses and TSG candidates in luminal B tumors	C60RF167/MMS22L	Piwko et al., 2010
		BVES	Luo et al., 2012a
		POPDC3	Luo et al., 2012b
		FOXO3	Karube et al., 2011
		PRDM1	Küçük et al., 2011
		HACE1	Zhang et al., 2007
		MLLT4	Letessier et al., 2007; Fournier et al., 2011
		KIAA1797/FOCAD	Brockschmidt et al., 2012
		MTAP	Christopher et al., 2002
		CDKN2A and CDKN2B	Oliveira et al., 2005
		EPB41L3/DAL1	Charboneau et al., 2002
		ZFP161	16
		L3MBTL4	16
		PNRC1	Zhou et al., 2006
		PTPRK	Novellino et al., 2008
		TNFAIP3/A20	Honma et al., 2009
	high DNA methylation level associated with luminal B subtype targeted genes previously reported as TSGs or associated with tumor progression	CITED4	Huang et al., 2011
		ZFP36L2	Hodson et al., 2010; Iwanaga et al., 2011
		SP100	Negorev et al., 2010
		SAMD9L	Li et al., 2007
		DECR1	Ursini-Siegel et al., 2007
		FBXO32	Tan et al., 2007; Chou et al., 2010
		ASS1	Delage et al, 2010
		FAM78A	Arai et al., 2012
		STAT5A	Peck et al., 2012
	* see supplemental informations_references; references with number are in the main text
